# Supplementary material for: Sequencing and De Novo Assembly of the Toxicodendron radicans (Poison Ivy) Transcriptome
Source: Genes (Basel). 2017 Nov 10;8(11):317. doi: 10.3390/genes8110317 (PMC5704230; doi:10.3390/genes8110317)
Supplement: Supplementary file 1 [file genes-08-00317-s001.zip]

Archive with 11 entries (11 files):
- Table_S4.xlsx
- Figure_S1.eps
- Figure_S3.eps
- Figure_S2.eps
- Figure_S4.eps
- Figure_S5.eps
- Figure_S6.eps
- Table_S1.xlsx
- Table_S2.xlsx
- Table_S3.xlsx
- Figure_S7.eps
