# Supplementary material for: Sequencing and De Novo Assembly of the Toxicodendron radicans (Poison Ivy) Transcriptome
Source: Genes (Basel). 2017 Nov 10;8(11):317. doi: 10.3390/genes8110317 (PMC5704230; doi:10.3390/genes8110317)
Supplement: Supplementary file 1 [file genes-08-00317-s001.zip › Table_S4.xlsx]

## Sheet: Table_S4
Table S4.	SSR Primer Table
ID	SSR nr.	SSR type	SSR	size	start	end	FORWARD PRIMER1 (5'-3')	Tm(?C)	size	REVERSE PRIMER1 (5'-3')	Tm(?C)	size	PRODUCT1 size (bp)	start (bp)	end (bp)	FORWARD PRIMER2 (5'-3')	Tm(?C)	size	REVERSE PRIMER2 (5'-3')	Tm(?C)	size	PRODUCT2 size (bp)	start (bp)	end (bp)	FORWARD PRIMER3 (5'-3')	Tm(?C)	size	REVERSE PRIMER3 (5'-3')	Tm(?C)	size	PRODUCT3 size (bp)	start (bp)	end (bp)
TRINITY_DN193_c0_g1_i1	1	p2	(CT)8	16	64	79	TTTGTTCTCTTTTGCCGGCG	59.97	20	CCCCGCCAACATAGAATCGA	59.894	20	238	593	830	TTTGTTCTCTTTTGCCGGCG	59.97	20	CTCCAGGAGGCTGTATGCAG	59.894	20	20	593	786	TTTGTTCTCTTTTGCCGGCG	59.97	20	ATTAACCGGGTCGTCGCAAT	60.108	20	20	593	737
TRINITY_DN193_c0_g1_i2	1	p2	(CT)8	16	64	79	TTTGTTCTCTTTTGCCGGCG	59.97	20	CCCCGCCAACATAGAATCGA	59.894	20	238	1033	1270	TTTGTTCTCTTTTGCCGGCG	59.97	20	CTCCAGGAGGCTGTATGCAG	59.894	20	20	1033	1226	TTTGTTCTCTTTTGCCGGCG	59.97	20	ATTAACCGGGTCGTCGCAAT	60.108	20	20	1033	1177
TRINITY_DN176_c0_g1_i1	1	p3	(TTC)5	15	377	391	GGCGGTGGAGGTGGAAATAA	60.035	20	TTTCCTGCCCATCCATCCAC	60.033	20	125	9	133	GGCGGTGGAGGTGGAAATAA	60.035	20	GTTTCCTGCCCATCCATCCA	60.033	20	20	9	134	TGGATGGATGGGCAGGAAAC	60.033	20	AGTAGTGCTCCAACACAGCC	59.965	20	20	115	246
TRINITY_DN227_c0_g1_i1	1	p2	(GA)8	16	765	780	TCGACATTGGAGGCGTTGAA	59.966	20	ACTCCTCCTCAAGCAATGGC	60.035	20	168	480	647	TTCGACATTGGAGGCGTTGA	59.966	20	ACTCCTCCTCAAGCAATGGC	60.035	20	20	479	647	CTAACGGCCCAGATCATCCC	59.965	20	ACTCCTCCTCAAGCAATGGC	60.035	20	20	402	647
TRINITY_DN417_c0_g1_i1	1	p2	(TA)9	18	103	120	GTTTGTCTTCCGCAGCCATG	60.11	20	TGCAACATCCTGCTCAGTCA	59.602	20	145	55	199	CTTGGACGTTTGTCTTCCGC	59.765	20	TGCAACATCCTGCTCAGTCA	59.602	20	20	48	199	GTTTGTCTTCCGCAGCCATG	60.11	20	TCTGCAACATCCTGCTCAGT	59.311	20	20	55	201
TRINITY_DN433_c0_g1_i1	1	p4	(TCAC)5	20	40	59	CACTCACTCACTCACTCACTCA	59.379	22	TCACAAGGCAGTGGGTTTACA	59.787	21	125	40	164	TCACTCACTCACTCACTCACTC	59.118	22	TCACAAGGCAGTGGGTTTACA	59.787	21	21	39	164	ACTCACTCACTCACTCACTCA	58.062	21	TCACAAGGCAGTGGGTTTACA	59.787	21	21	41	164
TRINITY_DN504_c0_g1_i1	1	c	(AG)6aagttcatttcaattctataaccttttgccccacatgaactccacatgataatattaaattataaaaaactt(TA)7	98	81	178	AACACAAGACAATTTCCCAAATCA	57.767	24	TCATGTGGAGTTCATGTGGGG	59.995	21	100	41	140	TCCATATAACACAAGACAATTTCCCA	58.821	26	TGGAGTTCATGTGGGGCAAA	59.813	20	20	34	135	TCCATATAACACAAGACAATTTCCCA	58.821	26	ATGTGGAGTTCATGTGGGGC	60.324	20	20	34	138
TRINITY_DN616_c0_g1_i1	1	p3	(TGG)6	18	1799	1816	TCAGATGGGTCAACGTTGGG	59.964	20	TTCGGCACTCCTCCTCAAAC	59.965	20	122	1473	1594	CGACCCGGTATCCAAAACCA	60.036	20	GGTCGTGGGAAGGAATCGTT	60.037	20	20	1061	1180	CGACCCGGTATCCAAAACCA	60.036	20	GTTCGGTCGTGGGAAGGAAT	60.037	20	20	1061	1184
TRINITY_DN635_c0_g1_i1	1	p2	(GT)6	12	227	238	CACATCAGCGTGTGTGTGTG	60.042	20	TAATTGGGAAGCCTGAGCGG	60.107	20	161	217	377	ATCAGCGTGTGTGTGTGTCA	60.179	20	TAATTGGGAAGCCTGAGCGG	60.107	20	20	220	377	CATCAGCGTGTGTGTGTGTC	59.767	20	TAATTGGGAAGCCTGAGCGG	60.107	20	20	219	377
TRINITY_DN755_c0_g1_i1	1	p3	(TTC)5	15	75	89	AAGTCTTACGCCCGTGAAGG	60.038	20	TCCCCCTCCAGTTCCTATCG	60.106	20	126	594	719	AAGTCTTACGCCCGTGAAGG	60.038	20	CCTATCGCTTCCCTTGGACC	59.893	20	20	594	706	AAGTCTTACGCCCGTGAAGG	60.038	20	TTGTTGAGCCATGCCTTCCA	60.179	20	20	594	826
TRINITY_DN769_c0_g1_i1	1	p2	(CT)8	16	172	187	GCTTGAGTGTGTCTCCTGCT	59.965	20	CACCAGGCCCTGCATATCAA	60.107	20	124	138	261	GCTTGAGTGTGTCTCCTGCT	59.965	20	ACCAGGCCCTGCATATCAAG	59.816	20	20	138	260	AGTGTGTCTCCTGCTCCTCA	60.179	20	CACCAGGCCCTGCATATCAA	60.107	20	20	143	261
TRINITY_DN785_c0_g1_i1	1	p2	(CT)6	12	56	67	CCATGAAGGCTTCCCCTCTC	59.818	20	GCTACTTGGAATTTGAACTCCACA	59.481	24	112	40	151	CCATGAAGGCTTCCCCTCTC	59.818	20	TGCTACTTGGAATTTGAACTCCAC	59.481	24	24	40	152	GGCTTCCCCTCTCTCTCTCT	59.738	20	GCTACTTGGAATTTGAACTCCACA	59.481	24	24	47	151
TRINITY_DN819_c0_g1_i1	1	p3	(ATA)13	39	1068	1106	ACAGCATCCCAGCTCTAGGA	60.032	20	AGGCCGAGATAAGCATCAGC	59.965	20	100	296	395	ACTGGTGTTGCCGATGGTAG	60.036	20	TCCTAGAGCTGGGATGCTGT	60.032	20	20	190	315	GGCCCTGAGTCTTCTGCTTT	59.963	20	TCCTAGAGCTGGGATGCTGT	60.032	20	20	145	315
TRINITY_DN859_c0_g1_i1	1	p2	(TC)6	12	162	173	GCTGGACTCCACAGCTTTCT	59.964	20	TGGACAGCTGCAACAAGAGT	59.819	20	230	258	487	CTAAGGCTGGACTCCACAGC	60.108	20	TGGACAGCTGCAACAAGAGT	59.819	20	20	253	487	GGCTGCTCCTCCATGAATCA	59.818	20	TGGACAGCTGCAACAAGAGT	59.819	20	20	294	487
TRINITY_DN877_c0_g1_i1	1	p2	(CT)11	22	566	587	GGCAGTGAGTCACGAGCTTA	59.756	20	GTCTTGAGGAGTGTCGAGGC	60.109	20	190	350	539	ATACTGCCACTCGACATGCC	60.179	20	TAAGCTCGTGACTCACTGCC	59.756	20	20	231	369	CAGAAGGCAGTGAGTCACGA	59.685	20	GTCTTGAGGAGTGTCGAGGC	60.109	20	20	345	539
TRINITY_DN958_c0_g1_i1	1	p2	(GT)6	12	12	23	TCATGCGGCCTCTTGTTCTT	59.963	20	GAGAGTCATCATCAGCCGCA	59.896	20	100	40	139	TCATGCGGCCTCTTGTTCTT	59.963	20	TGAGAGTCATCATCAGCCGC	59.896	20	20	40	140	TCATGCGGCCTCTTGTTCTT	59.963	20	GTACAAGGGACACGGGATGG	60.108	20	20	40	184
TRINITY_DN962_c0_g1_i1	1	p4	(GTTT)5	20	986	1005	TTTGGGGCGCTGGTTCTATT	59.961	20	AGGGCTGTCCACTTGTTGTC	60.179	20	142	566	707	AATTTGGGGCGCTGGTTCTA	59.961	20	AGGGCTGTCCACTTGTTGTC	60.179	20	20	564	707	TTTGGGGCGCTGGTTCTATT	59.961	20	AAGGGCTGTCCACTTGTTGT	59.741	20	20	566	708
TRINITY_DN1117_c0_g1_i1	1	p2	(AG)7	14	27	40	TGCAATTCAGGTCCCAACAGA	59.855	21	TTCAGGAGTTGTGGCAAGGC	60.823	20	123	159	281	TGCAATTCAGGTCCCAACAGA	59.855	21	TCAGGAGTTGTGGCAAGGC	60.228	19	19	159	280	TGCAATTCAGGTCCCAACAG	58.38	20	TTCAGGAGTTGTGGCAAGGC	60.823	20	20	159	281
TRINITY_DN1208_c0_g1_i1	1	p2	(AT)7	14	314	327	TGAGCGAGGGAATGGCAAAT	60.034	20	AGAGGAACTTGCTCCCATGC	60.035	20	200	433	632	ATTGAGCGAGGGAATGGCAA	60.034	20	AGAGGAACTTGCTCCCATGC	60.035	20	20	431	632	AATTGAGCGAGGGAATGGCA	60.034	20	AGAGGAACTTGCTCCCATGC	60.035	20	20	430	632
TRINITY_DN1212_c0_g1_i1	1	p2	(AG)10	20	235	254	ACGGAGTAGTTGAGAGCCAA	58.371	20	GGTGTAGAAATGCATGCTGAGT	58.987	22	205	100	304	AACGGAGTAGTTGAGAGCCA	58.371	20	GGTGTAGAAATGCATGCTGAGT	58.987	22	22	99	304	GAGCCAAACTTGCTGTTCAGT	59.322	21	GGTGTAGAAATGCATGCTGAGT	58.987	22	22	113	304
TRINITY_DN1388_c0_g1_i1	1	p4	(TTTG)5	20	64	83	ACATGAGATACCCACCAGTTTT	57.342	22	TCAAACACAAGAAACCCACCA	58.191	21	128	94	221	TGAGATACCCACCAGTTTTTCA	57.284	22	TCAAACACAAGAAACCCACCA	58.191	21	21	97	221	TGGGTTCTTTGTTTGTTTGTTTGT	58.631	24	ACCCAACCATTAGCCACAAA	57.61	20	20	56	165
TRINITY_DN1561_c0_g1_i1	1	p2	(AT)6	12	16	27	CGACGCCACGAGTCAATTTG	60.179	20	TCAGGGTGAGACAAGCCTCT	60.179	20	252	176	427	CGACGCCACGAGTCAATTTG	60.179	20	CAGGGTGAGACAAGCCTCTC	59.751	20	20	176	426	ATCCTGCTTGGCCAAAAACG	59.682	20	TCAGGGTGAGACAAGCCTCT	60.179	20	20	158	427
TRINITY_DN1540_c0_g1_i1	1	c	(AGA)5tggagagtactgagaa(AAC)5aaaaac(AAT)6	70	91	160	GACCCTGGAATGGAAGAGCC	60.107	20	AGGCTAAAGCTAAGCGAAAACT	58.324	22	101	352	452	GGACCCTGGAATGGAAGAGC	60.107	20	AGGCTAAAGCTAAGCGAAAACT	58.324	22	22	351	452	GACCCTGGAATGGAAGAGCC	60.107	20	AACATGCACATGAAATCGTGT	57.079	21	21	352	492
TRINITY_DN1666_c0_g1_i1	1	p2	(AG)6	12	194	205	AAGGGAGCTGTCATCAAGCC	60.035	20	AGGTGGTGGTTGCTTCACAA	60.034	20	192	123	314	AAGGGAGCTGTCATCAAGCC	60.035	20	GCATAGAGGTGGTGGTTGCT	60.035	20	20	123	320	AAGGGAGCTGTCATCAAGCC	60.035	20	AGCATAGAGGTGGTGGTTGC	60.035	20	20	123	321
TRINITY_DN1622_c0_g1_i1	1	p2	(AT)10	20	39	58	TACAGGAGATCAACCCCCGA	59.663	20	TGTCCTGAGTTTGGAGTCGTC	59.66	21	276	72	347	TACAGGAGATCAACCCCCGA	59.663	20	CCTGAGTTTGGAGTCGTCTGT	59.658	21	21	72	344	TACAGGAGATCAACCCCCGA	59.663	20	TGTCCTGAGTTTGGAGTCGT	58.59	20	20	72	347
TRINITY_DN1637_c0_g1_i1	1	p3	(AAG)5	15	537	551	GCACCAACTCCCTTCTCCTC	60.036	20	TGTGCATGGAGAGAGGAGGA	59.958	20	207	23	229	TCCTCCTCTCTCCATGCACA	59.958	20	CCGGAAATTTTCGACGTCCG	59.906	20	20	210	324	TCCTCCTCTCTCCATGCACA	59.958	20	GCTCCCGGAAATTTTCGACG	59.904	20	20	210	328
TRINITY_DN1638_c0_g1_i1	1	p2	(TA)7	14	148	161	AATTGTTAATGGGGGTGGTCAC	58.83	22	GAGGTGTCGAACAGTTTATACGC	59.697	23	100	44	143	AATTGTTAATGGGGGTGGTCACT	60.181	23	GAGGTGTCGAACAGTTTATACGC	59.697	23	23	44	143	TTGTTAATGGGGGTGGTCACT	59.216	21	TTGAGGTGTCGAACAGTTTATACG	59.081	24	24	46	145
TRINITY_DN1662_c0_g2_i1	1	p4	(TATT)5	20	576	595	ATGGCTGGTTAACTGCAGCT	59.961	20	GACAGAACAGGACCTGCCTC	60.037	20	148	109	256	ATGGCTGGTTAACTGCAGCT	59.961	20	GCTTAGGGTACACAGCCCTC	59.822	20	20	109	297	ATGGCTGGTTAACTGCAGCT	59.961	20	CTCCGCTTAGGGTACACAGC	60.179	20	20	109	301
TRINITY_DN1688_c0_g1_i1	1	p2	(AT)7	14	317	330	AATCAGCACTCCTGTGAGCC	60.036	20	CCAGCAGACGAGCATTGCTA	60.461	20	117	140	256	GCACTCCTGTGAGCCTTGAA	60.25	20	CCAGCAGACGAGCATTGCTA	60.461	20	20	145	256	GGCCAGAAGTGCAGTCATCT	60.036	20	TGGCTGCCTCAAGTACCAAT	59.302	20	20	173	296
TRINITY_DN1708_c0_g1_i1	1	p3	(ATA)6	18	404	421	TGAGCCATAAGCCACTGCAA	59.962	20	AGTCACTGTGAGTAGGAGGCA	60.203	21	105	43	147	TGAGCCATAAGCCACTGCAA	59.962	20	GTCACTGTGAGTAGGAGGCA	58.742	20	20	43	146	TTGGGGATGAGCCATAAGCC	59.814	20	AGTCACTGTGAGTAGGAGGCA	60.203	21	21	36	147
TRINITY_DN2061_c0_g1_i1	1	p3	(ATG)5	15	429	443	CTGCTGCAGTTGGGGATGAA	60.61	20	TCACAAACACAGCCACCCTT	60.034	20	193	118	310	CTGCTGCAGTTGGGGATGAA	60.61	20	ATCACAAACACAGCCACCCT	59.814	20	20	118	311	CTGCTGCAGTTGGGGATGAA	60.61	20	CATCACAAACACAGCCACCC	59.685	20	20	118	312
TRINITY_DN2087_c0_g1_i1	1	p3	(AGG)6	18	57	74	TCACCTTTGTCGTTGCAGGA	59.821	20	AATGGCCACCATCACCCATT	59.957	20	147	40	186	TCACCTTTGTCGTTGCAGGA	59.821	20	AAATGGCCACCATCACCCAT	59.957	20	20	40	187	TTTGTCGTTGCAGGAGGAGG	60.25	20	AATGGCCACCATCACCCATT	59.957	20	20	45	186
TRINITY_DN2066_c0_g1_i1	1	p2	(AG)6	12	255	266	TGGTGGCAAATGCTTACAAGTG	59.964	22	GCTGAAGCCCAAAAGAGTGC	60.039	20	104	330	433	GGTGGCAAATGCTTACAAGTGT	59.964	22	GCTGAAGCCCAAAAGAGTGC	60.039	20	20	331	433	TGGTGGCAAATGCTTACAAGTG	59.964	22	TCCTTGTGCTGAAGCCCAAA	60.106	20	20	330	440
TRINITY_DN2162_c0_g1_i1	1	p2	(AT)8	16	326	341	ACGAGGATGCACTGTGTTGT	59.893	20	ACACGATACGGCACATCCTC	59.898	20	199	212	410	ACGAGGATGCACTGTGTTGT	59.893	20	GACACGATACGGCACATCCT	59.898	20	20	212	411	ACGAGGATGCACTGTGTTGT	59.893	20	TACGGCACATCCTCGTCAAC	60.109	20	20	212	404
TRINITY_DN2220_c0_g1_i1	1	p3	(TCA)6	18	148	165	CCCACTGTCGAACTTCTCCC	60.037	20	TCGCAATCGTTGGAGGAACA	59.966	20	211	89	299	CCCACTGTCGAACTTCTCCC	60.037	20	CTGTTATTCGGGAGCGTGGT	60.108	20	20	89	345	AGCTTCCTCCTCCTTCCTGT	59.882	20	TCGCAATCGTTGGAGGAACA	59.966	20	20	46	299
TRINITY_DN2471_c0_g1_i1	1	p2	(TC)7	14	73	86	TCGCCATCATTGTTCCCACA	59.963	20	AGACAGAAGGTGACCTGCAC	59.605	20	165	212	376	CGCCATCATTGTTCCCACAC	59.829	20	AGACAGAAGGTGACCTGCAC	59.605	20	20	213	376	TTGTTTCAACGCCACAACCC	59.826	20	AGACAGAAGGTGACCTGCAC	59.605	20	20	140	376
TRINITY_DN2471_c0_g1_i1	2	p2	(TA)10	20	391	410	TCGCCATCATTGTTCCCACA	59.963	20	AGACAGAAGGTGACCTGCAC	59.605	20	165	212	376	CGCCATCATTGTTCCCACAC	59.829	20	AGACAGAAGGTGACCTGCAC	59.605	20	20	213	376	TTGTTTCAACGCCACAACCC	59.826	20	AGACAGAAGGTGACCTGCAC	59.605	20	20	140	376
TRINITY_DN2471_c1_g1_i1	1	p2	(AT)10	20	121	140	AGCAAAGATACATCTGCAACTCT	58.159	23	TGCTTCAGAATCTCTCTCTGTAAT	57.211	24	214	0	213	AGCAAAGATACATCTGCAACTCT	58.159	23	ATGCTTCAGAATCTCTCTCTGTAA	57.211	24	24	0	214	AGCAAAGATACATCTGCAACTCT	58.159	23	ATATGCTTCAGAATCTCTCTCTGT	57.018	24	24	0	216
TRINITY_DN2451_c0_g1_i1	1	p3	(TGG)5	15	238	252	AAGTCAACGACCCATCCACG	60.32	20	CCACCTCCAGAAGAAGCGTT	59.965	20	100	104	203	CAAGTTCCGCTTCGACTTCG	59.565	20	CCACCTCCAGAAGAAGCGTT	59.965	20	20	13	203	GTCAACGACCCATCCACGTA	59.756	20	CCACCACCTCCAGAAGAAGC	60.322	20	20	106	206
TRINITY_DN2483_c0_g1_i1	1	p3	(AAT)5	15	300	314	GCAACTTGTAGACGGGGGAA	59.964	20	AATGCCACTCAACCCAACTT	57.913	20	262	121	382	AGACGGGGGAAAAATGGCAT	59.959	20	AATGCCACTCAACCCAACTT	57.913	20	20	130	382	GCAAGGGAGTTCTCCTGCAA	60.251	20	AATGCCACTCAACCCAACTT	57.913	20	20	105	382
TRINITY_DN2584_c0_g1_i1	1	p2	(AT)6	12	396	407	GTGGCCTCAAAAGGGGGTAT	59.665	20	TACTGACCCGCTCCCATGTA	60.033	20	239	279	517	CAGAGGACTTGTGGCCTCAA	59.602	20	TACTGACCCGCTCCCATGTA	60.033	20	20	269	517	GTGGCCTCAAAAGGGGGTAT	59.665	20	ATTCCACTTCACGCCAACCT	59.89	20	20	279	487
TRINITY_DN2585_c0_g1_i1	1	p2	(TC)6	12	248	259	GGCTGCTCCAGATGAACAGA	59.749	20	ATGGCCCTGTTTTGTCCTGT	59.812	20	217	28	244	AGGCTGCTCCAGATGAACAG	59.748	20	ATGGCCCTGTTTTGTCCTGT	59.812	20	20	27	244	GGCTGCTCCAGATGAACAGA	59.749	20	TGATGGCCCTGTTTTGTCCT	59.518	20	20	28	246
TRINITY_DN2644_c0_g1_i1	1	p3	(CTA)8	24	210	233	AGTCCGCAGTGCATACCATC	60.179	20	AATGTGCATGGTGTTGGCAC	59.966	20	111	181	291	AGTCCGCAGTGCATACCATC	60.179	20	CATGCAGAGAGGGCTGTTGA	60.036	20	20	181	310	AGTCCGCAGTGCATACCATC	60.179	20	TCATGCAGAGAGGGCTGTTG	60.036	20	20	181	311
TRINITY_DN2706_c1_g1_i1	1	p4	(AAAT)5	20	25	44	CAACATGGGAATATTGTATTATGTGGT	58.141	27	TGGGAGACTGTGCATCTAGC	59.173	20	146	63	208	TCAACATGGGAATATTGTATTATGTGG	57.923	27	TGGGAGACTGTGCATCTAGC	59.173	20	20	62	208	CAACATGGGAATATTGTATTATGTGGT	58.141	27	GGGAGACTGTGCATCTAGCT	58.881	20	20	63	207
TRINITY_DN2775_c0_g1_i1	1	p3	(TTA)5	15	156	170	TCCCATTACAAACTGTCGGCA	59.928	21	TGTTCCTTCTTCTGGGTTATTGA	57.423	23	123	125	247	TCCCATTACAAACTGTCGGCA	59.928	21	TTGTTCCTTCTTCTGGGTTATTGA	58.052	24	24	125	248	CCCATTACAAACTGTCGGCA	58.471	20	TGTTCCTTCTTCTGGGTTATTGA	57.423	23	23	126	247
TRINITY_DN2895_c0_g1_i1	1	p3	(GAG)5	15	353	367	GGCCAGAGGAAACGATGGAA	60.035	20	TGAGTGCTCTCGGGATCAGA	60.034	20	187	248	434	ATTTCCCACAAGGTTGGCCA	60.105	20	TGAGTGCTCTCGGGATCAGA	60.034	20	20	233	434	GGCCAGAGGAAACGATGGAA	60.035	20	GTCTCATTTGCTCCGTTGCC	59.831	20	20	248	461
TRINITY_DN2821_c0_g1_i1	1	p2	(CT)9	18	285	302	AAGCTTGATCTGCGAGTGCT	60.037	20	TGCAGTACTTAGCACCTGCC	60.036	20	146	86	231	AAGCTTGATCTGCGAGTGCT	60.037	20	CAGTACTTAGCACCTGCCCC	60.108	20	20	86	229	AAGCTTGATCTGCGAGTGCT	60.037	20	TGCCCCGAACAAGGAAATGA	59.889	20	20	86	215
TRINITY_DN2902_c0_g1_i1	1	p4	(TGCA)5	20	19	38	TAAGGACTGTCGGCGAAACC	60.038	20	CTGCTTTGTTGGGCTTCTGC	60.319	20	203	200	402	TAAGGACTGTCGGCGAAACC	60.038	20	GCTTTGTTGGGCTTCTGCAT	59.681	20	20	200	400	TGCTAGGGCCGTTGAAGATG	60.108	20	CTGCTTTGTTGGGCTTCTGC	60.319	20	20	270	402
TRINITY_DN2937_c0_g1_i1	1	p2	(CT)12	24	151	174	AGTACGACCATGCTTCTGCG	60.459	20	AGAGAGAGAGAGAGAGAGAGCA	58.621	22	157	13	169	AGTACGACCATGCTTCTGCG	60.459	20	GAGAGAGAGAGAGAGAGAGAGCA	59.614	23	23	13	170	AGTACGACCATGCTTCTGCG	60.459	20	AGAGAGAGAGAGAGAGAGAGAGC	59.359	23	23	13	171
TRINITY_DN3169_c0_g1_i1	1	p3	(TGG)7	21	173	193	CGGGTCTCCTCCAACCTCTA	60.033	20	CTATCCACCACCACCACCAC	60.035	20	126	71	196	CGGGTCTCCTCCAACCTCTA	60.033	20	ACAGAGCCACCACCTCATTG	59.963	20	20	71	264	GTGGTGGTGGTGGTGGATAG	60.035	20	ATCAGAGTGGTTCCAGCAGC	60.036	20	20	177	382
TRINITY_DN3165_c0_g1_i1	1	p3	(AAG)5	15	407	421	TCTCGCAAATGCAGCCACTA	60.036	20	ACTCTCCTTGGGTGTGGGAT	60.179	20	103	106	208	CATTCTCGCAAATGCAGCCA	59.828	20	ACTCTCCTTGGGTGTGGGAT	60.179	20	20	103	208	ATTCTCGCAAATGCAGCCAC	59.828	20	ACTCTCCTTGGGTGTGGGAT	60.179	20	20	104	208
TRINITY_DN3213_c0_g1_i1	1	p2	(TA)9	18	111	128	CTTGCCCAAAGCTAGCTGC	59.49	19	CAGGTGCAGATGGGAGAGAA	59.093	20	115	88	202	TTCTCTCCCATCTGCACCTG	59.093	20	AGGGGACTTAGCGTGAATTGT	59.371	21	21	183	351	TCTTTGACAGCTTGCCCAAAG	59.317	21	CAGGTGCAGATGGGAGAGAA	59.093	20	20	78	202
TRINITY_DN3368_c0_g1_i1	1	p3	(TGG)5	15	134	148	AGCCCACAAGATGCTTCCTC	60.035	20	TTGCAGTGAGGGCGAATGAT	60.035	20	123	594	716	AGCCCACAAGATGCTTCCTC	60.035	20	TTTTTGTTGCAGTGAGGGCG	59.898	20	20	594	722	ACACGCACTCCTCAACACAA	60.108	20	GAGGAAGCATCTTGTGGGCT	60.035	20	20	507	613
TRINITY_DN3385_c0_g1_i1	1	p2	(CT)9	18	324	341	CGCATGCATAAACCTCCTGC	59.97	20	GAGAGAGCCGACAAAGAGCA	59.755	20	221	109	329	GCGCATGCATAAACCTCCTG	59.97	20	GAGAGAGCCGACAAAGAGCA	59.755	20	20	108	329	AGCGCATGCATAAACCTCCT	60.107	20	GAGAGAGCCGACAAAGAGCA	59.755	20	20	107	329
TRINITY_DN3361_c0_g1_i1	1	p2	(AG)6	12	138	149	AGGCAGAGGTCTCAAAAGGA	58.265	20	GGAGCCACTGACCTCTCTCT	60.324	20	160	1	160	AGGCAGAGGTCTCAAAAGGA	58.265	20	TGGAGCCACTGACCTCTCTC	60.613	20	20	1	161	AGGCAGAGGTCTCAAAAGGAA	58.942	21	GGAGCCACTGACCTCTCTCT	60.324	20	20	1	160
TRINITY_DN3361_c0_g1_i2	1	p2	(AG)6	12	140	151	AGTTCCGGGAAGAAAAGAGCT	59.3	21	AAGTCCTGCACTGCCATCTC	60.036	20	139	66	204	AGGCAGAGGTCTCAAAAGGA	58.265	20	AAGTCCTGCACTGCCATCTC	60.036	20	20	1	204	AGTTCCGGGAAGAAAAGAGCT	59.3	21	GCACTGCCATCTCCATAGCT	59.892	20	20	66	197
TRINITY_DN3450_c0_g1_i1	1	p2	(TA)8	16	106	121	TGGGAATGCAGCTACTTTTGG	58.83	21	AGTACCTTCCCTCCTCCCAA	59.202	20	146	84	229	GGGAATGCAGCTACTTTTGGT	58.829	21	AGTACCTTCCCTCCTCCCAA	59.202	20	20	85	229	TGGGAATGCAGCTACTTTTGGT	60.491	22	AGTACCTTCCCTCCTCCCAA	59.202	20	20	84	229
TRINITY_DN3429_c0_g1_i1	1	p2	(TA)9	18	195	212	GTGGTCAGCAGTCACCATCA	59.965	20	GGCTCATCAGGAAACCAGCT	60.035	20	206	827	1032	AGCTGGTTTCCTGATGAGCC	60.035	20	GTTCAGTTTGGCCATGCTGG	60.038	20	20	1013	1261	AGCTGGTTTCCTGATGAGCC	60.035	20	TTGGCCATGCTGGATCTTGT	59.96	20	20	1013	1254
TRINITY_DN3556_c0_g1_i1	1	p3	(AGA)6	18	410	427	CCGCCGAGGAAGAACAAGAT	60.108	20	GTGCTTGCTCCTTCTGTTGC	60.04	20	193	345	537	CCGCCGAGGAAGAACAAGAT	60.108	20	TGCTTGCTCCTTCTGTTGCT	60.179	20	20	345	536	CTGGAGAGTGTTGCACTTGC	59.41	20	GTGCTTGCTCCTTCTGTTGC	60.04	20	20	326	537
TRINITY_DN3556_c0_g1_i1	2	p3	(TTG)5	15	805	819	CCGCCGAGGAAGAACAAGAT	60.108	20	GTGCTTGCTCCTTCTGTTGC	60.04	20	193	345	537	CCGCCGAGGAAGAACAAGAT	60.108	20	TGCTTGCTCCTTCTGTTGCT	60.179	20	20	345	536	CTGGAGAGTGTTGCACTTGC	59.41	20	GTGCTTGCTCCTTCTGTTGC	60.04	20	20	326	537
TRINITY_DN3667_c0_g1_i1	1	p2	(TA)7	14	774	787	GGTGTCAGCGTATCCACCAA	60.037	20	TGATCTGGGTTCCAAGCTGG	59.671	20	114	590	703	GGTGTCAGCGTATCCACCAA	60.037	20	GATCTGGGTTCCAAGCTGGG	60.395	20	20	590	702	GGTGTCAGCGTATCCACCAA	60.037	20	TCTGGGTTCCAAGCTGGGTA	60.475	20	20	590	700
TRINITY_DN3673_c0_g2_i1	1	p2	(AC)6	12	909	920	GGTTTTTGTCTGGCGACGTC	60.042	20	AGTCCCACACCAATCCAACC	59.888	20	100	17	116	GTCACTGCCACATGGATTGC	59.828	20	TTGACCCAGGATTGGTGACC	59.596	20	20	948	1181	GTCACTGCCACATGGATTGC	59.828	20	TGACCCAGGATTGGTGACCT	60.476	20	20	948	1180
TRINITY_DN3640_c0_g1_i1	1	p3	(AAG)5	15	645	659	GCCTACAGCTCCTGGTGAAG	60.108	20	GTGAGACAGCTGTCCCTTCC	60.037	20	194	138	331	GCCTACAGCTCCTGGTGAAG	60.108	20	GGTGAGACAGCTGTCCCTTC	60.037	20	20	138	332	GCCTACAGCTCCTGGTGAAG	60.108	20	CTCTGGAGGTGCTGGACATG	60.108	20	20	138	300
TRINITY_DN3644_c0_g1_i1	1	p2	(TC)6	12	166	177	ACGCCAAAACAAAACGACCC	60.179	20	AGAGAGAAAGTGGGTCATGCA	59.019	21	162	10	171	ACGCCAAAACAAAACGACCC	60.179	20	GAGAGAGAAAGTGGGTCATGCA	60.028	22	22	10	172	ACGCCAAAACAAAACGACCC	60.179	20	AGTGGGTCATGCATCTTCTCTG	60.093	22	22	10	163
TRINITY_DN3709_c0_g1_i1	1	p2	(TA)6	12	162	173	TGTGAAGCAGGTGATGGAGG	59.674	20	TGCTTGGTCATCAGCTACCG	60.108	20	158	101	258	AGCAGGTGATGGAGGTTGAC	59.674	20	TGCTTGGTCATCAGCTACCG	60.108	20	20	106	258	GTGAAGCAGGTGATGGAGGT	59.674	20	TGCTTGGTCATCAGCTACCG	60.108	20	20	102	258
TRINITY_DN4085_c0_g1_i1	1	c	(TC)11(AC)9	40	98	137	TCTCACACACACACACACACA	59.999	21	AGAAGGTGGTTAGGTGCACC	59.599	20	171	115	285	CACACACACACACACTCACAC	59.871	21	AGAAGGTGGTTAGGTGCACC	59.599	20	20	122	285	CACACACACACACACACTCAC	59.871	21	AGAAGGTGGTTAGGTGCACC	59.599	20	20	120	285
TRINITY_DN4150_c0_g1_i1	1	p3	(TGG)7	21	126	146	GACGCCTTTGAGCTTCCTCA	60.321	20	ATCGAGGCATGCTTGACACA	60.036	20	264	37	300	GTGGTGTCTCACTGCTGGAT	59.677	20	ATCGAGGCATGCTTGACACA	60.036	20	20	142	300	GACGCCTTTGAGCTTCCTCA	60.321	20	AATGGCTCCGTATCCAGCAG	59.893	20	20	37	172
TRINITY_DN4217_c0_g1_i1	1	p2	(GT)9	18	1	18	GTGTGTGTGTGTGTGTGTATGT	59.324	22	ACTCTCCCTCATTCTCCCCC	60.031	20	165	0	164	GTGTGTGTGTGTGTGTGTATGT	59.324	22	CTCTCCCTCATTCTCCCCCA	60.031	20	20	0	163	TGTGTGTGTGTGTGTGTATGT	58.021	21	ACTCTCCCTCATTCTCCCCC	60.031	20	20	1	164
TRINITY_DN4317_c0_g1_i1	1	p2	(AT)9	18	66	83	TGACTTAGCTTTTAGTGGGCA	57.219	21	CTTTGTTGAAAGTGGACATCCA	57.083	22	108	91	198	TGACTTAGCTTTTAGTGGGCAT	57.699	22	CTTTGTTGAAAGTGGACATCCA	57.083	22	22	91	198	ATGACTTAGCTTTTAGTGGGCA	57.699	22	CTTTGTTGAAAGTGGACATCCA	57.083	22	22	90	198
TRINITY_DN4321_c1_g1_i1	1	p3	(GCA)5	15	210	224	TGGGATCTCTCTTGGCCTGA	59.957	20	CGCGACTGTTGCATAACCAG	59.905	20	202	172	373	TGGGATCTCTCTTGGCCTGA	59.957	20	ATAACCAGCCTGCTGAGCTG	60.107	20	20	172	280	TGGGATCTCTCTTGGCCTGA	59.957	20	CATAACCAGCCTGCTGAGCT	60.107	20	20	172	281
TRINITY_DN4329_c0_g1_i1	1	p2	(AT)6	12	325	336	AGATCAAGATCAGAAGCAGCA	57.091	21	GATGGAAAGGAGCTGCACCT	60.035	20	172	246	417	AGATCAAGATCAGAAGCAGCA	57.091	21	AGATGGAAAGGAGCTGCACC	60.035	20	20	246	418	AGATCAAGATCAGAAGCAGCAA	57.782	22	GATGGAAAGGAGCTGCACCT	60.035	20	20	246	417
TRINITY_DN4353_c0_g1_i1	1	p3	(TCC)6	18	151	168	GTGCTACATGAATTGCCGCC	60.249	20	GGAGGAGGAGGATGTGGCTA	60.105	20	158	4	161	GGTGCTACATGAATTGCCGC	60.249	20	GGAGGAGGAGGATGTGGCTA	60.105	20	20	3	161	GTGCTACATGAATTGCCGCC	60.249	20	GGAGGTAGGCCCGTTTACAC	60.108	20	20	4	125
TRINITY_DN4446_c0_g1_i1	1	p3	(ATA)5	15	70	84	TGTGTGGGAGAGCAGATCCT	60.252	20	CTGCACCACTAGGACTGCAA	59.965	20	154	225	378	TGTGTGGGAGAGCAGATCCT	60.252	20	TTGCTGCACCACTAGGACTG	59.965	20	20	225	381	TGTGTGGGAGAGCAGATCCT	60.252	20	ACTTGCTGCACCACTAGGAC	59.965	20	20	225	383
TRINITY_DN4605_c0_g1_i1	1	p2	(CT)7	14	301	314	TTGGGCCCTTTACTGACTCG	59.676	20	GGTCCAGTTAGCGCAAAAGC	60.11	20	246	164	409	GGTTGGGCCCTTTACTGACT	59.596	20	GGTCCAGTTAGCGCAAAAGC	60.11	20	20	162	409	AGGTTGGGCCCTTTACTGAC	59.596	20	GGTCCAGTTAGCGCAAAAGC	60.11	20	20	161	409
TRINITY_DN4613_c0_g1_i1	1	p2	(TA)7	14	149	162	CTAGCAGCCGGATGGGAATG	60.605	20	ACGAAGCGATCTGACAGGTT	59.396	20	151	53	203	CTAGCAGCCGGATGGGAATG	60.605	20	AACGAAGCGATCTGACAGGT	59.396	20	20	53	204	TCTAGCAGCCGGATGGGAAT	60.764	20	ACGAAGCGATCTGACAGGTT	59.396	20	20	52	203
TRINITY_DN4719_c0_g1_i1	1	p3	(TGA)5	15	284	298	CAACCTCCACAGCCAGCTAA	59.963	20	GCCTTAACTGGCCAGGTCTT	59.962	20	140	227	366	GGATTCAACCTCCACAGCCA	59.962	20	GCCTTAACTGGCCAGGTCTT	59.962	20	20	222	366	GGCTCCTGTGAGGGTTCATC	60.107	20	TCTCTCGGGATGCTTCCTCA	60.033	20	20	91	211
TRINITY_DN4719_c0_g1_i1	2	p3	(GAT)7	21	420	440	CAACCTCCACAGCCAGCTAA	59.963	20	GCCTTAACTGGCCAGGTCTT	59.962	20	140	227	366	GGATTCAACCTCCACAGCCA	59.962	20	GCCTTAACTGGCCAGGTCTT	59.962	20	20	222	366	GGCTCCTGTGAGGGTTCATC	60.107	20	TCTCTCGGGATGCTTCCTCA	60.033	20	20	91	211
TRINITY_DN4902_c0_g1_i1	1	p3	(AAG)5	15	135	149	ATCGAGGATCTCCCAGCTGT	60.106	20	GCCCCATCTTCCTCAGTGTC	60.107	20	128	83	210	ATCGAGGATCTCCCAGCTGT	60.106	20	TGCTTTTGCCCCATCTTCCT	59.885	20	20	83	217	TCACTGCACCCATGATCGAG	59.824	20	GCCCCATCTTCCTCAGTGTC	60.107	20	20	69	210
TRINITY_DN4918_c0_g1_i1	1	p3	(GGT)6	18	274	291	AGAGCGTAACCTGTTTGCCA	59.892	20	CTACCGTCTTCCACCACCAC	60.038	20	105	166	270	AGAGCGTAACCTGTTTGCCA	59.892	20	GGCTATCGTCTTCCACCACC	60.179	20	20	166	408	AGAGCGTAACCTGTTTGCCA	59.892	20	ACTGTCCTCTACCACCACCA	59.81	20	20	166	300
TRINITY_DN4994_c0_g1_i1	1	p3	(AAT)5	15	333	347	GCCTGTCTTGTCTCCAAGCT	59.964	20	TCGTCCTCCGATAACTCCCT	59.45	20	211	6	216	TGCCTGTCTTGTCTCCAAGC	60.25	20	TCGTCCTCCGATAACTCCCT	59.45	20	20	5	216	GCTGCCTGTCTTGTCTCCAA	60.25	20	TCGTCCTCCGATAACTCCCT	59.45	20	20	3	216
TRINITY_DN5053_c0_g1_i1	1	p2	(GT)6	12	424	435	GCACACAAGTGGCATTGACC	60.319	20	GTTCACACACACACACGCTC	59.974	20	140	299	438	GCACACAAGTGGCATTGACC	60.319	20	CCATCCAACCCCTAACACCC	60.034	20	20	299	419	GTGGCATTGACCTACCACCT	59.672	20	GTTCACACACACACACGCTC	59.974	20	20	307	438
TRINITY_DN5015_c0_g1_i1	1	p3	(TTG)5	15	240	254	GAGGCCAATCGCTGAACTCT	60.108	20	TGACCAAGGAACAGCTGCAA	60.107	20	172	312	483	GCTAGCAATCCATGAGGCCA	60.179	20	TGACCAAGGAACAGCTGCAA	60.107	20	20	299	483	TGCTAGCAATCCATGAGGCC	60.179	20	TGACCAAGGAACAGCTGCAA	60.107	20	20	298	483
TRINITY_DN5040_c0_g1_i1	1	p2	(AT)6	12	325	336	GCTTCACTCGTGACACCTCT	59.684	20	TCTTACCCGATATGTGACGGT	58.342	21	102	135	236	AGCTTCACTCGTGACACCTC	59.684	20	TCTTACCCGATATGTGACGGT	58.342	21	21	134	236	GCTTCACTCGTGACACCTCT	59.684	20	TCTTACCCGATATGTGACGGTT	58.974	22	22	135	236
TRINITY_DN5039_c0_g1_i1	1	p2	(TA)8	16	184	199	GCTAGATGTGTAAGGGAAAGCC	58.793	22	TGGCAAGCTCCATTCATCCA	59.668	20	189	82	270	GCTAGATGTGTAAGGGAAAGCC	58.793	22	TGTCTGGCAAGCTCCATTCA	59.599	20	20	82	274	TGCTAGATGTGTAAGGGAAAGCC	60.371	23	TGGCAAGCTCCATTCATCCA	59.668	20	20	81	270
TRINITY_DN5144_c0_g1_i1	1	p3	(ATC)5	15	503	517	TTCATTGGCTCACCCTCACC	59.962	20	AACAATGAAGCCCACCCACC	60.832	20	270	383	652	TCATCCAACTCGCTTCGCAT	60.108	20	AACAATGAAGCCCACCCACC	60.832	20	20	434	652	ATCATCCAACTCGCTTCGCA	60.108	20	AACAATGAAGCCCACCCACC	60.832	20	20	433	652
TRINITY_DN5173_c0_g1_i1	1	p2	(CA)12	24	125	148	ATGCACACACACACACACAC	59.549	20	ATGGGAGGAGGTGAATTGGT	58.314	20	255	121	375	GCACACACACACACACACAC	60.454	20	ATGGGAGGAGGTGAATTGGT	58.314	20	20	123	375	CACACACACACACACACACA	59.129	20	ATGGGAGGAGGTGAATTGGT	58.314	20	20	128	375
TRINITY_DN5292_c0_g1_i1	1	p3	(CCA)5	15	52	66	CATAGGCATCCTCCACCACC	59.891	20	GAGGCGGAGGATGAGCAAAT	60.179	20	193	39	231	CATAGGCATCCTCCACCACC	59.891	20	GGCTGGTAGAAAGAGGGTGG	59.747	20	20	39	169	CATAGGCATCCTCCACCACC	59.891	20	GGTGGCTGGTAGAAAGAGGG	59.747	20	20	39	172
TRINITY_DN5292_c0_g1_i1	2	p2	(AT)6	12	557	568	CATAGGCATCCTCCACCACC	59.891	20	GAGGCGGAGGATGAGCAAAT	60.179	20	193	39	231	CATAGGCATCCTCCACCACC	59.891	20	GGCTGGTAGAAAGAGGGTGG	59.747	20	20	39	169	CATAGGCATCCTCCACCACC	59.891	20	GGTGGCTGGTAGAAAGAGGG	59.747	20	20	39	172
TRINITY_DN5279_c0_g1_i1	1	p4	(TGTT)5	20	220	239	TGGTGATCTTGCCACATCTGG	60.34	21	GCAAGTCTGCCACAAAAGCA	59.897	20	193	73	265	GGTGATCTTGCCACATCTGG	58.613	20	GCAAGTCTGCCACAAAAGCA	59.897	20	20	74	265	ACCTAAAAGCTGGGACCAGT	58.554	20	GCAAGTCTGCCACAAAAGCA	59.897	20	20	155	265
TRINITY_DN5235_c0_g1_i1	1	p3	(GAA)5	15	19	33	CAGTGTCCCCAATGGAGGAC	60.035	20	TGGCTGAACATGCCCATCAT	60.033	20	225	278	502	GGCAGCATCTCTCCCTTCTC	59.893	20	TGGCTGAACATGCCCATCAT	60.033	20	20	300	502	CAGTGTCCCCAATGGAGGAC	60.035	20	AACCAGAAACGTGGGCTTCA	60.107	20	20	278	549
TRINITY_DN5463_c0_g1_i1	1	p2	(TA)6	12	69	80	TGACTGCATGAACCAGACAT	57.135	20	CGAATAACACATGGTACGTTCACA	59.614	24	102	48	149	ATGACTGCATGAACCAGACA	57.135	20	CGAATAACACATGGTACGTTCACA	59.614	24	24	47	149	TGACTGCATGAACCAGACAT	57.135	20	TCGAATAACACATGGTACGTTCAC	59.378	24	24	48	150
TRINITY_DN5403_c0_g1_i1	1	p3	(TCT)8	24	332	355	TCGGGCATGGGAGTGAGATA	60.106	20	CCCCCATGATGTCAACCCAA	59.959	20	130	73	202	TCGGGCATGGGAGTGAGATA	60.106	20	AACCCCCATGATGTCAACCC	59.959	20	20	73	204	GGGCCAAAGTCGGAGGATAC	60.179	20	CCCCCATGATGTCAACCCAA	59.959	20	20	44	202
TRINITY_DN5532_c0_g1_i1	1	p2	(GT)8	16	118	133	TTTTTCAGTTTTTAGCTCTCCTTAGT	57.252	26	AGACACACACACACACACCT	59.387	20	129	6	134	TTTTTCAGTTTTTAGCTCTCCTTAGT	57.252	26	CAGACACACACACACACACC	59.273	20	20	6	135	TTTTTCAGTTTTTAGCTCTCCTTAGT	57.252	26	CACAGACACACACACACACAC	59.871	21	21	6	137
TRINITY_DN5611_c0_g1_i1	1	p2	(TA)6	12	199	210	CAACCTGCAGCTACAAGGGA	59.963	20	ACGTTACAGGCTGCAGACTT	59.607	20	251	376	626	CAACCTGCAGCTACAAGGGA	59.963	20	AACGTTACAGGCTGCAGACT	59.607	20	20	376	627	CAACCTGCAGCTACAAGGGA	59.963	20	ACAGGCTGCAGACTTGGATT	59.597	20	20	376	621
TRINITY_DN5611_c0_g1_i2	1	p2	(TA)6	12	199	210	CAACCTGCAGCTACAAGGGA	59.963	20	ACGTTACAGGCTGCAGACTT	59.607	20	149	376	524	CAACCTGCAGCTACAAGGGA	59.963	20	AACGTTACAGGCTGCAGACT	59.607	20	20	376	525	CAACCTGCAGCTACAAGGGA	59.963	20	ACAGGCTGCAGACTTGGATT	59.597	20	20	376	519
TRINITY_DN5645_c0_g1_i1	1	p2	(AT)6	12	67	78
TRINITY_DN5727_c0_g1_i1	1	p3	(TTC)5	15	102	116	TGTTGCTTAGCCTGTCCTGA	58.944	20	GCACAGCATAGGTGGGAAGT	60.035	20	201	181	381	TGTTGCTTAGCCTGTCCTGA	58.944	20	TGCACAGCATAGGTGGGAAG	60.035	20	20	181	382	AGCAGAGTCTAGAGTTGCCAC	59.452	21	GCACAGCATAGGTGGGAAGT	60.035	20	20	235	381
TRINITY_DN5797_c0_g1_i1	1	p2	(AT)7	14	34	47	AGACTCAACCCACCAAAGGC	60.179	20	TGGGAAAAGATTGCTTGTTGATT	57.45	23	106	181	286	AGACTCAACCCACCAAAGGC	60.179	20	AATGGGAAAAGATTGCTTGTTGA	57.45	23	23	181	288	TCAACCCACCAAAGGCATGA	59.813	20	TGGGAAAAGATTGCTTGTTGATT	57.45	23	23	185	286
TRINITY_DN5876_c0_g1_i1	1	p2	(TA)11	22	91	112	AACGAACAGGTTTTGCACAAA	57.695	21	TCTCTCACTTTAACCCATCTCTCT	58.415	24	190	2	191	AAACGAACAGGTTTTGCACAA	57.695	21	TCTCTCACTTTAACCCATCTCTCT	58.415	24	24	1	191	ACGAACAGGTTTTGCACAAAT	57.481	21	TCTCTCACTTTAACCCATCTCTCT	58.415	24	24	3	191
TRINITY_DN5866_c0_g1_i1	1	p3	(TCA)7	21	383	403	GCCTGGGATGGACAATACGA	59.532	20	CCCTCCAAAAAGCACACACA	58.89	20	169	280	448	AGCCTGGGATGGACAATACG	59.53	20	CCCTCCAAAAAGCACACACA	58.89	20	20	279	448	GCCTGGGATGGACAATACGA	59.532	20	TCTCCCTCCAAAAAGCACACA	59.786	21	21	280	451
TRINITY_DN5933_c0_g1_i1	1	p2	(AG)7	14	657	670	TCCCTCTCTTCACATCCGGT	59.959	20	AGGCGTGTGGAACTCTCTTG	59.966	20	104	431	534	TCCCTCTCTTCACATCCGGT	59.959	20	TGAGAAAAGGGCCATGGACC	59.96	20	20	431	601	CCTCTCTTCACATCCGGTCG	59.899	20	AGGCGTGTGGAACTCTCTTG	59.966	20	20	433	534
TRINITY_DN6273_c0_g2_i1	1	p2	(AC)10	20	45	64	AACCATTTCAAGGGGGTGCA	60.105	20	GGCTAAGAGGCCCAAACTGA	59.672	20	125	6	130	TGCAACCATTTCAAGGGGGT	60.105	20	GGCTAAGAGGCCCAAACTGA	59.672	20	20	3	130	ACCATTTCAAGGGGGTGCAT	59.883	20	GGCTAAGAGGCCCAAACTGA	59.672	20	20	7	130
TRINITY_DN6243_c0_g1_i1	1	p2	(TA)8	16	671	686	ACCAACAGCAGAACACGTCT	59.822	20	TGCGTCATCTCGAACTCCAC	60.109	20	100	690	789	AGACCAACAGCAGAACACGT	59.822	20	TGCGTCATCTCGAACTCCAC	60.109	20	20	688	789	AACCCCGAGATCTTCCCGTA	60.033	20	CCCTGGCAAAGATGACGACA	60.322	20	20	371	519
TRINITY_DN6243_c0_g1_i2	1	p2	(TA)8	16	288	303	ACCAACAGCAGAACACGTCT	59.822	20	TGCGTCATCTCGAACTCCAC	60.109	20	100	307	406	AGACCAACAGCAGAACACGT	59.822	20	TGCGTCATCTCGAACTCCAC	60.109	20	20	305	406	TGTCGTCATCTTTGCCAGGG	60.322	20	ACGAAGGGTCTTGGCGATTT	59.964	20	20	117	388
TRINITY_DN6353_c0_g1_i1	1	p2	(TA)6	12	7	18	ACCTCGATTCAATTGTTAAGCACA	59.24	24	CACGATGGAATCTCACCCGT	59.824	20	216	20	235	ACCTCGATTCAATTGTTAAGCACA	59.24	24	TCACGATGGAATCTCACCCG	59.54	20	20	20	236	CCTCGATTCAATTGTTAAGCACA	57.705	23	CACGATGGAATCTCACCCGT	59.824	20	20	21	235
TRINITY_DN6353_c0_g1_i2	1	p2	(TA)6	12	7	18	ACCTCGATTCAATTGTTAAGCACA	59.24	24	CACGATGGAATCTCACCCGT	59.824	20	192	20	211	ACCTCGATTCAATTGTTAAGCACA	59.24	24	TCACGATGGAATCTCACCCG	59.54	20	20	20	212	CCTCGATTCAATTGTTAAGCACA	57.705	23	CACGATGGAATCTCACCCGT	59.824	20	20	21	211
TRINITY_DN6402_c0_g1_i1	1	p2	(TA)7	14	24	37	TCTCGGCATCCACCTACAGA	60.034	20	GCAACAGTGTGCAACGACAT	59.971	20	178	576	753	GGCATCCACCTACAGATCCG	59.966	20	GCAACAGTGTGCAACGACAT	59.971	20	20	580	753	CGGCATCCACCTACAGATCC	59.966	20	GCAACAGTGTGCAACGACAT	59.971	20	20	579	753
TRINITY_DN6467_c0_g1_i1	1	p2	(AG)10	20	117	136	ACAGCTTTGCATGTTTGTATCCC	60.057	23	CTCTCTCTTTTGGCTGGTGGA	59.651	21	100	24	123	ACAGCTTTGCATGTTTGTATCCC	60.057	23	TCTCTCTCTTTTGGCTGGTGG	59.651	21	21	24	124	CAGCTTTGCATGTTTGTATCCCA	60.057	23	TCTCTCTCTTTTGGCTGGTGG	59.651	21	21	25	124
TRINITY_DN6576_c0_g1_i1	1	p2	(TA)10	20	13	32	TCATTCATCACAATGGGAAGCT	58.028	22	ACCTTGAACACACTTCCCAA	57.181	20	101	109	209	TCATTCATCACAATGGGAAGCT	58.028	22	AACCTTGAACACACTTCCCA	57.181	20	20	109	210	TCATTCATCACAATGGGAAGCT	58.028	22	ACCTTGAACACACTTCCCAAAG	58.976	22	22	109	209
TRINITY_DN6706_c0_g1_i1	1	p2	(TG)7	14	225	238	AGTTGGCATGCTTTTAATTTGGA	57.774	23	CCCCCAAATTCGTCCAACCT	60.252	20	141	22	162	TGAAGTTGGCATGCTTTTAATTTGG	59.531	25	CCCCCAAATTCGTCCAACCT	60.252	20	20	19	162	AGTTGGCATGCTTTTAATTTGGA	57.774	23	ACCCCCAAATTCGTCCAACC	60.541	20	20	22	163
TRINITY_DN6806_c0_g1_i1	1	p3	(CTT)6	18	17	34	CCCCCTCCTCAAGTCTTCCT	60.253	20	GCGGTGAGGCTGAAGAATCT	60.108	20	178	38	215	CCCCCTCCTCAAGTCTTCCT	60.253	20	AAGCTGAAATGATGGGCGGT	60.324	20	20	38	230	CCCCCTCCTCAAGTCTTCCT	60.253	20	GAAGCTGAAATGATGGGCGG	59.617	20	20	38	231
TRINITY_DN6865_c0_g1_i1	1	p2	(AG)7	14	87	100	AGTGGACGGTGTCTCTTTGT	58.879	20	GGGGATCCTCATGCCTTTCT	59.151	20	130	8	137	AGTGGACGGTGTCTCTTTGT	58.879	20	AGGGGATCCTCATGCCTTTC	59.151	20	20	8	138	AAGTGGACGGTGTCTCTTTGT	59.515	21	GGGGATCCTCATGCCTTTCT	59.151	20	20	7	137
TRINITY_DN6883_c0_g1_i1	1	p3	(CTG)5	15	320	334	GACGCAGAGGTGACCTACAG	59.829	20	AACTCTTCCGCCGTGTACAG	60.039	20	123	259	381	GACGCAGAGGTGACCTACAG	59.829	20	ATGGCTCCGGGATTCCTAGT	60.105	20	20	259	437	GACGCAGAGGTGACCTACAG	59.829	20	AACTCAAACTCTTCCGCCGT	59.894	20	20	259	387
TRINITY_DN6877_c0_g1_i1	1	p3	(AAG)5	15	169	183	TGACTCACCACGAGCAGAAC	59.968	20	CCTGGTAAGTGAAAATGGCTGG	59.507	22	145	11	155	GTGACTCACCACGAGCAGAA	59.968	20	CCTGGTAAGTGAAAATGGCTGG	59.507	22	22	10	155	AAGTGACTCACCACGAGCAG	59.967	20	CCTGGTAAGTGAAAATGGCTGG	59.507	22	22	8	155
TRINITY_DN7247_c0_g1_i1	1	p2	(AG)6	12	146	157	AGAGCCTTCAAGCTTCCCAC	59.963	20	ACGCTGGTCTGTATTTGCCT	59.675	20	195	167	361	AGAGCCTTCAAGCTTCCCAC	59.963	20	AGCCAACGCTGGTCTGTATT	59.675	20	20	167	366	CAAGCACCTCCGAATCCCAT	60.107	20	ACGCTGGTCTGTATTTGCCT	59.675	20	20	104	361
TRINITY_DN7207_c0_g1_i1	1	p2	(TA)6	12	11	22	AGTCTTTTGGCGACCTCGAG	60.038	20	ATGGCGCCCTTTTCGACTAA	60.036	20	145	214	358	AGTCTTTTGGCGACCTCGAG	60.038	20	AATGGCGCCCTTTTCGACTA	60.036	20	20	214	359	TCTCAAACGCACGCAAATGG	60.041	20	ACACGACGCTGAACCTTCAT	59.966	20	20	493	681
TRINITY_DN7398_c0_g1_i1	1	p3	(CCT)5	15	566	580	GCAGAGCCAAAAGTGAACCG	60.04	20	GAGGAGGAGGAGGTACACGT	60.034	20	148	430	577	GCAGAGCCAAAAGTGAACCG	60.04	20	ACGTTTCGAGGGCACTACAG	60.039	20	20	430	609	GCAGAGCCAAAAGTGAACCG	60.04	20	GACGTTTCGAGGGCACTACA	60.039	20	20	430	610
TRINITY_DN7398_c0_g1_i2	1	p3	(CCT)5	15	540	554	GCAGAGCCAAAAGTGAACCG	60.04	20	GAGGAGGAGGAGGTACACGT	60.034	20	148	404	551	GCAGAGCCAAAAGTGAACCG	60.04	20	ACGTTTCGAGGGCACTACAG	60.039	20	20	404	583	GCAGAGCCAAAAGTGAACCG	60.04	20	GACGTTTCGAGGGCACTACA	60.039	20	20	404	584
TRINITY_DN7405_c0_g1_i1	1	c	(TTG)5ctgctgtagta(TG)7	40	300	339	CAAAGCAAGCCCCACAACAA	59.822	20	GGAAAGCACACACACACACA	59.192	20	266	79	344	CCCCACAACAAGCTGAGGTA	59.6	20	GGAAAGCACACACACACACA	59.192	20	20	88	344	CAAAGCAAGCCCCACAACAA	59.822	20	AGGAAAGCACACACACACAC	58.905	20	20	79	345
TRINITY_DN7414_c0_g1_i1	1	p2	(AT)6	12	63	74	AGCGGCTCTTCAAGGATTCA	59.385	20	CTGCCTTCATGTGATTGCCA	58.821	20	143	120	262	AGCGGCTCTTCAAGGATTCA	59.385	20	ACTGCCTTCATGTGATTGCC	58.82	20	20	120	263	AGCGGCTCTTCAAGGATTCA	59.385	20	CTGCCTTCATGTGATTGCCAA	59.453	21	21	120	262
TRINITY_DN7570_c0_g1_i1	1	p2	(TC)7	14	511	524	TGTATGCATGCCACACCCTT	59.961	20	AGCAGTAGCCAATGCCCAAT	60.033	20	130	432	561	TGTATGCATGCCACACCCTT	59.961	20	AACCGAACAGGCACAAAAGC	59.898	20	20	432	578	TGTATGCATGCCACACCCTT	59.961	20	AAAGTCCAACCGAACAGGCA	60.107	20	20	432	585
TRINITY_DN7638_c0_g1_i1	1	p3	(AAT)5	15	103	117	AGACCTTGGTGTCAACAACA	57.201	20	TGCTCAAGTGCACTGGAAGT	59.819	20	177	35	211	TAGACCTTGGTGTCAACAACA	57.084	21	TGCTCAAGTGCACTGGAAGT	59.819	20	20	34	211	AGACCTTGGTGTCAACAACA	57.201	20	TTGCTCAAGTGCACTGGAAG	58.688	20	20	35	212
TRINITY_DN7766_c0_g1_i1	1	p3	(GAG)7	21	586	606	TCTGTTCAGAATTCCGCCCC	60.035	20	AGCTTTGCCGCCTTAGTGAT	60.035	20	139	319	457	ATCACTAAGGCGGCAAAGCT	60.035	20	GGCAACTTTAGCAGGACCCT	59.962	20	20	438	539	TCTGTTCAGAATTCCGCCCC	60.035	20	GGCAACTTTAGCAGGACCCT	59.962	20	20	319	539
TRINITY_DN8098_c0_g1_i1	1	p3	(GCA)5	15	598	612	GGACCAAGATCACGGTCAGG	60.108	20	CGGCCATGCAGATGTAGGAT	59.964	20	214	569	782	GGACCAAGATCACGGTCAGG	60.108	20	ATCGGCCATGCAGATGTAGG	59.964	20	20	569	784	CCTACATCTGCATGGCCGAT	59.964	20	TTGTGGCTCCGATGACCAAA	59.89	20	20	765	920
TRINITY_DN8348_c0_g1_i1	1	p2	(CT)6	12	86	97	TTCTTCTCGACTCCAACGCC	60.039	20	CTGGAGCAACAACGGAGACT	59.966	20	242	380	621	ATCCCACTCACCTGGCTTTG	59.961	20	CTGGAGCAACAACGGAGACT	59.966	20	20	416	621	CAATCCCACTCACCTGGCTT	59.961	20	CTGGAGCAACAACGGAGACT	59.966	20	20	414	621
TRINITY_DN8499_c0_g1_i1	1	p2	(TG)6	12	254	265	TTGTATGTGTGTGTGTGCGC	59.694	20	AGCGAACCCCATGCTTTGTA	59.962	20	255	248	502	TTGTATGTGTGTGTGTGCGC	59.694	20	GAAGCGAACCCCATGCTTTG	60.109	20	20	248	504	TTGTATGTGTGTGTGTGCGC	59.694	20	GCGAACCCCATGCTTTGTAC	59.83	20	20	248	501
TRINITY_DN8658_c0_g1_i1	1	p4	(TTAT)5	20	719	738	TGGCAGATTGAGAAGAGGCA	59.013	20	ATCAGCAAGCCACACCATGT	60.251	20	121	212	332	CTGGCAGATTGAGAAGAGGCA	60.066	21	ATCAGCAAGCCACACCATGT	60.251	20	20	211	332	GCCAGAACCAAGTAAATGGCC	59.795	21	ATCAGCAAGCCACACCATGT	60.251	20	20	79	332
TRINITY_DN8642_c0_g1_i1	1	p2	(AG)6	12	171	182	AGTTGCCATGAAGAGGCCAA	59.887	20	ACCTTGCTTACTGCCAGCTT	59.889	20	248	102	349	AAGTTGCCATGAAGAGGCCA	59.887	20	ACCTTGCTTACTGCCAGCTT	59.889	20	20	101	349	TGCCATGAAGAGGCCAACAA	60.179	20	ACCTTGCTTACTGCCAGCTT	59.889	20	20	105	349
TRINITY_DN8757_c0_g1_i1	1	p3	(ATC)7	21	447	467	TCATGTGAGCATTGCCAACA	58.382	20	TGGGGGAAAATGGACTTGTGT	59.781	21	259	51	309	TCATGTGAGCATTGCCAACAA	59.038	21	TGGGGGAAAATGGACTTGTGT	59.781	21	21	51	309	TCAAAATCCAAGCAAACGGC	57.853	20	TGGGGGAAAATGGACTTGTGT	59.781	21	21	89	309
TRINITY_DN8768_c0_g1_i1	1	p2	(AT)7	14	173	186	GGAGAAAGAGATAGAGACCAAAGT	57.461	24	GGCTTGGTTTGTGTTGAAGGT	59.519	21	152	0	151	GGAGAAAGAGATAGAGACCAAAGT	57.461	24	AGGCTTGGTTTGTGTTGAAGG	59.243	21	21	0	152	GGAGAAAGAGATAGAGACCAAAGTT	58.058	25	GGCTTGGTTTGTGTTGAAGGT	59.519	21	21	0	151
TRINITY_DN8804_c0_g1_i1	1	p2	(TA)7	14	418	431	GAGTGTGCCCTGAGAGAACC	60.037	20	ACAACTAAGAGGGAGCAACCA	58.945	21	142	125	266	GAGTGTGCCCTGAGAGAACC	60.037	20	ACCAACAACTAAGAGGGAGCA	58.945	21	21	125	270	GGAGTGTGCCCTGAGAGAAC	60.037	20	ACAACTAAGAGGGAGCAACCA	58.945	21	21	124	266
TRINITY_DN8829_c0_g1_i1	1	p3	(GAA)10	30	301	330	AGAGCAGTTGTGTGTTGGGT	59.744	20	TGCCCATGATACGACTCTCC	58.959	20	150	110	259	GGAGAGTCGTATCATGGGCA	58.959	20	GCTGCAAGACCATCTTTGCG	60.456	20	20	240	395	AGAGCAGTTGTGTGTTGGGT	59.744	20	GCCCATGATACGACTCTCCTC	59.729	21	21	110	258
TRINITY_DN8829_c0_g1_i2	1	p3	(GAA)14	42	301	342	AGAGCAGTTGTGTGTTGGGT	59.744	20	TGCCCATGATACGACTCTCC	58.959	20	150	110	259	GGAGAGTCGTATCATGGGCA	58.959	20	GCTGCAAGACCATCTTTGCG	60.456	20	20	240	407	AGAGCAGTTGTGTGTTGGGT	59.744	20	GCCCATGATACGACTCTCCTC	59.729	21	21	110	258
TRINITY_DN8862_c0_g1_i1	1	p3	(CTT)8	24	159	182	TCTGGCTTTCGTCCCTTTCC	59.964	20	GGGCGAAAGAGGAATCCTTCT	59.789	21	131	28	158	TCTGGCTTTCGTCCCTTTCC	59.964	20	AGGGCGAAAGAGGAATCCTTC	59.789	21	21	28	159	TCTGGCTTTCGTCCCTTTCC	59.964	20	GAAGGGCGAAAGAGGAATCCT	59.789	21	21	28	161
TRINITY_DN8965_c0_g1_i1	1	p3	(TGA)5	15	184	198	GGAACTTCATGTGCAGCTGC	60.109	20	ATCCACAGCCCACGAAACAT	59.962	20	109	251	359	GGAACTTCATGTGCAGCTGC	60.109	20	TTCATCCACAGCCCACGAAA	59.89	20	20	251	362	GGAACTTCATGTGCAGCTGC	60.109	20	TTTCATCCACAGCCCACGAA	59.89	20	20	251	363
TRINITY_DN9069_c0_g1_i1	1	p2	(TA)8	16	248	263	TGCAAGAGGGAGCAGCTATG	59.82	20	TGCACAAAAACGCGCATACA	59.971	20	263	82	344	CATGCAAGAGGGAGCAGCTA	59.82	20	TGCACAAAAACGCGCATACA	59.971	20	20	80	344	GGAGACCATGCAAGAGGGAG	59.82	20	TGCACAAAAACGCGCATACA	59.971	20	20	74	344
TRINITY_DN9090_c0_g1_i1	1	p3	(AAG)5	15	669	683	GCAGAGATTGACACAACGGC	59.833	20	TCCAAGCCTACCCTGTCCAT	60.253	20	153	194	346	GCAGAGATTGACACAACGGC	59.833	20	CTTCCAAGCCTACCCTGTCC	59.747	20	20	194	348	AGATTGACACAACGGCACCA	60.179	20	TCCAAGCCTACCCTGTCCAT	60.253	20	20	198	346
TRINITY_DN9090_c0_g1_i2	1	p3	(AAG)5	15	494	508	TGTGTAGCTGAGCGGTGAAG	60.038	20	CGATCCTTCATTTGTCGGAGC	59.405	21	195	117	311	ATGGACAGGGTAGGCTTGGA	60.253	20	CGATCCTTCATTTGTCGGAGC	59.405	21	21	152	311	GGACAGGGTAGGCTTGGAAG	59.747	20	CGATCCTTCATTTGTCGGAGC	59.405	21	21	154	311
TRINITY_DN9092_c0_g1_i1	1	p2	(TC)6	12	11	22	GCTACCACAGTCACAGACCC	60.037	20	CTCTTGTGTGCGACCCTCTT	59.966	20	243	315	557	AATCGTCCGAGAAGGCCATG	60.179	20	CTCTTGTGTGCGACCCTCTT	59.966	20	20	344	557	GCCATGCCATCTTTCCAAGC	60.179	20	GGGTCTGTGACTGTGGTAGC	60.037	20	20	217	334
TRINITY_DN9113_c0_g1_i1	1	p3	(CTG)5	15	76	90	ATGTGGAGTGCCTGATGTGG	60.035	20	TTGTCCCGATGATCTCCCCT	60.031	20	240	329	568	AGTGGCCCAGTGGTTGAAAA	60.033	20	CCACATCAGGCACTCCACAT	60.035	20	20	225	348	AGGCCAGTATGCACAGCTTT	59.961	20	TTTTCAACCACTGGGCCACT	60.033	20	20	49	244
TRINITY_DN9146_c0_g1_i1	1	p2	(AT)6	12	441	452	CGTTAGCCCCCTCTTTGTGT	59.964	20	ACCTGCGTTGATGGCTACTT	59.675	20	173	226	398	ACGTTAGCCCCCTCTTTGTG	59.964	20	ACCTGCGTTGATGGCTACTT	59.675	20	20	225	398	AGCCCCCTCTTTGTGTGAAG	59.889	20	ACCTGCGTTGATGGCTACTT	59.675	20	20	230	398
TRINITY_DN9291_c0_g1_i1	1	p3	(CCT)7	21	339	359	TATCCCCTGCTTGGTGGGTA	59.955	20	TGCCTTCTCTTTGCACTCGT	59.893	20	200	260	459	ACATCTGGAGCCTCCTTTGC	60.035	20	GGATACCCAGGAGGAGGAGG	60.179	20	20	176	366	ACATCTGGAGCCTCCTTTGC	60.035	20	GGAGGATACCCAGGAGGAGG	60.179	20	20	176	369
TRINITY_DN9243_c0_g1_i1	1	p2	(AT)11	22	1	22	GGACCAGTTCGAGGCTTTGA	59.965	20	AGTCTTGAGTTCAATTTTCTCGGT	58.631	24	117	40	156	CGAGGCTTTGAACTGGGAGT	59.965	20	AGTCTTGAGTTCAATTTTCTCGGT	58.631	24	24	49	156	GGACCAGTTCGAGGCTTTGA	59.965	20	AGGTGATCACGGATTAATTGAGA	57.386	23	23	40	204
TRINITY_DN9301_c0_g1_i1	1	p3	(CTT)5	15	40	54	AGCCACATGTCCTCAAGGTG	59.963	20	CTACCATCTTCGGCTCGCAT	59.967	20	277	113	389	AGCCACATGTCCTCAAGGTG	59.963	20	ATCTTCGGCTCGCATTCACT	59.823	20	20	113	384	AGCCACATGTCCTCAAGGTG	59.963	20	CATCTTCGGCTCGCATTCAC	59.697	20	20	113	385
TRINITY_DN9480_c0_g1_i1	1	p2	(AG)6	12	336	347	AGCAAGGGATGTGAAAGCGT	60.251	20	GGCTGTACCTGTCTCTGCTG	60.108	20	226	188	413	GCAAGGGATGTGAAAGCGTT	59.402	20	GGCTGTACCTGTCTCTGCTG	60.108	20	20	189	413	AAGCAAGGGATGTGAAAGCG	59.116	20	GGCTGTACCTGTCTCTGCTG	60.108	20	20	187	413
TRINITY_DN9572_c0_g1_i1	1	p3	(CCG)5	15	21	35	CATGCCAGAAACCCTGACCT	59.961	20	CGAGGTTGTAGCAGCTCACA	60.038	20	262	421	682	CATGCCAGAAACCCTGACCT	59.961	20	GCAGCTCACAACTTGATGCC	60.109	20	20	421	672	TGTGGAGTTCATGGCTGGTC	59.963	20	GCTTCTCTCTTGAGCCTCCC	59.822	20	20	706	864
TRINITY_DN9512_c0_g1_i3	1	p2	(AC)6	12	491	502	ACACACACACACAAAGCCCT	60.323	20	CTCTGCTAATGGTCCCCACC	59.819	20	248	490	737	ATGGCTGAATCCATCGCACT	59.818	20	AGGGCTTTGTGTGTGTGTGT	60.323	20	20	369	509	CCACCCCACAATACGAAGGT	59.673	20	CTCTGCTAATGGTCCCCACC	59.819	20	20	589	737
TRINITY_DN9619_c0_g2_i1	1	p2	(TA)7	14	175	188	CGAGTACCAGTACACCAGCA	59.114	20	GACGCGCTTACGATCAAACC	59.975	20	205	89	293	CGAGTACCAGTACACCAGCA	59.114	20	CGCGCTTACGATCAAACCAG	59.975	20	20	89	291	CGAGTACCAGTACACCAGCA	59.114	20	CTATCTCGACGCGCTTACGA	59.768	20	20	89	300
TRINITY_DN9650_c0_g1_i1	1	p4	(TACA)5	20	523	542	GTAGGTTCAAGGGCAGCCTT	59.962	20	AGGATGAGGAGATGTGCCCT	60.03	20	104	15	118	AGGTTCAAGGGCAGCCTTTT	60.106	20	AGGATGAGGAGATGTGCCCT	60.03	20	20	17	118	TCTGTAGGTTCAAGGGCAGC	59.675	20	AGGATGAGGAGATGTGCCCT	60.03	20	20	12	118
TRINITY_DN9722_c0_g1_i1	1	p3	(AAT)5	15	100	114	AGATCTTGGCCCTGCAACAA	59.887	20	AATACGTGTGTGTGTGAGCG	58.863	20	137	21	157	AAGATCTTGGCCCTGCAACA	59.887	20	AATACGTGTGTGTGTGAGCG	58.863	20	20	20	157	CTTGGCCCTGCAACAACAAA	59.822	20	AATACGTGTGTGTGTGAGCG	58.863	20	20	25	157
TRINITY_DN9797_c0_g1_i1	1	p2	(GA)8	16	1138	1153	GAGCCTTTGCACCTGTCTCT	59.964	20	TTCGCACCATACTTCCCACC	60.036	20	219	631	849	TTGAATCGAACTCACCCCGG	60.037	20	AGAGACAGGTGCAAAGGCTC	59.964	20	20	532	650	GAGCCTTTGCACCTGTCTCT	59.964	20	GGAAATGTATGCCCGGTTGC	59.898	20	20	631	872
TRINITY_DN9782_c0_g1_i1	1	p2	(CT)7	14	177	190	TGTTTCTGAGCCCGTCCTTC	59.965	20	GGTCCCTCCACAGCTGTTAC	60.036	20	265	214	478	AGCCCGTCCTTCCAATTCAG	60.035	20	GGTCCCTCCACAGCTGTTAC	60.036	20	20	222	478	CTGAGCCCGTCCTTCCAATT	60.035	20	GGTCCCTCCACAGCTGTTAC	60.036	20	20	219	478
TRINITY_DN9782_c0_g1_i2	1	p2	(CT)7	14	203	216	TGTTTCTGAGCCCGTCCTTC	59.965	20	GGTCCCTCCACAGCTGTTAC	60.036	20	265	240	504	AGCCCGTCCTTCCAATTCAG	60.035	20	GGTCCCTCCACAGCTGTTAC	60.036	20	20	248	504	CTGAGCCCGTCCTTCCAATT	60.035	20	GGTCCCTCCACAGCTGTTAC	60.036	20	20	245	504
TRINITY_DN9802_c0_g1_i1	1	p2	(GA)7	14	1806	1819	CCTTTCTCCTGCTCCACCTG	60.036	20	CCTGGAGTGCAGTGTAAGCA	59.965	20	180	619	798	TTTCTGGAGAACTGCCGGAC	59.965	20	GGAGCAGTCTGGTTGAGGTC	60.037	20	20	1513	1697	AACTCGTTGATGGGTCGCTT	59.965	20	GGAGCAGTCTGGTTGAGGTC	60.037	20	20	1434	1697
TRINITY_DN9865_c0_g1_i1	1	p2	(TA)16	32	167	198	TCCACTTCCCACGCTACAAC	59.966	20	TCCTGAACGTTGAAGGGTCG	59.967	20	118	244	361	CGACCCTTCAACGTTCAGGA	59.967	20	TGCCTTCGTTCATGGAGCTT	59.963	20	20	342	482	CGACCCTTCAACGTTCAGGA	59.967	20	TTGCCTTCGTTCATGGAGCT	59.963	20	20	342	483
TRINITY_DN9865_c0_g2_i1	1	p2	(TA)16	32	766	797	TCCTGAACGTTGAAGGGTCG	59.967	20	TCCACTTCCCACGCTACAAC	59.966	20	118	601	718	TGCCTTCGTTCATGGAGCTT	59.963	20	CGACCCTTCAACGTTCAGGA	59.967	20	20	480	620	TTGCCTTCGTTCATGGAGCT	59.963	20	CGACCCTTCAACGTTCAGGA	59.967	20	20	479	620
TRINITY_DN9865_c0_g1_i2	1	p2	(TA)12	24	167	190	TCCACTTCCCACGCTACAAC	59.966	20	TCCTGAACGTTGAAGGGTCG	59.967	20	118	236	353	CGACCCTTCAACGTTCAGGA	59.967	20	TGCCTTCGTTCATGGAGCTT	59.963	20	20	334	474	CGACCCTTCAACGTTCAGGA	59.967	20	TTGCCTTCGTTCATGGAGCT	59.963	20	20	334	475
TRINITY_DN9854_c0_g2_i1	1	p2	(AG)10	20	74	93	TGAGGTCCAAGTAGAGAGAGAGA	59.153	23	TGGCTTAGATATAGTGACATGGACA	59.161	25	171	61	231	TGAGGTCCAAGTAGAGAGAGAGAG	60.081	24	TGGCTTAGATATAGTGACATGGACA	59.161	25	25	61	231	AGGTCCAAGTAGAGAGAGAGAGA	58.891	23	TGGCTTAGATATAGTGACATGGACA	59.161	25	25	63	231
TRINITY_DN9969_c0_g1_i1	1	p2	(TG)6	12	108	119	TCCACTTTGCTACATCACGT	57.168	20	TGGCAACTCACAAAAAGCAGT	59.176	21	149	140	288	TTCCACTTTGCTACATCACGT	57.88	21	TGGCAACTCACAAAAAGCAGT	59.176	21	21	139	288	TCCACTTTGCTACATCACGT	57.168	20	TGGCAACTCACAAAAAGCAGTT	59.767	22	22	140	288
TRINITY_DN9967_c0_g1_i1	1	p2	(AT)6	12	99	110	GCGCTAGCAGCAAGTTCAAT	59.551	20	TGATGAGGCCCCATACCTGA	60.03	20	182	1083	1264	GCGCTAGCAGCAAGTTCAAT	59.551	20	GGAGACAGGACAGAACGCAA	59.966	20	20	1083	1286	GCGCTAGCAGCAAGTTCAAT	59.551	20	GAGGAGACAGGACAGAACGC	60.109	20	20	1083	1288
TRINITY_DN10096_c0_g1_i1	1	p2	(AC)11	22	316	337	TGCTGCCTCTCTAGAAAGGG	58.801	20	CCCTCTGTGCTCAAACCGTA	59.68	20	220	77	296	TGCTGCCTCTCTAGAAAGGG	58.801	20	TACCCTCTGTGCTCAAACCG	59.68	20	20	77	298	GCTGCCTCTCTAGAAAGGGT	58.8	20	CCCTCTGTGCTCAAACCGTA	59.68	20	20	78	296
TRINITY_DN10072_c0_g1_i1	1	p5	(TTTCT)5	25	127	151	AGCAACCAAACACCAGTGGA	60.034	20	CGGTTGATTTGGTTGCCGTT	59.969	20	181	173	353	AGCAACCAAACACCAGTGGA	60.034	20	AACGGTTGATTTGGTTGCCG	59.969	20	20	173	355	CAGCAACCAAACACCAGTGG	59.897	20	CGGTTGATTTGGTTGCCGTT	59.969	20	20	172	353
TRINITY_DN10121_c0_g1_i1	1	p3	(AAG)5	15	187	201	GACAGGTTTGTTGTGGCCAC	59.898	20	CTGACCCTACTGCACGTGAG	60.109	20	132	91	222	GACAGGTTTGTTGTGGCCAC	59.898	20	CTCTGACCCTACTGCACGTG	60.109	20	20	91	224	TGCATGGTCGAGAAGATGCA	59.75	20	CTGACCCTACTGCACGTGAG	60.109	20	20	70	222
TRINITY_DN10195_c0_g1_i1	1	c*	(TTAT)5(TTA)8*	40	33	72	TGGTTTCCGTAGTTAAGCGTCA	59.964	22	TCTCTTGATTTCGACAGCAAAAACT	59.703	25	118	89	206	TGGTTTCCGTAGTTAAGCGTCA	59.964	22	AGTATCTCTTGATTTCGACAGCA	57.67	23	23	89	210	TGTGGTTTCCGTAGTTAAGCGT	60.224	22	TCTCTTGATTTCGACAGCAAAAACT	59.703	25	25	87	206
TRINITY_DN10219_c0_g1_i1	1	p3	(TCT)5	15	11	25	TGTGAGCTCTAGTCAAGCTACC	59.244	22	AGAATTGTTTCTTCAGTTCCTTGCT	59.404	25	252	71	322	TGTGAGCTCTAGTCAAGCTACC	59.244	22	TGTTTCTTCAGTTCCTTGCTATCA	58.38	24	24	71	317	TCTGTGAGCTCTAGTCAAGCT	58.199	21	AGAATTGTTTCTTCAGTTCCTTGCT	59.404	25	25	69	322
TRINITY_DN10413_c0_g1_i1	1	p3	(CCA)6	18	258	275	AGCGCCATCATTACCTCGAG	59.967	20	GTTGGGGGTGGAGGTAAAGG	59.961	20	111	136	246	AGCGCCATCATTACCTCGAG	59.967	20	GTTGGGGGTGGAGGTAAAGG	59.961	20	20	136	342	CGGTTTAGACCTTGTCGGCT	60.038	20	GTTGGGGGTGGAGGTAAAGG	59.961	20	20	173	342
TRINITY_DN10415_c0_g1_i1	1	p3	(CAG)5	15	783	797	ATGGGCTCAAATCTGTGGGG	60.033	20	GTCAGCCCAGCCCACTATTT	60.034	20	247	162	408	GGGCTCAAATCTGTGGGGAA	59.96	20	GTCAGCCCAGCCCACTATTT	60.034	20	20	164	408	AGGGGTTGGCAATGAGGATG	60.033	20	TGTGCACTGGTGTCGTTTCA	60.392	20	20	101	253
TRINITY_DN10466_c0_g2_i1	1	p2	(TC)7	14	43	56	TGCCTTTTGCTGATCACCTCT	59.926	21	GTCCCAATTTTGAACACCGAGT	59.378	22	227	73	299	TGCCTTTTGCTGATCACCTCT	59.926	21	AGTCCCAATTTTGAACACCGAG	59.115	22	22	73	300	TGCCTTTTGCTGATCACCTCT	59.926	21	TCCCAATTTTGAACACCGAGT	58.061	21	21	73	298
TRINITY_DN10450_c0_g1_i1	1	p2	(AT)11	22	7	28	CATCATCATCAGCCAGGCCA	60.179	20	CGGAATCTCATCTCCTGGCA	59.245	20	275	117	391	CCCTGGTTAGAGCATTCAGGG	60.134	21	AGGAGACTTGCGTGGACATG	60.037	20	20	234	427	CCCTGGTTAGAGCATTCAGGG	60.134	21	CACCGTCACCGTAAGCTTCT	60.039	20	20	234	454
TRINITY_DN10610_c0_g1_i1	1	p3	(GAT)5	15	663	677	TGTGCCTGCTGAGTTCTGAG	59.966	20	TAAGGTCATGCCGTCCAACC	60.036	20	153	1022	1174	CACGTATCTCAGCGGCGTAT	60.04	20	CTCAGAACTCAGCAGGCACA	59.966	20	20	869	1041	CCGAAGCGTTGCTGATGATG	59.973	20	AGCCAAAGCCAAGACCAACT	60.106	20	20	607	774
TRINITY_DN10717_c0_g1_i1	1	p2	(TA)6	12	219	230	AGCAATGGGTATTCCTTCATTGT	58.387	23	TGGCCATATTTATTGCAAGCAA	57.25	22	277	9	285	AGCAATGGGTATTCCTTCATTGT	58.387	23	TTGGCCATATTTATTGCAAGCA	57.25	22	22	9	286	AGCAATGGGTATTCCTTCATTGT	58.387	23	TTGGCCATATTTATTGCAAGCAA	57.905	23	23	9	286
TRINITY_DN10993_c0_g1_i1	1	p2	(TC)7	14	216	229	AGCTTTACCATCATGGGAGGT	58.791	21	AGCTGGCATCATGAGATTCTCA	59.562	22	216	109	324	AGCTTTACCATCATGGGAGGT	58.791	21	AGAGCTCCAAAGAGGGAATCA	58.444	21	21	109	375	AGCTTTACCATCATGGGAGGT	58.791	21	AGAGCTGGCATCATGAGATTCT	59.293	22	22	109	326
TRINITY_DN11073_c0_g1_i1	1	p2	(AT)6	12	264	275	TTTGGCGTTTGCATGCATGA	59.967	20	TGGAGGATCGATAAATAGTGGACT	58.605	24	195	25	219	GCGTTTGCATGCATGATGGA	60.179	20	TGGAGGATCGATAAATAGTGGACT	58.605	24	24	29	219	TTGGCGTTTGCATGCATGAT	59.753	20	TGGAGGATCGATAAATAGTGGACT	58.605	24	24	26	219
TRINITY_DN11049_c0_g1_i1	1	p3	(GGT)5	15	384	398	CCTCAGGAGTCACTTTCCCG	59.752	20	GCCTCGCTTTCTAGGACAACT	60.067	21	108	5	112	CCTCAGGAGTCACTTTCCCG	59.752	20	AGCCTCGCTTTCTAGGACAAC	60.067	21	21	5	113	GTTGTCCTAGAAAGCGAGGCT	60.067	21	GACCCTTGTTGAGGCCAGAT	59.67	20	20	93	369
TRINITY_DN11372_c0_g1_i1	1	p2	(TA)6	12	9	20	CCCCCTCCCAAACTTCAGTC	59.962	20	GAAGTAGGATGTTGGCGGCT	60.108	20	115	224	338	CCCCCTCCCAAACTTCAGTC	59.962	20	AGAAGTAGGATGTTGGCGGC	60.108	20	20	224	339	GACAAGCCCTAGGTTAGGCG	60.179	20	GACTGAAGTTTGGGAGGGGG	59.962	20	20	60	243
TRINITY_DN11338_c0_g1_i1	1	p2	(TA)6	12	13	24	TTGCACTCCACGAACATCCA	59.892	20	ACACCTGCTTGGCTTCTTCT	59.524	20	146	170	315	GATTTCCCCTCCCCCATTCG	60.179	20	ACACCTGCTTGGCTTCTTCT	59.524	20	20	143	315	GGATTTCCCCTCCCCCATTC	59.811	20	ACACCTGCTTGGCTTCTTCT	59.524	20	20	142	315
TRINITY_DN11476_c0_g1_i1	1	c	(AG)6c(GA)9	31	594	624	ACAGTAAGGGCACGTTCCAG	59.965	20	TCTTTTCGAGCGCCTTCAGT	59.966	20	174	397	570	GCAACAACTTTTCCGGCACA	60.179	20	TCTTTTCGAGCGCCTTCAGT	59.966	20	20	380	570	ACAGTAAGGGCACGTTCCAG	59.965	20	ACTCATCTTTTCGAGCGCCT	59.752	20	20	397	575
TRINITY_DN11517_c0_g1_i1	1	p2	(GA)6	12	224	235	TCTCGAGTCAATTTGGGGGA	58.348	20	TCACATCTCTTCTCTCTCTCTCGA	59.839	24	222	23	244	TCTCGAGTCAATTTGGGGGA	58.348	20	TCTCTCTCTCTCGATTTTTCCCA	58.655	23	23	23	234	TCTCGAGTCAATTTGGGGGA	58.348	20	CACATCTCTTCTCTCTCTCTCGA	58.558	23	23	23	243
TRINITY_DN11516_c0_g1_i1	1	p3	(ATT)6	18	26	43	AAGTTAACAAAATAACCCTAGCCACC	59.79	26	GTCGCACGACCAACCAAATC	60.11	20	100	111	210	AAGTTAACAAAATAACCCTAGCCAC	57.777	25	GTCGCACGACCAACCAAATC	60.11	20	20	111	210	AAAGTTAACAAAATAACCCTAGCCACC	60.256	27	GTCGCACGACCAACCAAATC	60.11	20	20	110	210
TRINITY_DN11521_c0_g1_i1	1	p3	(TTG)5	15	1284	1298	AGGTGGGCTCAAAGACATGG	59.961	20	TCGATCTTCACGTGTGCACA	59.969	20	125	1327	1451	ATTTGAAGGTCCCACCGGTC	59.962	20	TGCACGAGATTGAAGCCACT	59.965	20	20	901	1163	GATTTGAAGGTCCCACCGGT	59.962	20	TGCACGAGATTGAAGCCACT	59.965	20	20	900	1163
TRINITY_DN11521_c0_g1_i1	2	p2	(TA)8	16	1415	1430	AGGTGGGCTCAAAGACATGG	59.961	20	TCGATCTTCACGTGTGCACA	59.969	20	125	1327	1451	ATTTGAAGGTCCCACCGGTC	59.962	20	TGCACGAGATTGAAGCCACT	59.965	20	20	901	1163	GATTTGAAGGTCCCACCGGT	59.962	20	TGCACGAGATTGAAGCCACT	59.965	20	20	900	1163
TRINITY_DN11521_c0_g1_i2	1	p3	(TTG)5	15	1137	1151	AGGTGGGCTCAAAGACATGG	59.961	20	TCGATCTTCACGTGTGCACA	59.969	20	125	1180	1304	ATTTGAAGGTCCCACCGGTC	59.962	20	TGCACGAGATTGAAGCCACT	59.965	20	20	754	1016	GATTTGAAGGTCCCACCGGT	59.962	20	TGCACGAGATTGAAGCCACT	59.965	20	20	753	1016
TRINITY_DN11521_c0_g1_i2	2	p2	(TA)8	16	1268	1283	AGGTGGGCTCAAAGACATGG	59.961	20	TCGATCTTCACGTGTGCACA	59.969	20	125	1180	1304	ATTTGAAGGTCCCACCGGTC	59.962	20	TGCACGAGATTGAAGCCACT	59.965	20	20	754	1016	GATTTGAAGGTCCCACCGGT	59.962	20	TGCACGAGATTGAAGCCACT	59.965	20	20	753	1016
TRINITY_DN11565_c0_g1_i1	1	p3	(GGC)5	15	1305	1319	GGACGAGGTGCTCAGATCAG	59.898	20	TGTTCGGTTTCACTCGGAGG	59.967	20	111	464	574	CAACAGCAACCAAGCACACA	59.827	20	TGTTCGGTTTCACTCGGAGG	59.967	20	20	301	574	AACAGCAACCAAGCACACAC	59.827	20	TGTTCGGTTTCACTCGGAGG	59.967	20	20	302	574
TRINITY_DN11596_c0_g1_i1	1	p2	(TC)6	12	309	320	TGGGTCTAGATCTGTGGCCA	59.957	20	TCCAGAGAGAGAGAGACAGGT	58.725	21	157	167	323	TGTCTGTTGACTGAGTGGTCT	58.611	21	TGGCCACAGATCTAGACCCA	59.957	20	20	54	186	TGGGTCTAGATCTGTGGCCA	59.957	20	CCAGAGAGAGAGAGACAGGT	57.193	20	20	167	322
TRINITY_DN11658_c0_g1_i1	1	p2	(TG)6	12	219	230	GAGACTCTGTTGCGGTACCC	60.109	20	TCATGTATGGTTGGCAGGACT	59.085	21	147	32	178	GGAGACTCTGTTGCGGTACC	60.109	20	TCATGTATGGTTGGCAGGACT	59.085	21	21	31	178	GAGACTCTGTTGCGGTACCC	60.109	20	TCGATGGAGTTCAGTGTTGGA	59.032	21	21	32	135
TRINITY_DN11625_c0_g1_i1	1	p2	(CA)7	14	308	321	CCCTAACCCCTGATCCTGGA	60.03	20	GCTCCTGCAGACCAAGAACT	59.964	20	202	372	573	AGTTCTTGGTCTGCAGGAGC	59.964	20	ATCTCCCACCAGAGGCTGAT	60.03	20	20	554	664	AGTTCTTGGTCTGCAGGAGC	59.964	20	ATCTCCCACCAGAGGCTGAT	60.03	20	20	554	758
TRINITY_DN11647_c0_g1_i1	1	p2	(TA)8	16	208	223	CTCACACACAGCTGCACAAC	59.971	20	AACTAAACAGCCTCCCGAGC	60.036	20	101	409	509	TCTCACACACAGCTGCACAA	60.108	20	AACTAAACAGCCTCCCGAGC	60.036	20	20	408	509	AACTCTCACACACAGCTGCA	59.821	20	AACTAAACAGCCTCCCGAGC	60.036	20	20	405	509
TRINITY_DN11627_c0_g1_i1	1	p3	(GTG)6	18	827	844	CGCCAGCCCCAATTTCAAAT	59.75	20	TCGATGTTTCCTCTTGGCCC	60.035	20	147	623	769	CAAATCGCCAGCCCCAATTT	59.75	20	TCGATGTTTCCTCTTGGCCC	60.035	20	20	618	769	CGCCAGCCCCAATTTCAAAT	59.75	20	ACCCTCCTCGGTCTAAGCTT	59.959	20	20	623	796
TRINITY_DN11627_c0_g1_i3	1	p3	(GTG)6	18	553	570	CGCCAGCCCCAATTTCAAAT	59.75	20	TCGATGTTTCCTCTTGGCCC	60.035	20	147	349	495	CAAATCGCCAGCCCCAATTT	59.75	20	TCGATGTTTCCTCTTGGCCC	60.035	20	20	344	495	CGCCAGCCCCAATTTCAAAT	59.75	20	ACCCTCCTCGGTCTAAGCTT	59.959	20	20	349	522
TRINITY_DN11653_c0_g1_i1	1	p4	(ATAG)5	20	986	1005	GCATCCTCAGCGGTATCGAA	59.968	20	ACCGAGGTGCATTTCAGAGG	60.036	20	119	800	918	ACTTCACGCTCCACCTCATG	60.037	20	TTCGATACCGCTGAGGATGC	59.968	20	20	617	819	ACGACCCACGAACCCATTAC	60.037	20	TTCGATACCGCTGAGGATGC	59.968	20	20	577	819
TRINITY_DN11697_c0_g1_i1	1	p2	(GA)12	24	285	308	TGCAGCTGTCAAGTGCCATA	59.963	20	CTCTCTCTCTCGAGCTTGCC	59.618	20	147	148	294	TGCAGCTGTCAAGTGCCATA	59.963	20	CTCTCGAGCTTGCCCACATT	60.392	20	20	148	288	AATGTGGGCAAGCTCGAGAG	60.392	20	CCCATGGAGAGAGAGGAGGT	59.736	20	20	269	546
TRINITY_DN11667_c0_g1_i1	1	p2	(AT)10	20	1291	1310	TCGAAACAGCCGAAGAAGCT	59.966	20	AGGTGATGGTGCCTTGCTAC	60.035	20	203	521	723	TCGAAACAGCCGAAGAAGCT	59.966	20	GGTTTAGGGTCTCCGGTTGG	60.036	20	20	521	635	TTCTGAGATTCGCCACCCAC	60.036	20	AGCTTCTTCGGCTGTTTCGA	59.966	20	20	345	540
TRINITY_DN11667_c0_g1_i2	1	p2	(AT)10	20	1165	1184	TCGAAACAGCCGAAGAAGCT	59.966	20	AGGTGATGGTGCCTTGCTAC	60.035	20	203	395	597	TCGAAACAGCCGAAGAAGCT	59.966	20	GGTTTAGGGTCTCCGGTTGG	60.036	20	20	395	509	CCAACCGGAGACCCTAAACC	60.036	20	AGGTGATGGTGCCTTGCTAC	60.035	20	20	490	597
TRINITY_DN11668_c0_g1_i1	1	p3	(TGG)5	15	2369	2383	CAACCCTTTGCCTCACAGGA	60.179	20	GGCGTTTGTGGGTCAAAGAC	59.97	20	195	1292	1486	CACCAGTGGCAAGTCTCCAA	60.179	20	GGCGTTTGTGGGTCAAAGAC	59.97	20	20	1262	1486	CAACCCTTTGCCTCACAGGA	60.179	20	CAGGCGTTTGTGGGTCAAAG	59.969	20	20	1292	1488
TRINITY_DN11675_c0_g1_i1	1	p2	(TA)6	12	341	352	GGTGGCATTGTTGAGCGTTT	59.968	20	CCCAAACAGTCCACCACTCT	59.526	20	234	143	376	CTGCAAGTGTGGCTCAGGTA	59.965	20	CCCAAACAGTCCACCACTCT	59.526	20	20	166	376	TGGCTCAGGTAATCCCTCCA	59.956	20	CCCAAACAGTCCACCACTCT	59.526	20	20	175	376
TRINITY_DN11687_c0_g1_i1	1	p3	(AGA)7	21	1390	1410	CGAATCTCTCCAATCCCCGG	59.966	20	ATCGGATGCTACACTCGCTG	59.969	20	244	684	927	CCCGGCTTCAGTTTCACTCT	59.965	20	ATCGGATGCTACACTCGCTG	59.969	20	20	699	927	ATCATACCACGTCATCCGCC	59.966	20	CCGGGGATTGGAGAGATTCG	59.966	20	20	494	703
TRINITY_DN11730_c0_g1_i1	1	p2	(TA)6	12	615	626	GCTGTAGACTGGAGCAGTGG	60.108	20	TGAGTTTACATGGCGCCCAT	60.035	20	196	108	303	GCTGTAGACTGGAGCAGTGG	60.108	20	AACATGAGATGCGGCCTTCA	60.035	20	20	108	237	CCTTGCAATGCCATCGTCAC	60.179	20	TGAGTTTACATGGCGCCCAT	60.035	20	20	150	303
TRINITY_DN11729_c0_g1_i1	1	p2	(CA)7	14	1353	1366	AGACCAAGCTCCAATGCCTC	60.035	20	AGTTCCGGACCCAAACCAAG	60.179	20	197	88	284	AGACCAAGCTCCAATGCCTC	60.035	20	TGTTGTCCGCTTTGGGCTTA	60.179	20	20	88	260	AGACCAAGCTCCAATGCCTC	60.035	20	GGCTTAGCCCGCACAAATTT	59.754	20	20	88	246
TRINITY_DN11756_c0_g1_i1	1	p2	(AT)6	12	523	534	CACCATGCCGAGAAGGGAAA	60.322	20	ATCACCACCGTTGTCTCCTG	59.678	20	129	148	276	ATCTCTTCCTGTTTGGCGGC	60.678	20	TTGCTTTTCCCAGCTTTCGC	59.968	20	20	82	197	ACCATGCCGAGAAGGGAAAA	59.596	20	ATCACCACCGTTGTCTCCTG	59.678	20	20	149	276
TRINITY_DN11784_c0_g1_i1	1	p3	(TTC)6	18	545	562	GTCTCCCTCTTCCGCCAAAA	59.964	20	GTCCACTCGCCAAAGTCGTA	60.039	20	134	204	337	CTTTGGCGAGTGGACTCTGT	59.966	20	TGGGACTGAGAGGAGGTGTT	59.809	20	20	323	482	ACTTTGGCGAGTGGACTCTG	59.966	20	TGGGACTGAGAGGAGGTGTT	59.809	20	20	322	482
TRINITY_DN11814_c0_g1_i1	1	p2	(TC)6	12	587	598	GCACACCGAGTCTGTGTCAT	60.32	20	CAGCGGACTTACAGGGGAAG	60.108	20	190	87	276	ATGCACACCGAGTCTGTGTC	60.32	20	CAGCGGACTTACAGGGGAAG	60.108	20	20	85	276	GCACACCGAGTCTGTGTCAT	60.32	20	CGGACTTACAGGGGAAGCAA	59.676	20	20	87	273
TRINITY_DN11854_c0_g1_i1	1	p3	(ACC)5	15	42	56	CACCGCCAGTACCATATCCC	59.965	20	CTGGTCATCAAGTGCACCCT	59.963	20	246	52	297	CCACCGCCAGTACCATATCC	59.965	20	CTGGTCATCAAGTGCACCCT	59.963	20	20	51	297	CACCGCCAGTACCATATCCC	59.965	20	ATGGCTGGTCATCAAGTGCA	59.961	20	20	52	301
TRINITY_DN11908_c0_g1_i1	1	p3	(CAC)8	24	1	24	CCTTGTCATCACCACCACCA	59.89	20	ATGTCGCGGTCATCTTTGGT	60.036	20	176	24	199	CACCCTTGTCATCACCACCA	59.89	20	ATGTCGCGGTCATCTTTGGT	60.036	20	20	21	199	CACCACCCTTGTCATCACCA	59.89	20	ATGTCGCGGTCATCTTTGGT	60.036	20	20	18	199
TRINITY_DN11981_c0_g1_i1	1	p4	(CTAT)10	40	1328	1367	CCGATCCGATCATTCCAGCA	59.966	20	CGGTGCTATTCAGTCAGCCA	60.108	20	116	475	590	TGACGACTTGCAACTGTGGT	60.108	20	CTGCAGCCTTTAGCCCTCTT	60.035	20	20	190	420	AAGAGGGCTAAAGGCTGCAG	60.035	20	CGGTGCTATTCAGTCAGCCA	60.108	20	20	401	590
TRINITY_DN11993_c0_g1_i1	1	p2	(AT)7	14	356	369	TTCACCAAACGCCCTTCCAT	60.179	20	AATGGAGTAAGCCTGCCTGT	59.005	20	119	487	605	TTCACCAAACGCCCTTCCAT	60.179	20	GAATGGAGTAAGCCTGCCTGT	60.065	21	21	487	606	CTCCAACTTCACCAAACGCC	59.689	20	AATGGAGTAAGCCTGCCTGT	59.005	20	20	480	605
TRINITY_DN11993_c0_g1_i2	1	p2	(AT)7	14	309	322	TTCACCAAACGCCCTTCCAT	60.179	20	AATGGAGTAAGCCTGCCTGT	59.005	20	119	440	558	TTCACCAAACGCCCTTCCAT	60.179	20	GAATGGAGTAAGCCTGCCTGT	60.065	21	21	440	559	CTCCAACTTCACCAAACGCC	59.689	20	AATGGAGTAAGCCTGCCTGT	59.005	20	20	433	558
TRINITY_DN11993_c0_g1_i3	1	p2	(AT)7	14	338	351	TTCACCAAACGCCCTTCCAT	60.179	20	AATGGAGTAAGCCTGCCTGT	59.005	20	119	469	587	TTCACCAAACGCCCTTCCAT	60.179	20	GAATGGAGTAAGCCTGCCTGT	60.065	21	21	469	588	CTCCAACTTCACCAAACGCC	59.689	20	AATGGAGTAAGCCTGCCTGT	59.005	20	20	462	587
TRINITY_DN11993_c0_g1_i4	1	p2	(AT)7	14	291	304	TTCACCAAACGCCCTTCCAT	60.179	20	AATGGAGTAAGCCTGCCTGT	59.005	20	119	422	540	TTCACCAAACGCCCTTCCAT	60.179	20	GAATGGAGTAAGCCTGCCTGT	60.065	21	21	422	541	CTCCAACTTCACCAAACGCC	59.689	20	AATGGAGTAAGCCTGCCTGT	59.005	20	20	415	540
TRINITY_DN12008_c0_g1_i1	1	p4	(CTTC)5	20	66	85	TCTGTAGCCATACCCACCCA	59.957	20	GCACAGGTAGCATCCCTTCA	59.747	20	137	100	236	TACCCACCCACCTCTTCCAA	60.104	20	GCACAGGTAGCATCCCTTCA	59.747	20	20	110	236	ATACCCACCCACCTCTTCCA	59.88	20	GCACAGGTAGCATCCCTTCA	59.747	20	20	109	236
TRINITY_DN12025_c0_g2_i1	1	p2	(TC)6	12	178	189	GCGTACATGTGCAAGCACTC	60.179	20	CACGACGCTCTTCCGATCTT	60.179	20	109	199	307	GCGTACATGTGCAAGCACTC	60.179	20	TACACGACGCTCTTCCGATC	59.624	20	20	199	309	GGAGACTTGCGTACATGTGC	59.278	20	CACGACGCTCTTCCGATCTT	60.179	20	20	191	307
TRINITY_DN12082_c0_g1_i1	1	p3	(GAT)5	15	697	711	ATGGCCCAGAAGAGTCAGGA	60.253	20	AGTGATGGGCGACACTTGAG	60.037	20	116	11	126	AATTTCTGCCGAGACTCCCC	59.747	20	ACCTGGATTTTGAGCGCAGA	59.963	20	20	197	426	ATGGCCCAGAAGAGTCAGGA	60.253	20	GTGATGGGCGACACTTGAGA	60.037	20	20	11	125
TRINITY_DN12091_c0_g1_i1	1	p3	(TTA)6	18	288	305	GACGCGAACAAGAACCGAAC	60.111	20	TCGCAATTGCATAGTCCCGT	60.108	20	111	1	111	CGTCGCCGTTAATACATGGC	59.769	20	TCATGGAATGTTCGTCGCGA	60.109	20	20	375	551	GACGCGAACAAGAACCGAAC	60.111	20	CGCAATTGCATAGTCCCGTC	59.695	20	20	1	110
TRINITY_DN12148_c0_g1_i1	1	p3	(TTA)5	15	350	364	GGGTTCTCGCTTCCCATGTT	60.323	20	CTCCTGTGTTTCACCTCCCC	59.963	20	145	250	394	GGGTTCTCGCTTCCCATGTT	60.323	20	AAAATCCTGGAGCCCACGTT	59.888	20	20	250	350	GGGTTCTCGCTTCCCATGTT	60.323	20	TCCCCCGCGACGAAAATAAT	59.821	20	20	250	379
TRINITY_DN12148_c0_g1_i2	1	p3	(TTA)5	15	1179	1193	CCCTTCCAGAGCCGCAATAA	60.107	20	GACAAGCAAAGATGGACGCC	59.831	20	102	844	945	GGCGTCCATCTTTGCTTGTC	59.831	20	AAAATCCTGGAGCCCACGTT	59.888	20	20	926	1179	GGGTTCTCGCTTCCCATGTT	60.323	20	CTCCTGTGTTTCACCTCCCC	59.963	20	20	1079	1223
TRINITY_DN12196_c0_g2_i2	1	p2	(TA)6	12	378	389	TTCGACGTGGAAGCCAAGAA	59.895	20	AGATCAGCCACCATGCGAAA	60.035	20	107	178	284	TTCGACGTGGAAGCCAAGAA	59.895	20	AAGATCAGCCACCATGCGAA	60.035	20	20	178	285	TTTCGACGTGGAAGCCAAGA	59.895	20	AGATCAGCCACCATGCGAAA	60.035	20	20	177	284
TRINITY_DN12118_c0_g1_i1	1	p3	(TAT)5	15	277	291	CAAACAAGATGATGGGCGCC	60.179	20	CACGCTCACAGCCAAAAGAC	60.041	20	110	120	229	CAAACAAGATGATGGGCGCC	60.179	20	ACTCATACACGCTCACAGCC	60.109	20	20	120	236	CAAACAAGATGATGGGCGCC	60.179	20	CTCATACACGCTCACAGCCA	60.109	20	20	120	235
TRINITY_DN12131_c0_g1_i1	1	p2	(CA)6	12	675	686	TGGCATGTGCATGTAAGGGT	59.961	20	GCAGTTACAGCACCCTTCCT	59.963	20	222	320	541	CTGGGGATTTGGCCTCACTT	59.96	20	GCAGTTACAGCACCCTTCCT	59.963	20	20	398	541	GCCTTTTTGTGCCACTGCTT	60.179	20	GCAGTTACAGCACCCTTCCT	59.963	20	20	427	541
TRINITY_DN12137_c0_g1_i1	1	c	(CA)9(TA)7	32	102	133	TGTGCTCTTGGCGAAATCAA	58.397	20	AGTTGAAGGAGCATCGCTGG	60.392	20	174	204	377	TGTGCTCTTGGCGAAATCAA	58.397	20	GGAGCATCGCTGGCAACTAT	60.534	20	20	204	370	CTTCACACACACACACACACA	59.196	21	AGTTGAAGGAGCATCGCTGG	60.392	20	20	98	377
TRINITY_DN12218_c0_g1_i1	1	p2	(AG)6	12	58	69	GCCCATCTCATCACACCTCT	59.164	20	GCCCCGACGACTTTCTTTCT	60.321	20	176	0	175	GCCCATCTCATCACACCTCT	59.164	20	TAGTAGTAGTGGCCCCGACG	60.464	20	20	0	186	GCCCATCTCATCACACCTCTT	59.789	21	GCCCCGACGACTTTCTTTCT	60.321	20	20	0	175
TRINITY_DN12215_c0_g1_i1	1	p3	(ATT)5	15	740	754	GGCGACACACAGGACAAGTA	59.967	20	TGACTCAAAACGATCGGCCA	59.966	20	225	456	680	TGGCCGATCGTTTTGAGTCA	59.966	20	GACAACCCAACTAGCCCTCC	60.035	20	20	661	807	TGGCCGATCGTTTTGAGTCA	59.966	20	TTCGACAACCCAACTAGCCC	59.964	20	20	661	810
TRINITY_DN12215_c0_g1_i2	1	p3	(ATT)5	15	697	711	GGCGACACACAGGACAAGTA	59.967	20	TGACTCAAAACGATCGGCCA	59.966	20	225	413	637	TGGCCGATCGTTTTGAGTCA	59.966	20	GACAACCCAACTAGCCCTCC	60.035	20	20	618	764	TGGCCGATCGTTTTGAGTCA	59.966	20	TTCGACAACCCAACTAGCCC	59.964	20	20	618	767
TRINITY_DN12283_c0_g1_i1	1	p2	(TC)8	16	1129	1144	AGCCTTGCCTCTTCCTGAAC	59.963	20	TTGAGGGCCATGGGAATGAC	60.033	20	164	460	623	AGCCTTGCCTCTTCCTGAAC	59.963	20	GTTGAGGGCCATGGGAATGA	60.033	20	20	460	624	AGCCTTGCCTCTTCCTGAAC	59.963	20	GCCATGGGAATGACTGTGGA	60.034	20	20	460	617
TRINITY_DN12283_c0_g1_i2	1	p2	(TC)8	16	1020	1035	AGCCTTGCCTCTTCCTGAAC	59.963	20	TTGAGGGCCATGGGAATGAC	60.033	20	164	351	514	AGCCTTGCCTCTTCCTGAAC	59.963	20	GTTGAGGGCCATGGGAATGA	60.033	20	20	351	515	AGCCTTGCCTCTTCCTGAAC	59.963	20	GCCATGGGAATGACTGTGGA	60.034	20	20	351	508
TRINITY_DN12284_c0_g1_i1	1	c	(TG)6tattaatttttttttgtcaagtggtttcagaaa(GT)7	59	247	305	TGAGGATGCTCAATGGTTGT	57.115	20	TCACAAGTGACAATGATGGGTCT	59.927	23	129	2	130	AGACCCATCATTGTCACTTGTGA	59.927	23	ACACACACACACACTTTCTGA	57.948	21	21	108	304	TGAGGATGCTCAATGGTTGTT	57.841	21	TCACAAGTGACAATGATGGGTCT	59.927	23	23	2	130
TRINITY_DN12284_c0_g1_i2	1	p2	(TG)8	16	628	643	ACAGCCATTTGAGTAAACCAGC	59.442	22	CACAGACACACACACACACAC	59.871	21	174	475	648	ACAGCCATTTGAGTAAACCAGC	59.442	22	ACAGACACACACACACACACA	60.271	21	21	475	647	ACAGCCATTTGAGTAAACCAGC	59.442	22	ACACAGACACACACACACACA	60.271	21	21	475	649
TRINITY_DN12295_c0_g1_i1	1	p2	(CT)6	12	201	212	AGAGAACGGCTGCGAGAAAA	59.966	20	AGTTGGCGCTATGAGCAGTT	60.036	20	153	576	728	AGAGAACGGCTGCGAGAAAA	59.966	20	AAGTTGGCGCTATGAGCAGT	60.036	20	20	576	729	AAGAAGGAGAGAACGGCTGC	60.037	20	AGTTGGCGCTATGAGCAGTT	60.036	20	20	569	728
TRINITY_DN12295_c0_g1_i2	1	p2	(CT)6	12	201	212	AGAGAACGGCTGCGAGAAAA	59.966	20	AGTTGGCGCTATGAGCAGTT	60.036	20	153	677	829	AGAGAACGGCTGCGAGAAAA	59.966	20	AAGTTGGCGCTATGAGCAGT	60.036	20	20	677	830	AAGAAGGAGAGAACGGCTGC	60.037	20	AGTTGGCGCTATGAGCAGTT	60.036	20	20	670	829
TRINITY_DN12295_c0_g1_i2	2	p2	(TA)7	14	474	487	AGAGAACGGCTGCGAGAAAA	59.966	20	AGTTGGCGCTATGAGCAGTT	60.036	20	153	677	829	AGAGAACGGCTGCGAGAAAA	59.966	20	AAGTTGGCGCTATGAGCAGT	60.036	20	20	677	830	AAGAAGGAGAGAACGGCTGC	60.037	20	AGTTGGCGCTATGAGCAGTT	60.036	20	20	670	829
TRINITY_DN12361_c0_g2_i1	1	p3	(ACA)7	21	20	40	AACCTGAAGCCTTTGCAGGA	59.814	20	TCCAAGGTGTCTTGCTCTGC	60.25	20	158	41	198	GCCTTTGCAGGATTTGGCTT	59.677	20	TCCAAGGTGTCTTGCTCTGC	60.25	20	20	49	198	ACCTGAAGCCTTTGCAGGAT	59.593	20	TCCAAGGTGTCTTGCTCTGC	60.25	20	20	42	198
TRINITY_DN12342_c0_g1_i1	1	p3	(CTT)8	24	14	37	CCCAGGAACTCACTCTGCAG	60.037	20	CGCCATCTATGAGCCATGGT	59.964	20	232	794	1025	AGCTTGTTTGCATGGCGAAG	60.039	20	CTGCAGAGTGAGTTCCTGGG	60.037	20	20	586	813	GCTTGTTTGCATGGCGAAGA	60.039	20	CTGCAGAGTGAGTTCCTGGG	60.037	20	20	587	813
TRINITY_DN12342_c0_g1_i2	1	p3	(CTT)8	24	14	37	CCCAGGAACTCACTCTGCAG	60.037	20	CGCCATCTATGAGCCATGGT	59.964	20	232	1422	1653	CTGCGGAAGAGGGTAACGTT	60.038	20	CTTCGCCATGCAAACAAGCT	60.039	20	20	456	605	CTGCGGAAGAGGGTAACGTT	60.038	20	TCGCCATGCAAACAAGCTTC	60.039	20	20	456	603
TRINITY_DN12374_c0_g1_i1	1	p3	(TCA)5	15	476	490	TTGTCCACCCGGATTCACTG	59.964	20	ACCTACCTCCCTTCCTTGCT	59.881	20	198	539	736	GCTGCGAGTACCTTCACCAT	60.108	20	AGGACGACCACCATTATCGC	59.896	20	20	321	475	GCGATAATGGTGGTCGTCCT	59.896	20	TGTAGCAGCAGTGAATCCGG	60.108	20	20	456	566
TRINITY_DN12398_c0_g1_i1	1	c	(CAC)6aacttgaagaa(GAT)5	44	221	264	CTATCACCACCACCACCACC	60.035	20	TTGACGGTTCTCAGCCATCC	60.036	20	239	216	454	GATGGTAGCCAATCGGGTCC	60.25	20	TTGACGGTTCTCAGCCATCC	60.036	20	20	261	454	TCAGAGGCAAACCCACATGG	60.251	20	GGTGGTGGTGGTGGTGATAG	60.035	20	20	82	235
TRINITY_DN12436_c0_g1_i1	1	p2	(AC)6	12	189	200	ACCTCCAGACACACACACAC	59.822	20	CAAAGGGCAGTGGCTAGGTT	60.251	20	111	180	290	CTCCAGACACACACACACGT	60.179	20	CAAAGGGCAGTGGCTAGGTT	60.251	20	20	182	290	ACCTCCAGACACACACACAC	59.822	20	AAAGGGCAGTGGCTAGGTTT	59.517	20	20	180	289
TRINITY_DN12463_c0_g1_i1	1	p2	(AT)8	16	40	55	ATGGCCTGTTGGAGAGTTGG	59.961	20	AGTGCCAAGTAGCCACTGTG	60.25	20	198	262	459	ATGGCCTGTTGGAGAGTTGG	59.961	20	CAGTGCCAAGTAGCCACTGT	60.25	20	20	262	460	GGCTATGGCAGACAACTGGA	59.747	20	CCAACTCTCCAACAGGCCAT	59.961	20	20	102	281
TRINITY_DN12494_c0_g1_i1	1	p2	(AT)6	12	120	131	TCTCAGCTCCAACCAACGTC	59.966	20	TGTGAGAGGGTGATAGGCCA	59.957	20	204	35	238	AACCAACGTCCCCATCCATC	60.034	20	TGTGAGAGGGTGATAGGCCA	59.957	20	20	45	238	TCTCAGCTCCAACCAACGTC	59.966	20	GAGAGGGTGATAGGCCAAGC	59.892	20	20	35	235
TRINITY_DN12549_c0_g1_i1	1	p3	(ATC)5	15	244	258	CCTTGTTGTTTCTGCCACCG	59.969	20	CAAACGGTGGGGGAAGATGA	59.962	20	241	492	732	CCTTGTTGTTTCTGCCACCG	59.969	20	TCAAACGGTGGGGGAAGATG	59.962	20	20	492	733	CCATCCCCACTGCCTTCTTT	59.96	20	CGGTGGCAGAAACAACAAGG	59.969	20	20	353	511
TRINITY_DN12585_c0_g2_i1	1	p3	(TTC)5	15	170	184	ACTCTCACCGAATGATTAAACCCA	60.02	24	CTTGACCATTGATGCTTGGCT	59.177	21	201	69	269	ACTCTCACCGAATGATTAAACCCA	60.02	24	TGACCATTGATGCTTGGCTT	58.073	20	20	69	267	ACTCTCACCGAATGATTAAACCCA	60.02	24	TTGACCATTGATGCTTGGCT	58.073	20	20	69	268
TRINITY_DN12576_c0_g1_i1	1	p2	(AT)8	16	127	142	CCCGTCGGAAAGGAAACAGA	59.966	20	CAGCGGCTCCCATAGATACG	60.109	20	215	519	733	TCCCGTCGGAAAGGAAACAG	59.966	20	CAGCGGCTCCCATAGATACG	60.109	20	20	518	733	CCCGTCGGAAAGGAAACAGA	59.966	20	CAAATCAAACCAGCGGCTCC	60.109	20	20	519	743
TRINITY_DN12576_c0_g1_i1	2	p3	(GAG)5	15	544	558	CCCGTCGGAAAGGAAACAGA	59.966	20	CAGCGGCTCCCATAGATACG	60.109	20	215	519	733	TCCCGTCGGAAAGGAAACAG	59.966	20	CAGCGGCTCCCATAGATACG	60.109	20	20	518	733	CCCGTCGGAAAGGAAACAGA	59.966	20	CAAATCAAACCAGCGGCTCC	60.109	20	20	519	743
TRINITY_DN12587_c0_g1_i1	1	p3	(GAA)8	24	140	163	GCAGTATCCAGTAGTCGGCG	60.318	20	GGCTGATGTGGCGATGACTA	59.895	20	239	16	254	GCAGTATCCAGTAGTCGGCG	60.318	20	GGCTTCTCAATAGGGACGGG	59.893	20	20	16	204	GCAGTATCCAGTAGTCGGCG	60.318	20	AGTCTGATGGCTGATGTGGC	60.107	20	20	16	262
TRINITY_DN12601_c0_g1_i1	1	p2	(AC)8	16	227	242	ACAGTGCTATCTCTTTGCTCA	57.031	21	CTGTTTACTTGCCAGGGGGT	59.888	20	106	102	207	ACAGTGCTATCTCTTTGCTCA	57.031	21	ACTGTTTACTTGCCAGGGGG	59.888	20	20	102	208	ACAGTGCTATCTCTTTGCTCA	57.031	21	ACTTGCCAGGGGGTTTAAGG	59.886	20	20	102	201
TRINITY_DN12630_c0_g1_i2	1	p2	(AT)6	12	56	67	CAGTTGCTACTGTCCCTGGG	60.036	20	GGGTAGCAACAAGGGAAGCT	59.962	20	234	280	513	AGCTTCCCTTGTTGCTACCC	59.962	20	ACGCTGGGATTGCTTACCAA	59.962	20	20	494	600	AGCTTCCCTTGTTGCTACCC	59.962	20	AACGCTGGGATTGCTTACCA	59.962	20	20	494	601
TRINITY_DN12661_c0_g2_i1	1	p3	(TTC)5	15	71	85	CGAGTCCCGAGATTGACGAG	59.972	20	CGACCATAACCGCTGTTCGA	60.457	20	137	330	466	CGAGTCCCGAGATTGACGAG	59.972	20	TCGACCATAACCGCTGTTCG	60.457	20	20	330	467	ATGAGAGGCCTTTGCGAGTC	60.108	20	CGACCATAACCGCTGTTCGA	60.457	20	20	316	466
TRINITY_DN12679_c0_g2_i1	1	p3	(GAT)5	15	97	111	TCCTTGCTGCAGACTTCGAA	59.607	20	ATCCTGCTTCACTGCTGCTT	59.962	20	229	7	235	TCCTTGCTGCAGACTTCGAA	59.607	20	TGCACTCTGCTGGGTTTTGA	60.107	20	20	7	216	GGTGAAGAAGCGGATGAGGA	59.463	20	ATCCTGCTTCACTGCTGCTT	59.962	20	20	123	235
TRINITY_DN12679_c0_g2_i2	1	p3	(GAT)5	15	97	111	TCCTTGCTGCAGACTTCGAA	59.607	20	ACCTCGTCAGCTTCTTCACC	59.681	20	136	7	142	ATCCTTGCTGCAGACTTCGA	59.39	20	ACCTCGTCAGCTTCTTCACC	59.681	20	20	6	142	TCCTTGCTGCAGACTTCGAA	59.607	20	CCTCGTCAGCTTCTTCACCT	59.394	20	20	7	141
TRINITY_DN12797_c0_g1_i1	1	p3	(GAA)5	15	396	410	CGCCAAGAACACTGCAACAA	59.9	20	CCTCCTCCTTCATCGTGCTC	59.896	20	115	241	355	CGCCAAGAACACTGCAACAA	59.9	20	CTCTTTCTCCGGAGCCACTG	60.108	20	20	241	377	GCCGTAGTTTTCATGCACCG	60.179	20	CTCTTTCTCCGGAGCCACTG	60.108	20	20	272	377
TRINITY_DN12701_c0_g1_i1	1	p2	(TA)7	14	220	233	GCCTCAAACCTCCCTCTTCC	60.035	20	CTACCTGTGCCGGCTACAAA	60.037	20	100	442	541	TTGTCGTCCGCTCTTCTTCC	60.039	20	CTACCTGTGCCGGCTACAAA	60.037	20	20	403	541	GATTGCTGGCCGCCAATAAG	59.969	20	GACTTGCTTGCTGCGTCTTC	60.11	20	20	778	877
TRINITY_DN12707_c0_g1_i1	1	p3	(GAG)5	15	242	256	TGCAAGCCCTGAAAGCTCTT	60.179	20	GGCTTTCTCTCCAGCTGGTT	59.963	20	240	339	578	TTCTGCAAGCCCTGAAAGCT	60.179	20	GGCTTTCTCTCCAGCTGGTT	59.963	20	20	336	578	GAGGAGGAGGAGGAGAGTGG	60.106	20	AGCTTTCAGGGCTTGCAGAA	60.179	20	20	241	355
TRINITY_DN12707_c0_g1_i1	2	p3	(TCA)5	15	412	426	TGCAAGCCCTGAAAGCTCTT	60.179	20	GGCTTTCTCTCCAGCTGGTT	59.963	20	240	339	578	TTCTGCAAGCCCTGAAAGCT	60.179	20	GGCTTTCTCTCCAGCTGGTT	59.963	20	20	336	578	GAGGAGGAGGAGGAGAGTGG	60.106	20	AGCTTTCAGGGCTTGCAGAA	60.179	20	20	241	355
TRINITY_DN12707_c0_g1_i1	3	p2	(TA)8	16	796	811	TGCAAGCCCTGAAAGCTCTT	60.179	20	GGCTTTCTCTCCAGCTGGTT	59.963	20	240	339	578	TTCTGCAAGCCCTGAAAGCT	60.179	20	GGCTTTCTCTCCAGCTGGTT	59.963	20	20	336	578	GAGGAGGAGGAGGAGAGTGG	60.106	20	AGCTTTCAGGGCTTGCAGAA	60.179	20	20	241	355
TRINITY_DN12729_c0_g1_i1	1	p3	(ACG)5	15	863	877	GTTCGAGTGTCCGAGTCCAG	60.11	20	GCTCCAGAAGAAGGACCGAG	59.825	20	188	667	854	GTTCGAGTGTCCGAGTCCAG	60.11	20	TTTGCACGGCTCCAGAAGAA	60.179	20	20	667	862	GAGTTCGAGTGTCCGAGTCC	59.831	20	GCTCCAGAAGAAGGACCGAG	59.825	20	20	665	854
TRINITY_DN12738_c0_g1_i1	1	p2	(TA)9	18	369	386	AGAGCGGGTCAGCAGTAAAC	60.037	20	TCGTTGGCTCGCTAGTTGAA	59.684	20	248	270	517	TTCAACTAGCGAGCCAACGA	59.684	20	GACCTGGGAATTGGTGCAGA	59.962	20	20	498	635	TTGGCATAAGAGCGGGTCAG	60.108	20	TCGTTGGCTCGCTAGTTGAA	59.684	20	20	262	517
TRINITY_DN12912_c0_g1_i1	1	p3	(TAA)5	15	32	46	CCCCTCAAAACCATGGGCTA	59.665	20	CTGCTCAATGATGCTTCGCC	59.971	20	166	535	700	CTGGGTTTTGTGGCGTTCTG	59.969	20	TAGCCCATGGTTTTGAGGGG	59.665	20	20	364	554	TTTGTGGCGTTCTGGGCTAT	59.962	20	TAGCCCATGGTTTTGAGGGG	59.665	20	20	370	554
TRINITY_DN12994_c0_g1_i1	1	p3	(ATT)6	18	114	131	CCAAATGACAAAGCAGGGAACA	59.635	22	TGCTTCCTTCAACAGCTTTGC	59.932	21	110	176	285	ACCAAATGACAAAGCAGGGAAC	59.635	22	TGCTTCCTTCAACAGCTTTGC	59.932	21	21	175	285	ACCAAATGACAAAGCAGGGA	57.62	20	TGCTTCCTTCAACAGCTTTGC	59.932	21	21	175	285
TRINITY_DN13011_c0_g1_i1	1	p3	(TCT)5	15	116	130	AGGTGGGCACAACATTGACA	60.106	20	CACTCTGGAAGTAGCAGGCC	60.108	20	179	55	233	AGGTGGGCACAACATTGACA	60.106	20	CCACTCTGGAAGTAGCAGGC	60.108	20	20	55	234	CGGCCTGTCTTCTTCCCAAA	60.251	20	CACTCTGGAAGTAGCAGGCC	60.108	20	20	36	233
TRINITY_DN13011_c0_g2_i1	1	p3	(TCT)6	18	73	90	AGGTGGGCACAACATTGACA	60.106	20	TTGCCCCGGAAGATCAAGTC	60.035	20	267	12	278	GACTTGATCTTCCGGGGCAA	60.035	20	CCAGGAGCTACACACCTTCG	60.109	20	20	259	358	TCTTCTCCTGTTTGGCCACC	59.89	20	TTGCCCCGGAAGATCAAGTC	60.035	20	20	84	278
TRINITY_DN13020_c0_g1_i1	1	p3	(GAG)6	18	892	909	CAAAGAAAGCAGTTGGGGGC	59.966	20	TGCAGCCACAACACAAATGG	59.896	20	262	799	1060	GCAAAGAAAGCAGTTGGGGG	59.966	20	TGCAGCCACAACACAAATGG	59.896	20	20	798	1060	ATGGTCAGTGGCATGAGGTG	60.035	20	TGCAGCCACAACACAAATGG	59.896	20	20	826	1060
TRINITY_DN13020_c0_g1_i2	1	p2	(AT)7	14	583	596	TATTGAGCTGCGATGGCGAT	59.966	20	CGCATGCTACAGTCACATGC	59.973	20	258	399	656	GTTATTGAGCTGCGATGGCG	60.042	20	CGCATGCTACAGTCACATGC	59.973	20	20	397	656	TGGCGATTGCGAATCTTCCT	60.108	20	CGCATGCTACAGTCACATGC	59.973	20	20	412	656
TRINITY_DN13028_c0_g1_i1	1	p2	(TA)13	26	213	238	CTCCTCTCATTCATATCTCACCCA	59.163	24	AGGGACATAATGAGCCTTTACCC	59.862	23	100	55	154	ACTCCTCTCATTCATATCTCACCC	59.162	24	GGGACATAATGAGCCTTTACCCT	59.862	23	23	54	153	ACTCCTCTCATTCATATCTCACCC	59.162	24	AGGGACATAATGAGCCTTTACCC	59.862	23	23	54	154
TRINITY_DN13028_c0_g2_i1	1	p2	(TA)8	16	26	41	GACACATGTGACGTGAATGTCA	59.2	22	TTTCCAGCTTGCTGTGTGTG	59.26	20	123	104	226	ACACATGTGACGTGAATGTCA	58.167	21	TTTCCAGCTTGCTGTGTGTG	59.26	20	20	105	226	GACACATGTGACGTGAATGTCA	59.2	22	CTTGCTGTGTGTGCCTGACT	60.817	20	20	104	219
TRINITY_DN13028_c0_g2_i1	2	p2	(TA)13	26	300	325	GACACATGTGACGTGAATGTCA	59.2	22	TTTCCAGCTTGCTGTGTGTG	59.26	20	123	104	226	ACACATGTGACGTGAATGTCA	58.167	21	TTTCCAGCTTGCTGTGTGTG	59.26	20	20	105	226	GACACATGTGACGTGAATGTCA	59.2	22	CTTGCTGTGTGTGCCTGACT	60.817	20	20	104	219
TRINITY_DN13031_c0_g1_i1	1	c	(GC)6(AC)8	28	7	34	GCACACACACACACACACAA	59.76	20	GTCCGGGTCATATGCCATGA	59.604	20	126	16	141	GCACACACACACACACACAA	59.76	20	AGTCCGGGTCATATGCCATG	59.602	20	20	16	142	GCACACACACACACACACAAT	60.135	21	GTCCGGGTCATATGCCATGA	59.604	20	20	16	141
TRINITY_DN13088_c0_g1_i2	1	p2	(CT)6	12	12	23	TACACTTTCCTTCGCCGCTT	59.966	20	CTGTCATCTCAGCCCTCACG	60.179	20	105	255	359	TACACTTTCCTTCGCCGCTT	59.966	20	ACCGCAACAGCTTCTGTCAT	60.25	20	20	255	372	GGCAGTACACTGTGCTTCGA	60.32	20	AAGCGGCGAAGGAAAGTGTA	59.966	20	20	55	274
TRINITY_DN13105_c0_g2_i1	1	p3	(TTA)5	15	610	624	GCCTCCTGTTTGGCTTCAAT	58.739	20	ACAATGGTGTTCTCAATTGAGCT	58.853	23	189	156	344	GCCTCCTGTTTGGCTTCAATT	59.38	21	ACAATGGTGTTCTCAATTGAGCT	58.853	23	23	156	344	GCCTCCTGTTTGGCTTCAAT	58.739	20	ACAATGGTGTTCTCAATTGAGC	57.49	22	22	156	344
TRINITY_DN13110_c0_g1_i1	1	p3	(TGT)7	21	191	211	TGTTGTCGTTGTCGTTGTCG	59.359	20	GAAACCAGATCTCCGCCTCC	60.179	20	278	68	345	GTTGTCGTTGTCGTTGTCGC	60.65	20	GAAACCAGATCTCCGCCTCC	60.179	20	20	69	345	TGGTGGTGTTGTTGTCGTTG	59.194	20	GAAACCAGATCTCCGCCTCC	60.179	20	20	221	345
TRINITY_DN13149_c0_g1_i1	1	p3	(ATT)6	18	145	162	TCAAAGTCTTCTCTATAAGCTACGGA	59.173	26	TCCGGTTTAAACACTCCATGGT	59.893	22	213	98	310	TGGGTCAAAGATTTAACTATGCATGA	59.111	26	TCCGGTTTAAACACTCCATGGT	59.893	22	22	171	310	CAAAGTCTTCTCTATAAGCTACGGA	57.971	25	TCCGGTTTAAACACTCCATGGT	59.893	22	22	99	310
TRINITY_DN13138_c0_g1_i1	1	p3	(GTT)5	15	488	502	TTGTTGTTGGTGGCAGAAGC	59.541	20	CCACAGCAGCCACCTTCTTA	59.963	20	182	404	585	GCATGTAGCCGCTCTCTTGA	60.179	20	GCTTCTGCCACCAACAACAA	59.541	20	20	168	423	GTTGTTGGTGGCAGAAGCAT	59.324	20	CCACAGCAGCCACCTTCTTA	59.963	20	20	406	585
TRINITY_DN13159_c0_g1_i1	1	p2	(CT)6	12	260	271	GTGGACCACTGAGCAAACCT	60.179	20	GGCAAGGAGTCATACAATGAAGC	59.934	23	124	211	334	AGTGGACCACTGAGCAAACC	60.179	20	GGCAAGGAGTCATACAATGAAGC	59.934	23	23	210	334	TGGACCACTGAGCAAACCTT	59.449	20	GGCAAGGAGTCATACAATGAAGC	59.934	23	23	212	334
TRINITY_DN13160_c0_g1_i1	1	p2	(CT)6	12	222	233	TGCTGGGGATAATGGCGATC	59.963	20	CCAAAACCGTGAAGAAGGCG	60.04	20	114	330	443	TGCTGGGGATAATGGCGATC	59.963	20	GTTCGCACCAAAACCGTGAA	59.901	20	20	330	450	TCTCACAGGCCCTCTCTGAA	59.885	20	CCAAAACCGTGAAGAAGGCG	60.04	20	20	259	443
TRINITY_DN13204_c0_g1_i1	1	p2	(TG)6	12	226	237	TGACCTAAGCTCTGCTATGGT	58.248	21	GCCAACACCTGCAACATCAC	60.319	20	212	42	253	TGATGTTTGACCTAAGCTCTGCT	59.992	23	GCCAACACCTGCAACATCAC	60.319	20	20	35	253	TGACCTAAGCTCTGCTATGGT	58.248	21	ATGCCAACACCTGCAACATC	59.395	20	20	42	255
TRINITY_DN13251_c0_g1_i1	1	p3	(AAT)6	18	331	348	AGGAGGCAAATCATCGCCAA	60.034	20	GCTGCTCCAGGGACAAAGAT	60.035	20	275	104	378	AGGAGGCAAATCATCGCCAA	60.034	20	CTCCACCACCACCTTCACTC	59.965	20	20	104	222	AGGAGGCAAATCATCGCCAA	60.034	20	CACTTCCAGCATCTGCCTCA	60.036	20	20	104	311
TRINITY_DN13248_c0_g1_i1	1	p2	(AG)12	24	779	802	TCTTCTTTGGACCCAAGACGT	59.234	21	CGCTCTTACTTCCCCCAACC	60.393	20	148	581	728	TGCTCCCTCACTGATTTACGT	59.1	21	CGCTCTTACTTCCCCCAACC	60.393	20	20	499	728	TCTTCTTTGGACCCAAGACGT	59.234	21	TGTCGCTCTTACTTCCCCCA	60.543	20	20	581	731
TRINITY_DN13231_c0_g1_i1	1	p3	(ACA)6	18	418	435	TCCATACGCATCCGAACAGG	59.896	20	ATGCCTTCCGTGGTTGATGT	59.962	20	226	241	466	TTCTCGTGCTTGGCTATGGG	60.108	20	AGTCCATTTGCGGTACCCTG	60.035	20	20	54	276	CTCTAACGGAATGGCCCTCC	59.893	20	ATGCCTTCCGTGGTTGATGT	59.962	20	20	206	466
TRINITY_DN13233_c0_g1_i1	1	p3	(CTT)5	15	1053	1067	ACTGGAACACCTTTGGCCAA	60.033	20	GGGTTAGCCTCAGGTTTCCC	60.034	20	271	559	829	CACAGGCCTCCTCTCTCTCT	60.033	20	GGGTTAGCCTCAGGTTTCCC	60.034	20	20	591	829	TGCGGCACCTTCTTCATCAT	60.035	20	AGAGAGAGAGGAGGCCTGTG	60.033	20	20	491	610
TRINITY_DN13250_c0_g2_i1	1	p3	(GGC)6	18	237	254	AGACCTGCTTGTCCTTCTGC	59.964	20	GCCTCGGGAACAGTAAGACC	60.108	20	102	127	228	AGACCTGCTTGTCCTTCTGC	59.964	20	CCTCGGGAACAGTAAGACCG	59.827	20	20	127	227	CCAGATTCTCCAGCACCCAG	60.107	20	CAGCGTGAGGCCAACAAAAA	59.898	20	20	81	181
TRINITY_DN13254_c0_g1_i1	1	p2	(TC)6	12	12	23	CACCAACGCCTTCAGTTTCG	60.041	20	GCCTCTGCCATTCTCGTCTT	60.108	20	157	748	904	AAATCGAGTCACGTCCGCAT	60.109	20	CGAAACTGAAGGCGTTGGTG	60.041	20	20	586	767	CTCTGTTTTCCAGCCCCAGT	59.889	20	CGAAACTGAAGGCGTTGGTG	60.041	20	20	610	767
TRINITY_DN13292_c0_g1_i1	1	p2	(CT)7	14	503	516	AAGGAGGGGAAAGGCAAAGG	59.885	20	ACCAACTACAGCTGGCAGTG	60.25	20	114	243	356	AAGGAGGGGAAAGGCAAAGG	59.885	20	AACCAACTACAGCTGGCAGT	59.526	20	20	243	357	AGGGGAAAGGCAAAGGCAAA	60.4	20	ACCAACTACAGCTGGCAGTG	60.25	20	20	247	356
TRINITY_DN13292_c0_g1_i2	1	p2	(CT)6	12	503	514	TTTAGACCGCTAGGCACTGC	60.108	20	AAGCCCTAGGTTCGTTCTGC	60.036	20	254	323	576	AAGGAGGGGAAAGGCAAAGG	59.885	20	GCAGTGCCTAGCGGTCTAAA	60.108	20	20	243	342	CACTGCCAGCTGTAGTTGGT	60.25	20	AAGCCCTAGGTTCGTTCTGC	60.036	20	20	337	576
TRINITY_DN13326_c0_g1_i1	1	p3	(ATG)5	15	585	599	TGCTTCACAGTCACATTCTGAGA	59.93	23	TCAGCGCGAAGAAAGTCCTT	59.966	20	163	97	259	TGCTTCACAGTCACATTCTGAGA	59.93	23	CAGCGCGAAGAAAGTCCTTG	59.835	20	20	97	258	TGCTTCACAGTCACATTCTGAGA	59.93	23	TTCACCTCAGCGCGAAGAAA	60.25	20	20	97	265
TRINITY_DN13336_c0_g1_i1	1	p2	(CA)7	14	408	421	AAGTTAACCAGGCATGTGGC	58.743	20	TGTGTGTGTGGTGTGGGTTT	60.251	20	207	210	416	GGCCCTGCCTTACAAATTGT	58.734	20	TGTGTGTGTGGTGTGGGTTT	60.251	20	20	227	416	AAAGTTAACCAGGCATGTGGC	59.382	21	TGTGTGTGTGGTGTGGGTTT	60.251	20	20	209	416
TRINITY_DN13381_c0_g1_i1	1	p2	(TA)9	18	18	35	GCCACAGAAGTTGTTTGGCC	60.249	20	TCTGGAACGCATAAAGCCACT	59.997	21	188	149	336	TGCCACAGAAGTTGTTTGGC	59.541	20	TCTGGAACGCATAAAGCCACT	59.997	21	21	148	336	GCCACAGAAGTTGTTTGGCC	60.249	20	TCTGGAACGCATAAAGCCAC	58.551	20	20	149	336
TRINITY_DN13416_c0_g1_i1	1	p2	(AC)11	22	78	99	CACACACACACACACACACA	59.129	20	CAAGGAAGCAAGCACCAACC	59.967	20	251	80	330	CACACACACACACACACACA	59.129	20	CAAGGAAGCAAGCACCAACC	59.967	20	20	78	330	ACACACACACACACACACAC	59.128	20	CAAGGAAGCAAGCACCAACC	59.967	20	20	79	330
TRINITY_DN13429_c0_g1_i2	1	p3	(CCA)5	15	441	455	GCCTTGCACTGCATGATAGC	59.97	20	GTAGCACAACCTGTTGCTGC	60.04	20	170	263	432	GCCTTGCACTGCATGATAGC	59.97	20	GGTGGTGTTGCTGTTGGTTC	59.898	20	20	263	519	GCCTTGCACTGCATGATAGC	59.97	20	TGGTGGTGGTGGAAGTGATG	59.89	20	20	263	451
TRINITY_DN13446_c0_g1_i1	1	p3	(TGC)5	15	815	829	AGTCGCCCTCTTGTTCACAG	59.966	20	GTGCTGGGGGAGTTGTAACA	59.89	20	147	636	782	AGTCGCCCTCTTGTTCACAG	59.966	20	TGTGCTGGGGGAGTTGTAAC	59.89	20	20	636	783	GGAGAGCCTTCCTAAGCGTG	60.179	20	TCCATCCACCACTCAGTCCT	59.883	20	20	283	389
TRINITY_DN13446_c0_g1_i2	1	p3	(TGC)5	15	1064	1078	TCCAACCGCGTATATGCCTC	59.967	20	CCGCCAGTAACATGCGATTG	59.972	20	131	368	498	TCAAGCTCTCCGGAAAACCC	59.964	20	GAGGCATATACGCGGTTGGA	59.967	20	20	172	387	ACCCGTTCGCATGGAGATAC	59.896	20	CCGCCAGTAACATGCGATTG	59.972	20	20	319	498
TRINITY_DN13440_c0_g1_i1	1	p4	(AGGA)7	28	60	87	GAAGGAAGGTAGGGAAGCGG	59.822	20	TTCCTCCCTCCCTCTCCTTC	59.66	20	101	36	136	GGAAGGAAGGTAGGGAAGCG	59.822	20	TTCCTCCCTCCCTCTCCTTC	59.66	20	20	35	136	GAAGGAAGGTAGGGAAGCGG	59.822	20	TGTGACCTCAGCTGTTGGTT	59.454	20	20	36	187
TRINITY_DN13453_c0_g2_i1	1	p2	(AT)13	26	1584	1609	ATTCAGCCATGGCCCATTCA	60.032	20	ATGAAGAGTGGCCGCAGAAA	59.963	20	160	589	748	TTTCGACTCTGGCATTGGCT	59.963	20	TGAATGGGCCATGGCTGAAT	60.032	20	20	400	608	ACTCGTTCATCACACGGTCC	60.039	20	TGAATGGGCCATGGCTGAAT	60.032	20	20	508	608
TRINITY_DN13594_c0_g1_i1	1	p2	(TC)6	12	86	97	GCACTTAGCCGTCAGTCGTA	59.83	20	CTGAATAGCCTGGAGGAGCG	59.967	20	204	23	226	CGCTCCTCCAGGCTATTCAG	59.967	20	TCATATGGACGTTGCCCTGG	59.82	20	20	207	353	GCACTTAGCCGTCAGTCGTA	59.83	20	TCGTTGGGAGGTCTGTGGTA	60.179	20	20	23	200
TRINITY_DN13594_c0_g1_i2	1	p2	(TC)6	12	86	97	GCACTTAGCCGTCAGTCGTA	59.83	20	CTGAATAGCCTGGAGGAGCG	59.967	20	204	23	226	CGCTCCTCCAGGCTATTCAG	59.967	20	TCATATGGACGTTGCCCTGG	59.82	20	20	207	353	GCACTTAGCCGTCAGTCGTA	59.83	20	TCGTTGGGAGGTCTGTGGTA	60.179	20	20	23	200
TRINITY_DN13556_c0_g1_i2	1	p2	(TA)6	12	518	529	TGCCATCCTCGATGCTGTTT	60.035	20	GTCGTTTGAACACCACCAGC	59.971	20	108	1245	1352	TGCCATCCTCGATGCTGTTT	60.035	20	CGTTTGAACACCACCAGCTG	59.971	20	20	1245	1350	ATGCTGGAAACCCCCAACAA	60.105	20	GTCGTTTGAACACCACCAGC	59.971	20	20	1145	1352
TRINITY_DN13500_c0_g1_i1	1	p2	(AT)8	16	69	84	CCCCTGCTATCTAACACCAGC	60.203	21	CCTGGCAGCATTGTGAAGGT	60.897	20	169	284	452	CCCCTGCTATCTAACACCAGC	60.203	21	CTGGCAGCATTGTGAAGGTT	59.036	20	20	284	451	TCCCTCTTTCATTACCCCTGC	59.436	21	CCTGGCAGCATTGTGAAGGT	60.897	20	20	270	452
TRINITY_DN13501_c0_g1_i1	1	p3	(TCT)6	18	272	289	CGCTTCAACAACGCCTTCAA	59.971	20	TGACGTCTCCAGCAACCATC	60.037	20	279	323	601	TAGTTCAAAGCCGGCCTGAG	60.036	20	TCAGTGACGTCTCCAGCAAC	59.968	20	20	347	605	CATGTGGAAGCAGAGAGGCA	60.036	20	TGCCACAGCATCAGCAAGTA	59.963	20	20	1189	1308
TRINITY_DN13516_c0_g1_i2	1	p2	(TA)6	12	817	828	AGCAGGCCAGGAAAGGTTTC	60.541	20	TTCGCCGAAACCGCTCTATT	60.109	20	219	256	474	AGCAGGCCAGGAAAGGTTTC	60.541	20	TTGTGCTCTCTTCGCCGAAA	60.25	20	20	256	484	TCACTTGACTCTTGGCGTGA	59.25	20	TTCGCCGAAACCGCTCTATT	60.109	20	20	356	474
TRINITY_DN13551_c0_g1_i1	1	p4	(TATC)6	24	254	277	TCCGTTAACAACCTGCCGAT	59.678	20	TGGTGTCAGGACTTCCACAT	58.566	20	101	6	106	TCCGTTAACAACCTGCCGAT	59.678	20	ATGGTGTCAGGACTTCCACA	58.566	20	20	6	107	ATCCGTTAACAACCTGCCGA	59.678	20	TGGTGTCAGGACTTCCACAT	58.566	20	20	5	106
TRINITY_DN13529_c0_g1_i1	1	p4	(AAAG)5	20	132	151	TCTGAAAAGTCTGGCGGACA	59.244	20	AGGTGTACAAACCACTCGGG	59.605	20	153	542	694	GCATTCTGAAAAGTCTGGCGG	60.136	21	AGGTGTACAAACCACTCGGG	59.605	20	20	538	694	TTCTGAAAAGTCTGGCGGACA	59.86	21	AGGTGTACAAACCACTCGGG	59.605	20	20	541	694
TRINITY_DN13539_c0_g1_i1	1	p2	(AG)8	16	41	56	TTGAAGTAGAGGAGGGCCGA	59.959	20	CTGCTCTCAGCTCAAGTGCT	60.037	20	102	110	211	TTGAAGTAGAGGAGGGCCGA	59.959	20	GCAACTTTCTCCCCTGCTCT	59.963	20	20	110	224	TTGAAGTAGAGGAGGGCCGA	59.959	20	AGCAACTTTCTCCCCTGCTC	59.963	20	20	110	225
TRINITY_DN13603_c0_g1_i1	1	p3	(AAG)5	15	400	414	TGGTGGTGACGATGATTGCA	59.964	20	CCTTGATCAGCCACAGAGCA	60.036	20	188	427	614	TGGTGGTGACGATGATTGCA	59.964	20	AATGGGAGCCTTGATCAGCC	60.106	20	20	427	622	CTTCCTCGCTCTCCTCCTCT	60.107	20	CCTTGATCAGCCACAGAGCA	60.036	20	20	487	614
TRINITY_DN13603_c0_g1_i2	1	p3	(AAG)5	15	400	414	GTTTGGATCGTCGGGTGAGT	60.038	20	CCTTGATCAGCCACAGAGCA	60.036	20	184	524	707	TGTTTGGATCGTCGGGTGAG	60.038	20	CCTTGATCAGCCACAGAGCA	60.036	20	20	523	707	TGGTGGTGACGATGATTGCA	59.964	20	ACTCACCCGACGATCCAAAC	60.038	20	20	427	543
TRINITY_DN13605_c0_g1_i1	1	c	(TA)6cattttacttctaattaattattcactattatgatttatcagaaattctctaattaatcaccatcatctttcattacactcaaatg(AT)12	122	323	444	GCAGACAGGGGGACCATTTT	60.252	20	GGTGAGAGCATGTGAGGCAA	60.322	20	145	151	295	TGGGAAGACGTGATGGGAGA	60.252	20	GGTGAGAGCATGTGAGGCAA	60.322	20	20	183	295	GCAGACAGGGGGACCATTTT	60.252	20	TTGGGTGAGAGCATGTGAGG	59.674	20	20	151	298
TRINITY_DN13605_c0_g1_i2	1	c	(TA)6cattttacttctaattaattattcactattatgatttatcagaaattctctaattaatcaccatcatctttcattacactcaaatg(AT)12	122	705	826	TTCCAGCAGACCTTCGTCAC	59.966	20	TCTCCGGCGAGCGAAATATC	60.039	20	143	279	421	GTTCCAGCAGACCTTCGTCA	59.966	20	TCTCCGGCGAGCGAAATATC	60.039	20	20	278	421	GATATTTCGCTCGCCGGAGA	60.039	20	CAGGTTGAGGAAGTCTGCGT	59.966	20	20	402	627
TRINITY_DN13605_c0_g1_i4	1	c	(TA)6cattttacttctaattaattattcactattatgatttatcagaaattctctaattaatcaccatcatctttcattacactcaaatg(AT)12	122	323	444	GCAGACAGGGGGACCATTTT	60.252	20	GGTGAGAGCATGTGAGGCAA	60.322	20	145	151	295	TGGGAAGACGTGATGGGAGA	60.252	20	GGTGAGAGCATGTGAGGCAA	60.322	20	20	183	295	GCAGACAGGGGGACCATTTT	60.252	20	TTGGGTGAGAGCATGTGAGG	59.674	20	20	151	298
TRINITY_DN13605_c0_g1_i7	1	c	(TA)6cattttacttctaattaattattcactattatgatttatcagaaattctctaattaatcaccatcatctttcattacactcaaatg(AT)12	122	705	826	TTCCAGCAGACCTTCGTCAC	59.966	20	TCTCCGGCGAGCGAAATATC	60.039	20	143	279	421	GTTCCAGCAGACCTTCGTCA	59.966	20	TCTCCGGCGAGCGAAATATC	60.039	20	20	278	421	GATATTTCGCTCGCCGGAGA	60.039	20	CAGGTTGAGGAAGTCTGCGT	59.966	20	20	402	627
TRINITY_DN13612_c0_g1_i1	1	p3	(CAC)6	18	414	431	TCGACCCAATTGGACTTCGG	60.037	20	CACTTCCCTCACGTGCATCT	60.037	20	206	670	875	TCGACCCAATTGGACTTCGG	60.037	20	CTCACTTCCCTCACGTGCAT	60.037	20	20	670	877	TCGACCCAATTGGACTTCGG	60.037	20	TCACTTCCCTCACGTGCATC	60.037	20	20	670	876
TRINITY_DN13618_c0_g1_i1	1	p2	(TC)7	14	73	86	TGGGATTGGTCGGAGAGGAT	60.031	20	TAGCACACACCAACTCGACC	59.967	20	120	787	906	ATGGGATTGGTCGGAGAGGA	60.031	20	TAGCACACACCAACTCGACC	59.967	20	20	786	906	GGTCGAGTTGGTGTGTGCTA	59.967	20	CGAACCGAGCTGACTCACTT	60.039	20	20	887	1098
TRINITY_DN13672_c0_g1_i1	1	p3	(CCA)5	15	632	646	TACAAGGGGGCGATCGATTG	59.894	20	AACGGCCCTTGTCTCGAAAT	59.964	20	101	1266	1366	AACAAGAGGGCGTGACTAGC	60.037	20	CAATCGATCGCCCCCTTGTA	59.894	20	20	1006	1285	TACAAGGGGGCGATCGATTG	59.894	20	GTAAACGGCCCTTGTCTCGA	60.038	20	20	1266	1369
TRINITY_DN13675_c0_g1_i1	1	p3	(GAT)5	15	217	231	GCAACCAGACAATGCCGTTT	59.968	20	CCCCTTTGCCGGTCACTAAT	60.034	20	215	306	520	ATTAGTGACCGGCAAAGGGG	60.034	20	CCCACTTCCCGATCAGCAAT	60.107	20	20	501	764	ATTAGTGACCGGCAAAGGGG	60.034	20	GCTCTCTCGAACCCACTTCC	60.109	20	20	501	775
TRINITY_DN13683_c0_g1_i1	1	p3	(ATC)5	15	1280	1294	AAGCCCAGAAACAGTACCGG	59.964	20	CCACCGTCTTCTGAACCGAA	59.967	20	269	666	934	TGCACTGTTGAGGTAGGCAG	59.965	20	CCGGTACTGTTTCTGGGCTT	59.964	20	20	576	685	GCACTGTTGAGGTAGGCAGT	59.965	20	CCGGTACTGTTTCTGGGCTT	59.964	20	20	577	685
TRINITY_DN13683_c0_g1_i1	2	p3	(GTG)5	15	1409	1423	AAGCCCAGAAACAGTACCGG	59.964	20	CCACCGTCTTCTGAACCGAA	59.967	20	269	666	934	TGCACTGTTGAGGTAGGCAG	59.965	20	CCGGTACTGTTTCTGGGCTT	59.964	20	20	576	685	GCACTGTTGAGGTAGGCAGT	59.965	20	CCGGTACTGTTTCTGGGCTT	59.964	20	20	577	685
TRINITY_DN13793_c0_g1_i1	1	p3	(TGA)5	15	1079	1093	ATGGCTGCCTCAATCAAGCT	60.033	20	TGCGGCTAACCCACATTCAT	60.035	20	228	881	1108	GCTACTGCCATCCACCACTT	60.035	20	AGCTTGATTGAGGCAGCCAT	60.033	20	20	745	900	AAGCTACTGCCATCCACCAC	60.035	20	AGCTTGATTGAGGCAGCCAT	60.033	20	20	743	900
TRINITY_DN13700_c0_g1_i1	1	p2	(AT)6	12	594	605	TAGCAGAAAGGCCAGTGGTG	59.963	20	AACACTGCAGGTACACTCGG	59.966	20	184	101	284	TAGCAGAAAGGCCAGTGGTG	59.963	20	GCCCTATGAACACTGCAGGT	60.035	20	20	101	292	TAGCAGAAAGGCCAGTGGTG	59.963	20	TGCCCTATGAACACTGCAGG	60.035	20	20	101	293
TRINITY_DN13700_c0_g1_i2	1	p2	(AT)15	30	602	631	TAGCAGAAAGGCCAGTGGTG	59.963	20	AACACTGCAGGTACACTCGG	59.966	20	184	101	284	TAGCAGAAAGGCCAGTGGTG	59.963	20	GCCCTATGAACACTGCAGGT	60.035	20	20	101	292	TAGCAGAAAGGCCAGTGGTG	59.963	20	TGCCCTATGAACACTGCAGG	60.035	20	20	101	293
TRINITY_DN13700_c0_g1_i3	1	p2	(AT)16	32	602	633	TAGCAGAAAGGCCAGTGGTG	59.963	20	AACACTGCAGGTACACTCGG	59.966	20	184	101	284	TAGCAGAAAGGCCAGTGGTG	59.963	20	GCCCTATGAACACTGCAGGT	60.035	20	20	101	292	TAGCAGAAAGGCCAGTGGTG	59.963	20	TGCCCTATGAACACTGCAGG	60.035	20	20	101	293
TRINITY_DN13700_c0_g1_i4	1	p2	(AT)14	28	30	57	ACGTGCTGCAGTTTAATGGC	59.759	20	ACACCATAGGACATCTACTTGGT	58.637	23	195	64	258	ACTACGTACGTGCTGCAGTT	59.687	20	ACACCATAGGACATCTACTTGGT	58.637	23	23	57	258	CGTGCTGCAGTTTAATGGCT	59.477	20	ACACCATAGGACATCTACTTGGT	58.637	23	23	65	258
TRINITY_DN13700_c0_g1_i5	1	p2	(AT)12	24	602	625	TAGCAGAAAGGCCAGTGGTG	59.963	20	AACACTGCAGGTACACTCGG	59.966	20	184	101	284	TAGCAGAAAGGCCAGTGGTG	59.963	20	GCCCTATGAACACTGCAGGT	60.035	20	20	101	292	TAGCAGAAAGGCCAGTGGTG	59.963	20	TGCCCTATGAACACTGCAGG	60.035	20	20	101	293
TRINITY_DN13705_c0_g1_i1	1	p3	(CAC)6	18	467	484	ACTGCAACCAACACAGTGGA	60.035	20	TGATAAGGACGTGGCCGATG	59.896	20	133	746	878	ACTGCAACCAACACAGTGGA	60.035	20	GACGTGGCCGATGAGGTAAT	59.896	20	20	746	871	ACTGCAACCAACACAGTGGA	60.035	20	GTGATAAGGACGTGGCCGAT	59.896	20	20	746	879
TRINITY_DN13746_c0_g1_i1	1	p2	(AG)8	16	151	166	ACCACAATCAATCAATCATCCTGG	59.352	24	CTTCTCCCACCACCATCACA	59.308	20	104	94	197	CCACAATCAATCAATCATCCTGGA	59.109	24	CTTCTCCCACCACCATCACA	59.308	20	20	95	197	ACCACAATCAATCAATCATCCTGG	59.352	24	TCTTCTCCCACCACCATCAC	59.016	20	20	94	198
TRINITY_DN13718_c0_g1_i1	1	p3	(CAT)5	15	469	483	GCTCTAGGCCTCAACTCCAC	59.823	20	GCCCTGAGTTTTGTCTCCGA	59.965	20	103	299	401	GTGCTCTAGGCCTCAACTCC	59.823	20	GCCCTGAGTTTTGTCTCCGA	59.965	20	20	297	401	GCTCTAGGCCTCAACTCCAC	59.823	20	AGCCCTGAGTTTTGTCTCCG	59.965	20	20	299	402
TRINITY_DN13762_c0_g1_i1	1	p2	(AT)9	18	1	18	CACTTGCCCTGGATCGACTT	60.036	20	AAGAAACCCGCCAACAGTCA	60.107	20	168	486	653	AGATCCGAACACTTGCCCTG	60.036	20	AAGAAACCCGCCAACAGTCA	60.107	20	20	477	653	GAACACTTGCCCTGGATCGA	60.036	20	AAGAAACCCGCCAACAGTCA	60.107	20	20	483	653
TRINITY_DN13770_c0_g1_i1	1	p3	(AAT)5	15	1074	1088	ACCATGCAGATTGGATGCCA	60.033	20	TAACCTGTAGTGCTGCCACG	60.038	20	104	1171	1274	TGCAGATTGGATGCCAGGTT	59.96	20	TAACCTGTAGTGCTGCCACG	60.038	20	20	1175	1274	TGCTCCATCTGCACAAACCT	59.889	20	GGTCACCTTGTTCCTGCAGA	59.891	20	20	171	328
TRINITY_DN13770_c0_g1_i2	1	p3	(AAT)5	15	908	922	ACCATGCAGATTGGATGCCA	60.033	20	TAACCTGTAGTGCTGCCACG	60.038	20	104	1005	1108	TGCAGATTGGATGCCAGGTT	59.96	20	TAACCTGTAGTGCTGCCACG	60.038	20	20	1009	1108	ACCATGCAGATTGGATGCCA	60.033	20	CTGTAGTGCTGCCACGTTTG	59.764	20	20	1005	1104
TRINITY_DN13778_c0_g1_i1	1	p2	(AT)7	14	83	96	TCTGCAGCCTCCTCTACACT	59.96	20	CTCCAATTGTTTCCAAAGGGCA	59.632	22	113	241	353	TCTGCAGCCTCCTCTACACT	59.96	20	TCCAATTGTTTCCAAAGGGCA	58.597	21	21	241	352	TCTGCAGCCTCCTCTACACT	59.96	20	TCTCCAATTGTTTCCAAAGGGC	59.367	22	22	241	354
TRINITY_DN13781_c0_g1_i1	1	p2	(TA)7	14	118	131	TTGAGGTCTCAACAACTATCAGT	57.192	23	GGAGAAGAGAGAAAAACAAAGGGG	59.479	24	126	95	220	TTGAGGTCTCAACAACTATCAGT	57.192	23	GGGAGAAGAGAGAAAAACAAAGGG	59.479	24	24	95	221	TTGAGGTCTCAACAACTATCAGT	57.192	23	AGCAAAAGGGAGAAGAGAGAAA	57.286	22	22	95	228
TRINITY_DN13822_c0_g1_i1	1	p2	(CT)7	14	2	15	GTATCCACACCCACCACCAG	60.035	20	TCACAGAGACCAGTGGACCA	60.106	20	150	92	241	TCACCATCTCTGCCACCAAC	59.963	20	TCACAGAGACCAGTGGACCA	60.106	20	20	63	241	ACCATCTCTGCCACCAACAG	59.963	20	TCACAGAGACCAGTGGACCA	60.106	20	20	65	241
TRINITY_DN13822_c0_g1_i2	1	p2	(CT)7	14	2	15	TGCTGCGTCCATTGTTGTTG	59.969	20	CGCAGACGGAGATATGCCTT	59.967	20	191	465	655	GCTGCGTCCATTGTTGTTGT	59.969	20	CGCAGACGGAGATATGCCTT	59.967	20	20	466	655	TGCTGCGTCCATTGTTGTTG	59.969	20	GCTCCCTTCAACTGCAGCTA	60.036	20	20	465	602
TRINITY_DN13822_c0_g1_i3	1	p2	(CT)7	14	2	15	GACCCCATGTGGAGTGAGTG	60.036	20	CAACAACAATGGACGCAGCA	59.969	20	153	332	484	GACCCCATGTGGAGTGAGTG	60.036	20	ACAACAACAATGGACGCAGC	59.969	20	20	332	485	GACCCCATGTGGAGTGAGTG	60.036	20	TGCAAGGCCTCTCTTCCAAG	59.963	20	20	332	459
TRINITY_DN13873_c0_g1_i1	1	p2	(TA)15	30	757	786	GAGGATTGCGCTGGTAAGGT	60.108	20	CCTTTCATCGTTCCTCGGCT	60.108	20	117	167	283	TGGAGGATTGCGCTGGTAAG	60.108	20	CCTTTCATCGTTCCTCGGCT	60.108	20	20	165	283	AGCAAAGCCGAAATGCGAAG	60.11	20	ACCTTACCAGCGCAATCCTC	60.108	20	20	74	186
TRINITY_DN13914_c0_g1_i1	1	c	(TA)6ttatattaaagctgaaaagaaaagaaaaacccctttgattacgagttttaattgtccataactggaagagttattattatagcatgcccaaacagg(GAA)7	129	913	1041	AGGCCTGGCATCATTTGACA	59.96	20	CGTGCGCCGTATTCAAACAA	60.111	20	198	298	495	ACAGGCCTGGCATCATTTGA	59.96	20	CGTGCGCCGTATTCAAACAA	60.111	20	20	296	495	CAAACATGCAAGGGCCACAA	59.894	20	ACAACTGCTTCTGCTCTGCT	59.892	20	20	615	743
TRINITY_DN13914_c0_g1_i2	1	c	(TA)6ttatattaaagctgaaaagaaaagaaaaacccctttgattacgagttttaattgtccataactggaagagttattattatagcatgcccaaacagg(GAA)7	129	611	739	AGGCCTGGCATCATTTGACA	59.96	20	CGTGCGCCGTATTCAAACAA	60.111	20	112	298	409	ACAGGCCTGGCATCATTTGA	59.96	20	CGTGCGCCGTATTCAAACAA	60.111	20	20	296	409	AGGCCTGGCATCATTTGACA	59.96	20	TGTTTTCCTTTGGTGCGTGC	60.179	20	20	298	424
TRINITY_DN13914_c0_g1_i3	1	c	(TA)6ttatattaaagctgaaaagaaaagaaaaacccctttgattacgagttttaattgtccataactggaagagttattattatagcatgcccaaacagg(GAA)7	129	827	955	AGGCCTGGCATCATTTGACA	59.96	20	TTGTGGCCCTTGCATGTTTG	59.894	20	251	298	548	ACAGGCCTGGCATCATTTGA	59.96	20	TTGTGGCCCTTGCATGTTTG	59.894	20	20	296	548	AGGCCTGGCATCATTTGACA	59.96	20	GTTGTGGCCCTTGCATGTTT	59.893	20	20	298	549
TRINITY_DN13914_c0_g1_i4	1	c	(TA)6ttatattaaagctgaaaagaaaagaaaaacccctttgattacgagttttaattgtccataactggaagagttattattatagcatgcccaaacagg(GAA)7	129	697	825	AGGCCTGGCATCATTTGACA	59.96	20	CGTGCGCCGTATTCAAACAA	60.111	20	198	298	495	ACAGGCCTGGCATCATTTGA	59.96	20	CGTGCGCCGTATTCAAACAA	60.111	20	20	296	495	AGGCCTGGCATCATTTGACA	59.96	20	TGTTTTCCTTTGGTGCGTGC	60.179	20	20	298	510
TRINITY_DN13949_c0_g1_i1	1	p2	(AT)9	18	657	674	CGAGCGCGTTTTCAATCACT	59.836	20	TGTCCAAGAACTCCATCGCC	60.036	20	134	150	283	AAACCAACAATACGAGCGCG	59.835	20	TGTCCAAGAACTCCATCGCC	60.036	20	20	138	283	CGAGCGCGTTTTCAATCACT	59.836	20	CCAATGAAAGCTCCCCACCT	59.96	20	20	150	250
TRINITY_DN13931_c0_g1_i1	1	p2	(CT)6	12	290	301	TCCCGAGAGCCAACAAACTC	59.965	20	GGATTGCCTCTCTTGCTGGT	60.035	20	224	666	889	ATATGCTGCATCCCGAGAGC	60.037	20	GGATTGCCTCTCTTGCTGGT	60.035	20	20	656	889	TCACGATCCGACAACACCAG	60.039	20	ATCAGAGGCATCGCAGGAAG	59.894	20	20	177	413
TRINITY_DN13931_c0_g1_i2	1	p2	(CT)6	12	45	56	TCCCGAGAGCCAACAAACTC	59.965	20	GGATTGCCTCTCTTGCTGGT	60.035	20	224	421	644	ATATGCTGCATCCCGAGAGC	60.037	20	GGATTGCCTCTCTTGCTGGT	60.035	20	20	411	644	CCCGAGAGCCAACAAACTCA	60.25	20	GGATTGCCTCTCTTGCTGGT	60.035	20	20	422	644
TRINITY_DN13968_c0_g3_i1	1	p3	(GAA)6	18	358	375	ACTGGCCTGACGATGACAAG	60.037	20	AGCACCTTGAACTTTGGGGT	59.738	20	129	115	243	GCCTGACGATGACAAGGTCT	59.752	20	AGCACCTTGAACTTTGGGGT	59.738	20	20	119	243	ACTGGCCTGACGATGACAAG	60.037	20	CGGCAGCTTCTACTTCAGGA	59.467	20	20	115	357
TRINITY_DN13971_c0_g1_i1	1	p3	(CCA)5	15	338	352	TTGAAGCGGTTTCTCGTCGT	60.249	20	CTTCATGGCTGGCTGGAAGA	60.035	20	202	176	377	AGTGCCAATGCTTTCTGTGC	59.684	20	CTTCATGGCTGGCTGGAAGA	60.035	20	20	246	377	GCCAATGCTTTCTGTGCCTT	59.681	20	CTTCATGGCTGGCTGGAAGA	60.035	20	20	249	377
TRINITY_DN13992_c0_g1_i1	1	p2	(TA)6	12	42	53	ATGCAGCCGATGATCAGTGT	59.82	20	CGCAGAGAGCCCATAACAGT	59.823	20	118	116	233	GCAGCCGATGATCAGTGTCA	60.461	20	CGCAGAGAGCCCATAACAGT	59.823	20	20	118	233	TGCAGCCGATGATCAGTGTC	60.461	20	CGCAGAGAGCCCATAACAGT	59.823	20	20	117	233
TRINITY_DN14038_c0_g1_i2	1	p2	(AT)6	12	106	117	AGGGATTTTGTACGGGTGGC	60.323	20	AGAAGGGAACTCTACACATGCA	59.094	22	277	150	426	ACGGGTGGCAAAGAGAATCA	59.6	20	AGAAGGGAACTCTACACATGCA	59.094	22	22	161	426	GGGATTTTGTACGGGTGGCA	60.61	20	AGAAGGGAACTCTACACATGCA	59.094	22	22	151	426
TRINITY_DN14053_c0_g1_i1	1	p2	(CA)8	16	122	137	TATTGTCCCCTGTGGCAACC	59.961	20	TGCTCTGTGTGTGTGTGTGT	60.036	20	102	40	141	AACTGAGGGCCAAACAGCTT	60.106	20	TGCTCTGTGTGTGTGTGTGT	60.036	20	20	12	141	AAACTGAGGGCCAAACAGCT	60.106	20	TGCTCTGTGTGTGTGTGTGT	60.036	20	20	11	141
TRINITY_DN14058_c0_g1_i1	1	p2	(TA)6	12	24	35	AGGCAACCCTCAGTTATGGC	60.034	20	GAGACATTGGTGGAGCCGAA	60.036	20	274	111	384	AGGCAACCCTCAGTTATGGC	60.034	20	TTGGGAGACATTGGTGGAGC	59.962	20	20	111	388	GCATATGAAGCTGCAGCCAC	59.97	20	GAGCTTTAGTTCGGCTCCGA	59.827	20	20	1050	1301
TRINITY_DN14069_c0_g1_i1	1	p2	(TA)9	18	31	48	TGACATCAGTGGTGGAGGGA	60.179	20	AAGGACAGCCCGTATTTGCA	59.962	20	151	132	282	GAGCACCAGAAGGAGTTGGG	60.322	20	AAGGACAGCCCGTATTTGCA	59.962	20	20	150	282	GGAGCACCAGAAGGAGTTGG	60.322	20	AAGGACAGCCCGTATTTGCA	59.962	20	20	149	282
TRINITY_DN14073_c0_g1_i1	1	p4	(GGAT)5	20	1875	1894	AAACTGTGTCGTCGTCTCCC	59.968	20	ACATCGCCACCGTACAAAGT	59.966	20	163	1283	1445	CTCAGCCATGCAACCCTGTA	60.035	20	GGGAGACGACGACACAGTTT	59.968	20	20	1038	1302	AAACTGTGTCGTCGTCTCCC	59.968	20	ACGTTTGGCTGGAGGAGAAG	59.965	20	20	1283	1486
TRINITY_DN14073_c0_g1_i2	1	p4	(GGAT)5	20	1796	1815	AAACTGTGTCGTCGTCTCCC	59.968	20	ACATCGCCACCGTACAAAGT	59.966	20	163	1204	1366	CTCAGCCATGCAACCCTGTA	60.035	20	GGGAGACGACGACACAGTTT	59.968	20	20	959	1223	AAACTGTGTCGTCGTCTCCC	59.968	20	ACGTTTGGCTGGAGGAGAAG	59.965	20	20	1204	1407
TRINITY_DN14084_c0_g1_i1	1	p3	(TCC)5	15	269	283	GTGGACTTCCTCCTCCTCCT	59.958	20	CAATACACCAACGCAAGCCC	60.109	20	116	261	376	TGGGTTTGGACTTTGCGCTA	60.179	20	CAATACACCAACGCAAGCCC	60.109	20	20	180	376	AACATGGGTGTGCACTTCGA	60.179	20	CAATACACCAACGCAAGCCC	60.109	20	20	233	376
TRINITY_DN14084_c0_g1_i2	1	p3	(TCC)5	15	457	471	GTGGACTTCCTCCTCCTCCT	59.958	20	CAATACACCAACGCAAGCCC	60.109	20	116	449	564	CCTGGCACACCCTCTTTTGA	60.179	20	AAGTTGAACTAGGCCGAGGC	60.036	20	20	176	289	GCCTCGGCCTAGTTCAACTT	60.036	20	TAGCGCAAAGTCCAAACCCA	60.179	20	20	270	410
TRINITY_DN14084_c0_g1_i3	1	p3	(TCC)5	15	246	260	GTGGACTTCCTCCTCCTCCT	59.958	20	CAATACACCAACGCAAGCCC	60.109	20	116	238	353	TGGGTTTGGACTTTGCGCTA	60.179	20	CAATACACCAACGCAAGCCC	60.109	20	20	180	353	TTTGGGTTTGGACTTTGCGC	60.179	20	CAATACACCAACGCAAGCCC	60.109	20	20	178	353
TRINITY_DN14084_c0_g1_i4	1	p3	(TCC)5	15	480	494	GTGGACTTCCTCCTCCTCCT	59.958	20	CAATACACCAACGCAAGCCC	60.109	20	116	472	587	CCTGGCACACCCTCTTTTGA	60.179	20	AAGTTGAACTAGGCCGAGGC	60.036	20	20	176	289	GCCTCGGCCTAGTTCAACTT	60.036	20	TAGCGCAAAGTCCAAACCCA	60.179	20	20	270	410
TRINITY_DN14110_c0_g1_i1	1	p2	(GA)7	14	1026	1039	TCAGCCAAACACTCCAGGTC	59.891	20	ATCTGTGACTGTGCCTCTGC	60.037	20	215	731	945	GCAGAGGCACAGTCACAGAT	60.037	20	TGTGCCCAAGGATTTCAGCT	59.887	20	20	926	1157	CAGCCAAACACTCCAGGTCA	60.179	20	ATCTGTGACTGTGCCTCTGC	60.037	20	20	732	945
TRINITY_DN14110_c0_g2_i1	1	p2	(AG)6	12	801	812	AACTGGCTGGTCAACTACGG	59.965	20	CCGAAGTCCGAACACTCACA	59.968	20	165	669	833	AACTGGCTGGTCAACTACGG	59.965	20	CAAGGACCCCAACACTCCTC	59.963	20	20	669	771	TGGTCAACTACGGGTTTGGG	59.891	20	CCGAAGTCCGAACACTCACA	59.968	20	20	676	833
TRINITY_DN14110_c0_g2_i2	1	p2	(AG)6	12	887	898	AACTGGCTGGTCAACTACGG	59.965	20	CCGAAGTCCGAACACTCACA	59.968	20	165	755	919	AACTGGCTGGTCAACTACGG	59.965	20	CAAGGACCCCAACACTCCTC	59.963	20	20	755	857	TGGTCAACTACGGGTTTGGG	59.891	20	CCGAAGTCCGAACACTCACA	59.968	20	20	762	919
TRINITY_DN14119_c0_g1_i1	1	p3	(AAG)5	15	827	841	TCATGCCTGACCACAAACGT	60.179	20	AGCATCGTCATGGCCAAAGA	60.035	20	240	24	263	GGCGCGTGATTTCTTGTCAA	59.763	20	CCTTTGCTGCCACTCCCTTA	59.962	20	20	539	674	TCATGCCTGACCACAAACGT	60.179	20	CAGCATCGTCATGGCCAAAG	59.9	20	20	24	264
TRINITY_DN14119_c0_g1_i2	1	p3	(AAG)5	15	732	746	TCATGCCTGACCACAAACGT	60.179	20	AGCATCGTCATGGCCAAAGA	60.035	20	240	24	263	GGCGCGTGATTTCTTGTCAA	59.763	20	CCTTTGCTGCCACTCCCTTA	59.962	20	20	539	674	TCATGCCTGACCACAAACGT	60.179	20	CAGCATCGTCATGGCCAAAG	59.9	20	20	24	264
TRINITY_DN14118_c0_g1_i1	1	p2	(CT)6	12	67	78	TAGTTGCAGTAACAGCCCCG	60.037	20	GGCAATGTGGTCAAGGGAGA	59.962	20	183	382	564	TCTCCCTTGACCACATTGCC	59.962	20	AGTCTGACTCATCGACCCCA	59.96	20	20	545	762	TGGGGTCGATGAGTCAGACT	59.96	20	GGCTGCTTGCTAATCGTTGG	59.901	20	20	743	872
TRINITY_DN14118_c0_g1_i1	2	p3	(CAC)5	15	435	449	TAGTTGCAGTAACAGCCCCG	60.037	20	GGCAATGTGGTCAAGGGAGA	59.962	20	183	382	564	TCTCCCTTGACCACATTGCC	59.962	20	AGTCTGACTCATCGACCCCA	59.96	20	20	545	762	TGGGGTCGATGAGTCAGACT	59.96	20	GGCTGCTTGCTAATCGTTGG	59.901	20	20	743	872
TRINITY_DN14142_c0_g1_i1	1	p2	(GA)15	30	1698	1727	TGGGATCACAGTGAGGTCCA	60.179	20	ATGGGCGAAGATTTCAGGCA	60.034	20	226	849	1074	AGGTTTTTGGCAAGGGGGAT	59.807	20	ATGGGCGAAGATTTCAGGCA	60.034	20	20	886	1074	CCAGCAAATTGGGCCATACG	59.897	20	ATTGCGATGTTTCTGCAGGC	59.828	20	20	455	656
TRINITY_DN14142_c0_g1_i2	1	p2	(GA)15	30	1610	1639	TGGGATCACAGTGAGGTCCA	60.179	20	ATGGGCGAAGATTTCAGGCA	60.034	20	226	761	986	ATTTACCACCGCTCTGTGCA	59.964	20	TGGACCTCACTGTGATCCCA	60.179	20	20	588	780	AGGTTTTTGGCAAGGGGGAT	59.807	20	ATGGGCGAAGATTTCAGGCA	60.034	20	20	798	986
TRINITY_DN14191_c0_g1_i1	1	p3	(TCG)5	15	393	407	AAACGGCTGCGAATGAAACC	60.04	20	CCCCCGACCAACGATAACAA	60.036	20	189	501	689	ACGAGAGGTTAAACGGCTGG	60.038	20	CATTATCTCCCCCGACGAGC	60.038	20	20	593	738	AAACGGCTGCGAATGAAACC	60.04	20	CCAGCCGTTTAACCTCTCGT	60.038	20	20	501	612
TRINITY_DN14133_c0_g1_i1	1	p3	(GTT)6	18	936	953	TTCAGGAAGAAGCCGCAACA	60.179	20	GCCTACCGCTTTCTGTGTCT	60.037	20	163	664	826	GCAGCCATGTGTCTTCAGGA	60.322	20	GCCTACCGCTTTCTGTGTCT	60.037	20	20	651	826	GAAACAGCCAATCCCCCAGT	60.252	20	GGTGCCCATCACTCTAGTGG	59.821	20	20	243	395
TRINITY_DN14197_c0_g1_i1	1	p3	(AAT)6	18	115	132	ATGGTGGTGACTAGCAAGGG	59.379	20	GGACTATGGCTGACGAGTCC	59.614	20	249	251	499	ATGGTGGTGACTAGCAAGGG	59.379	20	CTGACGAGTCCAGTCAACGG	60.387	20	20	251	490	ATGGTGGTGACTAGCAAGGG	59.379	20	TGCGGCTGTATGGACTATGG	59.607	20	20	251	510
TRINITY_DN14201_c0_g1_i1	1	p2	(AT)9	18	111	128	AGTTTCCAAACTGCACCCCA	60.033	20	TTTCTGGCCAGGCTGATCAG	60.035	20	247	279	525	CGTTCTGACTCTGGGTGCAT	60.037	20	GGATCCGATGGAGGAGCTTG	59.965	20	20	643	790	CTGATCAGCCTGGCCAGAAA	60.035	20	ATGCACCCAGAGTCAGAACG	60.037	20	20	506	662
TRINITY_DN14201_c0_g1_i2	1	p2	(AT)9	18	111	128	AGTTTCCAAACTGCACCCCA	60.033	20	ACAGTGGCCTTTCACGTTGA	60.107	20	164	279	442	AGTTTCCAAACTGCACCCCA	60.033	20	GGGAAGACAGTGGCCTTTCA	59.89	20	20	279	448	AGTTTCCAAACTGCACCCCA	60.033	20	TGGGAAGACAGTGGCCTTTC	59.89	20	20	279	449
TRINITY_DN14206_c0_g1_i1	1	p2	(CT)7	14	265	278	GCACTACGACCTTTGCCTCT	60.037	20	CCGAATCCTGCAAAGCATCG	59.971	20	233	373	605	AGCACTACGACCTTTGCCTC	60.037	20	CCGAATCCTGCAAAGCATCG	59.971	20	20	372	605	TGGCTTCCACCGTTCTCATC	60.036	20	GAGGCAAAGGTCGTAGTGCT	60.037	20	20	282	391
TRINITY_DN14208_c0_g1_i1	1	c	(TG)6taaaaaaaatata(TG)6aaaaacaatatata(TG)6	63	804	866	TGCTTTGCTGTGTGTGTGTG	59.829	20	CACACGCACGCACATGTAAA	60.042	20	241	1213	1453	TTTACATGTGCGTGCGTGTG	60.042	20	CACACACACACAGCAAAGCA	59.829	20	20	1062	1232	GCTTTGCTGTGTGTGTGTGT	59.829	20	CACACGCACGCACATGTAAA	60.042	20	20	1214	1453
TRINITY_DN14208_c0_g1_i1	2	p2	(TG)7	14	1222	1235	TGCTTTGCTGTGTGTGTGTG	59.829	20	CACACGCACGCACATGTAAA	60.042	20	241	1213	1453	TTTACATGTGCGTGCGTGTG	60.042	20	CACACACACACAGCAAAGCA	59.829	20	20	1062	1232	GCTTTGCTGTGTGTGTGTGT	59.829	20	CACACGCACGCACATGTAAA	60.042	20	20	1214	1453
TRINITY_DN14203_c0_g1_i1	1	p3	(ACC)6	18	401	418	GTTTGCCAGTTCACCGGTTC	59.97	20	AGCAAGAAACGGATGCTCGA	60.037	20	211	1174	1384	GTTTGCCAGTTCACCGGTTC	59.97	20	TGAGCCGGTTGTCTAGCAAG	60.037	20	20	1174	1398	GTTTGCCAGTTCACCGGTTC	59.97	20	CTGAGCCGGTTGTCTAGCAA	60.037	20	20	1174	1399
TRINITY_DN14203_c0_g1_i1	2	p3	(AAT)6	18	705	722	GTTTGCCAGTTCACCGGTTC	59.97	20	AGCAAGAAACGGATGCTCGA	60.037	20	211	1174	1384	GTTTGCCAGTTCACCGGTTC	59.97	20	TGAGCCGGTTGTCTAGCAAG	60.037	20	20	1174	1398	GTTTGCCAGTTCACCGGTTC	59.97	20	CTGAGCCGGTTGTCTAGCAA	60.037	20	20	1174	1399
TRINITY_DN14203_c0_g1_i2	1	p3	(ACC)6	18	401	418	GTTTGCCAGTTCACCGGTTC	59.97	20	AGCAAGAAACGGATGCTCGA	60.037	20	211	1174	1384	GTTTGCCAGTTCACCGGTTC	59.97	20	TGAGCCGGTTGTCTAGCAAG	60.037	20	20	1174	1398	GTTTGCCAGTTCACCGGTTC	59.97	20	CTGAGCCGGTTGTCTAGCAA	60.037	20	20	1174	1399
TRINITY_DN14203_c0_g1_i2	2	p3	(AAT)6	18	705	722	GTTTGCCAGTTCACCGGTTC	59.97	20	AGCAAGAAACGGATGCTCGA	60.037	20	211	1174	1384	GTTTGCCAGTTCACCGGTTC	59.97	20	TGAGCCGGTTGTCTAGCAAG	60.037	20	20	1174	1398	GTTTGCCAGTTCACCGGTTC	59.97	20	CTGAGCCGGTTGTCTAGCAA	60.037	20	20	1174	1399
TRINITY_DN14203_c0_g1_i3	1	p3	(ACC)6	18	401	418	GTTTGCCAGTTCACCGGTTC	59.97	20	AGCAAGAAACGGATGCTCGA	60.037	20	211	1174	1384	GTTTGCCAGTTCACCGGTTC	59.97	20	TGAGCCGGTTGTCTAGCAAG	60.037	20	20	1174	1398	GTTTGCCAGTTCACCGGTTC	59.97	20	CTGAGCCGGTTGTCTAGCAA	60.037	20	20	1174	1399
TRINITY_DN14203_c0_g1_i3	2	p3	(AAT)6	18	705	722	GTTTGCCAGTTCACCGGTTC	59.97	20	AGCAAGAAACGGATGCTCGA	60.037	20	211	1174	1384	GTTTGCCAGTTCACCGGTTC	59.97	20	TGAGCCGGTTGTCTAGCAAG	60.037	20	20	1174	1398	GTTTGCCAGTTCACCGGTTC	59.97	20	CTGAGCCGGTTGTCTAGCAA	60.037	20	20	1174	1399
TRINITY_DN14250_c0_g1_i1	1	p2	(TG)9	18	283	300	TGGACAAGATTCCAGCGTCA	59.315	20	TCACCCGACAACATTGAGGA	58.947	20	137	86	222	TGGACAAGATTCCAGCGTCA	59.315	20	GACACACACACACACACACA	58.847	20	20	86	301	TGGACAAGATTCCAGCGTCA	59.315	20	CCCGACAACATTGAGGAACC	58.835	20	20	86	219
TRINITY_DN14273_c0_g1_i1	1	p2	(CT)18	36	117	152	GATGCAACCTTCGACTTCGC	59.905	20	TGATGATCGTGGTTGTCGGG	60.108	20	265	469	733	CCCCCAAGAAACGCATCCTA	59.745	20	GCGAAGTCGAAGGTTGCATC	59.905	20	20	270	488	CCTCGTGCCATCATCACCAT	60.179	20	TAGGATGCGTTTCTTGGGGG	59.745	20	20	87	289
TRINITY_DN14273_c0_g1_i2	1	p2	(CT)17	34	117	150	CCCCCAAGAAACGCATCCTA	59.745	20	GCGAAGTCGAAGGTTGCATC	59.905	20	219	268	486	CCTCGTGCCATCATCACCAT	60.179	20	TAGGATGCGTTTCTTGGGGG	59.745	20	20	87	287	CCCGACAACCACGATCATCA	60.108	20	TGAATCCCGGCCCAAGATTT	59.665	20	20	811	1068
TRINITY_DN14273_c0_g1_i3	1	p2	(CT)17	34	117	150	GATGCAACCTTCGACTTCGC	59.905	20	TGATGATCGTGGTTGTCGGG	60.108	20	265	467	731	CCCCCAAGAAACGCATCCTA	59.745	20	GCGAAGTCGAAGGTTGCATC	59.905	20	20	268	486	CCTCGTGCCATCATCACCAT	60.179	20	TAGGATGCGTTTCTTGGGGG	59.745	20	20	87	287
TRINITY_DN14273_c0_g1_i4	1	p2	(CT)18	36	117	152	CCCCCAAGAAACGCATCCTA	59.745	20	GCGAAGTCGAAGGTTGCATC	59.905	20	219	270	488	CCTCGTGCCATCATCACCAT	60.179	20	TAGGATGCGTTTCTTGGGGG	59.745	20	20	87	289	CCCGACAACCACGATCATCA	60.108	20	TGAATCCCGGCCCAAGATTT	59.665	20	20	813	1070
TRINITY_DN14214_c0_g1_i1	1	p2	(TC)9	18	866	883	TGAGCCTCCACTCCCCATTA	59.956	20	ACTTCACAAAAATGCTGCCCA	59.238	21	203	438	640	GTGTCATGAGCCTCCACTCC	60.108	20	ACTTCACAAAAATGCTGCCCA	59.238	21	21	432	640	GGTGTCATGAGCCTCCACTC	60.108	20	ACTTCACAAAAATGCTGCCCA	59.238	21	21	431	640
TRINITY_DN14217_c0_g1_i1	1	c	(AC)9(AT)7	32	10	41	CTTCAGCCCTCGGAAATGGT	60.035	20	GTGGAGCATCACACTGGCTA	59.75	20	117	289	405	AAGTAAGCCACCCGTTTGCA	60.467	20	GGGTTTCATGCAAAGGGCTG	60.037	20	20	587	719	TCCAAAGTAAGCCACCCGTT	59.525	20	GGGTTTCATGCAAAGGGCTG	60.037	20	20	583	719
TRINITY_DN14224_c0_g1_i1	1	p3	(TTG)6	18	851	868	CGTCGGAGCATCCACCATTA	59.896	20	CCATGGAGGCCGTACAGTTT	60.035	20	262	370	631	GCTTCATCGTGATACCCCGT	59.896	20	CCATGGAGGCCGTACAGTTT	60.035	20	20	353	631	TAAATCGCGCTCATCCTCCC	59.966	20	GAAATGACTGCAAGGCCGTG	60.11	20	20	329	488
TRINITY_DN14224_c0_g1_i1	2	p3	(GAG)5	15	977	991	CGTCGGAGCATCCACCATTA	59.896	20	CCATGGAGGCCGTACAGTTT	60.035	20	262	370	631	GCTTCATCGTGATACCCCGT	59.896	20	CCATGGAGGCCGTACAGTTT	60.035	20	20	353	631	TAAATCGCGCTCATCCTCCC	59.966	20	GAAATGACTGCAAGGCCGTG	60.11	20	20	329	488
TRINITY_DN14268_c0_g1_i1	1	p3	(GAG)5	15	652	666	CTGACCTGCAACCCCGTATT	60.035	20	CAGCACCAGAGACCAGAAGG	60.037	20	126	92	217	GACCTGCAACCCCGTATTCA	60.036	20	CAGCACCAGAGACCAGAAGG	60.037	20	20	94	217	TGACCTGCAACCCCGTATTC	60.036	20	CAGCACCAGAGACCAGAAGG	60.037	20	20	93	217
TRINITY_DN14268_c0_g1_i2	1	p3	(GAG)5	15	652	666	CTGACCTGCAACCCCGTATT	60.035	20	CAGCACCAGAGACCAGAAGG	60.037	20	126	92	217	GACCTGCAACCCCGTATTCA	60.036	20	CAGCACCAGAGACCAGAAGG	60.037	20	20	94	217	TGACCTGCAACCCCGTATTC	60.036	20	CAGCACCAGAGACCAGAAGG	60.037	20	20	93	217
TRINITY_DN14303_c0_g2_i1	1	p2	(TA)7	14	173	186	GCTCCTGATGGGTAAGCACA	59.747	20	CTGACGTTCCTTTGCTTGCA	59.337	20	254	240	493	GCTCCTGATGGGTAAGCACA	59.747	20	TCTGACGTTCCTTTGCTTGC	59.056	20	20	240	494	AGCTCCTGATGGGTAAGCAC	59.456	20	CTGACGTTCCTTTGCTTGCA	59.337	20	20	239	493
TRINITY_DN14313_c0_g1_i1	1	p2	(TA)6	12	236	247	ACACTCACTGGTCATACTTGCT	59.365	22	TGCCACGTTATTAGTCCAGGT	59.096	21	126	255	380	ACACTCACTGGTCATACTTGCT	59.365	22	AGTGCCACGTTATTAGTCCAGG	60.094	22	22	255	382	ACACTCACTGGTCATACTTGCT	59.365	22	GCCACGTTATTAGTCCAGGTGA	60.094	22	22	255	379
TRINITY_DN14309_c0_g1_i1	1	p2	(AT)6	12	1234	1245	TGGTGTGTTGAAGCTGGTGT	60.035	20	GGCACCCCAAAACAATCCAC	59.965	20	144	1979	2122	GAAGCCTCCCTCAAAGGACC	60.035	20	TGATGGAAGGCTCAGCTTGG	60.035	20	20	503	669	CCAAGCTGAGCCTTCCATCA	60.035	20	GAGAATGAAGGGCGTGGGAA	60.035	20	20	650	839
TRINITY_DN14354_c0_g1_i1	1	p2	(TG)7	14	411	424	GTGTGTGTGTGTGTAAGTGCA	59.265	21	GATGGGCAGAAAGTTGCAGC	60.109	20	204	411	614	TGTGTGTGTGTGTGTAAGTGC	59.265	21	GATGGGCAGAAAGTTGCAGC	60.109	20	20	410	614	GTGTGTGTGTGTGTAAGTGCA	59.265	21	GTGAGCAGTTGATGGGCAGA	60.322	20	20	411	624
TRINITY_DN14354_c0_g1_i1	2	p2	(AG)6	12	784	795	GTGTGTGTGTGTGTAAGTGCA	59.265	21	GATGGGCAGAAAGTTGCAGC	60.109	20	204	411	614	TGTGTGTGTGTGTGTAAGTGC	59.265	21	GATGGGCAGAAAGTTGCAGC	60.109	20	20	410	614	GTGTGTGTGTGTGTAAGTGCA	59.265	21	GTGAGCAGTTGATGGGCAGA	60.322	20	20	411	624
TRINITY_DN14360_c0_g1_i1	1	p2	(TC)9	18	339	356	TGTCAGAGTTGAGCGTGGAC	59.968	20	TCAAATAACCTCCACGGGGC	60.035	20	241	201	441	GTGTCAGAGTTGAGCGTGGA	59.968	20	TCAAATAACCTCCACGGGGC	60.035	20	20	200	441	GGGACAGGTGTTTACGGTGT	59.893	20	TCAAATAACCTCCACGGGGC	60.035	20	20	184	441
TRINITY_DN14360_c0_g1_i1	2	p3	(TTA)5	15	503	517	TGTCAGAGTTGAGCGTGGAC	59.968	20	TCAAATAACCTCCACGGGGC	60.035	20	241	201	441	GTGTCAGAGTTGAGCGTGGA	59.968	20	TCAAATAACCTCCACGGGGC	60.035	20	20	200	441	GGGACAGGTGTTTACGGTGT	59.893	20	TCAAATAACCTCCACGGGGC	60.035	20	20	184	441
TRINITY_DN14361_c0_g1_i1	1	p2	(TA)6	12	782	793	TTCCAGGGATACTTTCGCCG	59.823	20	AATGGGAGAGCCTGCAGAAC	60.035	20	143	524	666	GATGTGGGTCGGATTCCAGG	60.179	20	AATGGGAGAGCCTGCAGAAC	60.035	20	20	511	666	CTCACAGGGATCTCCTCCGA	60.106	20	CCGCCGGAGAAAAGTACCAT	60.108	20	20	367	589
TRINITY_DN14365_c0_g1_i1	1	p3	(GAA)5	15	23	37	AAGAAATCGCCGCGGCTATA	59.967	20	TCACAGCTCCGTCACAGTTC	59.968	20	270	1434	1703	AAGAAATCGCCGCGGCTATA	59.967	20	CACAGCTCCGTCACAGTTCT	59.967	20	20	1434	1702	TGTCTTGCCGTTCGGAAGTT	60.179	20	GGCCCAAGTTTCTCTCGTGA	59.965	20	20	1022	1282
TRINITY_DN14377_c0_g1_i1	1	p2	(CA)6	12	815	826	AACAGGCAGGACACCTTTGT	59.741	20	TCCCTCCTGACACCAAGAGT	59.809	20	210	515	724	GGAAAGGACGGTTTTGGCTG	59.686	20	ACAAAGGTGTCCTGCCTGTT	59.741	20	20	281	534	GGAAAGGACGGTTTTGGCTG	59.686	20	ACCATGCCATGAAGCCATGT	60.325	20	20	281	395
TRINITY_DN14391_c0_g1_i1	1	p2	(TC)8	16	1752	1767	GCAGGCTGGATCAATGCATG	59.968	20	CCGGCAAGCATTTTTCGGAA	60.039	20	266	694	959	TGCACTGCATCCCACTTCAT	59.961	20	GCAATGCCACTGTTGAAGCA	59.968	20	20	1280	1421	ACCGAACGTCCACCAATCAA	59.893	20	CATGCATTGATCCAGCCTGC	59.968	20	20	445	713
TRINITY_DN14417_c0_g1_i1	1	p3	(TTC)5	15	496	510	GGAACCTGACCCCACAAGAG	59.963	20	TGGCGAGCTTGCTTTTGAAC	59.969	20	236	163	398	TCCAAGTGGGGGAACAGGTA	60.104	20	TGGCGAGCTTGCTTTTGAAC	59.969	20	20	207	398	GTTCAAAAGCAAGCTCGCCA	59.969	20	GGGCTGGTGACTGAAAGTGA	59.891	20	20	379	653
TRINITY_DN14417_c0_g1_i2	1	p3	(TTC)5	15	634	648	GGAACCTGACCCCACAAGAG	59.963	20	TGGCGAGCTTGCTTTTGAAC	59.969	20	151	386	536	TTTCTCACCATGGGGAAGGC	59.96	20	TGGCGAGCTTGCTTTTGAAC	59.969	20	20	269	536	TTTCTCACCATGGGGAAGGC	59.96	20	CTCTTGTGGGGTCAGGTTCC	59.963	20	20	269	405
TRINITY_DN14466_c0_g1_i2	1	p2	(TA)11	22	1	22	ATGCCTTCCATTGAGGTGGG	60.033	20	AGATAGCTCCCCTGCCAGAA	60.031	20	168	449	616	GTGGCACCCAACTAGCATCT	60.035	20	AGATAGCTCCCCTGCCAGAA	60.031	20	20	480	616	GTGGGTGCTTTAGTGGAGCT	59.963	20	CCCACCTCAATGGAAGGCAT	60.033	20	20	236	468
TRINITY_DN14459_c0_g1_i1	1	p2	(TC)15	30	279	308	CGGGAACACTTCGCTTAGGT	60.038	20	TTAAAGCACGCCCAGCTGTA	59.964	20	236	780	1015	CGGGAACACTTCGCTTAGGT	60.038	20	CGCCCAGCTGTAGATCCAAT	59.893	20	20	780	1007	TTTCTTGAGCTGGTTCCGCT	59.891	20	ACCTAAGCGAAGTGTTCCCG	60.038	20	20	685	799
TRINITY_DN14459_c0_g1_i2	1	p2	(TC)14	28	279	306	CGGGAACACTTCGCTTAGGT	60.038	20	TTAAAGCACGCCCAGCTGTA	59.964	20	236	778	1013	CGGGAACACTTCGCTTAGGT	60.038	20	CGCCCAGCTGTAGATCCAAT	59.893	20	20	778	1005	TTTCTTGAGCTGGTTCCGCT	59.891	20	ACCTAAGCGAAGTGTTCCCG	60.038	20	20	683	797
TRINITY_DN14469_c0_g1_i2	1	p3	(CAG)5	15	24	38	GAGGATTTGCACGCGTGATC	59.973	20	CTTTAGCTCCCACCTCAGCC	60.107	20	176	163	338	ATGCGTGTTGGGGAGGATTT	59.96	20	CTTTAGCTCCCACCTCAGCC	60.107	20	20	151	338	GAGGATTTGCACGCGTGATC	59.973	20	AGCCACCCAAAACAGTCTCC	60.179	20	20	163	273
TRINITY_DN14472_c0_g1_i1	1	p3	(AGA)5	15	1508	1522	CTTCAAGCTCCGGAACCCAT	60.035	20	AAGACCCTGATCAAAGCCGG	60.035	20	197	1156	1352	TTCAAGCTCCGGAACCCATC	60.035	20	AAGACCCTGATCAAAGCCGG	60.035	20	20	1157	1352	GTGACCCTCCTTCAAGCTCC	60.036	20	AAGACCCTGATCAAAGCCGG	60.035	20	20	1147	1352
TRINITY_DN14472_c0_g1_i2	1	p3	(AGA)5	15	1404	1418	GTGACCCTCCTTCAAGCTCC	60.036	20	AAGACCCTGATCAAAGCCGG	60.035	20	102	1147	1248	CCTGGCAAGCACCAATGAAC	60.038	20	GGACAAGCCCCTACGACAAA	59.964	20	20	210	447	CAATTGGACCTGGCAAGCAC	60.038	20	GGACAAGCCCCTACGACAAA	59.964	20	20	202	447
TRINITY_DN14538_c0_g1_i1	1	p3	(CTC)6	18	351	368	TGGCCTTCTGTTGCTGTGAA	60.107	20	TACGTGACAGAGGCACAACC	59.967	20	162	251	412	TGGCCTTCTGTTGCTGTGAA	60.107	20	GGTTACGTGACAGAGGCACA	59.967	20	20	251	415	TTGGCCTTCTGTTGCTGTGA	60.107	20	TACGTGACAGAGGCACAACC	59.967	20	20	250	412
TRINITY_DN14538_c0_g1_i3	1	p3	(CTC)6	18	351	368	TGGCCTTCTGTTGCTGTGAA	60.107	20	TACGTGACAGAGGCACAACC	59.967	20	162	251	412	TGGCCTTCTGTTGCTGTGAA	60.107	20	GGTTACGTGACAGAGGCACA	59.967	20	20	251	415	TTGGCCTTCTGTTGCTGTGA	60.107	20	TACGTGACAGAGGCACAACC	59.967	20	20	250	412
TRINITY_DN14517_c0_g1_i2	1	p2	(TA)6	12	5	16	ACCATAAAAGACGAGTGGGACC	60.027	22	TTGAGCTCCGACTTGACCAG	59.682	20	255	309	563	CCATAAAAGACGAGTGGGACCA	60.028	22	TTGAGCTCCGACTTGACCAG	59.682	20	20	310	563	ACTTCCCCAGTTCTCAGACA	57.897	20	TTGAGCTCCGACTTGACCAG	59.682	20	20	351	563
TRINITY_DN14522_c0_g1_i1	1	p2	(AG)6	12	168	179	GGTGGGTTAGTCGTTGGAGG	60.037	20	CCTCCAATTAAGCCACCGGT	60.034	20	191	1216	1406	GGTGGGTTAGTCGTTGGAGG	60.037	20	CCACCAGTCACTGTTCCTCC	59.965	20	20	1216	1421	GGTGGGTTAGTCGTTGGAGG	60.037	20	GCCACCTGTTACACTCCCTC	60.036	20	20	1216	1365
TRINITY_DN14522_c0_g1_i2	1	p2	(AG)6	12	168	179	TGAGGCTCGACATCCTCTCA	60.034	20	CTTGTGGGAAGACTCCACCC	59.963	20	110	188	297	GGTGGGTTAGTCGTTGGAGG	60.037	20	CCTCCAATTAAGCCACCGGT	60.034	20	20	549	739	TGAGGCTCGACATCCTCTCA	60.034	20	GGATTGGTTCACGTCGGTCT	60.038	20	20	188	460
TRINITY_DN14523_c0_g1_i1	1	p2	(CT)9	18	25	42	CATGGCCTGCTAGGGAACAA	60.034	20	GTGGTGCACTGCGTTTTGAT	59.969	20	152	354	505	CTTGCTGGAGTTCCGTTCCT	59.965	20	TTGTTCCCTAGCAGGCCATG	60.034	20	20	214	373	CCGGAAGAAGACCAAAGGCT	59.963	20	TTGTTCCCTAGCAGGCCATG	60.034	20	20	165	373
TRINITY_DN14542_c0_g1_i1	1	p2	(TA)6	12	687	698	GACGTAGCATTCCGTCGAGT	59.902	20	CGGAGCTTGCTGTAACAGGA	60.037	20	210	235	444	TCTCCCATAAAAACCCCCGC	60.034	20	CTCATCGTGCTCGGAACACT	60.109	20	20	67	271	TCTCCCATAAAAACCCCCGC	60.034	20	TCATCGTGCTCGGAACACTC	60.109	20	20	67	270
TRINITY_DN14570_c0_g1_i1	1	p3	(TAC)6	18	205	222	GAGGGCTGTGAAAGATGCCT	60.035	20	AACACCACCCAAAACCCCAT	60.031	20	119	577	695	AGAGGGCTGTGAAAGATGCC	60.035	20	AACACCACCCAAAACCCCAT	60.031	20	20	576	695	ATGGGGTTTTGGGTGGTGTT	60.031	20	CGGAGGGACTTCAGCCAAAT	60.035	20	20	676	782
TRINITY_DN14560_c0_g1_i1	1	p3	(ACA)5	15	119	133	CATGGCCTTCTCAACCCACT	59.961	20	TGACGGCAAAGATGTGTGGA	59.892	20	133	530	662	CATGGCCTTCTCAACCCACT	59.961	20	AGGTGACGGCAAAGATGTGT	59.891	20	20	530	665	AGAGGCCATCTCGAGATCGA	59.89	20	TTGAGCTCCGACGAGTTTCC	60.039	20	20	704	934
TRINITY_DN14560_c0_g1_i2	1	p3	(ACA)5	15	119	133	CCATTGGTCTCCAGAGTTCCC	60.065	21	ATTGCTGTGCAGAGACCCTG	60.322	20	118	266	383	CCATTGGTCTCCAGAGTTCCC	60.065	21	AGAGACCCTGAGGACCATGG	60.326	20	20	266	373	TGGTCTCCAGAGTTCCCAAGA	60.133	21	ATTGCTGTGCAGAGACCCTG	60.322	20	20	270	383
TRINITY_DN14580_c0_g1_i1	1	p3	(AGA)5	15	1519	1533	AGGCCGGAGATAGTTCCTGT	60.032	20	CTTGGGCGCGCTAAGTTTTT	60.04	20	240	1030	1269	CTGGACTCGACATGGAGACG	59.9	20	TCACTCGCACACCCATCTTC	60.037	20	20	1384	1571	AAAAACTTAGCGCGCCCAAG	60.04	20	CGTCTCCATGTCGAGTCCAG	59.9	20	20	1250	1403
TRINITY_DN14641_c0_g1_i1	1	c	(CAC)6tctctcaatctcaatctactgcgatgcaaggcctacgacgttaccaaaacgacctcgttcatcttgaccttaacccac(CTT)5	111	93	203	ACTCTCCTCGTAACCCTGCT	59.96	20	GATCATACCCAGAGAGCGCC	60.038	20	139	431	569	CTTCCCAGTTCCCCCATCAC	60.034	20	AAGTTAGTGGGAGGGGTGGT	60.104	20	20	61	224	CTCCGTTGACATCACCACCA	59.965	20	AAGTTAGTGGGAGGGGTGGT	60.104	20	20	80	224
TRINITY_DN14617_c0_g1_i1	1	p3	(AAC)5	15	799	813	CCACAAGCGTTGCCACTATG	59.831	20	GCAAGGGACTCTCCACTTCC	60.036	20	182	770	951	CCACAAGCGTTGCCACTATG	59.831	20	GGCAAGGGACTCTCCACTTC	60.036	20	20	770	952	TTCTGGTCAAGCTTTGGGGG	60.179	20	CACTGGCGGTAGCGCTTATA	59.968	20	20	749	849
TRINITY_DN14642_c0_g1_i1	1	p2	(AT)6	12	163	174	ATCGACTGTGGTGGAGCATG	60.108	20	TGGGTTGTTTCAAGGGCACT	60.033	20	195	289	483	CCTCTCCGCAAATCGACTGT	60.109	20	TGGGTTGTTTCAAGGGCACT	60.033	20	20	278	483	TTCCCAACATGCACCTACCC	59.961	20	ACAGTCGATTTGCGGAGAGG	60.109	20	20	20	297
TRINITY_DN14642_c0_g1_i1	2	p5	(AAATG)5	25	558	582	ATCGACTGTGGTGGAGCATG	60.108	20	TGGGTTGTTTCAAGGGCACT	60.033	20	195	289	483	CCTCTCCGCAAATCGACTGT	60.109	20	TGGGTTGTTTCAAGGGCACT	60.033	20	20	278	483	TTCCCAACATGCACCTACCC	59.961	20	ACAGTCGATTTGCGGAGAGG	60.109	20	20	20	297
TRINITY_DN14642_c0_g1_i2	1	p5	(AAATG)5	25	428	452	GGAACCTGTTGTGCACGTTG	60.248	20	TGGGTTGTTTCAAGGGCACT	60.033	20	123	231	353	GCTTGTGGAACCTGTTGTGC	60.249	20	TGGGTTGTTTCAAGGGCACT	60.033	20	20	225	353	CAGGTGCCGTTTATCCTCCA	59.748	20	TGGGTTGTTTCAAGGGCACT	60.033	20	20	185	353
TRINITY_DN14642_c0_g1_i3	1	p2	(AT)6	12	163	174	TTCCCAACATGCACCTACCC	59.961	20	ACAAGTGAAGCAATGAAAGGCT	59.039	22	187	20	206	TTCCCAACATGCACCTACCC	59.961	20	GACAAGTGAAGCAATGAAAGGCT	59.995	23	23	20	207	AGCCTTTCATTGCTTCACTTGT	59.039	22	CATGCTCCACCACAGTCGAT	60.108	20	20	185	391
TRINITY_DN14658_c0_g1_i3	1	p2	(CT)9	18	135	152	GCATGGGATAGGGCAATGGA	59.887	20	CCACCTGTTTCCAAGGAGCT	59.889	20	175	271	445	TGCATGGGATAGGGCAATGG	60.179	20	CCACCTGTTTCCAAGGAGCT	59.889	20	20	270	445	GCATGGGATAGGGCAATGGA	59.887	20	ACCACCTGTTTCCAAGGAGC	60.179	20	20	271	446
TRINITY_DN14675_c0_g1_i1	1	p3	(TAA)6	18	196	213	AACGCCAATCCGCTGTAGAA	60.037	20	TGATATCCCCTCACTGCCCA	60.03	20	201	130	330	TGGGCAGTGAGGGGATATCA	60.03	20	CCAGCGTCAATGGAGCCTTA	60.108	20	20	311	475	ATCAACGCCAATCCGCTGTA	60.108	20	TGATATCCCCTCACTGCCCA	60.03	20	20	127	330
TRINITY_DN14675_c0_g1_i2	1	p3	(TAA)6	18	196	213	AACGCCAATCCGCTGTAGAA	60.037	20	TCCAGAAGTCAGGTTGCCAC	59.891	20	234	130	363	ATCAACGCCAATCCGCTGTA	60.108	20	TCCAGAAGTCAGGTTGCCAC	59.891	20	20	127	363	GTGGCAACCTGACTTCTGGA	59.891	20	CCGCTTGTTGCAGAATCCTG	59.83	20	20	344	447
TRINITY_DN14677_c0_g1_i2	1	p2	(TC)7	14	62	75	CCATAATCACAACGCCAGCG	59.972	20	ACCTGAACCTGATCGTGCAG	60.037	20	220	559	778	CCATAATCACAACGCCAGCG	59.972	20	TGCAGGTACGGAGAGCAAAG	60.037	20	20	559	799	CCATAATCACAACGCCAGCG	59.972	20	CTGCAGGTACGGAGAGCAAA	60.037	20	20	559	800
TRINITY_DN14677_c0_g1_i3	1	p2	(TC)7	14	62	75	CCATAATCACAACGCCAGCG	59.972	20	TCCGTTTTCTCCACCGTCAG	59.967	20	272	559	830	CCATAATCACAACGCCAGCG	59.972	20	CTCCGTTTTCTCCACCGTCA	59.967	20	20	559	831	CCATAATCACAACGCCAGCG	59.972	20	TCAGGTAGTTGGTGCTGCAG	59.965	20	20	559	814
TRINITY_DN14677_c0_g1_i3	2	p3	(TCA)5	15	958	972	CCATAATCACAACGCCAGCG	59.972	20	TCCGTTTTCTCCACCGTCAG	59.967	20	272	559	830	CCATAATCACAACGCCAGCG	59.972	20	CTCCGTTTTCTCCACCGTCA	59.967	20	20	559	831	CCATAATCACAACGCCAGCG	59.972	20	TCAGGTAGTTGGTGCTGCAG	59.965	20	20	559	814
TRINITY_DN14683_c0_g1_i1	1	p3	(TAT)5	15	465	479	TCGTTTCCCTCTCCGATGGA	60.324	20	ATCCCTCTTGAAGCGGTTGG	60.035	20	109	107	215	TTCGTTTCCCTCTCCGATGG	59.465	20	ATCCCTCTTGAAGCGGTTGG	60.035	20	20	106	215	GCTAGGGTTCCTTGCTGCTA	59.458	20	ATCCCTCTTGAAGCGGTTGG	60.035	20	20	55	215
TRINITY_DN14682_c0_g1_i1	1	p2	(AT)6	12	63	74	GGCGCCTATCACGAATCTCA	59.968	20	GTCTAGCAGAAGGTCGAGGC	59.898	20	107	453	559	GGCGCCTATCACGAATCTCA	59.968	20	GCAGAAGGTCGAGGCAATCT	60.108	20	20	453	554	GGCGCCTATCACGAATCTCA	59.968	20	AGCAGAAGGTCGAGGCAATC	60.108	20	20	453	555
TRINITY_DN14682_c0_g1_i1	2	p2	(AG)6	12	907	918	GGCGCCTATCACGAATCTCA	59.968	20	GTCTAGCAGAAGGTCGAGGC	59.898	20	107	453	559	GGCGCCTATCACGAATCTCA	59.968	20	GCAGAAGGTCGAGGCAATCT	60.108	20	20	453	554	GGCGCCTATCACGAATCTCA	59.968	20	AGCAGAAGGTCGAGGCAATC	60.108	20	20	453	555
TRINITY_DN14682_c0_g2_i1	1	p3	(TTA)8	24	848	871	GTCGCCAACCACCTTTGTTC	59.97	20	CGGTGAGTTTGACGTGGAGA	59.968	20	273	164	436	CGCCAACCACCTTTGTTCAG	59.969	20	CGGTGAGTTTGACGTGGAGA	59.968	20	20	166	436	TCTCCACGTCAAACTCACCG	59.968	20	GACGCGGTGAAGTTAGTGGA	60.039	20	20	417	651
TRINITY_DN14690_c0_g1_i1	1	p2	(TA)6	12	1425	1436	TTTGACCTTTCTCCGCCTCC	59.964	20	GCAGAGCAAAACACGCAAGA	59.971	20	126	81	206	TTTGACCTTTCTCCGCCTCC	59.964	20	TTCAGCAGAGCAAAACACGC	59.971	20	20	81	210	AGTAGTTGAGCCAAGTCGCC	60.037	20	GCAGAGCAAAACACGCAAGA	59.971	20	20	60	206
TRINITY_DN14690_c0_g1_i2	1	p2	(TA)6	12	823	834	AGACGACATCGAAAGCCAGG	60.109	20	AGGGGGTGAGGTAGTAGCAG	60.032	20	211	432	642	AGCAAGGCAGAGGCAGAATT	59.961	20	CGAATTAGCTCTCGCCACCT	59.897	20	20	287	468	AGCAAGGCAGAGGCAGAATT	59.961	20	CCTGGCTTTCGATGTCGTCT	60.109	20	20	287	451
TRINITY_DN14698_c0_g1_i1	1	p3	(ATT)5	15	784	798	GCTGGGATTTGTGCGGTTTT	59.967	20	GCTGCGCATATTGCCATGAA	59.969	20	224	364	587	GCTGGGATTTGTGCGGTTTT	59.967	20	GCCATGAAGAAGAGTGCCCT	60.035	20	20	364	575	TAGCGGCACATTTGTTTGGC	60.039	20	AAAACCGCACAAATCCCAGC	59.967	20	20	113	383
TRINITY_DN14698_c0_g1_i2	1	p3	(ATT)5	15	403	417	GGCTTTTTGGGGTCTTTGCA	59.532	20	GCTGCGCATATTGCCATGAA	59.969	20	115	92	206	TGGCTTTTTGGGGTCTTTGC	59.532	20	GCTGCGCATATTGCCATGAA	59.969	20	20	91	206	GGCTTTTTGGGGTCTTTGCA	59.532	20	GCCATGAAGAAGAGTGCCCT	60.035	20	20	92	194
TRINITY_DN14703_c0_g1_i2	1	p3	(TGG)6	18	788	805	CGCCTCCGGACATGATCATA	59.397	20	CCTCGCCCACTTCAGTTCTT	59.965	20	175	746	920	CGCCTCCGGACATGATCATA	59.397	20	CCCACCATCACGTTTCCTCA	59.964	20	20	746	966	GGTGGTGGTGGTGCTGTATA	59.384	20	CCTCGCCCACTTCAGTTCTT	59.965	20	20	794	920
TRINITY_DN14709_c0_g1_i1	1	p2	(TA)6	12	5	16	AAAGGACGTCGTGGTTTCCA	59.821	20	GAGGTGGTTGTCGATGGTGT	59.965	20	129	375	503	AAAGGACGTCGTGGTTTCCA	59.821	20	TCGATGGTGTTGTTGCTGGA	59.892	20	20	375	493	AAAGGACGTCGTGGTTTCCA	59.821	20	GGTGTTGTTGCTGGAGGAGA	59.891	20	20	375	488
TRINITY_DN14709_c0_g1_i1	2	p2	(GA)6	12	681	692	AAAGGACGTCGTGGTTTCCA	59.821	20	GAGGTGGTTGTCGATGGTGT	59.965	20	129	375	503	AAAGGACGTCGTGGTTTCCA	59.821	20	TCGATGGTGTTGTTGCTGGA	59.892	20	20	375	493	AAAGGACGTCGTGGTTTCCA	59.821	20	GGTGTTGTTGCTGGAGGAGA	59.891	20	20	375	488
TRINITY_DN14709_c0_g1_i2	1	p2	(GA)6	12	395	406	GCTCCAACAACCCCAAAACA	59.173	20	ATTGGCTGGAATCCCACCTG	60.033	20	109	39	147	AGCTCCAACAACCCCAAAAC	58.88	20	ATTGGCTGGAATCCCACCTG	60.033	20	20	38	147	ACTTAGCTCCAACAACCCCA	58.854	20	ATTGGCTGGAATCCCACCTG	60.033	20	20	34	147
TRINITY_DN14709_c0_g1_i3	1	p2	(GA)6	12	530	541	AAAGGACGTCGTGGTTTCCA	59.821	20	GAGGTGGTTGTCGATGGTGT	59.965	20	129	224	352	AAAGGACGTCGTGGTTTCCA	59.821	20	TCGATGGTGTTGTTGCTGGA	59.892	20	20	224	342	AAAGGACGTCGTGGTTTCCA	59.821	20	GGTGTTGTTGCTGGAGGAGA	59.891	20	20	224	337
TRINITY_DN14744_c0_g1_i1	1	p2	(TA)8	16	120	135	TCACAAGTTGCTTTGCCACG	59.9	20	TCCAATGGTGTTCAAGGCCA	59.813	20	278	556	833	TCACAAGTTGCTTTGCCACG	59.9	20	GAAGAGGGCTCACTTCACCG	60.39	20	20	556	667	TCACAAGTTGCTTTGCCACG	59.9	20	TCTTCAAAGACGCCAGCTCA	59.607	20	20	556	775
TRINITY_DN14712_c0_g1_i1	1	p3	(GAA)5	15	857	871	CACGTCATATGCAGTTGCCG	59.973	20	TATCGTGGGATTCGAAGCCG	59.968	20	123	657	779	CGCCACGTCATATGCAGTTG	59.973	20	TATCGTGGGATTCGAAGCCG	59.968	20	20	654	779	CACGTCATATGCAGTTGCCG	59.973	20	CATCGGGTCAACCAACAGGA	59.964	20	20	657	811
TRINITY_DN14747_c0_g1_i1	1	p4	(GTAT)6	24	1	24	GGTGACCATCTGAACAGATAGCT	59.866	23	TGGCTGGCTCTTGTTTGAGT	59.817	20	111	184	294	GGTGACCATCTGAACAGATAGC	58.538	22	TGGCTGGCTCTTGTTTGAGT	59.817	20	20	184	294	TGGGCAAGTTTTTCTAACCTCTG	59.111	23	TCAGCAGCATGCCCGAAATA	60.107	20	20	112	272
TRINITY_DN14747_c0_g1_i1	2	p2	(AT)9	18	158	175	GGTGACCATCTGAACAGATAGCT	59.866	23	TGGCTGGCTCTTGTTTGAGT	59.817	20	111	184	294	GGTGACCATCTGAACAGATAGC	58.538	22	TGGCTGGCTCTTGTTTGAGT	59.817	20	20	184	294	TGGGCAAGTTTTTCTAACCTCTG	59.111	23	TCAGCAGCATGCCCGAAATA	60.107	20	20	112	272
TRINITY_DN14747_c1_g1_i1	1	p2	(TA)9	18	211	228	TTACGTACTCGGTGGTGCAC	60.039	20	TCCAAGCTCCGACTTCCAAC	59.965	20	169	756	924	GCACCGGATTTGTCCTACCA	60.036	20	GTGCACCACCGAGTACGTAA	60.039	20	20	594	775	CTGGAGCTCCTGGCAATTGA	60.035	20	AGAGGCTTTGAACGAGCACA	59.893	20	20	479	661
TRINITY_DN14727_c0_g1_i1	1	p3	(CAA)5	15	269	283	CGAAGAAGTCAACCCGACCA	59.967	20	AGATGTCGCAGGAGGAGTCT	60.034	20	195	372	566	AGACTCCTCCTGCGACATCT	60.034	20	ATGGCGACGGTATGATCACC	59.966	20	20	547	806	GGACAATACGCGTTTGACGG	59.906	20	TCAATGGTCCACACGTCCAG	59.965	20	20	1115	1296
TRINITY_DN14758_c0_g1_i1	1	p2	(AT)7	14	267	280	GGAGTAGCCAACCACTTGCA	60.251	20	TCAGCATTTTGTCCTTCCCGT	60.203	21	253	8	260	CCAATCGGAGTAGCCAACCA	59.748	20	TCAGCATTTTGTCCTTCCCGT	60.203	21	21	2	260	GGAGTAGCCAACCACTTGCA	60.251	20	CAGCATTTTGTCCTTCCCGT	58.752	20	20	8	259
TRINITY_DN14768_c0_g1_i1	1	p3	(AAG)5	15	1080	1094	ATGGCTGCACTGGAAGAGAC	60.036	20	CAACCCTACTCACTGCAGCA	59.965	20	100	887	986	ATCGTTGCAAGGCTCCTGAA	59.963	20	ACTGTCTCTTCCAGTGCAGC	59.965	20	20	651	909	ATCGTTGCAAGGCTCCTGAA	59.963	20	GTCTCTTCCAGTGCAGCCAT	60.036	20	20	651	906
TRINITY_DN14803_c0_g1_i1	1	p2	(TA)7	14	297	310	TACATGAGCTTGGTGGCCAC	60.322	20	CACTGGTCGGAAGAAGGCAT	60.036	20	224	131	354	ATGCCTTCTTCCGACCAGTG	60.036	20	TCTCCCTTCATCGGACGGAA	60.324	20	20	335	435	TTACATGAGCTTGGTGGCCA	59.596	20	CACTGGTCGGAAGAAGGCAT	60.036	20	20	130	354
TRINITY_DN14850_c0_g1_i1	1	p2	(AG)6	12	258	269	AGTGACCAGAAATGCAAGAGC	58.842	21	CCATCTCTGCAGCAGATGGT	59.819	20	161	73	233	GAGTGACCAGAAATGCAAGAGC	59.839	22	CCATCTCTGCAGCAGATGGT	59.819	20	20	72	233	ACCATGAGTGACCAGAAATGCA	60.225	22	CCATCTCTGCAGCAGATGGT	59.819	20	20	67	233
TRINITY_DN14841_c0_g1_i1	1	p2	(AT)6	12	1594	1605	TTTCCCGGCAAAATCTCCGA	59.963	20	TTGAACGCTCTTGCTTGTGC	59.971	20	136	103	238	ACAGGATTGGAGGCCTCTCT	59.956	20	TTGAACGCTCTTGCTTGTGC	59.971	20	20	70	238	AGACAGGATTGGAGGCCTCT	59.956	20	TTGAACGCTCTTGCTTGTGC	59.971	20	20	68	238
TRINITY_DN14841_c0_g1_i2	1	p2	(AT)6	12	1904	1915	CCGGATGGGAAATATGCCCA	59.888	20	TTCTGCTTTGACCCAGCGAA	60.179	20	235	914	1148	CCGGATGGGAAATATGCCCA	59.888	20	TTTGACCCAGCGAAGTTCGT	60.179	20	20	914	1142	ACCGGATGGGAAATATGCCC	59.888	20	TTCTGCTTTGACCCAGCGAA	60.179	20	20	913	1148
TRINITY_DN14841_c0_g1_i3	1	p2	(AT)6	12	122	133	CGCACGATGAGCAAACTGTT	59.764	20	TTGAACGCTCTTGCTTGTGC	59.971	20	145	288	432	CCGGATGGGAAATATGCCCA	59.888	20	TTCTGCTTTGACCCAGCGAA	60.179	20	20	798	1032	CCGGATGGGAAATATGCCCA	59.888	20	TTTGACCCAGCGAAGTTCGT	60.179	20	20	798	1026
TRINITY_DN14841_c0_g1_i3	2	p2	(AT)6	12	1788	1799	CGCACGATGAGCAAACTGTT	59.764	20	TTGAACGCTCTTGCTTGTGC	59.971	20	145	288	432	CCGGATGGGAAATATGCCCA	59.888	20	TTCTGCTTTGACCCAGCGAA	60.179	20	20	798	1032	CCGGATGGGAAATATGCCCA	59.888	20	TTTGACCCAGCGAAGTTCGT	60.179	20	20	798	1026
TRINITY_DN14841_c0_g1_i4	1	p2	(AT)6	12	1674	1685	TTTCCCGGCAAAATCTCCGA	59.963	20	TTGAACGCTCTTGCTTGTGC	59.971	20	136	103	238	ACAGGATTGGAGGCCTCTCT	59.956	20	TTGAACGCTCTTGCTTGTGC	59.971	20	20	70	238	AGACAGGATTGGAGGCCTCT	59.956	20	TTGAACGCTCTTGCTTGTGC	59.971	20	20	68	238
TRINITY_DN14820_c0_g1_i1	1	p3	(TCC)5	15	147	161	TGTTGAAAAAGACAGCCGCG	59.971	20	TTGTAAATCCGGCAGCCCAT	60.034	20	143	276	418	TGTTGAAAAAGACAGCCGCG	59.971	20	ATTGTAAATCCGGCAGCCCA	60.034	20	20	276	419	ACTTCCCCTTCCTCCTCCTC	59.957	20	CGCGGCTGTCTTTTTCAACA	59.971	20	20	137	295
TRINITY_DN14871_c0_g1_i1	1	p2	(AG)6	12	646	657	GAATCTGGAGCAAGCCCACT	60.035	20	ATGGAGCCTCTTGGTGTTCG	60.036	20	239	2186	2424	ACTGAATCTGGAGCAAGCCC	60.035	20	ATGGAGCCTCTTGGTGTTCG	60.036	20	20	2183	2424	CTGAATCTGGAGCAAGCCCA	60.035	20	ATGGAGCCTCTTGGTGTTCG	60.036	20	20	2184	2424
TRINITY_DN14873_c0_g1_i1	1	p3	(GAA)5	15	119	133	GTGGCGACGGTGATACTGAT	59.898	20	AGCTCGGTCAATGCGCTATT	60.179	20	167	54	220	GTGGCGACGGTGATACTGAT	59.898	20	AAGCTCGGTCAATGCGCTAT	60.179	20	20	54	221	AAGTGGCGACGGTGATACTG	60.109	20	AGCTCGGTCAATGCGCTATT	60.179	20	20	52	220
TRINITY_DN14890_c0_g1_i1	1	p3	(CTC)6	18	132	149	TGCTCTTCCCTCTCCTCCTC	60.033	20	GCTTACACTCCCCAACAGCA	60.251	20	192	120	311	TGCTCTTCCCTCTCCTCCTC	60.033	20	TGCTTACACTCCCCAACAGC	60.251	20	20	120	312	CTTCCCTCTCCTCCTCCTCC	60.106	20	GCTTACACTCCCCAACAGCA	60.251	20	20	124	311
TRINITY_DN14890_c0_g1_i2	1	p3	(CTC)6	18	132	149	TGCTCTTCCCTCTCCTCCTC	60.033	20	GCTTACACTCCCCAACAGCA	60.251	20	278	120	397	TGCTCTTCCCTCTCCTCCTC	60.033	20	TGCTTACACTCCCCAACAGC	60.251	20	20	120	398	CTTCCCTCTCCTCCTCCTCC	60.106	20	GCTTACACTCCCCAACAGCA	60.251	20	20	124	397
TRINITY_DN14892_c0_g1_i1	1	p2	(AT)7	14	149	162	GCAGACTACCCAAGACCCAC	60.036	20	GCCAACCATCTCCACCTTCA	59.962	20	236	85	320	GCAGACTACCCAAGACCCAC	60.036	20	TGCCAACCATCTCCACCTTC	59.962	20	20	85	321	TATAGGCCCGACATTCCCCA	60.105	20	GCCAACCATCTCCACCTTCA	59.962	20	20	159	320
TRINITY_DN14896_c0_g1_i1	1	p3	(CTT)5	15	637	651	TGCTCTCCAGGGAAGTACCA	59.884	20	AACGTCCCAAGTGCAACTGA	60.107	20	162	437	598	TGCTCTCCAGGGAAGTACCA	59.884	20	ACAGAAACGTCCCAAGTGCA	60.107	20	20	437	603	TGCTCTCCAGGGAAGTACCA	59.884	20	TCCCAAGTGCAACTGAGTCC	59.891	20	20	437	594
TRINITY_DN14896_c0_g1_i2	1	p3	(CTT)5	15	547	561	TGCTCTCCAGGGAAGTACCA	59.884	20	AACGTCCCAAGTGCAACTGA	60.107	20	162	347	508	TGCTCTCCAGGGAAGTACCA	59.884	20	ACAGAAACGTCCCAAGTGCA	60.107	20	20	347	513	TGCTCTCCAGGGAAGTACCA	59.884	20	TCCCAAGTGCAACTGAGTCC	59.891	20	20	347	504
TRINITY_DN14896_c0_g1_i3	1	p3	(CTT)5	15	517	531	TGCTCTCCAGGGAAGTACCA	59.884	20	AACGTCCCAAGTGCAACTGA	60.107	20	162	317	478	TGCTCTCCAGGGAAGTACCA	59.884	20	ACAGAAACGTCCCAAGTGCA	60.107	20	20	317	483	TGCTCTCCAGGGAAGTACCA	59.884	20	TCCCAAGTGCAACTGAGTCC	59.891	20	20	317	474
TRINITY_DN14896_c0_g1_i4	1	p3	(CTT)5	15	258	272	GCCCAAGGAAGTACCAGCTT	59.962	20	AACGTCCCAAGTGCAACTGA	60.107	20	158	62	219	GCCCAAGGAAGTACCAGCTT	59.962	20	ACAGAAACGTCCCAAGTGCA	60.107	20	20	62	224	GCCCAAGGAAGTACCAGCTT	59.962	20	TCCCAAGTGCAACTGAGTCC	59.891	20	20	62	215
TRINITY_DN14896_c0_g1_i5	1	p3	(CTT)5	15	530	544	GCCCAAGTAAGCCTGCATCA	60.681	20	AACGTCCCAAGTGCAACTGA	60.107	20	188	304	491	GCCCAAGTAAGCCTGCATCA	60.681	20	ACAGAAACGTCCCAAGTGCA	60.107	20	20	304	496	GCCCAAGTAAGCCTGCATCA	60.681	20	TCCCAAGTGCAACTGAGTCC	59.891	20	20	304	487
TRINITY_DN14911_c0_g1_i2	1	p4	(AATA)5	20	1636	1655	CTGCCATCGCTTCGATTTCG	60.043	20	CCTCTCCCGAACGAAACGAA	60.039	20	100	1926	2025	TCTGCTGAGCCTGTGTCAAG	59.966	20	CACGTACTGCTGATGAGGCA	60.109	20	20	411	668	CTCTGCTGAGCCTGTGTCAA	59.966	20	CACGTACTGCTGATGAGGCA	60.109	20	20	410	668
TRINITY_DN14917_c0_g1_i1	1	p3	(GAA)6	18	28	45	AGGCCGAGTCATTGGTTTGT	59.89	20	TCATCCATTGCCTGCCATGT	60.033	20	213	532	744	ATTCCCCGTTGGCCACATAG	60.107	20	GAGACTGCGACTAGTCCTGC	59.9	20	20	1245	1506	GCGGCAAATGTTGGAGGAAG	60.109	20	GAGACTGCGACTAGTCCTGC	59.9	20	20	1361	1506
TRINITY_DN14917_c0_g1_i3	1	p3	(GAA)6	18	28	45	AGGCCGAGTCATTGGTTTGT	59.89	20	TCATCCATTGCCTGCCATGT	60.033	20	213	532	744	GCGGCAAATGTTGGAGGAAG	60.109	20	GAGACTGCGACTAGTCCTGC	59.9	20	20	1801	1946	TGTGGCTCTGTCTTTTCGCA	60.179	20	TCATCCATTGCCTGCCATGT	60.033	20	20	549	744
TRINITY_DN14917_c0_g1_i4	1	p3	(GAA)6	18	28	45	AGGCCGAGTCATTGGTTTGT	59.89	20	TCATCCATTGCCTGCCATGT	60.033	20	213	532	744	GCGGCAAATGTTGGAGGAAG	60.109	20	GAGACTGCGACTAGTCCTGC	59.9	20	20	1593	1738	TGTGGCTCTGTCTTTTCGCA	60.179	20	TCATCCATTGCCTGCCATGT	60.033	20	20	549	744
TRINITY_DN14917_c0_g1_i6	1	p3	(GAA)6	18	28	45	AGGCCGAGTCATTGGTTTGT	59.89	20	TCATCCATTGCCTGCCATGT	60.033	20	213	532	744	ATTCCCCGTTGGCCACATAG	60.107	20	GAGACTGCGACTAGTCCTGC	59.9	20	20	1037	1298	GCGGCAAATGTTGGAGGAAG	60.109	20	GAGACTGCGACTAGTCCTGC	59.9	20	20	1153	1298
TRINITY_DN14920_c0_g1_i3	1	p2	(AT)6	12	1441	1452	ATTTTGCGCATCTGGAGGGA	60.034	20	CCCCTGTTCTCCACATGGAC	60.035	20	243	2032	2274	AGCGTCCTTTCCATCACCTG	60.036	20	TCCCTCCAGATGCGCAAAAT	60.034	20	20	1919	2051	GCGTCCTTTCCATCACCTGA	60.036	20	TCCCTCCAGATGCGCAAAAT	60.034	20	20	1920	2051
TRINITY_DN14920_c0_g1_i4	1	p2	(AT)6	12	1261	1272	ATTTTGCGCATCTGGAGGGA	60.034	20	CCCCTGTTCTCCACATGGAC	60.035	20	243	1852	2094	AGCGTCCTTTCCATCACCTG	60.036	20	TCCCTCCAGATGCGCAAAAT	60.034	20	20	1739	1871	GCGTCCTTTCCATCACCTGA	60.036	20	TCCCTCCAGATGCGCAAAAT	60.034	20	20	1740	1871
TRINITY_DN14945_c0_g1_i1	1	p3	(ATT)6	18	26	43	CTGCAGGCATGGGAACTGTA	60.035	20	TCTTTCTGTCCCTTGCCACC	59.89	20	263	1257	1519	CTGCAGGCATGGGAACTGTA	60.035	20	CTTTCTGTCCCTTGCCACCT	59.889	20	20	1257	1518	AGGCCATTGCGGTTCTAACA	59.962	20	GCGCCTGCTCAATTGTGAAT	59.828	20	20	806	943
TRINITY_DN14927_c0_g1_i2	1	p2	(TA)6	12	1310	1321	ACCCGTGCAAAGGAGTATCG	60.108	20	CCACGTACACCACCATCACA	59.966	20	242	551	792	ACCCGTGCAAAGGAGTATCG	60.108	20	TGCTCATCCACGTACACCAC	60.038	20	20	551	799	ACCCGTGCAAAGGAGTATCG	60.108	20	AAAGACAGGCGCAAATGCTG	60.039	20	20	551	731
TRINITY_DN14927_c0_g1_i3	1	p2	(TA)6	12	1397	1408	ACCCGTGCAAAGGAGTATCG	60.108	20	AAAGACAGGCGCAAATGCTG	60.039	20	268	551	818	ACCCGTGCAAAGGAGTATCG	60.108	20	CAAAGACAGGCGCAAATGCT	60.039	20	20	551	819	CCCGTGCAAAGGAGTATCGA	59.825	20	AAAGACAGGCGCAAATGCTG	60.039	20	20	552	818
TRINITY_DN14927_c0_g1_i4	1	p2	(TA)6	12	1397	1408	ACCCGTGCAAAGGAGTATCG	60.108	20	AAAGACAGGCGCAAATGCTG	60.039	20	268	551	818	ACCCGTGCAAAGGAGTATCG	60.108	20	CAAAGACAGGCGCAAATGCT	60.039	20	20	551	819	CCCGTGCAAAGGAGTATCGA	59.825	20	AAAGACAGGCGCAAATGCTG	60.039	20	20	552	818
TRINITY_DN14927_c0_g1_i5	1	p2	(TA)6	12	1310	1321	ACCCGTGCAAAGGAGTATCG	60.108	20	CCACGTACACCACCATCACA	59.966	20	242	551	792	ACCCGTGCAAAGGAGTATCG	60.108	20	TGCTCATCCACGTACACCAC	60.038	20	20	551	799	ACCCGTGCAAAGGAGTATCG	60.108	20	AAAGACAGGCGCAAATGCTG	60.039	20	20	551	731
TRINITY_DN14927_c0_g1_i6	1	p2	(TA)6	12	1310	1321	ACCCGTGCAAAGGAGTATCG	60.108	20	CCACGTACACCACCATCACA	59.966	20	242	551	792	ACCCGTGCAAAGGAGTATCG	60.108	20	TGCTCATCCACGTACACCAC	60.038	20	20	551	799	ACCCGTGCAAAGGAGTATCG	60.108	20	AAAGACAGGCGCAAATGCTG	60.039	20	20	551	731
TRINITY_DN14927_c0_g1_i7	1	p2	(TA)6	12	1397	1408	ACCCGTGCAAAGGAGTATCG	60.108	20	AAAGACAGGCGCAAATGCTG	60.039	20	268	551	818	ACCCGTGCAAAGGAGTATCG	60.108	20	CAAAGACAGGCGCAAATGCT	60.039	20	20	551	819	CCCGTGCAAAGGAGTATCGA	59.825	20	AAAGACAGGCGCAAATGCTG	60.039	20	20	552	818
TRINITY_DN14950_c0_g1_i1	1	p3	(AGC)5	15	466	480	CATTCGAAGGCCACCAAACC	59.756	20	GTGTGAGGAGTGGGGAGTTG	59.965	20	277	155	431	GTCGGGAGCACTAGAGCAAA	59.753	20	GTGTGAGGAGTGGGGAGTTG	59.965	20	20	189	431	AAGCACCAAAAGTTTCGCGG	60.249	20	GTGTGAGGAGTGGGGAGTTG	59.965	20	20	217	431
TRINITY_DN14966_c0_g1_i1	1	p3	(CCA)5	15	253	267	ACCAACCACACCAAGAAGCA	60.034	20	ACTCCACCAAGCCATCCATG	60.034	20	247	539	785	CATGGATGGCTTGGTGGAGT	60.034	20	CAACGCATCATTCACCGTCC	59.903	20	20	766	997	CATGGATGGCTTGGTGGAGT	60.034	20	CCAACGCATCATTCACCGTC	59.903	20	20	766	998
TRINITY_DN14934_c0_g1_i1	1	p2	(TC)6	12	63	74	TCCTCCCTCTAATGACCGCA	60.033	20	GCCTTTCCTTCTTATGCGCG	59.972	20	104	420	523	CGCGCATAAGAAGGAAAGGC	59.972	20	GAGACACCTGAAAAGCCGGA	59.965	20	20	504	727	CGCGCATAAGAAGGAAAGGC	59.972	20	AGACACCTGAAAAGCCGGAG	59.965	20	20	504	726
TRINITY_DN14970_c0_g1_i1	1	c	(AT)8ccttaattatctgtgtccttgatgatcaga(AT)9	64	900	963	CCTTCACTCACCTGCCTCAG	60.037	20	GCTCAACCCTCATCACCCAA	59.962	20	106	580	685	CCTTCACTCACCTGCCTCAG	60.037	20	GAGCTCAACCCTCATCACCC	60.107	20	20	580	687	AGGCTGCAGCAAGAGCATAT	59.817	20	CTGAGGCAGGTGAGTGAAGG	60.037	20	20	380	599
TRINITY_DN14970_c0_g1_i2	1	c	(AT)8ccttaattatctgtgtccttgatgatcaga(AT)9	64	809	872	CCTTCACTCACCTGCCTCAG	60.037	20	GCTCAACCCTCATCACCCAA	59.962	20	106	489	594	CCTTCACTCACCTGCCTCAG	60.037	20	GAGCTCAACCCTCATCACCC	60.107	20	20	489	596	AGGCTGCAGCAAGAGCATAT	59.817	20	CTGAGGCAGGTGAGTGAAGG	60.037	20	20	289	508
TRINITY_DN14970_c0_g2_i1	1	c	(AT)8tctgatcatcaaggacacagataattaagg(AT)8	62	1	62	GCTCAACCCTCATCACCCAA	59.962	20	CCTTCACTCACCTGCCTCAG	60.037	20	106	275	380	GAGCTCAACCCTCATCACCC	60.107	20	CCTTCACTCACCTGCCTCAG	60.037	20	20	273	380	CTGAGGCAGGTGAGTGAAGG	60.037	20	AGGCTGCAGCAAGAGCATAT	59.817	20	20	361	580
TRINITY_DN14970_c0_g2_i2	1	c	(AT)8tctgatcatcaaggacacagataattaagg(AT)8	62	1	62	GCTCAACCCTCATCACCCAA	59.962	20	CCTTCACTCACCTGCCTCAG	60.037	20	106	275	380	GAGCTCAACCCTCATCACCC	60.107	20	CCTTCACTCACCTGCCTCAG	60.037	20	20	273	380	CTGAGGCAGGTGAGTGAAGG	60.037	20	AGGCTGCAGCAAGAGCATAT	59.817	20	20	361	580
TRINITY_DN14972_c0_g1_i1	1	p3	(AAG)6	18	1179	1196	ACTGCTCCTGTTGCTGACAA	59.819	20	ATCTTCGCCGCCTCCTTTTT	60.323	20	198	775	972	AACTGCTCCTGTTGCTGACA	59.819	20	ATCTTCGCCGCCTCCTTTTT	60.323	20	20	774	972	TGCAGCTCACAACAGTGTCA	60.108	20	CGGGATGGAGAAAACAAGCG	59.552	20	20	461	714
TRINITY_DN14978_c0_g1_i1	1	c	(AT)6ctcccagactctctgggaag(AT)6	44	461	504	TTGGAGTCTCTCGGTAGCCA	59.961	20	CACTGTTACTGGGGAGGCTG	60.036	20	152	68	219	TTGGAGTCTCTCGGTAGCCA	59.961	20	GTTGGGTTGGCTCCTGATCA	59.962	20	20	68	196	TGATCAGGAGCCAACCCAAC	59.962	20	GATGATGGATCGTGTGGGGG	60.25	20	20	177	281
TRINITY_DN14977_c0_g1_i1	1	p3	(AGA)5	15	571	585	GACAAGGCTGGTGATGGTGA	59.963	20	CCCGGTTCACCTCCTAAACC	60.036	20	101	647	747	CTGCCACGCAAGAAGTCAAC	60.041	20	TCACCATCACCAGCCTTGTC	59.963	20	20	443	666	GACAAGGCTGGTGATGGTGA	59.963	20	AGACAAACCCGGTTCACCTC	59.892	20	20	647	754
TRINITY_DN15017_c0_g1_i1	1	p3	(CAA)5	15	300	314	CACAGCAACACCTCGTCTCT	59.967	20	CATCCTCGGAGACTCGCTTC	59.97	20	229	114	342	TTGATTTGAAGGCGACCGGA	59.964	20	GTCACCACCGATTCCGAACT	60.038	20	20	739	851	TTGATTTGAAGGCGACCGGA	59.964	20	AGTCACCACCGATTCCGAAC	60.038	20	20	739	852
TRINITY_DN15056_c0_g1_i1	1	p2	(TA)8	16	462	477	TTCTTCTTTGCATTGCGGGC	60.038	20	TGCACCACACCATTAACCCA	59.814	20	237	261	497	TTCTTCTTTGCATTGCGGGC	60.038	20	GCACCACACCATTAACCCAC	59.399	20	20	261	496	CTTCTTTGCATTGCGGGCTC	60.457	20	TGCACCACACCATTAACCCA	59.814	20	20	263	497
TRINITY_DN15056_c0_g1_i2	1	p2	(TA)8	16	247	262	TAGCTCCCAGATGCCTCCTT	60.031	20	TGCACCACACCATTAACCCA	59.814	20	230	53	282	TTAGCTCCCAGATGCCTCCT	60.031	20	TGCACCACACCATTAACCCA	59.814	20	20	52	282	CTCTGCTCGTCCCCAATTCA	59.75	20	TGCACCACACCATTAACCCA	59.814	20	20	6	282
TRINITY_DN15065_c0_g1_i1	1	p2	(CA)7	14	1613	1626	GCCACTTGCCACTGGATTTG	60.038	20	CGTCAGTCCTGTGGCAGATT	60.037	20	119	1277	1395	AATCTGCCACAGGACTGACG	60.037	20	TGCTTTGTGTGTGTGTGTGC	60.109	20	20	1376	1630	AATCTGCCACAGGACTGACG	60.037	20	GCTTTGTGTGTGTGTGTGCT	59.829	20	20	1376	1629
TRINITY_DN15063_c0_g1_i1	1	p2	(TG)8	16	2022	2037	TGACCAGTTTCGCGAATCCA	59.966	20	ACACACACACACACAGCTGA	60.036	20	150	1886	2035	TGACCAGTTTCGCGAATCCA	59.966	20	TCACACACACACACACAGCT	60.036	20	20	1886	2037	TGACCAGTTTCGCGAATCCA	59.966	20	CACACACACACACACAGCTG	59.903	20	20	1886	2036
TRINITY_DN15063_c0_g1_i2	1	p2	(TG)8	16	1279	1294	CCTCCCCATACCTCACCAGA	60.031	20	TGTGGGAATGGGAGCAACTC	59.962	20	117	654	770	TGACCAGTTTCGCGAATCCA	59.966	20	ACACACACACACACAGCTGA	60.036	20	20	1143	1292	TGACCAGTTTCGCGAATCCA	59.966	20	TCACACACACACACACAGCT	60.036	20	20	1143	1294
TRINITY_DN15091_c0_g1_i1	1	p3	(ATT)5	15	396	410	GCCAATCTCCAAGGAGCTGT	60.035	20	CGGCATCCCAACTCAACTCT	60.036	20	173	1540	1712	GCCAATCTCCAAGGAGCTGT	60.035	20	TCGGCATCCCAACTCAACTC	60.036	20	20	1540	1713	GCTCACCTGGAAGATGCTGT	60.036	20	CGGCATCCCAACTCAACTCT	60.036	20	20	1600	1712
TRINITY_DN15098_c0_g1_i1	1	p3	(CCT)5	15	146	160	CGCTCGGATGCTGAAAATGG	59.971	20	CTGCACCCTCAAGGCAAGTA	59.963	20	106	364	469	TCTTCTTGCGGACGAACCTC	60.039	20	CCATTTTCAGCATCCGAGCG	59.971	20	20	114	383	TTTGGAGTAGGCGGTGGAAC	59.964	20	TGCCAAGGAGCCACTAGTTG	59.963	20	20	832	1029
TRINITY_DN15098_c0_g1_i2	1	p3	(CCT)5	15	146	160	CGCTCGGATGCTGAAAATGG	59.971	20	CCCAGGAAGACCATGACCAC	60.035	20	102	364	465	CGCTCGGATGCTGAAAATGG	59.971	20	CTGCACCCTCAAGGCAAGTA	59.963	20	20	364	490	TCTTCTTGCGGACGAACCTC	60.039	20	CCATTTTCAGCATCCGAGCG	59.971	20	20	114	383
TRINITY_DN15098_c0_g1_i3	1	p3	(CCT)5	15	146	160	CGCTCGGATGCTGAAAATGG	59.971	20	CTGCACCCTCAAGGCAAGTA	59.963	20	106	364	469	TCTTCTTGCGGACGAACCTC	60.039	20	CCATTTTCAGCATCCGAGCG	59.971	20	20	114	383	TTTGGAGTAGGCGGTGGAAC	59.964	20	TGCCAAGGAGCCACTAGTTG	59.963	20	20	927	1124
TRINITY_DN15107_c0_g1_i1	1	p3	(AGC)5	15	203	217	CCGCGGATCCAATACTCGAA	59.968	20	ACTAGTCATGCCACCACTGC	60.036	20	208	431	638	CAAAGACAGGTCATCCCGCT	60.036	20	TTCGAGTATTGGATCCGCGG	59.968	20	20	216	450	AGCAAAGACAGGTCATCCCG	60.036	20	TTCGAGTATTGGATCCGCGG	59.968	20	20	214	450
TRINITY_DN15128_c0_g1_i1	1	p2	(TA)7	14	814	827	TACGGCAAGCACAAGTCAGA	59.609	20	CTTGGTCGTGCCGTTGAATC	59.834	20	230	368	597	CGGCAAGCACAAGTCAGAGA	60.601	20	CTTGGTCGTGCCGTTGAATC	59.834	20	20	370	597	GGCACGACCAAGGGATGATT	60.394	20	TGATAGACATCGCCAGGCTG	59.61	20	20	586	686
TRINITY_DN15128_c0_g3_i1	1	p2	(TA)7	14	1513	1526	AATCCTCCTTCTGCACACGG	60.036	20	TGGCACAGCGTGGAGTAATT	59.964	20	142	1223	1364	ACCGGACCAACACACCATAC	59.964	20	TCCCACGTTTGCCCGATAAA	59.964	20	20	725	926	AATCCTCCTTCTGCACACGG	60.036	20	ACCAGTTAATGCAGCCCGAA	59.962	20	20	1223	1327
TRINITY_DN15152_c0_g1_i2	1	p3	(GAT)6	18	285	302	TCCTTCATGGTGAGACCCCT	59.881	20	ACTGACAGTCGAACATCCCG	59.756	20	112	3	114	GTCCTTCATGGTGAGACCCC	59.747	20	ACTGACAGTCGAACATCCCG	59.756	20	20	2	114	TCCTTCATGGTGAGACCCCT	59.881	20	CTGACAGTCGAACATCCCGA	59.474	20	20	3	113
TRINITY_DN15161_c0_g1_i3	1	p2	(TA)7	14	1226	1239	GCTCTTCACTTTGGCTTCGC	60.11	20	AAACCCGAGCTTCTGGGAAG	59.963	20	127	660	786	GCTCTTCACTTTGGCTTCGC	60.11	20	CCCGAGCTTCTGGGAAGAAG	60.108	20	20	660	783	AAAAACCCGTTCGGCAATCC	59.684	20	AAACCCGAGCTTCTGGGAAG	59.963	20	20	574	786
TRINITY_DN15161_c0_g1_i3	2	p2	(AT)7	14	1516	1529	GCTCTTCACTTTGGCTTCGC	60.11	20	AAACCCGAGCTTCTGGGAAG	59.963	20	127	660	786	GCTCTTCACTTTGGCTTCGC	60.11	20	CCCGAGCTTCTGGGAAGAAG	60.108	20	20	660	783	AAAAACCCGTTCGGCAATCC	59.684	20	AAACCCGAGCTTCTGGGAAG	59.963	20	20	574	786
TRINITY_DN15169_c0_g1_i1	1	p2	(TA)6	12	203	214	AGTTTGCAAGCAAGCTCACG	59.97	20	CGGACTCAAGCAGCAGAAGA	60.038	20	194	744	937	AGTTTGCAAGCAAGCTCACG	59.97	20	TCGGACTCAAGCAGCAGAAG	60.038	20	20	744	938	AGTTTGCAAGCAAGCTCACG	59.97	20	CTCGGACTCAAGCAGCAGAA	60.038	20	20	744	939
TRINITY_DN15176_c0_g1_i1	1	p2	(AT)6	12	746	757	AGCATCCAGACAAGCCAACA	59.889	20	TGTGAACTGGGGTTACGCAA	59.819	20	106	593	698	AGCATCCAGACAAGCCAACA	59.889	20	TTGTGAACTGGGGTTACGCA	59.819	20	20	593	699	GCATCCAGACAAGCCAACAC	59.758	20	TGTGAACTGGGGTTACGCAA	59.819	20	20	594	698
TRINITY_DN15176_c0_g1_i2	1	p2	(AT)6	12	487	498	AGCATCCAGACAAGCCAACA	59.889	20	TGTGAACTGGGGTTACGCAA	59.819	20	106	334	439	AGCATCCAGACAAGCCAACA	59.889	20	TTGTGAACTGGGGTTACGCA	59.819	20	20	334	440	GCATCCAGACAAGCCAACAC	59.758	20	TGTGAACTGGGGTTACGCAA	59.819	20	20	335	439
TRINITY_DN15239_c0_g1_i1	1	p2	(AG)6	12	294	305	AGTCTCGACTTCGACCCAGA	59.964	20	CCCAAAAATTCCTGACGCCG	60.109	20	251	982	1232	CGGCGTCAGGAATTTTTGGG	60.109	20	GCACGAGGTGGACCAACATA	60.037	20	20	1213	1397	CGGCGTCAGGAATTTTTGGG	60.109	20	GTGCCGCTAGTTTGCTTTCC	60.11	20	20	1213	1430
TRINITY_DN15247_c0_g1_i1	1	p3	(GAT)5	15	416	430	TCTCTTGTGGGCGTTTCTGG	60.25	20	GCACAATTGGAGGCATCAGC	60.179	20	117	475	591	TGTGGGCGTTTCTGGTAACT	59.529	20	GCACAATTGGAGGCATCAGC	60.179	20	20	480	591	TCTCTTGTGGGCGTTTCTGG	60.25	20	GGCACAATTGGAGGCATCAG	59.541	20	20	475	592
TRINITY_DN15251_c0_g1_i1	1	p2	(TA)6	12	322	333	CACTTGTTGAGAGCTCGGGT	59.966	20	AAACACGGCAGGTACGAGAG	60.039	20	116	369	484	AGCTCGGGTTTTCAACGACT	59.894	20	AAACACGGCAGGTACGAGAG	60.039	20	20	380	484	ATACTCGTCACGTGCCACTC	59.829	20	AAACACGGCAGGTACGAGAG	60.039	20	20	293	484
TRINITY_DN15216_c0_g1_i1	1	p3	(TTG)5	15	606	620	CGAGAACACCCACGTCTCAA	59.968	20	GGGACCTGCTTGGAAGAGAC	60.036	20	162	879	1040	TTGCACTGCCGGTAACATCT	59.964	20	CAGAAAACAAGGGGCCAACG	59.968	20	20	306	516	AGATTGCACTGCCGGTAACA	59.964	20	CAGAAAACAAGGGGCCAACG	59.968	20	20	303	516
TRINITY_DN15216_c0_g1_i2	1	p3	(TTG)5	15	606	620	CGAGAACACCCACGTCTCAA	59.968	20	GGGACCTGCTTGGAAGAGAC	60.036	20	162	879	1040	TTGCACTGCCGGTAACATCT	59.964	20	CAGAAAACAAGGGGCCAACG	59.968	20	20	306	516	AGATTGCACTGCCGGTAACA	59.964	20	CAGAAAACAAGGGGCCAACG	59.968	20	20	303	516
TRINITY_DN15216_c0_g1_i3	1	p3	(TTG)5	15	606	620	CGAGAACACCCACGTCTCAA	59.968	20	GGGACCTGCTTGGAAGAGAC	60.036	20	162	879	1040	TTGCACTGCCGGTAACATCT	59.964	20	CAGAAAACAAGGGGCCAACG	59.968	20	20	306	516	AGATTGCACTGCCGGTAACA	59.964	20	CAGAAAACAAGGGGCCAACG	59.968	20	20	303	516
TRINITY_DN15217_c0_g1_i1	1	p2	(AT)15	30	2586	2615	AGGGATGAGTGGCTTCAAGC	60.035	20	TTGAGCCTTCCGACTTCACC	59.965	20	278	1220	1497	GAAGCCTCCTCTTGTTCCCC	60.035	20	GCTCCTTGAGGGATTGCACT	60.035	20	20	943	1215	GAAGCCTCCTCTTGTTCCCC	60.035	20	AGCTCCTTGAGGGATTGCAC	60.035	20	20	943	1216
TRINITY_DN15217_c0_g1_i2	1	p2	(AT)15	30	1919	1948	AGGGATGAGTGGCTTCAAGC	60.035	20	TTGAGCCTTCCGACTTCACC	59.965	20	278	553	830	GAAGCCTCCTCTTGTTCCCC	60.035	20	GCTCCTTGAGGGATTGCACT	60.035	20	20	276	548	GAAGCCTCCTCTTGTTCCCC	60.035	20	AGCTCCTTGAGGGATTGCAC	60.035	20	20	276	549
TRINITY_DN15217_c0_g1_i3	1	p2	(AT)15	30	2029	2058	AGGGATGAGTGGCTTCAAGC	60.035	20	TTGAGCCTTCCGACTTCACC	59.965	20	278	553	830	GAAGCCTCCTCTTGTTCCCC	60.035	20	GCTCCTTGAGGGATTGCACT	60.035	20	20	276	548	GAAGCCTCCTCTTGTTCCCC	60.035	20	AGCTCCTTGAGGGATTGCAC	60.035	20	20	276	549
TRINITY_DN15235_c0_g1_i1	1	p2	(TC)7	14	2450	2463	AGAGAGGAGGCCAGAGACAG	60.033	20	TACGGCTCCATCAGACCTCA	60.034	20	246	1915	2160	TCAGAGAGGAGGCCAGAGAC	60.034	20	TACGGCTCCATCAGACCTCA	60.034	20	20	1913	2160	AGGCCAGAGACAGTTCGTTG	59.966	20	TACGGCTCCATCAGACCTCA	60.034	20	20	1922	2160
TRINITY_DN15235_c0_g1_i2	1	p2	(TC)7	14	2468	2481	AGAGAGGAGGCCAGAGACAG	60.033	20	TACGGCTCCATCAGACCTCA	60.034	20	246	1915	2160	TCAGAGAGGAGGCCAGAGAC	60.034	20	TACGGCTCCATCAGACCTCA	60.034	20	20	1913	2160	AGGCCAGAGACAGTTCGTTG	59.966	20	TACGGCTCCATCAGACCTCA	60.034	20	20	1922	2160
TRINITY_DN15248_c0_g1_i1	1	p3	(ATG)6	18	2110	2127	CTTGATTCCGCTGTCCTGGT	60.036	20	CGTTGCCAAAGAAGTGGGTG	59.969	20	237	474	710	ACTTGATTCCGCTGTCCTGG	60.036	20	CGTTGCCAAAGAAGTGGGTG	59.969	20	20	473	710	TCCATGGACACCAAGCTCAC	59.963	20	CGTTGCCAAAGAAGTGGGTG	59.969	20	20	501	710
TRINITY_DN15252_c0_g1_i1	1	p3	(GGA)5	15	841	855	GGTGAAAGACCAGGAGGAGC	60.036	20	GGCGATGCCGTTGAAGATTC	59.972	20	104	861	964	GGAGGAGGAGGAGAGACTGG	60.106	20	GGCGATGCCGTTGAAGATTC	59.972	20	20	843	964	TTGATGATATCTGCGGCCCC	59.963	20	GCCCTCAATTAACGGCGAAC	59.902	20	20	1274	1451
TRINITY_DN15252_c0_g1_i2	1	p3	(GGA)5	15	2068	2082	GGTGAAAGACCAGGAGGAGC	60.036	20	GGCGATGCCGTTGAAGATTC	59.972	20	104	2088	2191	GGAGGAGGAGGAGAGACTGG	60.106	20	GGCGATGCCGTTGAAGATTC	59.972	20	20	2070	2191	TTGATGATATCTGCGGCCCC	59.963	20	GCCCTCAATTAACGGCGAAC	59.902	20	20	2501	2678
TRINITY_DN15252_c0_g1_i3	1	p3	(GGA)5	15	2231	2245	GGTGAAAGACCAGGAGGAGC	60.036	20	GGCGATGCCGTTGAAGATTC	59.972	20	104	2251	2354	GGAGGAGGAGGAGAGACTGG	60.106	20	GGCGATGCCGTTGAAGATTC	59.972	20	20	2233	2354	TTGATGATATCTGCGGCCCC	59.963	20	GCCCTCAATTAACGGCGAAC	59.902	20	20	2664	2841
TRINITY_DN15277_c0_g1_i1	1	p3	(AAG)5	15	1737	1751	CCGAAGCCCACTCTCTTGTT	59.965	20	GGGGTCCATTGTGTCGGAAT	60.034	20	125	452	576	CCGAAGCCCACTCTCTTGTT	59.965	20	TGTCGGAATTGGACGGTCAG	60.038	20	20	452	565	CCGAAGCCCACTCTCTTGTT	59.965	20	AAATGTCGAGGTTGGGGTCC	59.962	20	20	452	589
TRINITY_DN15276_c0_g1_i3	1	p3	(ATA)5	15	1511	1525	AGATCGGCGATTGAAGCGAA	60.179	20	GTCGGAGCGAGACTGTCAAA	60.039	20	106	1619	1724	AAGATCGGCGATTGAAGCGA	60.179	20	GTCGGAGCGAGACTGTCAAA	60.039	20	20	1618	1724	AAACAGAGCCAGAAAGCCGA	59.891	20	ACTCTTCCTCGGGAATCCCT	59.66	20	20	1352	1613
TRINITY_DN15276_c0_g1_i4	1	p3	(ATA)5	15	1644	1658	AGATCGGCGATTGAAGCGAA	60.179	20	GTCGGAGCGAGACTGTCAAA	60.039	20	106	1752	1857	AAGATCGGCGATTGAAGCGA	60.179	20	GTCGGAGCGAGACTGTCAAA	60.039	20	20	1751	1857	AAACAGAGCCAGAAAGCCGA	59.891	20	ACTCTTCCTCGGGAATCCCT	59.66	20	20	1485	1746
TRINITY_DN15280_c0_g1_i1	1	p2	(AG)8	16	1695	1710	CGTGGAGGCAAGTCTGAAGT	59.966	20	CACCCGGTACCAAGAAACGA	59.966	20	262	1274	1535	ACGTGGAGGCAAGTCTGAAG	59.966	20	CACCCGGTACCAAGAAACGA	59.966	20	20	1273	1535	CTCCCAACGACCGAGTCAAA	59.967	20	CCAAGCTGGACGGGATTTCT	60.035	20	20	566	773
TRINITY_DN15285_c0_g1_i1	1	p2	(AG)6	12	1537	1548	CACATGCTGCGAAACGTCTC	60.179	20	TTTGGTGCCGGACAGAAGTT	60.107	20	140	127	266	CAAGGATGCACTCTCCAGCT	59.748	20	GGTTACAAGCTCCCTCACCC	60.035	20	20	2194	2443	AAAGGGTGGTTCCACATGCT	59.812	20	TTTGGTGCCGGACAGAAGTT	60.107	20	20	115	266
TRINITY_DN15285_c0_g1_i2	1	p2	(AG)6	12	1537	1548	GGGTGAGGGAGCTTGTAACC	60.035	20	CGGCAACATTCTTCGCATGT	59.831	20	154	2424	2577	CACATGCTGCGAAACGTCTC	60.179	20	TTTGGTGCCGGACAGAAGTT	60.107	20	20	127	266	CAAGGATGCACTCTCCAGCT	59.748	20	GGTTACAAGCTCCCTCACCC	60.035	20	20	2194	2443
TRINITY_DN15291_c0_g1_i1	1	p3	(TCG)5	15	891	905	CGTTAGACTGACGGTGCACT	60.039	20	ATCGCCCGGGATTTCTCATC	59.965	20	176	374	549	CGTTAGACTGACGGTGCACT	60.039	20	GATGGAGACAGTATCGCCCG	60.039	20	20	374	561	CGTTAGACTGACGGTGCACT	60.039	20	CGGGGCAAATGTGTCAACAG	60.039	20	20	374	584
TRINITY_DN15298_c0_g1_i1	1	p3	(ATG)5	15	1739	1753	GATTGGTACGGGGTCCTTGG	60.107	20	TTGAAAAGCGCCTTCTGCAC	59.969	20	129	291	419	TCTGCTCCATGGGCTAGCTA	60.106	20	TTGCTGCATCTTCACGACCT	59.965	20	20	786	1065	AGAGGTGTGCTACTGTTGCC	59.965	20	TAGCTAGCCCATGGAGCAGA	60.106	20	20	586	805
TRINITY_DN15308_c0_g1_i1	1	p2	(TA)6	12	142	153	TTTGAGGAAAAAGCGTGCGG	59.97	20	CCGCAGCTTACGCAGAGATA	59.969	20	128	514	641	CCCCGCCGTCGTATCATAAA	59.968	20	CCGCAGCTTACGCAGAGATA	59.969	20	20	493	641	TTTGAGGAAAAAGCGTGCGG	59.97	20	TCAACCTCGATGGCCTTGAC	60.036	20	20	514	782
TRINITY_DN15308_c0_g1_i1	2	p3	(TCT)6	18	811	828	TTTGAGGAAAAAGCGTGCGG	59.97	20	CCGCAGCTTACGCAGAGATA	59.969	20	128	514	641	CCCCGCCGTCGTATCATAAA	59.968	20	CCGCAGCTTACGCAGAGATA	59.969	20	20	493	641	TTTGAGGAAAAAGCGTGCGG	59.97	20	TCAACCTCGATGGCCTTGAC	60.036	20	20	514	782
TRINITY_DN15308_c0_g1_i2	1	p2	(TA)6	12	142	153	TTTGAGGAAAAAGCGTGCGG	59.97	20	CCGCAGCTTACGCAGAGATA	59.969	20	128	514	641	CCCCGCCGTCGTATCATAAA	59.968	20	CCGCAGCTTACGCAGAGATA	59.969	20	20	493	641	TCTCCCATTCAACAAGGCCC	59.96	20	CCGCACGCTTTTTCCTCAAA	59.97	20	20	312	533
TRINITY_DN15308_c0_g1_i2	2	p3	(TCT)6	18	1594	1611	TTTGAGGAAAAAGCGTGCGG	59.97	20	CCGCAGCTTACGCAGAGATA	59.969	20	128	514	641	CCCCGCCGTCGTATCATAAA	59.968	20	CCGCAGCTTACGCAGAGATA	59.969	20	20	493	641	TCTCCCATTCAACAAGGCCC	59.96	20	CCGCACGCTTTTTCCTCAAA	59.97	20	20	312	533
TRINITY_DN15313_c0_g1_i1	1	p3	(TCT)5	15	17	31	AATGCAACACCCGTTTCAGC	59.968	20	AGGATCACGAGGGTGTTTGC	60.322	20	199	107	305	AATGCAACACCCGTTTCAGC	59.968	20	GCAGGATCACGAGGGTGTTT	60.322	20	20	107	307	ACCCGTTTCAGCCACTTCAA	60.107	20	AGGATCACGAGGGTGTTTGC	60.322	20	20	115	305
TRINITY_DN15325_c0_g1_i1	1	p2	(AT)7	14	77	90	TCCATAGAGCTGAGCATGGC	59.604	20	ACCCCCAGCTTCTTCTTCTT	58.55	20	248	195	442	TCCATAGAGCTGAGCATGGC	59.604	20	AACCCCCAGCTTCTTCTTCT	58.55	20	20	195	443	TCCATAGAGCTGAGCATGGC	59.604	20	ACCCCCAGCTTCTTCTTCTTT	59.217	21	21	195	442
TRINITY_DN15330_c0_g1_i1	1	p2	(AT)10	20	576	595	ATGGAGGAGCTTCGACGTTC	59.826	20	TCTTGCGCCCAACATCTGAT	60.035	20	169	338	506	GATGGAGGAGCTTCGACGTT	59.826	20	TCTTGCGCCCAACATCTGAT	60.035	20	20	337	506	ATGGAGGAGCTTCGACGTTC	59.826	20	GATGCCACTTGACTTCCCGA	60.036	20	20	338	561
TRINITY_DN15330_c0_g1_i2	1	p2	(AT)10	20	163	182	GCAACCAAACAAAGGATGTGGA	59.898	22	GATGCCACTTGACTTCCCGA	60.036	20	137	12	148	GCAACCAAACAAAGGATGTGGA	59.898	22	TGATGCCACTTGACTTCCCG	60.322	20	20	12	149	GCAACCAAACAAAGGATGTGGA	59.898	22	TGCCACTTGACTTCCCGAAT	59.6	20	20	12	146
TRINITY_DN15328_c0_g1_i1	1	p3	(GGT)6	18	28	45	GGTAGTTGTGGCTGGTTGGA	59.89	20	AGTTGTTCAAGGCCGGCTAA	59.89	20	199	555	753	GGTAGTTGTGGCTGGTTGGA	59.89	20	AAGTTGTTCAAGGCCGGCTA	59.89	20	20	555	754	AGGTAGTTGTGGCTGGTTGG	59.89	20	AGTTGTTCAAGGCCGGCTAA	59.89	20	20	554	753
TRINITY_DN15328_c0_g1_i2	1	p3	(GGT)6	18	28	45	GGTAGTTGTGGCTGGTTGGA	59.89	20	AGTTGTTCAAGGCCGGCTAA	59.89	20	199	888	1086	GGTAGTTGTGGCTGGTTGGA	59.89	20	AAGTTGTTCAAGGCCGGCTA	59.89	20	20	888	1087	AGGTAGTTGTGGCTGGTTGG	59.89	20	AGTTGTTCAAGGCCGGCTAA	59.89	20	20	887	1086
TRINITY_DN15332_c0_g1_i2	1	p2	(TA)9	18	621	638	AGGAGCACCTTCATGGCTTC	60.035	20	AGAGGCAGCGCTTAATGTGT	60.036	20	188	671	858	AGGAGCACCTTCATGGCTTC	60.035	20	CGAGAACGCTCAGTGTCGAT	60.179	20	20	671	895	AGGAGCACCTTCATGGCTTC	60.035	20	CGAGAGAGGCAGCGCTTAAT	60.249	20	20	671	862
TRINITY_DN15353_c0_g1_i1	1	p2	(AT)7	14	46	59	TCTGGTGGTCATCCCCGTAT	60.032	20	ATCATCAACGCCTGCAGACA	60.036	20	160	655	814	GCTCAAGCTCTGGTGGTCAT	60.036	20	ATCATCAACGCCTGCAGACA	60.036	20	20	647	814	CCAGTGTTCATCCCGATCCC	60.179	20	ATACGGGGATGACCACCAGA	60.032	20	20	500	674
TRINITY_DN15353_c0_g1_i2	1	p2	(AT)7	14	46	59	TCTGGTGGTCATCCCCGTAT	60.032	20	ATCATCAACGCCTGCAGACA	60.036	20	160	836	995	GCTCAAGCTCTGGTGGTCAT	60.036	20	ATCATCAACGCCTGCAGACA	60.036	20	20	828	995	CCAGTGTTCATCCCGATCCC	60.179	20	ATACGGGGATGACCACCAGA	60.032	20	20	681	855
TRINITY_DN15358_c0_g2_i1	1	p2	(TA)6	12	9	20	CACCTGATTCTGGAACGGCT	60.036	20	ATCAGCTCCGTCTCCTTCCT	60.033	20	228	899	1126	TCACCTGATTCTGGAACGGC	60.036	20	ATCAGCTCCGTCTCCTTCCT	60.033	20	20	898	1126	GCGGTTCACCTGATTCTGGA	60.036	20	ATCAGCTCCGTCTCCTTCCT	60.033	20	20	893	1126
TRINITY_DN15358_c0_g2_i1	2	c	(GGA)5ggtggagttgacataacggggta(AG)14atagttgacgaggtgggggggagggggaggagggtga(AAT)5	118	1496	1613	CACCTGATTCTGGAACGGCT	60.036	20	ATCAGCTCCGTCTCCTTCCT	60.033	20	228	899	1126	TCACCTGATTCTGGAACGGC	60.036	20	ATCAGCTCCGTCTCCTTCCT	60.033	20	20	898	1126	GCGGTTCACCTGATTCTGGA	60.036	20	ATCAGCTCCGTCTCCTTCCT	60.033	20	20	893	1126
TRINITY_DN15358_c0_g2_i2	1	p2	(TA)6	12	9	20	CACCTGATTCTGGAACGGCT	60.036	20	ATCAGCTCCGTCTCCTTCCT	60.033	20	228	899	1126	TCACCTGATTCTGGAACGGC	60.036	20	ATCAGCTCCGTCTCCTTCCT	60.033	20	20	898	1126	GCGGTTCACCTGATTCTGGA	60.036	20	ATCAGCTCCGTCTCCTTCCT	60.033	20	20	893	1126
TRINITY_DN15358_c0_g2_i2	2	c	(GGA)5ggtggagttgacataacggggta(AG)15atagttgacgaggtgggggggagggggaggagggtga(AAT)5	120	1496	1615	CACCTGATTCTGGAACGGCT	60.036	20	ATCAGCTCCGTCTCCTTCCT	60.033	20	228	899	1126	TCACCTGATTCTGGAACGGC	60.036	20	ATCAGCTCCGTCTCCTTCCT	60.033	20	20	898	1126	GCGGTTCACCTGATTCTGGA	60.036	20	ATCAGCTCCGTCTCCTTCCT	60.033	20	20	893	1126
TRINITY_DN15358_c0_g2_i3	1	p2	(TA)6	12	9	20	CACCTGATTCTGGAACGGCT	60.036	20	ATCAGCTCCGTCTCCTTCCT	60.033	20	228	899	1126	TCACCTGATTCTGGAACGGC	60.036	20	ATCAGCTCCGTCTCCTTCCT	60.033	20	20	898	1126	GCGGTTCACCTGATTCTGGA	60.036	20	ATCAGCTCCGTCTCCTTCCT	60.033	20	20	893	1126
TRINITY_DN15358_c0_g2_i3	2	c	(GGA)5ggtggagttgacataacggggta(AG)13atagttgacgaggtgggggggagggggaggagggtga(AAT)5	116	1496	1611	CACCTGATTCTGGAACGGCT	60.036	20	ATCAGCTCCGTCTCCTTCCT	60.033	20	228	899	1126	TCACCTGATTCTGGAACGGC	60.036	20	ATCAGCTCCGTCTCCTTCCT	60.033	20	20	898	1126	GCGGTTCACCTGATTCTGGA	60.036	20	ATCAGCTCCGTCTCCTTCCT	60.033	20	20	893	1126
TRINITY_DN15375_c0_g1_i1	1	p3	(ATC)5	15	3807	3821	CTGCTCGAACGCTTCAATCG	59.976	20	CAGGCAGCCACTTGATGAGA	60.036	20	198	2460	2657	CTGCTCGAACGCTTCAATCG	59.976	20	ATTTGGAATCCAGGCAGCCA	59.958	20	20	2460	2667	CCTCGACACACCTTGCTGAT	60.037	20	GCCTCCGGTTGTTTTTGTCC	59.968	20	20	515	652
TRINITY_DN15375_c0_g1_i2	1	p3	(ATC)5	15	2444	2458	CTCTGCAACAAACAGGGCAC	59.969	20	CGATTGAAGCGTTCGAGCAG	59.976	20	256	861	1116	CTGCTCGAACGCTTCAATCG	59.976	20	CAGGCAGCCACTTGATGAGA	60.036	20	20	1097	1294	CTGCTCGAACGCTTCAATCG	59.976	20	ATTTGGAATCCAGGCAGCCA	59.958	20	20	1097	1304
TRINITY_DN15375_c0_g1_i3	1	p3	(ATC)5	15	3790	3804	CTGCTCGAACGCTTCAATCG	59.976	20	CAGGCAGCCACTTGATGAGA	60.036	20	198	2443	2640	CTGCTCGAACGCTTCAATCG	59.976	20	ATTTGGAATCCAGGCAGCCA	59.958	20	20	2443	2650	CCTCGACACACCTTGCTGAT	60.037	20	GCCTCCGGTTGTTTTTGTCC	59.968	20	20	515	635
TRINITY_DN15375_c0_g1_i4	1	p3	(ATC)5	15	2427	2441	CTCTGCAACAAACAGGGCAC	59.969	20	CGATTGAAGCGTTCGAGCAG	59.976	20	256	844	1099	CTGCTCGAACGCTTCAATCG	59.976	20	CAGGCAGCCACTTGATGAGA	60.036	20	20	1080	1277	CTGCTCGAACGCTTCAATCG	59.976	20	ATTTGGAATCCAGGCAGCCA	59.958	20	20	1080	1287
TRINITY_DN15382_c0_g1_i1	1	p2	(AT)10	20	771	790	TGCAGGTGGTGTTGTTGACT	60.035	20	TCACCCAATCCTTCCAAGCC	59.96	20	141	486	626	TGCAGGTGGTGTTGTTGACT	60.035	20	GCCTTCACCCAATCCTTCCA	59.96	20	20	486	630	TGCAGGTGGTGTTGTTGACT	60.035	20	TGCCTTCACCCAATCCTTCC	59.96	20	20	486	631
TRINITY_DN15443_c0_g1_i1	1	p2	(AG)6	12	382	393	AGGGAGAGGAGCACGAATCT	60.033	20	AAAGGAGGCCTTCACAGAGC	59.963	20	140	183	322	ACATCCGTGACGTTCTGGTC	60.039	20	AAAGGAGGCCTTCACAGAGC	59.963	20	20	106	322	GACATCCGTGACGTTCTGGT	60.039	20	AAAGGAGGCCTTCACAGAGC	59.963	20	20	105	322
TRINITY_DN15443_c0_g1_i2	1	p2	(AG)6	12	370	381	AGGGAGAGGAGCACGAATCT	60.033	20	AAAGGAGGCCTTCACAGAGC	59.963	20	140	171	310	ACATCCGTGACGTTCTGGTC	60.039	20	AAAGGAGGCCTTCACAGAGC	59.963	20	20	94	310	GACATCCGTGACGTTCTGGT	60.039	20	AAAGGAGGCCTTCACAGAGC	59.963	20	20	93	310
TRINITY_DN15403_c0_g1_i1	1	p2	(TC)12	24	1	24	CATTACACGCCTCCCACTGT	60.036	20	CCGGAGCCTGAGGATTTGTT	60.035	20	155	146	300	CATTACACGCCTCCCACTGT	60.036	20	GGCAATTTTATCGCGGCACT	59.899	20	20	146	357	CATTACACGCCTCCCACTGT	60.036	20	TAGTGGCCATGGAGCCATTG	60.107	20	20	146	272
TRINITY_DN15403_c0_g1_i2	1	p2	(TC)12	24	1	24	CATTACACGCCTCCCACTGT	60.036	20	CCGGAGCCTGAGGATTTGTT	60.035	20	155	146	300	CATTACACGCCTCCCACTGT	60.036	20	GGCAATTTTATCGCGGCACT	59.899	20	20	146	357	CATTACACGCCTCCCACTGT	60.036	20	TAGTGGCCATGGAGCCATTG	60.107	20	20	146	272
TRINITY_DN15403_c0_g1_i3	1	p2	(TC)12	24	1	24	CATTACACGCCTCCCACTGT	60.036	20	CCGGAGCCTGAGGATTTGTT	60.035	20	155	146	300	CATTACACGCCTCCCACTGT	60.036	20	GGCAATTTTATCGCGGCACT	59.899	20	20	146	357	CATTACACGCCTCCCACTGT	60.036	20	TAGTGGCCATGGAGCCATTG	60.107	20	20	146	272
TRINITY_DN15493_c0_g1_i1	1	p2	(AT)7	14	45	58	GCTTTAGAGCCAGTGAGCCA	60.036	20	GACCGTGTTGCAAAGGAACC	59.97	20	126	536	661	AGCCAGTGAGCCAAAACCTT	60.106	20	GACCGTGTTGCAAAGGAACC	59.97	20	20	543	661	TTATGTTATCTGGCGGGCCC	59.89	20	GACCGTGTTGCAAAGGAACC	59.97	20	20	486	661
TRINITY_DN15493_c0_g1_i2	1	p2	(AT)7	14	45	58	GCTTTAGAGCCAGTGAGCCA	60.036	20	GACCGTGTTGCAAAGGAACC	59.97	20	126	536	661	AGCCAGTGAGCCAAAACCTT	60.106	20	GACCGTGTTGCAAAGGAACC	59.97	20	20	543	661	TTATGTTATCTGGCGGGCCC	59.89	20	GACCGTGTTGCAAAGGAACC	59.97	20	20	486	661
TRINITY_DN15414_c0_g1_i1	1	p2	(TA)8	16	515	530	CCGCTCCTCAGATAGCAAGG	59.967	20	GCCTCGCCAGGTTGCTATAT	59.965	20	160	660	819	TGTATTGCGGGCTGTGTCAT	60.036	20	TGCACCAACTCACACTGGTT	60.035	20	20	25	270	TTCAGGTCTGGTTTGCTCCC	59.89	20	GCCTCGCCAGGTTGCTATAT	59.965	20	20	594	819
TRINITY_DN15414_c0_g1_i2	1	p2	(TA)8	16	515	530	TGTATTGCGGGCTGTGTCAT	60.036	20	TGCACCAACTCACACTGGTT	60.035	20	246	25	270	AACCAGTGTGAGTTGGTGCA	60.035	20	GCATTGACATTGGCCACTCC	59.826	20	20	251	377	GGAGTGGCCAATGTCAATGC	59.826	20	GGGAGCAAACCAGACCTGAA	59.89	20	20	358	613
TRINITY_DN15430_c0_g1_i1	1	p3	(GAA)6	18	523	540	CAACTCTCCAGCGCCAAGTA	60.037	20	TGATCCCGTGGAGTGTTGTG	59.965	20	201	110	310	CAACTCTCCAGCGCCAAGTA	60.037	20	ATCCCGTGGAGTGTTGTGTC	59.965	20	20	110	308	CAACTCTCCAGCGCCAAGTA	60.037	20	GATCCCGTGGAGTGTTGTGT	59.965	20	20	110	309
TRINITY_DN15437_c0_g1_i1	1	p3	(AGA)5	15	763	777	TCTGGTACTTCCGGGATCGT	60.034	20	CAACTTGACTCAGCCCTCGT	59.966	20	272	607	878	TCTGGTACTTCCGGGATCGT	60.034	20	ACAACTTGACTCAGCCCTCG	59.966	20	20	607	879	TCTGGTACTTCCGGGATCGT	60.034	20	CGACAACTTGACTCAGCCCT	59.966	20	20	607	881
TRINITY_DN15437_c0_g1_i1	2	p2	(AG)6	12	1061	1072	TCTGGTACTTCCGGGATCGT	60.034	20	CAACTTGACTCAGCCCTCGT	59.966	20	272	607	878	TCTGGTACTTCCGGGATCGT	60.034	20	ACAACTTGACTCAGCCCTCG	59.966	20	20	607	879	TCTGGTACTTCCGGGATCGT	60.034	20	CGACAACTTGACTCAGCCCT	59.966	20	20	607	881
TRINITY_DN15435_c0_g1_i1	1	p3	(TTC)8	24	1	24	ACCCAGCTGCATGGACTTAC	60.035	20	GCAACTGAGACCGACCAAGA	59.966	20	121	1008	1128	CCCAGCTGCATGGACTTACA	60.035	20	GCAACTGAGACCGACCAAGA	59.966	20	20	1009	1128	GGCCCTGGAAACTCAATCCA	59.96	20	GCAACTGAGACCGACCAAGA	59.966	20	20	952	1128
TRINITY_DN15447_c0_g1_i1	1	p2	(CT)7	14	21	34	AACCACCGACATACACCACC	59.964	20	AACATCTGCTCCAGGAACCG	60.036	20	226	315	540	TACAGATGCAGCCGGTTTGT	59.964	20	GGTGGTGTATGTCGGTGGTT	59.964	20	20	208	334	TGTTACAGATGCAGCCGGTT	59.964	20	GGTGGTGTATGTCGGTGGTT	59.964	20	20	205	334
TRINITY_DN15439_c0_g1_i1	1	p2	(TA)7	14	189	202	GGGGGATAGTGAGGGGAGTT	60.03	20	ACTCGTGGCGAAGTTCCATT	59.965	20	176	590	765	GTGAGGGGAGTTTGGGTGAG	59.963	20	ACTCGTGGCGAAGTTCCATT	59.965	20	20	598	765	TGAGGGGAGTTTGGGTGAGA	60.105	20	ACTCGTGGCGAAGTTCCATT	59.965	20	20	599	765
TRINITY_DN15457_c0_g1_i1	1	p2	(TA)6	12	43	54	TGGTTTACTGCCTCAGCTGG	59.963	20	GAATGCTTCGATGCAGCCTG	59.971	20	204	398	601	AGGAGAGGAGGCGACAGAAT	60.033	20	CTGGCGGAGAATCCAACACT	60.036	20	20	1651	1785	AGGAGAGGAGGCGACAGAAT	60.033	20	TCTGGCGGAGAATCCAACAC	60.036	20	20	1651	1786
TRINITY_DN15457_c0_g1_i2	1	p2	(TA)6	12	43	54	TGGTTTACTGCCTCAGCTGG	59.963	20	GAATGCTTCGATGCAGCCTG	59.971	20	204	398	601	AGGAGAGGAGGCGACAGAAT	60.033	20	CTGGCGGAGAATCCAACACT	60.036	20	20	1498	1632	AGGAGAGGAGGCGACAGAAT	60.033	20	TCTGGCGGAGAATCCAACAC	60.036	20	20	1498	1633
TRINITY_DN15459_c0_g1_i2	1	p2	(TC)8	16	33	48	ATGGCAAGAATGGGTGGAGG	60.033	20	CAACCGGCAAGGACTTGTTG	59.969	20	104	440	543	AGGGACATGGCAAGAATGGG	60.033	20	CAACCGGCAAGGACTTGTTG	59.969	20	20	434	543	CAAGAATGGGTGGAGGGGAC	60.034	20	CAACCGGCAAGGACTTGTTG	59.969	20	20	444	543
TRINITY_DN15459_c0_g1_i3	1	p2	(TC)8	16	33	48	CTCCATCCCACACCCACTTC	60.035	20	TTCCTGCAGCAGTGACTCTG	59.966	20	247	75	321	CTCCATCCCACACCCACTTC	60.035	20	GTTCCTGCAGCAGTGACTCT	59.965	20	20	75	322	CAGAGTCACTGCTGCAGGAA	59.966	20	TCCGGACGTCCATGTTGTTT	59.893	20	20	302	473
TRINITY_DN15469_c0_g1_i1	1	p3	(TTA)5	15	755	769	TTCCAGAGGCATAACCCCCT	60.254	20	TGGTGAGACCTCTCCGTAGG	60.034	20	150	1926	2075	CCTACGGAGAGGTCTCACCA	60.034	20	CCTTCATCTTCTGCACGGCT	60.392	20	20	2056	2249	ACCACGGCGTATCCTTGTTT	59.964	20	CCTTCATCTTCTGCACGGCT	60.392	20	20	2072	2249
TRINITY_DN15471_c0_g1_i1	1	p3	(ACA)6	18	255	272	GAGGGTTGTGAGGGTTCCTG	59.963	20	CCAGAATGAGATTTGCGGCG	59.971	20	260	941	1200	GAGGGTTGTGAGGGTTCCTG	59.963	20	AGTGATTGTGCTCGCCTTCA	59.965	20	20	941	1164	GAGGGTTGTGAGGGTTCCTG	59.963	20	GTCTGCAACTGAGAGCGAGT	60.039	20	20	941	1181
TRINITY_DN15471_c0_g1_i2	1	p3	(ACA)6	18	255	272	GAGGGTTGTGAGGGTTCCTG	59.963	20	CCAGAATGAGATTTGCGGCG	59.971	20	260	1041	1300	GAGGGTTGTGAGGGTTCCTG	59.963	20	AGTGATTGTGCTCGCCTTCA	59.965	20	20	1041	1264	GAGGGTTGTGAGGGTTCCTG	59.963	20	GTCTGCAACTGAGAGCGAGT	60.039	20	20	1041	1281
TRINITY_DN15471_c0_g1_i3	1	p3	(ACA)6	18	255	272	CCAGAACTGGTCATGCTCGT	60.037	20	TCCTCTCAAGAACCCCGCTA	59.959	20	258	406	663	CGTTTTAGAAGGGCCCCTGT	59.962	20	TCCTCTCAAGAACCCCGCTA	59.959	20	20	423	663	TACCCCCAGTCCCATGGATT	59.953	20	CGAGCATGACCAGTTCTGGT	60.037	20	20	311	424
TRINITY_DN15471_c0_g1_i4	1	p3	(ACA)6	18	255	272	CCAGAACTGGTCATGCTCGT	60.037	20	TCCTCTCAAGAACCCCGCTA	59.959	20	258	406	663	CGTTTTAGAAGGGCCCCTGT	59.962	20	TCCTCTCAAGAACCCCGCTA	59.959	20	20	423	663	TACCCCCAGTCCCATGGATT	59.953	20	CGAGCATGACCAGTTCTGGT	60.037	20	20	311	424
TRINITY_DN15476_c0_g1_i1	1	p2	(AT)6	12	107	118	TCCCCTGCTTTGCTTCTTACT	59.295	21	ACCACCACTCGACTCAAGTT	58.879	20	227	74	300	TCCCCTGCTTTGCTTCTTACT	59.295	21	AACCACCACTCGACTCAAGT	58.879	20	20	74	301	CCCCTGCTTTGCTTCTTACTG	59.185	21	ACCACCACTCGACTCAAGTT	58.879	20	20	75	300
TRINITY_DN15474_c0_g1_i1	1	p2	(TC)6	12	34	45	AGGAACCTGTTGCTGAGCTT	59.524	20	CTCTGCTGAGTGACCCGTTT	59.966	20	198	434	631	AGGAACCTGTTGCTGAGCTT	59.524	20	CTTCTCTGCTGAGTGACCCG	60.109	20	20	434	634	AGGAACCTGTTGCTGAGCTT	59.524	20	TGCTGAGTGACCCGTTTTCT	59.532	20	20	434	628
TRINITY_DN15474_c0_g1_i1	2	p3	(GAA)5	15	599	613	AGGAACCTGTTGCTGAGCTT	59.524	20	CTCTGCTGAGTGACCCGTTT	59.966	20	198	434	631	AGGAACCTGTTGCTGAGCTT	59.524	20	CTTCTCTGCTGAGTGACCCG	60.109	20	20	434	634	AGGAACCTGTTGCTGAGCTT	59.524	20	TGCTGAGTGACCCGTTTTCT	59.532	20	20	434	628
TRINITY_DN15479_c0_g1_i1	1	p3	(AAG)5	15	825	839	GCAACTCCTCCTTTGTCAGC	59.122	20	ATATGATGAGGGCCCTCGGT	60.179	20	147	439	585	GCAACTCCTCCTTTGTCAGC	59.122	20	TATGATGAGGGCCCTCGGTT	60.4	20	20	439	584	TCCTCCTTTGTCAGCTTTGCT	59.856	21	ATATGATGAGGGCCCTCGGT	60.179	20	20	444	585
TRINITY_DN15479_c0_g1_i2	1	p3	(AAG)5	15	932	946	GCAACTCCTCCTTTGTCAGC	59.122	20	ATATGATGAGGGCCCTCGGT	60.179	20	254	439	692	GCAACTCCTCCTTTGTCAGC	59.122	20	TATGATGAGGGCCCTCGGTT	60.4	20	20	439	691	TCCTCCTTTGTCAGCTTTGCT	59.856	21	ATATGATGAGGGCCCTCGGT	60.179	20	20	444	692
TRINITY_DN15479_c0_g1_i3	1	p3	(AAG)5	15	1019	1033	GCAACTCCTCCTTTGTCAGC	59.122	20	ATATGATGAGGGCCCTCGGT	60.179	20	147	439	585	GCAACTCCTCCTTTGTCAGC	59.122	20	TATGATGAGGGCCCTCGGTT	60.4	20	20	439	584	TCCTCCTTTGTCAGCTTTGCT	59.856	21	ATATGATGAGGGCCCTCGGT	60.179	20	20	444	585
TRINITY_DN15479_c0_g1_i4	1	p3	(AAG)5	15	1126	1140	GCAACTCCTCCTTTGTCAGC	59.122	20	ATATGATGAGGGCCCTCGGT	60.179	20	254	439	692	GCAACTCCTCCTTTGTCAGC	59.122	20	TATGATGAGGGCCCTCGGTT	60.4	20	20	439	691	TCCTCCTTTGTCAGCTTTGCT	59.856	21	ATATGATGAGGGCCCTCGGT	60.179	20	20	444	692
TRINITY_DN15483_c0_g1_i1	1	p3	(ATC)5	15	221	235	CGTCATGCCTCTGCCCTATT	59.893	20	CTTTCTGCTCCTCCTGTGGG	60.036	20	214	1132	1345	CAGAGCGTTACCACCACGAT	60.109	20	GCCAAGACTCGGTTAGCAGT	60.037	20	20	265	457	CGACACCGAGCAACAGATCT	60.109	20	GCCAAGACTCGGTTAGCAGT	60.037	20	20	344	457
TRINITY_DN15483_c0_g1_i1	2	p3	(TTA)7	21	954	974	CGTCATGCCTCTGCCCTATT	59.893	20	CTTTCTGCTCCTCCTGTGGG	60.036	20	214	1132	1345	CAGAGCGTTACCACCACGAT	60.109	20	GCCAAGACTCGGTTAGCAGT	60.037	20	20	265	457	CGACACCGAGCAACAGATCT	60.109	20	GCCAAGACTCGGTTAGCAGT	60.037	20	20	344	457
TRINITY_DN15500_c0_g1_i1	1	p3	(TGT)5	15	2779	2793	CCGGGAAAATGGTGGTCTGA	59.962	20	GCCTACACCAAGGAAGCCAT	60.034	20	120	1489	1608	TCCGGGAAAATGGTGGTCTG	59.962	20	GCCTACACCAAGGAAGCCAT	60.034	20	20	1488	1608	GCTATACCGAGCGCCAATCT	60.038	20	CCGTGGCAAAGTGGGACTAT	60.035	20	20	1068	1198
TRINITY_DN15511_c0_g1_i1	1	p3	(GTT)5	15	477	491	AAAGCACAGGAGCACCTCAA	59.817	20	TAGGTCACCACTGGACCACA	60.105	20	105	1042	1146	AAAAGCACAGGAGCACCTCA	59.817	20	TAGGTCACCACTGGACCACA	60.105	20	20	1041	1146	AAAGCACAGGAGCACCTCAA	59.817	20	GTCACCACTGGACCACACAA	60.107	20	20	1042	1143
TRINITY_DN15511_c0_g1_i1	2	p3	(TCT)6	18	723	740	AAAGCACAGGAGCACCTCAA	59.817	20	TAGGTCACCACTGGACCACA	60.105	20	105	1042	1146	AAAAGCACAGGAGCACCTCA	59.817	20	TAGGTCACCACTGGACCACA	60.105	20	20	1041	1146	AAAGCACAGGAGCACCTCAA	59.817	20	GTCACCACTGGACCACACAA	60.107	20	20	1042	1143
TRINITY_DN15511_c0_g1_i1	3	c	(ATT)5ggtaaggatgcaccacaatcacatg(AGA)6	58	1173	1230	AAAGCACAGGAGCACCTCAA	59.817	20	TAGGTCACCACTGGACCACA	60.105	20	105	1042	1146	AAAAGCACAGGAGCACCTCA	59.817	20	TAGGTCACCACTGGACCACA	60.105	20	20	1041	1146	AAAGCACAGGAGCACCTCAA	59.817	20	GTCACCACTGGACCACACAA	60.107	20	20	1042	1143
TRINITY_DN15513_c0_g1_i1	1	p2	(TC)6	12	579	590	CTCCTTTGGCCGGTGTACTT	59.964	20	TAACCCAAATCCAGCACCCC	59.96	20	230	738	967	CCTTGGCGGAGTAGTAGCAG	59.897	20	ATAGGGCCATTTGCAGCAGT	60.033	20	20	1423	1638	CCTTGGCGGAGTAGTAGCAG	59.897	20	CCAGCTGATGGTTAAGCCCA	60.034	20	20	1423	1612
TRINITY_DN15513_c0_g1_i2	1	p2	(TC)6	12	119	130	CTCCTTTGGCCGGTGTACTT	59.964	20	TAACCCAAATCCAGCACCCC	59.96	20	230	278	507	CCTTGGCGGAGTAGTAGCAG	59.897	20	ATAGGGCCATTTGCAGCAGT	60.033	20	20	963	1178	CCTTGGCGGAGTAGTAGCAG	59.897	20	CCAGCTGATGGTTAAGCCCA	60.034	20	20	963	1152
TRINITY_DN15513_c0_g1_i3	1	p2	(TC)6	12	579	590	CTCCTTTGGCCGGTGTACTT	59.964	20	TAACCCAAATCCAGCACCCC	59.96	20	230	738	967	CCTTGGCGGAGTAGTAGCAG	59.897	20	ATAGGGCCATTTGCAGCAGT	60.033	20	20	1626	1841	CCTTGGCGGAGTAGTAGCAG	59.897	20	CCAGCTGATGGTTAAGCCCA	60.034	20	20	1626	1815
TRINITY_DN15525_c0_g1_i1	1	p2	(GA)12	24	52	75	ACAGCATAAAGACACCGGGG	60.035	20	TATGCTCCACCATACACGGC	59.894	20	146	31	176	ACAGCATAAAGACACCGGGG	60.035	20	CTGCTGCCTGGCTAAATCCT	60.107	20	20	31	279	ACAGCATAAAGACACCGGGG	60.035	20	TGCCACGTACATTCACACCA	59.893	20	20	31	256
TRINITY_DN15520_c0_g1_i2	1	p2	(AT)10	20	764	783	AGCCGTGAGTGTGAGCTTAC	60.038	20	TCGTTGCATGCTTTTCCACG	60.041	20	238	1113	1350	AGCCGTGAGTGTGAGCTTAC	60.038	20	CGAAGCTCAAGAAAGCCGTG	59.835	20	20	1113	1222	CACGGCTTTCTTGAGCTTCG	59.835	20	TCGTTGCATGCTTTTCCACG	60.041	20	20	1203	1350
TRINITY_DN15520_c0_g1_i3	1	p2	(AT)11	22	39	60	AGCCGTGAGTGTGAGCTTAC	60.038	20	TCGTTGCATGCTTTTCCACG	60.041	20	238	390	627	AGCCGTGAGTGTGAGCTTAC	60.038	20	CGAAGCTCAAGAAAGCCGTG	59.835	20	20	390	499	CACGGCTTTCTTGAGCTTCG	59.835	20	TCGTTGCATGCTTTTCCACG	60.041	20	20	480	627
TRINITY_DN15530_c0_g1_i1	1	p3	(AGG)5	15	936	950	ACAACTCTAACCCCGCCAAG	59.964	20	GTCGTCGTTTAGGCCAGGAA	60.038	20	120	130	249	GACCTCCGCTCCATTCTCAG	59.896	20	TCCCGGCAATATTAGGCGTC	59.966	20	20	295	574	GCGCGGAGGATTGAGTTTTG	60.179	20	CCCCCTTAATTGGACCCCAC	60.033	20	20	718	975
TRINITY_DN15598_c0_g1_i1	1	p2	(TA)6	12	3904	3915	CGCGTAGAATCGACGACTGA	59.974	20	AGTGTAGCGAGGCAATGCTT	60.036	20	145	3553	3697	TCGCGTAGAATCGACGACTG	59.974	20	AGTGTAGCGAGGCAATGCTT	60.036	20	20	3552	3697	CGCGTAGAATCGACGACTGA	59.974	20	TAGCGAGGCAATGCTTGACA	60.036	20	20	3553	3693
TRINITY_DN15538_c0_g1_i1	1	p2	(GA)6	12	1010	1021	TCCGCCAAACATATCGAGCA	59.823	20	ACCCGGGCTCAGCAAAATAA	59.961	20	197	528	724	TCCGCCAAACATATCGAGCA	59.823	20	CGGGCTCAGCAAAATAACGG	59.901	20	20	528	721	TCCGCCAAACATATCGAGCA	59.823	20	CCGGGCTCAGCAAAATAACG	59.901	20	20	528	722
TRINITY_DN15557_c0_g1_i1	1	p2	(TA)19	38	1251	1288	ATCAGGGAGCTCTGCCCTTA	60.031	20	TTAAATCCCCACCACCAGGC	59.96	20	125	388	512	ATCCCTTGTGCGAGCTTTGA	59.963	20	TTCCACAAGCCAGCTGGTAG	59.963	20	20	781	1032	ATCCCTTGTGCGAGCTTTGA	59.963	20	CTTCCACAAGCCAGCTGGTA	59.963	20	20	781	1033
TRINITY_DN15557_c0_g2_i2	1	p2	(TA)12	24	240	263	TAAGGGCAGAGCTCCCTGAT	60.031	20	GGTACCCACAGCAGACCTTC	60.036	20	123	1128	1250	GAGAGTGGGGGTGGGAGTAT	60.031	20	TACCAGCTGGCTTGTGGAAG	59.963	20	20	222	498	GAGAGTGGGGGTGGGAGTAT	60.031	20	CTACCAGCTGGCTTGTGGAA	59.963	20	20	222	499
TRINITY_DN15557_c0_g1_i2	1	p2	(TA)19	38	1274	1311	ATCAGGGAGCTCTGCCCTTA	60.031	20	TTAAATCCCCACCACCAGGC	59.96	20	125	388	512	GCCTTTGCAAAATCCCCAGG	60.036	20	TCAAAGCTCGCACAAGGGAT	59.963	20	20	713	823	ATCCCTTGTGCGAGCTTTGA	59.963	20	TTCCACAAGCCAGCTGGTAG	59.963	20	20	804	1055
TRINITY_DN15557_c0_g2_i3	1	p2	(TA)16	32	240	271	TAAGGGCAGAGCTCCCTGAT	60.031	20	GGTACCCACAGCAGACCTTC	60.036	20	123	1113	1235	GAGAGTGGGGGTGGGAGTAT	60.031	20	CACTCACTGTCAAGCCCCAT	59.963	20	20	222	368	TTAAATCCCCACCACCAGGC	59.96	20	ATCAGGGAGCTCTGCCCTTA	60.031	20	20	1008	1132
TRINITY_DN15557_c0_g2_i4	1	p2	(TA)19	38	240	277	TAAGGGCAGAGCTCCCTGAT	60.031	20	GGTACCCACAGCAGACCTTC	60.036	20	123	1119	1241	GAGAGTGGGGGTGGGAGTAT	60.031	20	CACTCACTGTCAAGCCCCAT	59.963	20	20	222	374	TTAAATCCCCACCACCAGGC	59.96	20	ATCAGGGAGCTCTGCCCTTA	60.031	20	20	1014	1138
TRINITY_DN15557_c0_g1_i3	1	p2	(TA)19	38	1480	1517	GGTACCCACAGCAGACCTTC	60.036	20	TAAGGGCAGAGCTCCCTGAT	60.031	20	123	491	613	ATCAGGGAGCTCTGCCCTTA	60.031	20	TTAAATCCCCACCACCAGGC	59.96	20	20	594	718	GCCTTTGCAAAATCCCCAGG	60.036	20	TCAAAGCTCGCACAAGGGAT	59.963	20	20	919	1029
TRINITY_DN15557_c0_g2_i5	1	p2	(TA)16	32	240	271	TAAGGGCAGAGCTCCCTGAT	60.031	20	GGTACCCACAGCAGACCTTC	60.036	20	123	1136	1258	GAGAGTGGGGGTGGGAGTAT	60.031	20	CACTCACTGTCAAGCCCCAT	59.963	20	20	222	368	TTAAATCCCCACCACCAGGC	59.96	20	ATCAGGGAGCTCTGCCCTTA	60.031	20	20	1031	1155
TRINITY_DN15557_c0_g2_i6	1	p2	(TA)19	38	240	277	TAAGGGCAGAGCTCCCTGAT	60.031	20	GGTACCCACAGCAGACCTTC	60.036	20	123	1142	1264	GAGAGTGGGGGTGGGAGTAT	60.031	20	CACTCACTGTCAAGCCCCAT	59.963	20	20	222	374	TTAAATCCCCACCACCAGGC	59.96	20	ATCAGGGAGCTCTGCCCTTA	60.031	20	20	1037	1161
TRINITY_DN15557_c0_g2_i7	1	p2	(TA)12	24	240	263	TAAGGGCAGAGCTCCCTGAT	60.031	20	GGTACCCACAGCAGACCTTC	60.036	20	123	1105	1227	GAGAGTGGGGGTGGGAGTAT	60.031	20	TACCAGCTGGCTTGTGGAAG	59.963	20	20	222	498	GAGAGTGGGGGTGGGAGTAT	60.031	20	CTACCAGCTGGCTTGTGGAA	59.963	20	20	222	499
TRINITY_DN15557_c0_g1_i4	1	p2	(TA)19	38	1457	1494	GGTACCCACAGCAGACCTTC	60.036	20	TAAGGGCAGAGCTCCCTGAT	60.031	20	123	491	613	ATCAGGGAGCTCTGCCCTTA	60.031	20	TTAAATCCCCACCACCAGGC	59.96	20	20	594	718	ATCCCTTGTGCGAGCTTTGA	59.963	20	TTCCACAAGCCAGCTGGTAG	59.963	20	20	987	1238
TRINITY_DN15561_c0_g1_i1	1	c	(AGG)6gcaaatcggctc(AGG)6	48	1476	1523	GAGGTGAAATGTCGGACCGT	60.038	20	CACCAAAGCCAAGAACACCG	59.969	20	269	1085	1353	TTGCAGACCATCTCCGGAAC	60.036	20	TTCACCGGTCCCATTCCAAG	59.962	20	20	498	745	TTGCAGACCATCTCCGGAAC	60.036	20	AAGTTCACCGGTCCCATTCC	59.962	20	20	498	748
TRINITY_DN15561_c0_g1_i2	1	c	(AGG)6gcaaatcggctc(AGG)6	48	1413	1460	GAGGTGAAATGTCGGACCGT	60.038	20	CACCAAAGCCAAGAACACCG	59.969	20	269	1085	1353	TTGCAGACCATCTCCGGAAC	60.036	20	TTCACCGGTCCCATTCCAAG	59.962	20	20	498	745	TTGCAGACCATCTCCGGAAC	60.036	20	AAGTTCACCGGTCCCATTCC	59.962	20	20	498	748
TRINITY_DN15561_c0_g1_i3	1	c	(AGG)6gcaaatcggctc(AGG)6	48	1455	1502	GAGGTGAAATGTCGGACCGT	60.038	20	CACCAAAGCCAAGAACACCG	59.969	20	269	1085	1353	TTGCAGACCATCTCCGGAAC	60.036	20	TTCACCGGTCCCATTCCAAG	59.962	20	20	498	745	TTGCAGACCATCTCCGGAAC	60.036	20	AAGTTCACCGGTCCCATTCC	59.962	20	20	498	748
TRINITY_DN15561_c0_g1_i4	1	c	(AGG)6gcaaatcggctc(AGG)6	48	101	148	CGGTGTTCTTGGCTTTGGTG	59.969	20	CCTCCTCCTGAGCCGATTTG	60.179	20	108	1	108	CGGTGTTCTTGGCTTTGGTG	59.969	20	CCTCCTCCTGAGCCGATTTG	60.179	20	20	1	138	CGGTGTTCTTGGCTTTGGTG	59.969	20	CTCCTCCTCCTCCTCCTGAG	59.814	20	20	1	116
TRINITY_DN15575_c0_g1_i1	1	p3	(GAA)5	15	105	119	GGCGACGACAGGTAGTTGAA	60.039	20	TGACTGCACGCAATACAGCT	60.321	20	232	87	318	ATGGCGACGACAGGTAGTTG	60.109	20	TGACTGCACGCAATACAGCT	60.321	20	20	85	318	CAATGGCGACGACAGGTAGT	60.109	20	TGACTGCACGCAATACAGCT	60.321	20	20	83	318
TRINITY_DN15580_c0_g1_i2	1	p2	(TA)7	14	1033	1046	ACAATGTCCTTCGGCAGAGG	60.036	20	GCCACTGGTTCTGACAGGAA	59.891	20	170	670	839	ACAATGTCCTTCGGCAGAGG	60.036	20	AAGCCACTGGTTCTGACAGG	59.891	20	20	670	841	GGTCCTGACTCCAATCCGTG	60.108	20	CGCCTTCTCCACCATCATCA	59.821	20	20	320	583
TRINITY_DN15637_c0_g2_i1	1	p3	(AGC)5	15	765	779	CCCTGTTACCAATCACCCCC	60.034	20	GCTCTCGCACTATCAGGCAT	59.967	20	116	947	1062	CCCCTGTTACCAATCACCCC	60.034	20	GCTCTCGCACTATCAGGCAT	59.967	20	20	946	1062	CCCTGTTACCAATCACCCCC	60.034	20	CTCCGCTGCTTTGCCAAATT	60.038	20	20	947	1155
TRINITY_DN15637_c0_g2_i2	1	p3	(AGC)5	15	633	647	CCCTGTTACCAATCACCCCC	60.034	20	GCTCTCGCACTATCAGGCAT	59.967	20	116	815	930	CCCCTGTTACCAATCACCCC	60.034	20	GCTCTCGCACTATCAGGCAT	59.967	20	20	814	930	CCCTGTTACCAATCACCCCC	60.034	20	CTCCGCTGCTTTGCCAAATT	60.038	20	20	815	1023
TRINITY_DN15601_c0_g1_i1	1	p3	(ATA)6	18	284	301	GTTTACGCTCAAGAACGGCG	60.179	20	TACAAAATGGCCGGCGTTTG	60.039	20	133	721	853	GTTTACGCTCAAGAACGGCG	60.179	20	CGGCGTTTGGGTTTTCAGAG	60.04	20	20	721	842	TACGCTCAAGAACGGCGTAA	59.759	20	TACAAAATGGCCGGCGTTTG	60.039	20	20	724	853
TRINITY_DN15620_c0_g1_i2	1	p2	(AT)9	18	148	165	GTGTCGCATTCCGTAATCGC	60.043	20	CAGAGTGAAGCAGTCCACGT	59.967	20	186	489	674	ACGTGGACTGCTTCACTCTG	59.967	20	GCAGCTCCTTCTGATCTCCC	59.893	20	20	655	829	GGACCTACATGGACAGTGCC	60.108	20	GCGATTACGGAATGCGACAC	60.043	20	20	302	508
TRINITY_DN15617_c0_g1_i2	1	p3	(TGA)5	15	103	117	GGGTGGAACCTAAACCCAGG	59.961	20	TGAGAAGCATGCAGAGCACA	59.964	20	231	540	770	TGTGCTCTGCATGCTTCTCA	59.964	20	GCAACGAACCAAGCGCTAAA	60.041	20	20	751	891	GGGTGGAACCTAAACCCAGG	59.961	20	AGCATGCAGAGCACAAAACG	60.04	20	20	540	765
TRINITY_DN15617_c0_g1_i4	1	p3	(TGA)5	15	103	117	GGGTGGAACCTAAACCCAGG	59.961	20	TGAGAAGCATGCAGAGCACA	59.964	20	231	628	858	TGTGCTCTGCATGCTTCTCA	59.964	20	GCAACGAACCAAGCGCTAAA	60.041	20	20	839	979	ACTGACCAGGCAAATCCCAG	59.961	20	CCTGGGTTTAGGTTCCACCC	59.961	20	20	506	647
TRINITY_DN15631_c0_g1_i1	1	p2	(CT)6	12	58	69	AAGGTCGTCTTCAGTGGCTG	59.966	20	TCCCTGCTTATCCTCTGCCT	60.031	20	204	364	567	CAAGGTCGTCTTCAGTGGCT	59.966	20	TCCCTGCTTATCCTCTGCCT	60.031	20	20	363	567	AGGCAGAGGATAAGCAGGGA	60.031	20	GGCTTGTCTCGTGGATCCAA	60.036	20	20	548	819
TRINITY_DN15631_c0_g1_i2	1	p2	(CT)6	12	58	69	AAGGTCGTCTTCAGTGGCTG	59.966	20	TCCCTGCTTATCCTCTGCCT	60.031	20	204	364	567	CAAGGTCGTCTTCAGTGGCT	59.966	20	TCCCTGCTTATCCTCTGCCT	60.031	20	20	363	567	AAGGTCGTCTTCAGTGGCTG	59.966	20	ATTGGCTCCTTCAGGGAAGC	60.034	20	20	364	612
TRINITY_DN15661_c0_g1_i1	1	p3	(TTG)5	15	332	346	CCTGTACCGCCACTCTTGTT	59.965	20	GAGTCGCCCGTTACGATTCT	59.9	20	243	362	604	CCTGTACCGCCACTCTTGTT	59.965	20	AGAGTCGCCCGTTACGATTC	59.9	20	20	362	605	CCTGTACCGCCACTCTTGTT	59.965	20	GAGAGTCGCCCGTTACGATT	59.9	20	20	362	606
TRINITY_DN15664_c0_g1_i2	1	p2	(TA)6	12	477	488	CCACAGTTGCCTCCAAGGAT	59.961	20	TCATTGTTGAGCTGGCGAGT	59.965	20	224	152	375	CCACAGTTGCCTCCAAGGAT	59.961	20	GGCGAGTTGCTAGGAAGGTT	60.036	20	20	152	362	GTTGCCTCCATTAACCGTGC	59.83	20	TCATTGTTGAGCTGGCGAGT	59.965	20	20	269	375
TRINITY_DN15671_c0_g1_i2	1	p2	(CT)7	14	199	212	TTCTTCCCGAGCTTCGCAAT	60.036	20	CGCTTGAGCAGTGTCTGTTG	59.766	20	155	426	580	CACTCCCCCAACACCACTAC	59.964	20	CCGGACTGCCTTGATCTTGA	59.75	20	20	165	369	CACTCCCCCAACACCACTAC	59.964	20	TCCGGACTGCCTTGATCTTG	59.75	20	20	165	370
TRINITY_DN15671_c0_g1_i3	1	p2	(CT)7	14	199	212	CACTCCCCCAACACCACTAC	59.964	20	CCGGACTGCCTTGATCTTGA	59.75	20	205	165	369	CACTCCCCCAACACCACTAC	59.964	20	TCCGGACTGCCTTGATCTTG	59.75	20	20	165	370	CACTCCCCCAACACCACTAC	59.964	20	GTCCGGACTGCCTTGATCTT	59.749	20	20	165	371
TRINITY_DN15668_c0_g1_i1	1	p2	(TG)6	12	619	630	TTCTCCGTTTTGCTTGCTGG	59.332	20	TGCTGGGTGTTTCCATGTGT	60.106	20	198	565	762	TTTCTCCGTTTTGCTTGCTGG	59.933	21	TGCTGGGTGTTTCCATGTGT	60.106	20	20	564	762	CGCCAAGTTCTCAGCTATCCA	60.135	21	TGCTGGGTGTTTCCATGTGT	60.106	20	20	514	762
TRINITY_DN15675_c0_g1_i1	1	p2	(AG)6	12	591	602	TCCCATCACCTCCTGGAGAG	60.032	20	CCCCGATTTCCTTCAACGGA	60.036	20	167	51	217	TCCCATCACCTCCTGGAGAG	60.032	20	TCCCCGATTTCCTTCAACGG	60.036	20	20	51	218	CGTTGAAGGTGATGGGACGA	60.038	20	TCGCACACCTCGGCATATAC	59.968	20	20	800	990
TRINITY_DN15674_c0_g1_i3	1	p2	(AT)7	14	899	912	CGACTCTGACACTGACTCCG	59.833	20	GACTCACTGTAACACCCGCA	59.967	20	227	215	441	CGACTCTGACACTGACTCCG	59.833	20	TGACTCACTGTAACACCCGC	59.967	20	20	215	442	TTCAACGAGTCACCTCTGCC	59.966	20	CGGAGTCAGTGTCAGAGTCG	59.833	20	20	127	234
TRINITY_DN15674_c0_g1_i4	1	p2	(AT)7	14	688	701	CCCAGTCACAATGCAGCTTG	59.757	20	GCAGATGCAAACCTCTTGGC	60.109	20	278	1029	1306	GCGGGTGTTACAGTGAGTCA	59.967	20	CCGGTAGCAAGTGTGGAGAA	59.68	20	20	212	396	TGCGGGTGTTACAGTGAGTC	59.967	20	CCGGTAGCAAGTGTGGAGAA	59.68	20	20	211	396
TRINITY_DN15684_c0_g1_i1	1	p5	(GGGCT)5	25	1184	1208	GCTCCAACAGCTCCCTGATT	60.035	20	GGTCGCCTTCCCGAACTTTA	60.037	20	128	486	613	TCTTTGAGCAGCTGTCGGTT	59.893	20	GGTCCTCCCCTTGAAATGGG	60.033	20	20	203	380	TTCCATAGCAGCTGCCCTTC	60.107	20	CCAGCCCTACATCTTGCCAA	60.034	20	20	918	1189
TRINITY_DN15684_c0_g1_i2	1	p5	(GGGCT)5	25	1597	1621	GCTCCAACAGCTCCCTGATT	60.035	20	GGTCGCCTTCCCGAACTTTA	60.037	20	128	899	1026	ATCAACCTCGTCGATGGAGC	59.897	20	AAGCAGATTCGGAAGCGGAA	60.036	20	20	292	405	TCTTTGAGCAGCTGTCGGTT	59.893	20	GGTCCTCCCCTTGAAATGGG	60.033	20	20	616	793
TRINITY_DN15690_c0_g1_i3	1	p2	(AT)6	12	1353	1364	AACACAACACCTTGGCCTCA	60.034	20	GGCCTCAAGATTCACAGCCT	60.035	20	206	2891	3096	AACACAACACCTTGGCCTCA	60.034	20	AGGCCTCAAGATTCACAGCC	60.035	20	20	2891	3097	AACACAACACCTTGGCCTCA	60.034	20	CTTCTCCCTCGGGTTTGACC	60.036	20	20	2891	2999
TRINITY_DN15690_c0_g1_i4	1	p2	(AT)6	12	1353	1364	AACACAACACCTTGGCCTCA	60.034	20	GGCCTCAAGATTCACAGCCT	60.035	20	206	2716	2921	AACACAACACCTTGGCCTCA	60.034	20	AGGCCTCAAGATTCACAGCC	60.035	20	20	2716	2922	AACACAACACCTTGGCCTCA	60.034	20	CTTCTCCCTCGGGTTTGACC	60.036	20	20	2716	2824
TRINITY_DN15744_c0_g1_i1	1	p3	(TCA)5	15	673	687	GCCATTGTTTGTGCCTCGTT	59.968	20	GACAAAAGCCGCCGAACTTT	59.97	20	222	2058	2279	TTCTCCGTGTTTGCCTCCTC	59.965	20	GACAAAAGCCGCCGAACTTT	59.97	20	20	2077	2279	AGACGTGGCCACAAATCGAT	60.036	20	AACGAGGCACAAACAATGGC	59.968	20	20	1957	2077
TRINITY_DN15744_c0_g1_i3	1	p3	(TCA)5	15	673	687	GCCATTGTTTGTGCCTCGTT	59.968	20	GACAAAAGCCGCCGAACTTT	59.97	20	222	2149	2370	TTCTCCGTGTTTGCCTCCTC	59.965	20	GACAAAAGCCGCCGAACTTT	59.97	20	20	2168	2370	AGACGTGGCCACAAATCGAT	60.036	20	AACGAGGCACAAACAATGGC	59.968	20	20	2048	2168
TRINITY_DN15711_c0_g1_i1	1	p3	(ATT)5	15	2882	2896	GGCACGTCTTTTCCCTCAGA	59.965	20	TGGCAATCTCTTGGGCGATT	60.034	20	263	1092	1354	GGCACGTCTTTTCCCTCAGA	59.965	20	TTGGCAATCTCTTGGGCGAT	60.034	20	20	1092	1355	GTCATCCGCCACCCGATTAT	59.965	20	TTCGATGCAGTTCATGGGCT	60.035	20	20	2443	2628
TRINITY_DN15794_c0_g1_i1	1	p2	(AG)7	14	387	400	GCTGAGTAGCTCCGCAAGAA	60.109	20	TCCCCCACCTGAACTGTACA	60.105	20	121	113	233	GCTGAGTAGCTCCGCAAGAA	60.109	20	AACTCTGCTCCGACTTGCAA	59.893	20	20	113	277	GCTGAGTAGCTCCGCAAGAA	60.109	20	TGAAACCTTTCCCCCACCTG	59.813	20	20	113	242
TRINITY_DN15794_c0_g1_i2	1	p2	(AG)7	14	1282	1295	TGGCTGCCTCTGATCTCTCT	60.032	20	TCTTCGAGCTCTTGAGGGGA	59.96	20	280	172	451	GGCTCTCAGGTGCTCAATGT	60.036	20	CTTCACCAAATGCCTGTGCC	60.038	20	20	567	707	GGCTCTCAGGTGCTCAATGT	60.036	20	CCTTCACCAAATGCCTGTGC	60.038	20	20	567	708
TRINITY_DN15794_c0_g1_i3	1	p2	(AG)7	14	1302	1315	TGGCTGCCTCTGATCTCTCT	60.032	20	TCTTCGAGCTCTTGAGGGGA	59.96	20	280	172	451	GGCTCTCAGGTGCTCAATGT	60.036	20	CTTCACCAAATGCCTGTGCC	60.038	20	20	567	707	GGCTCTCAGGTGCTCAATGT	60.036	20	CCTTCACCAAATGCCTGTGC	60.038	20	20	567	708
TRINITY_DN15794_c0_g1_i4	1	p2	(AG)7	14	123	136	AAGAGGCTGAAGCAGATGGG	59.745	20	TCCCCATTATGCTTCTTGCCA	59.713	21	106	51	156	AAGAGGCTGAAGCAGATGGG	59.745	20	CCCCATTATGCTTCTTGCCAC	59.59	21	21	51	155	AAGAGGCTGAAGCAGATGGG	59.745	20	CCCCATTATGCTTCTTGCCA	58.221	20	20	51	155
TRINITY_DN15747_c0_g1_i1	1	p2	(AT)7	14	2	15	TAGCCGCCATTTCCCTTGAG	60.107	20	GATGGCCGGATTCATGGACT	59.891	20	212	255	466	CTAGCCGCCATTTCCCTTGA	60.107	20	GATGGCCGGATTCATGGACT	59.891	20	20	254	466	GCCATTTCCCTTGAGCTTGC	60.108	20	GATGGCCGGATTCATGGACT	59.891	20	20	260	466
TRINITY_DN15747_c0_g1_i2	1	p2	(AT)7	14	2	15	TCCCTTGAGCTTGCAACTGT	59.817	20	GATGGCCGGATTCATGGACT	59.891	20	173	266	438	CTTGAGCTTGCAACTGTCGG	59.763	20	GATGGCCGGATTCATGGACT	59.891	20	20	269	438	CCTTGAGCTTGCAACTGTCG	59.763	20	GATGGCCGGATTCATGGACT	59.891	20	20	268	438
TRINITY_DN15747_c0_g1_i3	1	p2	(AT)7	14	2	15	CTTGTTTGGGCGGTGAAAGG	59.968	20	TGTGTTGATGGCCGGATTCA	59.963	20	166	307	472	CCTTGTTTGGGCGGTGAAAG	59.968	20	TGTGTTGATGGCCGGATTCA	59.963	20	20	306	472	CTTGTTTGGGCGGTGAAAGG	59.968	20	GATGGCCGGATTCATGGACT	59.891	20	20	307	466
TRINITY_DN15747_c0_g1_i4	1	p2	(AT)7	14	2	15	TAGCCGCCATTTCCCTTGAG	60.107	20	GGGTTGGTGGTCGGATTCAT	60.034	20	244	255	498	CTAGCCGCCATTTCCCTTGA	60.107	20	GGGTTGGTGGTCGGATTCAT	60.034	20	20	254	498	GCCATTTCCCTTGAGCTTGC	60.108	20	GGGTTGGTGGTCGGATTCAT	60.034	20	20	260	498
TRINITY_DN15718_c0_g1_i1	1	p3	(ATT)5	15	56	70	AAGTTCCAGGAGGCACACAC	60.179	20	CGCACCTCATTGCACAACAA	59.969	20	107	482	588	TTCCAGGAGGCACACACAAG	60.179	20	CGCACCTCATTGCACAACAA	59.969	20	20	485	588	TGGCAAAAGAACATGCACGG	59.968	20	GGGAGCCTTCAACCTCAAGG	60.323	20	20	523	720
TRINITY_DN15718_c0_g1_i2	1	p3	(ATT)5	15	56	70	TGGCAAAAGAACATGCACGG	59.968	20	CTCCAACTCCTCAGCCACAG	60.037	20	145	523	667	GGCACACACAAGCACTTAGC	60.04	20	CTCCAACTCCTCAGCCACAG	60.037	20	20	493	667	CTGTGGCTGAGGAGTTGGAG	60.037	20	ACTCCTTCCACAAACACGCA	60.107	20	20	648	862
TRINITY_DN15718_c0_g1_i3	1	p3	(ATT)5	15	56	70	TGGCAAAAGAACATGCACGG	59.968	20	CTCCAACTCCTCAGCCACAG	60.037	20	261	523	783	GGTGCGCATTCTTGAGGTTG	60.11	20	CTCCAACTCCTCAGCCACAG	60.037	20	20	583	783	GGCACACACAAGCACTTAGC	60.04	20	CAACCTCAAGAATGCGCACC	60.11	20	20	493	602
TRINITY_DN15718_c0_g1_i4	1	p3	(ATT)5	15	56	70	TGGCAAAAGAACATGCACGG	59.968	20	CTCCAACTCCTCAGCCACAG	60.037	20	145	523	667	GGCACACACAAGCACTTAGC	60.04	20	CTCCAACTCCTCAGCCACAG	60.037	20	20	493	667	GGCACACACAAGCACTTAGC	60.04	20	CAACCTCAAGAATGCGCACC	60.11	20	20	493	602
TRINITY_DN15722_c0_g2_i1	1	p2	(CT)6	12	211	222	ACAACACAAGCCGTCTCCAA	60.107	20	GGAACGAGAGACGGTGGTTT	59.967	20	132	115	246	AGCGCCTCAAACACTTCACT	60.179	20	GGAACGAGAGACGGTGGTTT	59.967	20	20	53	246	GCGCCTCAAACACTTCACTC	59.764	20	GGAACGAGAGACGGTGGTTT	59.967	20	20	54	246
TRINITY_DN15722_c0_g2_i2	1	p2	(CT)6	12	211	222	ACAACACAAGCCGTCTCCAA	60.107	20	GGAACGAGAGACGGTGGTTT	59.967	20	132	115	246	AGCGCCTCAAACACTTCACT	60.179	20	GGAACGAGAGACGGTGGTTT	59.967	20	20	53	246	GCGCCTCAAACACTTCACTC	59.764	20	GGAACGAGAGACGGTGGTTT	59.967	20	20	54	246
TRINITY_DN15722_c0_g2_i5	1	p2	(CT)6	12	211	222	ACAACACAAGCCGTCTCCAA	60.107	20	GGAACGAGAGACGGTGGTTT	59.967	20	132	115	246	AGCGCCTCAAACACTTCACT	60.179	20	GGAACGAGAGACGGTGGTTT	59.967	20	20	53	246	GCGCCTCAAACACTTCACTC	59.764	20	GGAACGAGAGACGGTGGTTT	59.967	20	20	54	246
TRINITY_DN15722_c0_g2_i6	1	p2	(CT)6	12	211	222	ACAACACAAGCCGTCTCCAA	60.107	20	GGAACGAGAGACGGTGGTTT	59.967	20	132	115	246	AGCGCCTCAAACACTTCACT	60.179	20	GGAACGAGAGACGGTGGTTT	59.967	20	20	53	246	GCGCCTCAAACACTTCACTC	59.764	20	GGAACGAGAGACGGTGGTTT	59.967	20	20	54	246
TRINITY_DN15740_c0_g1_i2	1	p3	(CTT)6	18	1830	1847	AAGCCTCAGCCAAATCCTCC	60.034	20	GCAACCCCAGAAGACATGGA	59.962	20	193	1637	1829	AAGCCTCAGCCAAATCCTCC	60.034	20	AGCAACCCCAGAAGACATGG	59.961	20	20	1637	1830	GCGTCAGCATCCTCTATCCC	60.038	20	GCAACCCCAGAAGACATGGA	59.962	20	20	1666	1829
TRINITY_DN15740_c0_g1_i2	2	p3	(TGA)6	18	2056	2073	AAGCCTCAGCCAAATCCTCC	60.034	20	GCAACCCCAGAAGACATGGA	59.962	20	193	1637	1829	AAGCCTCAGCCAAATCCTCC	60.034	20	AGCAACCCCAGAAGACATGG	59.961	20	20	1637	1830	GCGTCAGCATCCTCTATCCC	60.038	20	GCAACCCCAGAAGACATGGA	59.962	20	20	1666	1829
TRINITY_DN15740_c0_g1_i5	1	p3	(CTT)6	18	1096	1113	AGCAGCCGAATCCCAATCAA	60.034	20	GGAGGATTTGGCTGAGGCTT	60.034	20	223	700	922	TTCAGCAGCCGAATCCCAAT	60.034	20	GGAGGATTTGGCTGAGGCTT	60.034	20	20	697	922	ATTTCAGCAGCCGAATCCCA	60.034	20	GGAGGATTTGGCTGAGGCTT	60.034	20	20	695	922
TRINITY_DN15740_c0_g1_i5	2	p3	(TGA)6	18	1322	1339	AGCAGCCGAATCCCAATCAA	60.034	20	GGAGGATTTGGCTGAGGCTT	60.034	20	223	700	922	TTCAGCAGCCGAATCCCAAT	60.034	20	GGAGGATTTGGCTGAGGCTT	60.034	20	20	697	922	ATTTCAGCAGCCGAATCCCA	60.034	20	GGAGGATTTGGCTGAGGCTT	60.034	20	20	695	922
TRINITY_DN15740_c0_g1_i6	1	p3	(CTT)6	18	1481	1498	AGCAGCCGAATCCCAATCAA	60.034	20	GGAGGATTTGGCTGAGGCTT	60.034	20	223	1085	1307	TTCAGCAGCCGAATCCCAAT	60.034	20	GGAGGATTTGGCTGAGGCTT	60.034	20	20	1082	1307	ATTTCAGCAGCCGAATCCCA	60.034	20	GGAGGATTTGGCTGAGGCTT	60.034	20	20	1080	1307
TRINITY_DN15740_c0_g1_i6	2	p3	(TGA)6	18	1707	1724	AGCAGCCGAATCCCAATCAA	60.034	20	GGAGGATTTGGCTGAGGCTT	60.034	20	223	1085	1307	TTCAGCAGCCGAATCCCAAT	60.034	20	GGAGGATTTGGCTGAGGCTT	60.034	20	20	1082	1307	ATTTCAGCAGCCGAATCCCA	60.034	20	GGAGGATTTGGCTGAGGCTT	60.034	20	20	1080	1307
TRINITY_DN15758_c0_g2_i1	1	p2	(AC)6	12	243	254	AGCATCTCCCCTACACCCAA	60.253	20	AGCCATGAGTTTCGCCTTCA	59.963	20	261	755	1015	AGCATCTCCCCTACACCCAA	60.253	20	CCTTCATGCCCCTGAGTGTT	59.961	20	20	755	1001	ATCCCAGCATCTCCCCTACA	59.731	20	AGCCATGAGTTTCGCCTTCA	59.963	20	20	750	1015
TRINITY_DN15773_c0_g1_i1	1	p3	(TTC)5	15	163	177	CACCACGTCCATGACAGTGA	59.967	20	ATGCACCGGAACAAGGACAA	60.179	20	243	503	745	CACCACGTCCATGACAGTGA	59.967	20	GCCTCCGCATTATGTCATGC	59.761	20	20	503	761	ATCAGCAAAAGGGAAGCCGT	60.251	20	TCACTGTCATGGACGTGGTG	59.967	20	20	330	522
TRINITY_DN15773_c0_g1_i1	2	p2	(TG)8	16	1650	1665	CACCACGTCCATGACAGTGA	59.967	20	ATGCACCGGAACAAGGACAA	60.179	20	243	503	745	CACCACGTCCATGACAGTGA	59.967	20	GCCTCCGCATTATGTCATGC	59.761	20	20	503	761	ATCAGCAAAAGGGAAGCCGT	60.251	20	TCACTGTCATGGACGTGGTG	59.967	20	20	330	522
TRINITY_DN15773_c0_g1_i2	1	p3	(TTC)5	15	163	177	CACCACGTCCATGACAGTGA	59.967	20	ATGCACCGGAACAAGGACAA	60.179	20	243	503	745	CACCACGTCCATGACAGTGA	59.967	20	GCCTCCGCATTATGTCATGC	59.761	20	20	503	761	ATCAGCAAAAGGGAAGCCGT	60.251	20	TCACTGTCATGGACGTGGTG	59.967	20	20	330	522
TRINITY_DN15773_c0_g1_i3	1	p3	(TTC)5	15	163	177	AACTTTGTCAGTGGTGGCCA	60.034	20	GCAGCATCCAAAGGCAACAA	59.966	20	141	1922	2062	AACTTTGTCAGTGGTGGCCA	60.034	20	TTGCAGCATCCAAAGGCAAC	59.966	20	20	1922	2064	GTTGCCTTTGGATGCTGCAA	59.966	20	AGCTCGGGAATCCATTGCAA	60.034	20	20	2045	2207
TRINITY_DN15773_c0_g1_i4	1	p3	(TTC)5	15	163	177	CACCACGTCCATGACAGTGA	59.967	20	ATGCACCGGAACAAGGACAA	60.179	20	243	503	745	CACCACGTCCATGACAGTGA	59.967	20	GCCTCCGCATTATGTCATGC	59.761	20	20	503	761	ATCAGCAAAAGGGAAGCCGT	60.251	20	TCACTGTCATGGACGTGGTG	59.967	20	20	330	522
TRINITY_DN15773_c0_g1_i4	2	p2	(TG)8	16	1695	1710	CACCACGTCCATGACAGTGA	59.967	20	ATGCACCGGAACAAGGACAA	60.179	20	243	503	745	CACCACGTCCATGACAGTGA	59.967	20	GCCTCCGCATTATGTCATGC	59.761	20	20	503	761	ATCAGCAAAAGGGAAGCCGT	60.251	20	TCACTGTCATGGACGTGGTG	59.967	20	20	330	522
TRINITY_DN15773_c0_g1_i5	1	p3	(TTC)5	15	163	177	AACTTTGTCAGTGGTGGCCA	60.034	20	GCAGCATCCAAAGGCAACAA	59.966	20	141	1877	2017	AACTTTGTCAGTGGTGGCCA	60.034	20	TTGCAGCATCCAAAGGCAAC	59.966	20	20	1877	2019	GTTGCCTTTGGATGCTGCAA	59.966	20	AGCTCGGGAATCCATTGCAA	60.034	20	20	2000	2162
TRINITY_DN15777_c0_g1_i1	1	p3	(AAG)6	18	330	347	AGTGTTGGCTCATCCATGGG	60.034	20	TTCAGACTCACCATGCCCAC	59.963	20	196	1105	1300	AGTGTTGGCTCATCCATGGG	60.034	20	GTTCAGACTCACCATGCCCA	59.963	20	20	1105	1301	AGTGTTGGCTCATCCATGGG	60.034	20	TGGTTCAGACTCACCATGCC	59.963	20	20	1105	1303
TRINITY_DN15777_c0_g1_i2	1	p3	(AAG)6	18	314	331	TGGGCCAGCAAGGTATGAAG	60.034	20	TGTGGAATACGCTGGTCCAC	60.037	20	262	1620	1881	TGGGCCAGCAAGGTATGAAG	60.034	20	TGCTTCAACCATAGCTCGGG	60.108	20	20	1620	1812	TATTACAGCAGCTGTGGGCC	60.107	20	TGTGGAATACGCTGGTCCAC	60.037	20	20	1606	1881
TRINITY_DN15777_c0_g1_i4	1	p3	(AAG)6	18	330	347	TGGGCCAGCAAGGTATGAAG	60.034	20	TGTGGAATACGCTGGTCCAC	60.037	20	262	784	1045	GTCGCCTTCCAAGCTTGTTG	60.04	20	CTTCATACCTTGCTGGCCCA	60.034	20	20	565	803	TGGGCCAGCAAGGTATGAAG	60.034	20	TGCTTCAACCATAGCTCGGG	60.108	20	20	784	976
TRINITY_DN15777_c0_g1_i5	1	p3	(AAG)6	18	314	331	AGTGTTGGCTCATCCATGGG	60.034	20	TTCAGACTCACCATGCCCAC	59.963	20	196	1089	1284	AGTGTTGGCTCATCCATGGG	60.034	20	GTTCAGACTCACCATGCCCA	59.963	20	20	1089	1285	AGTGTTGGCTCATCCATGGG	60.034	20	TGGTTCAGACTCACCATGCC	59.963	20	20	1089	1287
TRINITY_DN15777_c0_g1_i6	1	p3	(AAG)6	18	330	347	TGGGCCAGCAAGGTATGAAG	60.034	20	TGTGGAATACGCTGGTCCAC	60.037	20	262	1636	1897	TGGGCCAGCAAGGTATGAAG	60.034	20	TGCTTCAACCATAGCTCGGG	60.108	20	20	1636	1828	TATTACAGCAGCTGTGGGCC	60.107	20	TGTGGAATACGCTGGTCCAC	60.037	20	20	1622	1897
TRINITY_DN15777_c0_g1_i7	1	p3	(AAG)6	18	230	247	AGTGTTGGCTCATCCATGGG	60.034	20	TTCAGACTCACCATGCCCAC	59.963	20	196	1005	1200	AGTGTTGGCTCATCCATGGG	60.034	20	GTTCAGACTCACCATGCCCA	59.963	20	20	1005	1201	AGTGTTGGCTCATCCATGGG	60.034	20	TGGTTCAGACTCACCATGCC	59.963	20	20	1005	1203
TRINITY_DN15777_c0_g1_i8	1	p3	(AAG)6	18	314	331	AGTGTTGGCTCATCCATGGG	60.034	20	TTCAGACTCACCATGCCCAC	59.963	20	196	1941	2136	AGTGTTGGCTCATCCATGGG	60.034	20	GTTCAGACTCACCATGCCCA	59.963	20	20	1941	2137	AGTGTTGGCTCATCCATGGG	60.034	20	TGGTTCAGACTCACCATGCC	59.963	20	20	1941	2139
TRINITY_DN15777_c0_g1_i9	1	p3	(AAG)6	18	330	347	AGTGTTGGCTCATCCATGGG	60.034	20	TTCAGACTCACCATGCCCAC	59.963	20	196	1957	2152	AGTGTTGGCTCATCCATGGG	60.034	20	GTTCAGACTCACCATGCCCA	59.963	20	20	1957	2153	AGTGTTGGCTCATCCATGGG	60.034	20	TGGTTCAGACTCACCATGCC	59.963	20	20	1957	2155
TRINITY_DN15777_c0_g1_i11	1	p3	(AAG)6	18	314	331	TGGGCCAGCAAGGTATGAAG	60.034	20	TGTGGAATACGCTGGTCCAC	60.037	20	262	768	1029	GTCGCCTTCCAAGCTTGTTG	60.04	20	CTTCATACCTTGCTGGCCCA	60.034	20	20	549	787	TGGGCCAGCAAGGTATGAAG	60.034	20	TGCTTCAACCATAGCTCGGG	60.108	20	20	768	960
TRINITY_DN15791_c0_g1_i1	1	p2	(GA)6	12	512	523	CACCTATCGACGGGATGGTG	59.968	20	TGGAGTGATGGGCCACAAAG	60.251	20	207	269	475	CACCTATCGACGGGATGGTG	59.968	20	CTGGAGTGATGGGCCACAAA	60.251	20	20	269	476	TGACAGCCGCCTTCTTCTAC	59.753	20	GGTCCTCCAGGAGACACTCT	59.96	20	20	218	319
TRINITY_DN15802_c0_g1_i1	1	p3	(CTA)5	15	153	167	TGCATATCTCTGGCGGCAAA	60.107	20	TGATTTCACTTGCCCGAGCT	59.963	20	241	557	797	TTGCATATCTCTGGCGGCAA	60.107	20	TGATTTCACTTGCCCGAGCT	59.963	20	20	556	797	TCTCTGGCGGCAAAGATGAG	60.108	20	TGATTTCACTTGCCCGAGCT	59.963	20	20	563	797
TRINITY_DN15814_c0_g1_i1	1	p2	(CT)7	14	13	26	GGGGAAGGTGGACGTAAAGG	60.036	20	AGATGTCCCTCCTCGTGTCA	59.96	20	147	362	508	GGGGAAGGTGGACGTAAAGG	60.036	20	TCAGATGTCCCTCCTCGTGT	59.96	20	20	362	510	GGTCCAGTTGATGAGCGTCA	60.037	20	AGATGTCCCTCCTCGTGTCA	59.96	20	20	404	508
TRINITY_DN15833_c0_g1_i1	1	p2	(CA)8	16	233	248	ATGCATGCACACACACACAC	59.969	20	TGGGATTGCGGCTTTGTTTG	59.967	20	199	225	423	ATGCATGCACACACACACAC	59.969	20	ATGAAGTTGCAGCGGGAGAA	59.963	20	20	225	360	CAAACAAAGCCGCAATCCCA	59.967	20	CGAGTGGTTGGTGCTAAGGT	59.965	20	20	404	523
TRINITY_DN15838_c0_g1_i1	1	p2	(AG)12	24	1185	1208	CCCGATCATCCTTGTACCGG	59.966	20	TCTGCGAACAACACCAGGAA	59.821	20	100	1087	1186	CCACCGGGGAAGAAATCGAA	60.036	20	TTTACCAGAGCGTGTGCACA	60.179	20	20	493	711	CCAAGCAAGTCCTGGGTGAT	59.961	20	TGCGAACAACACCAGGAAGA	59.821	20	20	1029	1184
TRINITY_DN15838_c0_g1_i2	1	p2	(AG)12	24	701	724	CCCGATCATCCTTGTACCGG	59.966	20	TCTGCGAACAACACCAGGAA	59.821	20	100	603	702	CCAAGCAAGTCCTGGGTGAT	59.961	20	TGCGAACAACACCAGGAAGA	59.821	20	20	545	700	CCAAGCAAGTCCTGGGTGAT	59.961	20	TCTGCGAACAACACCAGGAA	59.821	20	20	545	702
TRINITY_DN15853_c0_g1_i1	1	p2	(CT)6	12	346	357	CATTTTCGCTGCCGCCATTA	59.9	20	AGTGACGAGCCACAGGAAAG	59.966	20	133	810	942	ATTTTCGCTGCCGCCATTAC	59.899	20	AGTGACGAGCCACAGGAAAG	59.966	20	20	811	942	CTTTCCTGTGGCTCGTCACT	59.966	20	AAACCCGGAAAGCCCAAGAA	60.106	20	20	923	1053
TRINITY_DN15853_c0_g1_i1	2	c	(TTC)6ttg(CCA)7	42	843	884	CATTTTCGCTGCCGCCATTA	59.9	20	AGTGACGAGCCACAGGAAAG	59.966	20	133	810	942	ATTTTCGCTGCCGCCATTAC	59.899	20	AGTGACGAGCCACAGGAAAG	59.966	20	20	811	942	CTTTCCTGTGGCTCGTCACT	59.966	20	AAACCCGGAAAGCCCAAGAA	60.106	20	20	923	1053
TRINITY_DN15853_c0_g1_i2	1	p2	(CT)6	12	346	357	CATTTTCGCTGCCGCCATTA	59.9	20	AGTGACGAGCCACAGGAAAG	59.966	20	133	810	942	ATTTTCGCTGCCGCCATTAC	59.899	20	AGTGACGAGCCACAGGAAAG	59.966	20	20	811	942	CTTTCCTGTGGCTCGTCACT	59.966	20	AAACCCGGAAAGCCCAAGAA	60.106	20	20	923	1053
TRINITY_DN15853_c0_g1_i2	2	c	(TTC)6ttg(CCA)7	42	843	884	CATTTTCGCTGCCGCCATTA	59.9	20	AGTGACGAGCCACAGGAAAG	59.966	20	133	810	942	ATTTTCGCTGCCGCCATTAC	59.899	20	AGTGACGAGCCACAGGAAAG	59.966	20	20	811	942	CTTTCCTGTGGCTCGTCACT	59.966	20	AAACCCGGAAAGCCCAAGAA	60.106	20	20	923	1053
TRINITY_DN15853_c0_g1_i3	1	p2	(CT)6	12	346	357	CATTTTCGCTGCCGCCATTA	59.9	20	AGTGACGAGCCACAGGAAAG	59.966	20	133	810	942	ATTTTCGCTGCCGCCATTAC	59.899	20	AGTGACGAGCCACAGGAAAG	59.966	20	20	811	942	CTTTCCTGTGGCTCGTCACT	59.966	20	AAACCCGGAAAGCCCAAGAA	60.106	20	20	923	1053
TRINITY_DN15853_c0_g1_i3	2	c	(TTC)6ttg(CCA)7	42	843	884	CATTTTCGCTGCCGCCATTA	59.9	20	AGTGACGAGCCACAGGAAAG	59.966	20	133	810	942	ATTTTCGCTGCCGCCATTAC	59.899	20	AGTGACGAGCCACAGGAAAG	59.966	20	20	811	942	CTTTCCTGTGGCTCGTCACT	59.966	20	AAACCCGGAAAGCCCAAGAA	60.106	20	20	923	1053
TRINITY_DN15899_c0_g2_i1	1	p3	(GGC)5	15	700	714	GCCAGTTTGTGCAGTTCCAG	59.969	20	GGTGGCCGAATCTTCCTTCA	60.035	20	134	317	450	TGAAGGAAGATTCGGCCACC	60.035	20	GCCAGAACTACCACCAGGAC	60.036	20	20	431	653	CCATCTTGCGCAAGTTGGTC	60.11	20	CTGGAACTGCACAAACTGGC	59.969	20	20	204	336
TRINITY_DN15960_c0_g1_i1	1	p3	(CAA)5	15	667	681	CGCCAGGAAGGGAAGAGAAG	60.108	20	ACCCACCTCCCTCTCATTCA	59.881	20	164	815	978	CCAAGGTGTCGTAGTAGGCG	60.179	20	ACCCACCTCCCTCTCATTCA	59.881	20	20	867	978	AAGAGAGTTGCGCCAGGAAG	60.321	20	ACCCACCTCCCTCTCATTCA	59.881	20	20	805	978
TRINITY_DN15959_c0_g1_i2	1	p2	(TA)11	22	650	671	TCCCACGACTCTTCCTCCAT	59.959	20	AATGGTGATGTTGCTGCTGC	59.754	20	165	52	216	GCAGCAGCAACATCACCATT	59.754	20	CAAGGCGCTTTTCAACACCA	59.898	20	20	197	418	GCAGCAGCAACATCACCATT	59.754	20	ACAAGGCGCTTTTCAACACC	59.898	20	20	197	419
TRINITY_DN15955_c0_g1_i1	1	p2	(TC)15	30	30	59	CTGGAGAGCTACTTCCCCCT	60.032	20	TGTGCTCTTGTGTGCCAGAA	60.107	20	126	656	781	CACTGTGCTACCACTGCTCA	59.966	20	GAGAGCCTCTCATGGGTTGG	59.82	20	20	100	349	TCCTTCCCCGAGTGTTGAGA	60.179	20	CCACTGACTGGAGCACATGT	59.964	20	20	1218	1386
TRINITY_DN15955_c0_g1_i2	1	p2	(TC)15	30	30	59	CTGGAGAGCTACTTCCCCCT	60.032	20	TGTGCTCTTGTGTGCCAGAA	60.107	20	126	569	694	CCAACCCATGAGAGGCTCTC	59.82	20	AGGGGGAAGTAGCTCTCCAG	60.032	20	20	330	588	CACTGTGCTACCACTGCTCA	59.966	20	GAGAGCCTCTCATGGGTTGG	59.82	20	20	100	349
TRINITY_DN15955_c0_g1_i3	1	p2	(TC)15	30	30	59	CTGGAGAGCTACTTCCCCCT	60.032	20	AGAGCGCAAAATCCCACAGA	59.963	20	214	569	782	TCTGTGGGATTTTGCGCTCT	59.963	20	TGGGTGACTATTCCGTTGGC	60.036	20	20	763	923	TCTGTGGGATTTTGCGCTCT	59.963	20	AGCCCAAATTGAGAGCAGCT	59.961	20	20	763	879
TRINITY_DN15961_c0_g1_i2	1	p2	(TA)7	14	887	900	CCGACTCGAATTTCCCCCAA	60.036	20	GCAGTGTTGTGCGCAATTTG	59.77	20	266	548	813	AGAGACAAGCTCGGCTTCAC	60.038	20	GCAGTGTTGTGCGCAATTTG	59.77	20	20	706	813	CCGACTCGAATTTCCCCCAA	60.036	20	GCCGAGCTTGTCTCTTGAGA	59.755	20	20	548	720
TRINITY_DN15970_c0_g1_i1	1	p2	(AT)7	14	1054	1067	CAGGTTTGGTTCAGCGGTTG	59.969	20	AGCGTCGTTTCATCCAAGGT	59.965	20	197	84	280	TTCGGCATTTGCAGGTTTGG	59.967	20	AGCGTCGTTTCATCCAAGGT	59.965	20	20	73	280	CTGGAGTAGGGGTGCCTTTG	60.035	20	AGCGTCGTTTCATCCAAGGT	59.965	20	20	142	280
TRINITY_DN15970_c0_g1_i2	1	p2	(AT)7	14	1066	1079	CTGGAGTAGGGGTGCCTTTG	60.035	20	AGCGTCGTTTCATCCAAGGT	59.965	20	139	154	292	CTGGAGTAGGGGTGCCTTTG	60.035	20	CCAAGGTGCAAACAACAGGG	59.895	20	20	154	279	CTGGAGTAGGGGTGCCTTTG	60.035	20	AGGAGCCTAGCCTTCTCTCC	60.106	20	20	154	330
TRINITY_DN15983_c0_g1_i1	1	p3	(CTT)5	15	192	206	CAGAGTGGTTGGCTTGCAAC	59.969	20	GTGACAAAGTCAACACCGGC	59.971	20	148	542	689	GCAGAGGAAGTCGACCACAA	59.966	20	GTGACAAAGTCAACACCGGC	59.971	20	20	566	689	TTGCAGAGGAAGTCGACCAC	59.966	20	GTGACAAAGTCAACACCGGC	59.971	20	20	564	689
TRINITY_DN15983_c0_g1_i2	1	p3	(CTT)5	15	192	206	CAGAGTGGTTGGCTTGCAAC	59.969	20	GTGACAAAGTCAACACCGGC	59.971	20	249	542	790	GCAGAGGAAGTCGACCACAA	59.966	20	GTGACAAAGTCAACACCGGC	59.971	20	20	566	790	TTGCAGAGGAAGTCGACCAC	59.966	20	GTGACAAAGTCAACACCGGC	59.971	20	20	564	790
TRINITY_DN16001_c0_g1_i1	1	c	(AC)7(AT)7	28	33	60	TCGAAGGAAGGAAGGAACGC	60.038	20	TCCACCAATACTCCAACGCC	60.036	20	142	584	725	ATGGAGCAGGTGAGGGAGAT	60.03	20	TGAATCACGCACTCTCCTCG	59.829	20	20	271	496	CGAGGAGAGTGCGTGATTCA	59.829	20	TCCACCAATACTCCAACGCC	60.036	20	20	477	725
TRINITY_DN16001_c0_g1_i2	1	p3	(ATT)5	15	43	57	TCGAAGGAAGGAAGGAACGC	60.038	20	TCCACCAATACTCCAACGCC	60.036	20	142	447	588	ATGGAGCAGGTGAGGGAGAT	60.03	20	TGAATCACGCACTCTCCTCG	59.829	20	20	134	359	CGAGGAGAGTGCGTGATTCA	59.829	20	TCCACCAATACTCCAACGCC	60.036	20	20	340	588
TRINITY_DN16017_c0_g1_i1	1	p2	(AT)8	16	134	149	AGCGGCTCATTTATGTCTCCT	59.235	21	TGCACAAGCTTTCTCTGTCT	57.372	20	152	258	409	AGGAGCGGCTCATTTATGTCT	59.235	21	TGCACAAGCTTTCTCTGTCT	57.372	20	20	255	409	ACAGAAGAATAAGGAGCGGCT	59.166	21	TGCACAAGCTTTCTCTGTCT	57.372	20	20	244	409
TRINITY_DN16013_c0_g1_i1	1	p2	(AT)7	14	2169	2182	CGCACAACCCTTGGACTTTG	59.969	20	GTTGGGAGTCGGAGGAACAG	60.037	20	248	712	959	TCAATGGCGTTTCTACCGCT	60.037	20	ACCTCGACCCTGGCTATCTT	60.032	20	20	1315	1420	CTGTTCCTCCGACTCCCAAC	60.037	20	TTACAGCAAGCGGTCGAAGT	59.967	20	20	940	1040
TRINITY_DN16013_c0_g1_i2	1	p2	(AT)7	14	2101	2114	CGCACAACCCTTGGACTTTG	59.969	20	GTTGGGAGTCGGAGGAACAG	60.037	20	248	644	891	TCAATGGCGTTTCTACCGCT	60.037	20	ACCTCGACCCTGGCTATCTT	60.032	20	20	1247	1352	CTGTTCCTCCGACTCCCAAC	60.037	20	TTACAGCAAGCGGTCGAAGT	59.967	20	20	872	972
TRINITY_DN16014_c0_g1_i1	1	p2	(CT)6	12	82	93	CCAAAGAAAGAGGCAGCAGC	59.757	20	CAAGTTTGCTCTTGGGTGCC	59.967	20	263	1238	1500	CGCCACCAGACCCAGTTTTA	60.251	20	CAAGTTTGCTCTTGGGTGCC	59.967	20	20	1275	1500	GCCTGATGACAAAGCCAAGC	60.109	20	GGCTCCTCTTTCTTCTCCGG	59.823	20	20	910	1116
TRINITY_DN16014_c0_g1_i2	1	p2	(CT)6	12	82	93	CCAAAGAAAGAGGCAGCAGC	59.757	20	CAAGTTTGCTCTTGGGTGCC	59.967	20	263	1893	2155	CGCCACCAGACCCAGTTTTA	60.251	20	CAAGTTTGCTCTTGGGTGCC	59.967	20	20	1930	2155	CCAAAGAAAGAGGCAGCAGC	59.757	20	AAGTTTGCTCTTGGGTGCCT	60.106	20	20	1893	2154
TRINITY_DN16014_c0_g1_i3	1	p2	(CT)6	12	82	93	CCAAAGAAAGAGGCAGCAGC	59.757	20	CAAGTTTGCTCTTGGGTGCC	59.967	20	263	871	1133	CGCCACCAGACCCAGTTTTA	60.251	20	CAAGTTTGCTCTTGGGTGCC	59.967	20	20	908	1133	GCCTGATGACAAAGCCAAGC	60.109	20	GGCTCCTCTTTCTTCTCCGG	59.823	20	20	543	749
TRINITY_DN16014_c0_g1_i4	1	p2	(CT)6	12	82	93	CCAAAGAAAGAGGCAGCAGC	59.757	20	CAAGTTTGCTCTTGGGTGCC	59.967	20	263	665	927	CGCCACCAGACCCAGTTTTA	60.251	20	CAAGTTTGCTCTTGGGTGCC	59.967	20	20	702	927	GCCTGATGACAAAGCCAAGC	60.109	20	GGCTCCTCTTTCTTCTCCGG	59.823	20	20	337	543
TRINITY_DN16018_c0_g2_i1	1	p2	(AT)6	12	141	152	AATGCTTAGCCACCCACTCC	60.034	20	GGTGGAGGGAATGCCATTGA	60.033	20	107	387	493	AATGCTTAGCCACCCACTCC	60.034	20	GATTGCTGGATGAGGCGAGA	59.894	20	20	387	518	AATGCTTAGCCACCCACTCC	60.034	20	ATTGCTGGATGAGGCGAGAG	59.894	20	20	387	517
TRINITY_DN16021_c0_g2_i1	1	p3	(AGA)5	15	1138	1152	TTGCCACTAAGTGCAGCGTA	59.966	20	CGAAGCGCACTCAATGGATG	59.973	20	144	956	1099	CAGGCGCCTCTGCACATATA	59.966	20	TGTGAGGTCGATTCTGCACC	60.037	20	20	274	520	GGCGCCTCTGCACATATACT	59.966	20	TGTGAGGTCGATTCTGCACC	60.037	20	20	276	520
TRINITY_DN16048_c0_g1_i1	1	p3	(GAT)5	15	356	370	TGAGGAGCGAGGTAAGGGAA	59.959	20	ACGCAAGACTGGCATACCAA	59.964	20	138	1035	1172	TGAGGAGCGAGGTAAGGGAA	59.959	20	AACGCAAGACTGGCATACCA	59.964	20	20	1035	1173	ACGCTTGGTACGTTTCCCTT	59.893	20	ACGCAAGACTGGCATACCAA	59.964	20	20	977	1172
TRINITY_DN16048_c0_g1_i1	2	p3	(TGA)5	15	748	762	TGAGGAGCGAGGTAAGGGAA	59.959	20	ACGCAAGACTGGCATACCAA	59.964	20	138	1035	1172	TGAGGAGCGAGGTAAGGGAA	59.959	20	AACGCAAGACTGGCATACCA	59.964	20	20	1035	1173	ACGCTTGGTACGTTTCCCTT	59.893	20	ACGCAAGACTGGCATACCAA	59.964	20	20	977	1172
TRINITY_DN16060_c0_g1_i1	1	p4	(TAAA)6	24	174	197	ACCAACTTAATCTTCCTTCGTCTGA	59.988	25	CACGACGCTCTTCCGATCTT	60.179	20	135	121	255	ACCAACTTAATCTTCCTTCGTCTG	58.761	24	CACGACGCTCTTCCGATCTT	60.179	20	20	121	255	ACCAACTTAATCTTCCTTCGTCTGA	59.988	25	ACGACGCTCTTCCGATCTTT	59.473	20	20	121	254
TRINITY_DN16066_c0_g1_i1	1	p2	(AG)15	30	146	175	CTCTCTGTTACTCCGTCGGC	59.901	20	AACTGCAGGGAAGAGGAAGC	59.963	20	175	300	474	GCTCTCTGTTACTCCGTCGG	59.901	20	AACTGCAGGGAAGAGGAAGC	59.963	20	20	299	474	TCGTTTACTGCCCCCATTCC	60.035	20	ACCCAAAACAATGGCAAGGC	59.892	20	20	110	267
TRINITY_DN16066_c0_g1_i2	1	p2	(AG)15	30	146	175	CTCTCTGTTACTCCGTCGGC	59.901	20	AACTGCAGGGAAGAGGAAGC	59.963	20	175	300	474	GCTCTCTGTTACTCCGTCGG	59.901	20	AACTGCAGGGAAGAGGAAGC	59.963	20	20	299	474	TCGTTTACTGCCCCCATTCC	60.035	20	ACCCAAAACAATGGCAAGGC	59.892	20	20	110	267
TRINITY_DN16066_c0_g1_i3	1	p2	(AG)16	32	146	177	CTCTCTGTTACTCCGTCGGC	59.901	20	AACTGCAGGGAAGAGGAAGC	59.963	20	175	302	476	GCTCTCTGTTACTCCGTCGG	59.901	20	AACTGCAGGGAAGAGGAAGC	59.963	20	20	301	476	TCGTTTACTGCCCCCATTCC	60.035	20	ACCCAAAACAATGGCAAGGC	59.892	20	20	110	269
TRINITY_DN16066_c0_g1_i4	1	p2	(AG)16	32	146	177	CTCTCTGTTACTCCGTCGGC	59.901	20	AACTGCAGGGAAGAGGAAGC	59.963	20	175	302	476	GCTCTCTGTTACTCCGTCGG	59.901	20	AACTGCAGGGAAGAGGAAGC	59.963	20	20	301	476	TCGTTTACTGCCCCCATTCC	60.035	20	ACCCAAAACAATGGCAAGGC	59.892	20	20	110	269
TRINITY_DN16084_c0_g1_i1	1	p2	(AT)6	12	1951	1962	GCTGGTTTCCCTCTGTCTCC	60.036	20	ACCCAGGATTGAGAGTCGGA	59.959	20	227	764	990	GCTGGTTTCCCTCTGTCTCC	60.036	20	CAGGATTGAGAGTCGGAGGC	59.896	20	20	764	987	GGTGGACAATACCGGTGGAG	60.108	20	ACCCAGGATTGAGAGTCGGA	59.959	20	20	786	990
TRINITY_DN16081_c0_g1_i1	1	p2	(GA)8	16	3108	3123	ACCAGATGTGAGCTTGCGAA	59.965	20	CGCGCTCACACCCAATTATG	59.972	20	172	1332	1503	GCTTTCCCTTCAGGATGGCT	60.034	20	AAAGGGGGAAGAAGGATGCG	60.034	20	20	769	955	GGCTGCTTTCCCTTCAGGAT	60.034	20	AAAGGGGGAAGAAGGATGCG	60.034	20	20	765	955
TRINITY_DN16081_c0_g1_i2	1	p2	(GA)8	16	2637	2652	ACCAGATGTGAGCTTGCGAA	59.965	20	CGCGCTCACACCCAATTATG	59.972	20	172	1332	1503	GCTTTCCCTTCAGGATGGCT	60.034	20	AAAGGGGGAAGAAGGATGCG	60.034	20	20	769	955	GGCTGCTTTCCCTTCAGGAT	60.034	20	AAAGGGGGAAGAAGGATGCG	60.034	20	20	765	955
TRINITY_DN16081_c0_g1_i3	1	p2	(GA)8	16	1170	1185	CTTGACCGTGCCCCTGTAAT	60.035	20	AGTCGAGTCTAGCCACCACT	59.962	20	272	873	1144	TTGACCGTGCCCCTGTAATC	60.036	20	AGTCGAGTCTAGCCACCACT	59.962	20	20	874	1144	AGTGGTGGCTAGACTCGACT	59.962	20	AAACCAACCCTAGCTCGCTC	60.036	20	20	1125	1368
TRINITY_DN16102_c0_g1_i4	1	p2	(GA)6	12	602	613	CAGCATCTCGCACTTGCTTC	59.903	20	TGGACAAGCACTGCCTCAAA	60.107	20	185	253	437	CAGCATCTCGCACTTGCTTC	59.903	20	TTGGACAAGCACTGCCTCAA	60.107	20	20	253	438	AAACAGCATCTCGCACTTGC	59.761	20	TGGACAAGCACTGCCTCAAA	60.107	20	20	250	437
TRINITY_DN16107_c0_g2_i1	1	p3	(TCA)5	15	291	305	TTTGAGCCAGGATGAGCCAG	60.035	20	TTGCGCGTATATGCCCAGAT	59.965	20	178	66	243	TTTGAGCCAGGATGAGCCAG	60.035	20	AAGTGAATATGCCCTGCCCC	60.106	20	20	66	194	TTTGAGCCAGGATGAGCCAG	60.035	20	ATCGCATCCCCTGTGACTTG	60.108	20	20	66	260
TRINITY_DN16107_c0_g2_i2	1	p3	(TCA)5	15	199	213	CGTATCAGTTAGGGTGGGGC	59.894	20	TTGCGCGTATATGCCCAGAT	59.965	20	119	33	151	GAGTCTTCTTAAGGGCGGGG	59.822	20	TTGCGCGTATATGCCCAGAT	59.965	20	20	3	151	CGTATCAGTTAGGGTGGGGC	59.894	20	ATCGCATCCCCTGTGACTTG	60.108	20	20	33	168
TRINITY_DN16107_c0_g2_i3	1	p3	(TCA)5	15	617	631	GATGGGGTGGGGCCATTTTA	60.032	20	TACTGAGCACGTTGTGACCC	59.967	20	104	280	383	GATGGGGTGGGGCCATTTTA	60.032	20	CTGGCTCATCCTGGCTCAAA	60.035	20	20	280	411	GGGTCACAACGTGCTCAGTA	59.967	20	TTGCGCGTATATGCCCAGAT	59.965	20	20	364	569
TRINITY_DN16116_c0_g1_i1	1	p2	(AG)8	16	1108	1123	GCAGTTCAAGCGATGGTTGG	60.11	20	GGCTAGGCAAGTCACGTTCT	60.037	20	218	775	992	AAGAGACCTCGCCTCCTCTT	59.96	20	ACACTCCGAGAAGAATGGCG	60.109	20	20	951	1050	AAAGAGACCTCGCCTCCTCT	59.96	20	ACACTCCGAGAAGAATGGCG	60.109	20	20	950	1050
TRINITY_DN16116_c0_g1_i2	1	p2	(AG)8	16	1066	1081	GCAGTTCAAGCGATGGTTGG	60.11	20	GGCTAGGCAAGTCACGTTCT	60.037	20	218	733	950	AAGAGACCTCGCCTCCTCTT	59.96	20	ACACTCCGAGAAGAATGGCG	60.109	20	20	909	1008	AAAGAGACCTCGCCTCCTCT	59.96	20	ACACTCCGAGAAGAATGGCG	60.109	20	20	908	1008
TRINITY_DN16149_c0_g1_i1	1	p3	(TCC)5	15	1447	1461	TTCTTCCTCCTCCTCCTCCG	60.033	20	CAAAATCAGGTTTGGCGCCA	59.967	20	149	1442	1590	TGGCGCCAAACCTGATTTTG	59.967	20	TCATCATCGCCGATCATGCA	59.966	20	20	1571	1798	AAGCTTGCCCTGCTTCTAGG	60.035	20	CGGAGGAGGAGGAGGAAGAA	60.033	20	20	1225	1461
TRINITY_DN16133_c0_g1_i1	1	p2	(TA)8	16	62	77	GGCCCCAACACCCATCATTA	60.033	20	AGCCAACTTGAACAACCCCA	60.033	20	187	714	900	TCGAGCTGTGAGTAGACGGA	60.037	20	TAATGATGGGTGTTGGGGCC	60.033	20	20	607	733	CCGCCTGTAAAGGTTTTGGC	60.039	20	TAATGATGGGTGTTGGGGCC	60.033	20	20	485	733
TRINITY_DN16127_c0_g1_i2	1	p3	(TGA)5	15	1531	1545	CCCGACGAGAAATGGTCACA	60.038	20	ATCAACTTGTTGGGCAACGC	59.968	20	183	721	903	GCGAAAGTGAGGGATTTCGC	59.903	20	ATCAACTTGTTGGGCAACGC	59.968	20	20	661	903	ACCAGGGAAGCACAAACCAA	60.033	20	GGACGATCACGGAATTCGGA	59.898	20	20	175	380
TRINITY_DN16128_c0_g1_i1	1	p4	(TTAA)5	20	142	161	GGAGGTGGTGGTGAACTGAG	59.965	20	CTGCTTTGGCGCTGAAAAGT	59.969	20	194	258	451	CAGCTCCAGCCACTTGGTTA	59.963	20	CTGCTTTGGCGCTGAAAAGT	59.969	20	20	307	451	GGTGGTGAACTGAGTCGAGG	60.038	20	CTGCTTTGGCGCTGAAAAGT	59.969	20	20	264	451
TRINITY_DN16128_c0_g1_i2	1	p4	(TTAA)5	20	142	161	GGAGGTGGTGGTGAACTGAG	59.965	20	CTGCTTTGGCGCTGAAAAGT	59.969	20	194	258	451	CAGCTCCAGCCACTTGGTTA	59.963	20	CTGCTTTGGCGCTGAAAAGT	59.969	20	20	307	451	GGTGGTGAACTGAGTCGAGG	60.038	20	CTGCTTTGGCGCTGAAAAGT	59.969	20	20	264	451
TRINITY_DN16128_c0_g1_i3	1	p4	(TTAA)5	20	142	161	GGAGGTGGTGGTGAACTGAG	59.965	20	CTGCTTTGGCGCTGAAAAGT	59.969	20	194	258	451	CAGCTCCAGCCACTTGGTTA	59.963	20	CTGCTTTGGCGCTGAAAAGT	59.969	20	20	307	451	GGTGGTGAACTGAGTCGAGG	60.038	20	CTGCTTTGGCGCTGAAAAGT	59.969	20	20	264	451
TRINITY_DN16128_c0_g1_i4	1	p4	(TTAA)5	20	142	161	GGAGGTGGTGGTGAACTGAG	59.965	20	CTGCTTTGGCGCTGAAAAGT	59.969	20	194	258	451	CAGCTCCAGCCACTTGGTTA	59.963	20	CTGCTTTGGCGCTGAAAAGT	59.969	20	20	307	451	GGTGGTGAACTGAGTCGAGG	60.038	20	CTGCTTTGGCGCTGAAAAGT	59.969	20	20	264	451
TRINITY_DN16128_c0_g1_i5	1	p4	(TTAA)5	20	142	161	GGAGGTGGTGGTGAACTGAG	59.965	20	CTGCTTTGGCGCTGAAAAGT	59.969	20	194	258	451	CAGCTCCAGCCACTTGGTTA	59.963	20	CTGCTTTGGCGCTGAAAAGT	59.969	20	20	307	451	GGTGGTGAACTGAGTCGAGG	60.038	20	CTGCTTTGGCGCTGAAAAGT	59.969	20	20	264	451
TRINITY_DN16145_c0_g1_i1	1	p3	(ATA)7	21	113	133	ACGCTGCCATGTACTTTCTCT	59.724	21	AGAGGACCTTCAAGAAACAACCT	59.54	23	148	189	336	AGCTTTTGTGGTGCATGTGA	58.598	20	AGAGGACCTTCAAGAAACAACCT	59.54	23	23	213	336	TGAGTATGTACGCTGCCATGT	59.519	21	AGAGGACCTTCAAGAAACAACCT	59.54	23	23	180	336
TRINITY_DN16145_c0_g2_i2	1	p3	(AAT)5	15	960	974	CTGACGACGACGACGATGAT	59.974	20	AGAAATCGGGCCATTGACGT	60.035	20	165	1270	1434	TCGCGACGGATAAAGGCTAC	59.97	20	ACGCCAACGACCATGATTCT	60.036	20	20	222	364	CAACAGGGGCGTCATACTGT	60.036	20	GTAGCCTTTATCCGTCGCGA	59.97	20	20	97	241
TRINITY_DN16145_c0_g2_i3	1	p3	(AAT)5	15	1206	1220	CTGACGACGACGACGATGAT	59.974	20	AGAAATCGGGCCATTGACGT	60.035	20	165	1516	1680	TCGCGACGGATAAAGGCTAC	59.97	20	ACGCCAACGACCATGATTCT	60.036	20	20	222	364	CAACAGGGGCGTCATACTGT	60.036	20	GTAGCCTTTATCCGTCGCGA	59.97	20	20	97	241
TRINITY_DN16137_c0_g1_i1	1	p2	(TA)6	12	464	475	GAGCCCAGAGGAAAGAAGGG	59.746	20	TCCACCATCTGGACTAGCTCA	59.993	21	275	346	620	GGAGCCCAGAGGAAAGAAGG	59.746	20	TCCACCATCTGGACTAGCTCA	59.993	21	21	345	620	GGGAGCCCAGAGGAAAGAAG	59.746	20	TCCACCATCTGGACTAGCTCA	59.993	21	21	344	620
TRINITY_DN16196_c0_g1_i1	1	p2	(CT)8	16	72	87	CCCTCCCAGATGCACCAAAT	60.033	20	ATTCCACTGAGAGTTGCCCG	60.036	20	211	1190	1400	CGGGCAACTCTCAGTGGAAT	60.036	20	TGATGTTTCCAGACGGGGTG	59.964	20	20	1381	1518	CGGGCAACTCTCAGTGGAAT	60.036	20	GGTGCTCCTGTAAGTGGCTT	59.963	20	20	1381	1502
TRINITY_DN16196_c0_g1_i2	1	p2	(CT)8	16	72	87	TTCCCATCCCAGACAATGCC	60.033	20	CGGGATCCTATGACCAGCAC	59.966	20	198	2531	2728	CCCTCCCAGATGCACCAAAT	60.033	20	ATTCCACTGAGAGTTGCCCG	60.036	20	20	1190	1400	CGGGCAACTCTCAGTGGAAT	60.036	20	TGATGTTTCCAGACGGGGTG	59.964	20	20	1381	1518
TRINITY_DN16196_c0_g1_i3	1	p2	(CT)8	16	72	87	TTCCCATCCCAGACAATGCC	60.033	20	CGGGATCCTATGACCAGCAC	59.966	20	198	3124	3321	CCCTCCCAGATGCACCAAAT	60.033	20	ATTCCACTGAGAGTTGCCCG	60.036	20	20	1783	1993	CGGGCAACTCTCAGTGGAAT	60.036	20	TGATGTTTCCAGACGGGGTG	59.964	20	20	1974	2111
TRINITY_DN16196_c0_g1_i4	1	p2	(CT)8	16	72	87	TTGGTGTGCCTCAACAGGTT	60.034	20	GCCATGAACTACGCCTCTGT	60.108	20	159	353	511	TTGGTGTGCCTCAACAGGTT	60.034	20	TGCCATGAACTACGCCTCTG	60.108	20	20	353	512	AACGGCTTCTCCTCTTGGTG	59.965	20	GCCATGAACTACGCCTCTGT	60.108	20	20	339	511
TRINITY_DN16196_c0_g1_i5	1	p2	(CT)8	16	72	87	TTCCCATCCCAGACAATGCC	60.033	20	CGGGATCCTATGACCAGCAC	59.966	20	198	2443	2640	CCCTCCCAGATGCACCAAAT	60.033	20	ATTCCACTGAGAGTTGCCCG	60.036	20	20	1783	1993	CGGGCAACTCTCAGTGGAAT	60.036	20	TGATGTTTCCAGACGGGGTG	59.964	20	20	1974	2111
TRINITY_DN16196_c0_g1_i6	1	p2	(CT)8	16	72	87	TTCCCATCCCAGACAATGCC	60.033	20	CGGGATCCTATGACCAGCAC	59.966	20	198	1850	2047	CCCTCCCAGATGCACCAAAT	60.033	20	ATTCCACTGAGAGTTGCCCG	60.036	20	20	1190	1400	CGGGCAACTCTCAGTGGAAT	60.036	20	TGATGTTTCCAGACGGGGTG	59.964	20	20	1381	1518
TRINITY_DN16196_c0_g1_i7	1	p2	(CT)8	16	72	87	GGAAAGACCTGGGAATGCCA	59.96	20	CACTCACCTGGGTGGACTTC	59.965	20	121	776	896	CGCAACCATACGGCTTTGAG	59.903	20	CACTCACCTGGGTGGACTTC	59.965	20	20	739	896	TTGGTGTGCCTCAACAGGTT	60.034	20	GCCATGAACTACGCCTCTGT	60.108	20	20	353	511
TRINITY_DN16181_c0_g1_i1	1	p2	(TC)6	12	73	84	GGCAACTCCTCCTTCGGAAA	59.964	20	GGGATTGTGAAGGGGGAGTG	60.034	20	203	290	492	CACTCCCCCTTCACAATCCC	60.034	20	TGCCGGAGTTGCTGAACTAG	60.037	20	20	473	632	CACTCCCCCTTCACAATCCC	60.034	20	CTGCCGGAGTTGCTGAACTA	60.037	20	20	473	633
TRINITY_DN16181_c0_g1_i2	1	p2	(TC)6	12	73	84	GGCAACTCCTCCTTCGGAAA	59.964	20	GGGATTGTGAAGGGGGAGTG	60.034	20	203	290	492	CACTCCCCCTTCACAATCCC	60.034	20	TGCCGGAGTTGCTGAACTAG	60.037	20	20	473	632	CACTCCCCCTTCACAATCCC	60.034	20	CTGCCGGAGTTGCTGAACTA	60.037	20	20	473	633
TRINITY_DN16181_c0_g1_i3	1	p2	(TC)6	12	73	84	GGCAACTCCTCCTTCGGAAA	59.964	20	GGGATTGTGAAGGGGGAGTG	60.034	20	185	290	474	CACTCCCCCTTCACAATCCC	60.034	20	TGCCGGAGTTGCTGAACTAG	60.037	20	20	455	614	CACTCCCCCTTCACAATCCC	60.034	20	CTGCCGGAGTTGCTGAACTA	60.037	20	20	455	615
TRINITY_DN16185_c0_g1_i1	1	p3	(TTC)6	18	111	128	AGCAGGGTTTCATGGAAGCA	59.887	20	GTGAAGCGGAGATCAGACCA	59.467	20	274	361	634	AGCAGGGTTTCATGGAAGCA	59.887	20	GCAGAAGCAGTTGGGACAGT	60.536	20	20	361	474	AGCAGGGTTTCATGGAAGCA	59.887	20	AGTGAAGCGGAGATCAGACC	59.179	20	20	361	635
TRINITY_DN16185_c0_g1_i1	2	p3	(AGA)5	15	339	353	AGCAGGGTTTCATGGAAGCA	59.887	20	GTGAAGCGGAGATCAGACCA	59.467	20	274	361	634	AGCAGGGTTTCATGGAAGCA	59.887	20	GCAGAAGCAGTTGGGACAGT	60.536	20	20	361	474	AGCAGGGTTTCATGGAAGCA	59.887	20	AGTGAAGCGGAGATCAGACC	59.179	20	20	361	635
TRINITY_DN16185_c0_g1_i1	3	p2	(TA)6	12	674	685	AGCAGGGTTTCATGGAAGCA	59.887	20	GTGAAGCGGAGATCAGACCA	59.467	20	274	361	634	AGCAGGGTTTCATGGAAGCA	59.887	20	GCAGAAGCAGTTGGGACAGT	60.536	20	20	361	474	AGCAGGGTTTCATGGAAGCA	59.887	20	AGTGAAGCGGAGATCAGACC	59.179	20	20	361	635
TRINITY_DN16185_c0_g1_i2	1	p3	(TTC)6	18	111	128	AGCAGGGTTTCATGGAAGCA	59.887	20	GCAGAAGCAGTTGGGACAGT	60.536	20	114	361	474	AGCAGGGTTTCATGGAAGCA	59.887	20	AGAAGCAGTTGGGACAGTCA	58.868	20	20	361	472	AGCAGGGTTTCATGGAAGCA	59.887	20	CAGAAGCAGTTGGGACAGTCA	60.203	21	21	361	473
TRINITY_DN16185_c0_g1_i2	2	p3	(AGA)5	15	339	353	AGCAGGGTTTCATGGAAGCA	59.887	20	GCAGAAGCAGTTGGGACAGT	60.536	20	114	361	474	AGCAGGGTTTCATGGAAGCA	59.887	20	AGAAGCAGTTGGGACAGTCA	58.868	20	20	361	472	AGCAGGGTTTCATGGAAGCA	59.887	20	CAGAAGCAGTTGGGACAGTCA	60.203	21	21	361	473
TRINITY_DN16199_c0_g1_i1	1	p2	(AT)6	12	573	584	TCAGGCATGGTTGAAGGCTT	59.887	20	GTGCTTTGTGTTGGCTCCTG	59.969	20	153	83	235	TTCAGGCATGGTTGAAGGCT	59.887	20	GTGCTTTGTGTTGGCTCCTG	59.969	20	20	82	235	TCAGGCATGGTTGAAGGCTT	59.887	20	GCACCACTGCATTTTCAGCA	59.968	20	20	83	200
TRINITY_DN16199_c0_g1_i2	1	p2	(AT)6	12	1123	1134	GCAAGGAAGCTTCTGGTTGC	60.039	20	TCTTCAAGGCTTGCCTCCAC	60.251	20	120	714	833	CTTGCAGGCATGGTTGAAGG	59.754	20	CCAGATCCTCTCATGGGCAC	59.892	20	20	159	435	CTTGCAGGCATGGTTGAAGG	59.754	20	CACCAGATCCTCTCATGGGC	59.892	20	20	159	437
TRINITY_DN16202_c0_g1_i1	1	p2	(TC)6	12	744	755	GTGTCCTGAGAGAAAGCGCT	60.038	20	TGTGGTTGCCAAGGGTTCTT	60.033	20	140	3497	3636	AGTGTCCTGAGAGAAAGCGC	60.038	20	TGTGGTTGCCAAGGGTTCTT	60.033	20	20	3496	3636	GTGTCCTGAGAGAAAGCGCT	60.038	20	GTGGTGGAAATGTTGTCGCC	60.04	20	20	3497	3712
TRINITY_DN16208_c0_g1_i1	1	p3	(CAC)6	18	51	68	CGAGTGCTCAAAGGGAGTGT	59.966	20	CCCACCAACATCAGAGCCAT	60.034	20	111	2182	2292	ACGAGTGCTCAAAGGGAGTG	59.966	20	CCCACCAACATCAGAGCCAT	60.034	20	20	2181	2292	ATGCCTCAGCTCAACTGCAT	60.034	20	AGCAAAATCCTCCCTGCTCC	60.034	20	20	134	353
TRINITY_DN16208_c0_g1_i2	1	p3	(CAC)6	18	51	68	CGAGTGCTCAAAGGGAGTGT	59.966	20	CCCACCAACATCAGAGCCAT	60.034	20	111	1954	2064	ACGAGTGCTCAAAGGGAGTG	59.966	20	CCCACCAACATCAGAGCCAT	60.034	20	20	1953	2064	ATGCCTCAGCTCAACTGCAT	60.034	20	AGCAAAATCCTCCCTGCTCC	60.034	20	20	134	353
TRINITY_DN16208_c0_g1_i3	1	p3	(CAC)6	18	51	68	CGAGTGCTCAAAGGGAGTGT	59.966	20	CCCACCAACATCAGAGCCAT	60.034	20	111	2405	2515	ACGAGTGCTCAAAGGGAGTG	59.966	20	CCCACCAACATCAGAGCCAT	60.034	20	20	2404	2515	ATGCCTCAGCTCAACTGCAT	60.034	20	AGCAAAATCCTCCCTGCTCC	60.034	20	20	134	353
TRINITY_DN16208_c0_g1_i4	1	p3	(CAC)6	18	51	68	ATCATCACCACCACCACCAC	59.962	20	GTTGAGCTGAGGCATGGCTA	60.108	20	104	45	148	CACCACCACCACTACTCCAC	59.965	20	TGGTGCTATGCAGTTGAGCT	59.674	20	20	56	160	CACCACCACCACCACTACTC	59.965	20	TGGTGCTATGCAGTTGAGCT	59.674	20	20	53	160
TRINITY_DN16208_c0_g1_i5	1	p3	(CAC)6	18	51	68	CGAGTGCTCAAAGGGAGTGT	59.966	20	CCCACCAACATCAGAGCCAT	60.034	20	111	2633	2743	ACGAGTGCTCAAAGGGAGTG	59.966	20	CCCACCAACATCAGAGCCAT	60.034	20	20	2632	2743	ATGCCTCAGCTCAACTGCAT	60.034	20	AGCAAAATCCTCCCTGCTCC	60.034	20	20	134	353
TRINITY_DN16207_c0_g1_i1	1	p2	(AG)6	12	4057	4068	AGACGGGGGAACAATTCGAC	60.037	20	GTGTTCTGGCAGTCCTCGAA	59.966	20	190	3352	3541	TGTCTTCTCCGCTTTCGCTT	59.966	20	GTCGAATTGTTCCCCCGTCT	60.037	20	20	3206	3371	TCGCTTTCGGCTCCTGATTT	60.036	20	GTCGAATTGTTCCCCCGTCT	60.037	20	20	3220	3371
TRINITY_DN16207_c0_g1_i2	1	p2	(AG)6	12	4945	4956	AGACGGGGGAACAATTCGAC	60.037	20	GTGTTCTGGCAGTCCTCGAA	59.966	20	190	4240	4429	TGTCTTCTCCGCTTTCGCTT	59.966	20	GTCGAATTGTTCCCCCGTCT	60.037	20	20	4094	4259	CCCATGCATACGGGAGAGAC	59.966	20	AGTTGTCACGTTGGATCCCC	59.964	20	20	937	1197
TRINITY_DN16207_c0_g1_i3	1	p2	(AG)6	12	3907	3918	AGACGGGGGAACAATTCGAC	60.037	20	GTGTTCTGGCAGTCCTCGAA	59.966	20	190	3202	3391	TGTCTTCTCCGCTTTCGCTT	59.966	20	GTCGAATTGTTCCCCCGTCT	60.037	20	20	3056	3221	TCGCTTTCGGCTCCTGATTT	60.036	20	GTCGAATTGTTCCCCCGTCT	60.037	20	20	3070	3221
TRINITY_DN16241_c0_g1_i3	1	p2	(TC)6	12	1319	1330	TGGTCGCCTAATGCAGTGTT	59.964	20	CCCTTGTTGAATGCAGCAGG	59.754	20	194	720	913	GCCTTTTCTTTCGGCTGACG	60.11	20	GCGTTCTTGTTGGGCTCTTC	59.761	20	20	128	310	GAAGAGCCCAACAAGAACGC	59.761	20	TGTAAGTTGTGGGCCAGCAT	59.888	20	20	291	500
TRINITY_DN16250_c0_g1_i2	1	p2	(TA)9	18	170	187	GCTCTGGTGGATCAATGGCT	60.107	20	GCTATGGACCAAGGCCAAGT	60.034	20	126	314	439	AGCTCTGGTGGATCAATGGC	60.107	20	GCTATGGACCAAGGCCAAGT	60.034	20	20	313	439	GCTCTGGTGGATCAATGGCT	60.107	20	CAGCTATGGACCAAGGCCAA	60.034	20	20	314	441
TRINITY_DN16230_c0_g1_i1	1	p2	(GA)8	16	1497	1512	CGTTTGGGGGCAGAGTGTAT	60.035	20	AGCCACCACTGGTTTCACAA	60.034	20	195	595	789	GGTGTGTACGTGCATGCTTG	60.11	20	TCATCAACGCAGCACTCAGT	59.966	20	20	1087	1275	GGTGTGTACGTGCATGCTTG	60.11	20	ATGCGGCATCTTCTTGTCCA	60.035	20	20	1087	1310
TRINITY_DN16230_c0_g1_i2	1	p2	(GA)8	16	1111	1126	GGTGTGTACGTGCATGCTTG	60.11	20	TCATCAACGCAGCACTCAGT	59.966	20	189	701	889	GGTGTGTACGTGCATGCTTG	60.11	20	ATGCGGCATCTTCTTGTCCA	60.035	20	20	701	924	GGTGTGTACGTGCATGCTTG	60.11	20	CACCGCTAGTGCCTTTCTCA	60.037	20	20	701	906
TRINITY_DN16230_c0_g1_i5	1	p2	(GA)8	16	1952	1967	CGTTTGGGGGCAGAGTGTAT	60.035	20	AGCCACCACTGGTTTCACAA	60.034	20	195	748	942	GGAATCGCTGCCATGTTTGG	60.179	20	TCATCAACGCAGCACTCAGT	59.966	20	20	1618	1730	GGAATCGCTGCCATGTTTGG	60.179	20	ATGCGGCATCTTCTTGTCCA	60.035	20	20	1618	1765
TRINITY_DN16230_c0_g1_i6	1	p2	(GA)8	16	958	973	GGTGTGTACGTGCATGCTTG	60.11	20	TCATCAACGCAGCACTCAGT	59.966	20	189	548	736	GGTGTGTACGTGCATGCTTG	60.11	20	ATGCGGCATCTTCTTGTCCA	60.035	20	20	548	771	GGTGTGTACGTGCATGCTTG	60.11	20	CACCGCTAGTGCCTTTCTCA	60.037	20	20	548	753
TRINITY_DN16230_c0_g1_i7	1	p2	(GA)8	16	1650	1665	CGTTTGGGGGCAGAGTGTAT	60.035	20	AGCCACCACTGGTTTCACAA	60.034	20	195	748	942	GGTGTGTACGTGCATGCTTG	60.11	20	TCATCAACGCAGCACTCAGT	59.966	20	20	1240	1428	GGTGTGTACGTGCATGCTTG	60.11	20	ATGCGGCATCTTCTTGTCCA	60.035	20	20	1240	1463
TRINITY_DN16234_c0_g1_i2	1	p2	(AT)7	14	757	770	CTCTTCGTTGCCTGCAAACC	60.04	20	CGAACACAACTTTGCGAGCA	59.973	20	118	295	412	CTCTTCGTTGCCTGCAAACC	60.04	20	ACGAACACAACTTTGCGAGC	59.972	20	20	295	413	AACCTCTGGAGCGTGGAATG	60.036	20	CTTTCAGAGGCGTGACTCGT	60.039	20	20	849	1102
TRINITY_DN16294_c0_g1_i1	1	p2	(CA)8	16	866	881	AAGATGTTCCCAGTGGCAGG	59.961	20	TTTGTGTGTGTGTGTGTGCG	60.11	20	274	609	882	TCAACCACGGTGCGTAGTTT	60.179	20	AAGTTGGCAGGTGATGGTGT	59.814	20	20	346	570	TCAACCACGGTGCGTAGTTT	60.179	20	GCAGGTGATGGTGTGGACAT	60.323	20	20	346	564
TRINITY_DN16294_c0_g1_i2	1	p2	(CA)8	16	1366	1381	GGGCAACTCTCTTGACACCA	59.891	20	ACTGAAGCAAGGTGTCTCCG	59.966	20	122	407	528	TGGGCAACTCTCTTGACACC	59.891	20	ACTGAAGCAAGGTGTCTCCG	59.966	20	20	406	528	GGGCAACTCTCTTGACACCA	59.891	20	TCCGCACCAGGAGAGTAGAA	59.961	20	20	407	512
TRINITY_DN16263_c0_g1_i1	1	p2	(AT)6	12	44	55	TCCAGATTGGTTGCTGGTGT	59.522	20	CCACAGCCTTTGTAAGCAGC	59.758	20	193	444	636	CCAGATTGGTTGCTGGTGTG	59.4	20	CCACAGCCTTTGTAAGCAGC	59.758	20	20	445	636	TCCAGATTGGTTGCTGGTGT	59.522	20	CTTCACCCCACAGCCTTTGT	60.468	20	20	444	643
TRINITY_DN16263_c0_g1_i2	1	p2	(AT)6	12	44	55	TCCAGATTGGTTGCTGGTGT	59.522	20	CGTCTTGCAATTTTCCCGCT	59.759	20	159	444	602	TCCAGATTGGTTGCTGGTGT	59.522	20	CCCGCTACTGATCACTCTGC	60.249	20	20	444	588	TCCAGATTGGTTGCTGGTGT	59.522	20	CCCAGCCTTTGTAAGCGTCT	60.322	20	20	444	617
TRINITY_DN16263_c0_g1_i3	1	p2	(AT)6	12	44	55	GCTGCTTACAAAGGCTGTGG	59.758	20	TCCAACATTCCCCCTCAAACA	59.499	21	113	595	707	TGCAAGCTGCTTACAAAGGC	59.685	20	TCCAACATTCCCCCTCAAACA	59.499	21	21	590	707	CAAAGGCTGTGGGGTGAAGT	60.468	20	TCCAACATTCCCCCTCAAACA	59.499	21	21	603	707
TRINITY_DN16263_c0_g1_i4	1	p2	(AT)6	12	44	55	CGGGAAAATTGCAAGACGCT	59.759	20	TCCAACATTCCCCCTCAAACA	59.499	21	127	563	689	AGCGGGAAAATTGCAAGACG	59.759	20	TCCAACATTCCCCCTCAAACA	59.499	21	21	561	689	GCAGAGTGATCAGTAGCGGG	60.249	20	TCCAACATTCCCCCTCAAACA	59.499	21	21	547	689
TRINITY_DN16263_c0_g1_i5	1	c	(AT)6ggtactcagagttgtcacttggtgcagtaatgtcatgttgtgctattatgaattgtcaagactgaagaagttgacaattgtagtgtttgattg(AT)6	117	44	160	GTGCAGTAATGTCATGTTGTGCT	60.058	23	TGCACCAAGTGACAACTCTGA	59.791	21	110	76	185	TCAGAGTTGTCACTTGGTGCA	59.791	21	AGCACAACATGACATTACTGCAC	60.058	23	23	60	203	GTGCAGTAATGTCATGTTGTGCT	60.058	23	ACTGCACCAAGTGACAACTCT	59.79	21	21	76	187
TRINITY_DN16268_c0_g1_i1	1	p2	(CT)6	12	210	221	ATGGAGACTCTCGGGAAGCT	60.033	20	TCCGTACACGTGTCATGCAA	59.968	20	140	630	769	ATGGAGACTCTCGGGAAGCT	60.033	20	TTCCGTACACGTGTCATGCA	59.968	20	20	630	770	CTCTCGTCTTCGCCCTCATC	59.97	20	AGGAGAAGTTCTTGGTGGCG	59.965	20	20	304	501
TRINITY_DN16275_c0_g1_i2	1	p2	(CA)6	12	119	130	TGCAGAGATGGAAATCGGGG	59.819	20	ATTGGTCGCTTTGCTTTCCG	59.759	20	158	802	959	TGCAGAGATGGAAATCGGGG	59.819	20	GGTCGCTTTGCTTTCCGAAA	59.69	20	20	802	956	CGGAAAGCAAAGCGACCAAT	59.759	20	CCATTGGTACAGGAGGCGAA	59.748	20	20	940	1087
TRINITY_DN16284_c0_g1_i1	1	p2	(AG)13	26	29	54	GGCGGTTTGGAGAAGACAGA	59.965	20	TGATCCCACCATTCCTTGCC	60.033	20	131	1029	1159	GGCAAGGAATGGTGGGATCA	60.033	20	CAGGAGCAGGTTGAGGGAAG	60.036	20	20	1140	1275	GGCGGTTTGGAGAAGACAGA	59.965	20	CAGGAGCAGGTTGAGGGAAG	60.036	20	20	1029	1275
TRINITY_DN16284_c0_g1_i2	1	p2	(AG)13	26	29	54	GGCGGTTTGGAGAAGACAGA	59.965	20	TGATCCCACCATTCCTTGCC	60.033	20	131	1119	1249	GGCAAGGAATGGTGGGATCA	60.033	20	CAGGAGCAGGTTGAGGGAAG	60.036	20	20	1230	1365	GGCGGTTTGGAGAAGACAGA	59.965	20	CAGGAGCAGGTTGAGGGAAG	60.036	20	20	1119	1365
TRINITY_DN16284_c0_g1_i3	1	p2	(AG)13	26	29	54	GGCGGTTTGGAGAAGACAGA	59.965	20	TGATCCCACCATTCCTTGCC	60.033	20	131	1244	1374	GGCAAGGAATGGTGGGATCA	60.033	20	CAGGAGCAGGTTGAGGGAAG	60.036	20	20	1355	1490	GGCGGTTTGGAGAAGACAGA	59.965	20	CAGGAGCAGGTTGAGGGAAG	60.036	20	20	1244	1490
TRINITY_DN16287_c0_g1_i1	1	p2	(TC)6	12	101	112	GATCAAACCCCGCCAACAAC	60.039	20	CATGACCCCACCTTCATGCT	60.034	20	190	130	319	CTTACTTCAGCCATGGCCCA	60.034	20	GTTGTTGGCGGGGTTTGATC	60.039	20	20	19	149	CTTACTTCAGCCATGGCCCA	60.034	20	ACGAACTTGCCGCCATTTTC	60.04	20	20	19	282
TRINITY_DN16287_c0_g1_i1	2	p2	(TA)7	14	518	531	GATCAAACCCCGCCAACAAC	60.039	20	CATGACCCCACCTTCATGCT	60.034	20	190	130	319	CTTACTTCAGCCATGGCCCA	60.034	20	GTTGTTGGCGGGGTTTGATC	60.039	20	20	19	149	CTTACTTCAGCCATGGCCCA	60.034	20	ACGAACTTGCCGCCATTTTC	60.04	20	20	19	282
TRINITY_DN16289_c0_g1_i1	1	p2	(TA)7	14	811	824	AGGAATGTCTGGCCGTTCTG	60.036	20	GGAATCTCAGCCCTTCCACC	60.107	20	117	376	492	CCTCTCGTCTCCAAACGACC	60.109	20	TCCCAAGACCTCCGATACGT	60.034	20	20	173	425	CCTCTCGTCTCCAAACGACC	60.109	20	CAGAACGGCCAGACATTCCT	60.036	20	20	173	395
TRINITY_DN16289_c0_g1_i3	1	p2	(TA)7	14	897	910	AGGAATGTCTGGCCGTTCTG	60.036	20	GGAATCTCAGCCCTTCCACC	60.107	20	117	376	492	CCTCTCGTCTCCAAACGACC	60.109	20	TCCCAAGACCTCCGATACGT	60.034	20	20	173	425	CCTCTCGTCTCCAAACGACC	60.109	20	CAGAACGGCCAGACATTCCT	60.036	20	20	173	395
TRINITY_DN16302_c0_g1_i3	1	p3	(GAA)8	24	444	467	AGCTCGGTTGTAGCTATGGC	59.895	20	TAACGACCCTCTTTGGAGCG	59.754	20	262	982	1243	CCTCGCCGCTATTGGGATAA	59.68	20	ATGCCCCATCAGGAGAGAGT	60.03	20	20	546	716	ACTCTCTCCTGATGGGGCAT	60.03	20	GCAGCCTCCGTTGGAAGTTA	60.321	20	20	697	975
TRINITY_DN16302_c0_g1_i4	1	p3	(GAA)8	24	444	467	ACTCTCTCCTGATGGGGCAT	60.03	20	CAACTTGCAGGCATGTGTGG	60.319	20	106	697	802	CCTCGCCGCTATTGGGATAA	59.68	20	ATGCCCCATCAGGAGAGAGT	60.03	20	20	546	716	TTGCCTTCTCAGTCAGCTCC	59.677	20	ATGCCCCATCAGGAGAGAGT	60.03	20	20	573	716
TRINITY_DN16306_c0_g1_i1	1	p3	(CAC)5	15	286	300	AGTCAGAACCCAACTCAGCG	59.966	20	TACCGTTGGTGATGTGGTGG	59.964	20	269	44	312	AGTCAGAACCCAACTCAGCG	59.966	20	CTTCCACTTCCTGACCGGTC	60.037	20	20	44	206	AGCAGAGATGGGAAGTTGGC	60.035	20	ACAGTCGGTGGCAAGATCAG	60.037	20	20	771	926
TRINITY_DN16391_c0_g1_i1	1	p2	(TA)9	18	486	503	TCGACGACGACGGTCAAATT	60.04	20	ACAACCGGCTCATGTGACAT	59.963	20	118	619	736	TCGACGACGACGGTCAAATT	60.04	20	GCTCCCTTTCTCCTGTTGCT	59.963	20	20	619	805	TCGACGACGACGGTCAAATT	60.04	20	AGCTCCCTTTCTCCTGTTGC	59.963	20	20	619	806
TRINITY_DN16391_c0_g1_i4	1	p2	(TA)9	18	424	441	TCGACGACGACGGTCAAATT	60.04	20	ACAACCGGCTCATGTGACAT	59.963	20	118	557	674	TCGACGACGACGGTCAAATT	60.04	20	GCTCCCTTTCTCCTGTTGCT	59.963	20	20	557	743	TCGACGACGACGGTCAAATT	60.04	20	AGCTCCCTTTCTCCTGTTGC	59.963	20	20	557	744
TRINITY_DN16391_c0_g1_i5	1	p2	(TA)9	18	699	716	TCGACGACGACGGTCAAATT	60.04	20	ACAACCGGCTCATGTGACAT	59.963	20	118	832	949	TCGACGACGACGGTCAAATT	60.04	20	GCTCCCTTTCTCCTGTTGCT	59.963	20	20	832	1018	TCGACGACGACGGTCAAATT	60.04	20	AGCTCCCTTTCTCCTGTTGC	59.963	20	20	832	1019
TRINITY_DN16315_c0_g1_i1	1	p2	(TA)7	14	134	147	AAAACCTGGAGGGCTTAGGC	59.96	20	TGCAGCATCCACAGGAACAT	59.961	20	187	387	573	AAAACCTGGAGGGCTTAGGC	59.96	20	ATGCAGCATCCACAGGAACA	59.961	20	20	387	574	AAGCAAAACCTGGAGGGCTT	60.106	20	TGCAGCATCCACAGGAACAT	59.961	20	20	383	573
TRINITY_DN16325_c0_g2_i1	1	p4	(ATTA)5	20	69	88	ACAAGCATAGCACTCCCACC	60.035	20	TCAGCCAAATGGTCCATGCT	59.96	20	129	277	405	CAAGCATAGCACTCCCACCA	60.035	20	TCAGCCAAATGGTCCATGCT	59.96	20	20	278	405	ACAAGCATAGCACTCCCACC	60.035	20	TATGCATGTGGGTCAGGAGC	59.819	20	20	277	440
TRINITY_DN16350_c0_g1_i1	1	c	(GTG)5gtcgtggc(GGT)5	38	2148	2185	CCAAAATGCGGCAAGTTCCA	59.967	20	ACAACTAACGGCAACAACGC	59.972	20	215	1934	2148	ACCAAAATGCGGCAAGTTCC	59.967	20	ACAACTAACGGCAACAACGC	59.972	20	20	1933	2148	CACAAGGCCGCAGAAACTTC	60.04	20	CTGTGCAAGCAGAGGGAAGA	59.964	20	20	159	386
TRINITY_DN16350_c0_g1_i2	1	c	(GTG)5gtcgtggc(GGT)5	38	3038	3075	CCAAAATGCGGCAAGTTCCA	59.967	20	ACAACTAACGGCAACAACGC	59.972	20	215	2824	3038	ACCAAAATGCGGCAAGTTCC	59.967	20	ACAACTAACGGCAACAACGC	59.972	20	20	2823	3038	CACAAGGCCGCAGAAACTTC	60.04	20	CTGTGCAAGCAGAGGGAAGA	59.964	20	20	159	386
TRINITY_DN16350_c0_g1_i3	1	p3	(GTG)5	15	324	338	CCAAAATGCGGCAAGTTCCA	59.967	20	ACAACTAACGGCAACAACGC	59.972	20	215	110	324	ACCAAAATGCGGCAAGTTCC	59.967	20	ACAACTAACGGCAACAACGC	59.972	20	20	109	324	GAAGGTGACGACTTCTCGGG	60.109	20	ACAACTAACGGCAACAACGC	59.972	20	20	193	324
TRINITY_DN16350_c0_g1_i4	1	c	(GTG)5gtcgtggc(GGT)5	38	2187	2224	CCAAAATGCGGCAAGTTCCA	59.967	20	ACAACTAACGGCAACAACGC	59.972	20	215	1973	2187	ACCAAAATGCGGCAAGTTCC	59.967	20	ACAACTAACGGCAACAACGC	59.972	20	20	1972	2187	CACAAGGCCGCAGAAACTTC	60.04	20	CTGTGCAAGCAGAGGGAAGA	59.964	20	20	159	386
TRINITY_DN16350_c0_g1_i5	1	c	(GTG)5gtcgtggc(GGT)5	38	2290	2327	CCAAAATGCGGCAAGTTCCA	59.967	20	ACAACTAACGGCAACAACGC	59.972	20	215	2076	2290	ACCAAAATGCGGCAAGTTCC	59.967	20	ACAACTAACGGCAACAACGC	59.972	20	20	2075	2290	CACAAGGCCGCAGAAACTTC	60.04	20	CTGTGCAAGCAGAGGGAAGA	59.964	20	20	159	386
TRINITY_DN16350_c0_g1_i7	1	c	(GTG)5gtcgtggc(GGT)5	38	3180	3217	CCAAAATGCGGCAAGTTCCA	59.967	20	ACAACTAACGGCAACAACGC	59.972	20	215	2966	3180	ACCAAAATGCGGCAAGTTCC	59.967	20	ACAACTAACGGCAACAACGC	59.972	20	20	2965	3180	CACAAGGCCGCAGAAACTTC	60.04	20	CTGTGCAAGCAGAGGGAAGA	59.964	20	20	159	386
TRINITY_DN16350_c0_g1_i8	1	c	(GTG)5gtcgtggc(GGT)5	38	2261	2298	CCAAAATGCGGCAAGTTCCA	59.967	20	ACAACTAACGGCAACAACGC	59.972	20	215	2047	2261	ACCAAAATGCGGCAAGTTCC	59.967	20	ACAACTAACGGCAACAACGC	59.972	20	20	2046	2261	CACAAGGCCGCAGAAACTTC	60.04	20	CTGTGCAAGCAGAGGGAAGA	59.964	20	20	159	386
TRINITY_DN16350_c0_g1_i10	1	c	(GTG)5gtcgtggc(GGT)5	38	3077	3114	CCAAAATGCGGCAAGTTCCA	59.967	20	ACAACTAACGGCAACAACGC	59.972	20	215	2863	3077	ACCAAAATGCGGCAAGTTCC	59.967	20	ACAACTAACGGCAACAACGC	59.972	20	20	2862	3077	CACAAGGCCGCAGAAACTTC	60.04	20	CTGTGCAAGCAGAGGGAAGA	59.964	20	20	159	386
TRINITY_DN16350_c0_g1_i11	1	p3	(GTG)5	15	870	884	CCAAAATGCGGCAAGTTCCA	59.967	20	ACAACTAACGGCAACAACGC	59.972	20	215	656	870	ACCAAAATGCGGCAAGTTCC	59.967	20	ACAACTAACGGCAACAACGC	59.972	20	20	655	870	GAAGGTGACGACTTCTCGGG	60.109	20	ACAACTAACGGCAACAACGC	59.972	20	20	739	870
TRINITY_DN16350_c0_g1_i12	1	c	(GTG)5gtcgtggc(GGT)5	38	2364	2401	CCAAAATGCGGCAAGTTCCA	59.967	20	ACAACTAACGGCAACAACGC	59.972	20	215	2150	2364	ACCAAAATGCGGCAAGTTCC	59.967	20	ACAACTAACGGCAACAACGC	59.972	20	20	2149	2364	CACAAGGCCGCAGAAACTTC	60.04	20	CTGTGCAAGCAGAGGGAAGA	59.964	20	20	159	386
TRINITY_DN16350_c0_g1_i13	1	c	(GTG)5gtcgtggc(GGT)5	38	3151	3188	CCAAAATGCGGCAAGTTCCA	59.967	20	ACAACTAACGGCAACAACGC	59.972	20	215	2937	3151	ACCAAAATGCGGCAAGTTCC	59.967	20	ACAACTAACGGCAACAACGC	59.972	20	20	2936	3151	CACAAGGCCGCAGAAACTTC	60.04	20	CTGTGCAAGCAGAGGGAAGA	59.964	20	20	159	386
TRINITY_DN16350_c0_g1_i14	1	c	(GTG)5gtcgtggc(GGT)5	38	1863	1900	CCAAAATGCGGCAAGTTCCA	59.967	20	ACAACTAACGGCAACAACGC	59.972	20	215	1649	1863	ACCAAAATGCGGCAAGTTCC	59.967	20	ACAACTAACGGCAACAACGC	59.972	20	20	1648	1863	GAAGGTGACGACTTCTCGGG	60.109	20	ACAACTAACGGCAACAACGC	59.972	20	20	1732	1863
TRINITY_DN16350_c0_g1_i17	1	c	(GTG)5gtcgtggc(GGT)5	38	3141	3178	CCAAAATGCGGCAAGTTCCA	59.967	20	ACAACTAACGGCAACAACGC	59.972	20	215	2927	3141	ACCAAAATGCGGCAAGTTCC	59.967	20	ACAACTAACGGCAACAACGC	59.972	20	20	2926	3141	CACAAGGCCGCAGAAACTTC	60.04	20	CTGTGCAAGCAGAGGGAAGA	59.964	20	20	159	386
TRINITY_DN16350_c0_g1_i18	1	c	(GTG)5gtcgtggc(GGT)5	38	2251	2288	CCAAAATGCGGCAAGTTCCA	59.967	20	ACAACTAACGGCAACAACGC	59.972	20	215	2037	2251	ACCAAAATGCGGCAAGTTCC	59.967	20	ACAACTAACGGCAACAACGC	59.972	20	20	2036	2251	CACAAGGCCGCAGAAACTTC	60.04	20	CTGTGCAAGCAGAGGGAAGA	59.964	20	20	159	386
TRINITY_DN16350_c0_g1_i19	1	c	(GTG)5gtcgtggc(GGT)5	38	3254	3291	CCAAAATGCGGCAAGTTCCA	59.967	20	ACAACTAACGGCAACAACGC	59.972	20	215	3040	3254	ACCAAAATGCGGCAAGTTCC	59.967	20	ACAACTAACGGCAACAACGC	59.972	20	20	3039	3254	CACAAGGCCGCAGAAACTTC	60.04	20	CTGTGCAAGCAGAGGGAAGA	59.964	20	20	159	386
TRINITY_DN16359_c0_g1_i1	1	p3	(ATT)5	15	940	954	CCTCAACTTCCTGACTGGCC	60.322	20	AGTTGTCAGCTTCACAGGGT	59.16	20	204	830	1033	ACCTCAACTTCCTGACTGGC	59.602	20	AGTTGTCAGCTTCACAGGGT	59.16	20	20	829	1033	CCTCAACTTCCTGACTGGCC	60.322	20	ACTGCACACATAGAACCACGT	59.93	21	21	830	985
TRINITY_DN16371_c0_g1_i1	1	p2	(GA)10	20	278	297	GAGCTGGGGCAAGAAAAAGC	60.038	20	AAGGAGGAGGAGGGCATGAT	60.029	20	209	206	414	CGCTAATGCTGCCAAATCCC	59.969	20	GCTTTTTCTTGCCCCAGCTC	60.038	20	20	0	225	CGCTAATGCTGCCAAATCCC	59.969	20	CCCATGCAACACCTCCTCTT	59.961	20	20	0	142
TRINITY_DN16371_c0_g1_i1	2	p2	(TC)8	16	969	984	GAGCTGGGGCAAGAAAAAGC	60.038	20	AAGGAGGAGGAGGGCATGAT	60.029	20	209	206	414	CGCTAATGCTGCCAAATCCC	59.969	20	GCTTTTTCTTGCCCCAGCTC	60.038	20	20	0	225	CGCTAATGCTGCCAAATCCC	59.969	20	CCCATGCAACACCTCCTCTT	59.961	20	20	0	142
TRINITY_DN16395_c0_g1_i1	1	p2	(GA)6	12	60	71	GATTTGGGGCAGTTTGAGCG	60.109	20	CGCTGCTTGAATCGGTTCTG	59.904	20	277	525	801	CGATTTGGGGCAGTTTGAGC	60.109	20	CGCTGCTTGAATCGGTTCTG	59.904	20	20	524	801	TGGAGTTTGAAGGGTGGTGG	59.815	20	GCGACTTCCTCTGACCCAAA	59.965	20	20	672	823
TRINITY_DN16395_c0_g1_i2	1	p2	(GA)6	12	60	71	GATTTGGGGCAGTTTGAGCG	60.109	20	GCGACTTCCTCTGACCCAAA	59.965	20	147	410	556	CGATTTGGGGCAGTTTGAGC	60.109	20	GCGACTTCCTCTGACCCAAA	59.965	20	20	409	556	GATTTGGGGCAGTTTGAGCG	60.109	20	CTCTGACCCAAAAACGCTGC	60.04	20	20	410	548
TRINITY_DN16395_c0_g1_i3	1	p2	(GA)6	12	60	71	GATTTGGGGCAGTTTGAGCG	60.109	20	GCGACTTCCTCTGACCCAAA	59.965	20	147	495	641	CGATTTGGGGCAGTTTGAGC	60.109	20	GCGACTTCCTCTGACCCAAA	59.965	20	20	494	641	GATTTGGGGCAGTTTGAGCG	60.109	20	CTCTGACCCAAAAACGCTGC	60.04	20	20	495	633
TRINITY_DN16395_c0_g1_i4	1	p2	(GA)6	12	60	71	GATTTGGGGCAGTTTGAGCG	60.109	20	CGCTGCTTGAATCGGTTCTG	59.904	20	277	525	801	CGATTTGGGGCAGTTTGAGC	60.109	20	CGCTGCTTGAATCGGTTCTG	59.904	20	20	524	801	TGGAGTTTGAAGGGTGGTGG	59.815	20	GCGACTTCCTCTGACCCAAA	59.965	20	20	672	823
TRINITY_DN16395_c0_g1_i5	1	p2	(GA)6	12	60	71	GATTTGGGGCAGTTTGAGCG	60.109	20	GCGACTTCCTCTGACCCAAA	59.965	20	147	433	579	CGATTTGGGGCAGTTTGAGC	60.109	20	GCGACTTCCTCTGACCCAAA	59.965	20	20	432	579	GATTTGGGGCAGTTTGAGCG	60.109	20	CTCTGACCCAAAAACGCTGC	60.04	20	20	433	571
TRINITY_DN16395_c0_g1_i7	1	p2	(GA)6	12	60	71	CAGAACCGATTCAAGCAGCG	59.904	20	ATCCCATGAACCACCAACCC	59.959	20	102	782	883	GATTTGGGGCAGTTTGAGCG	60.109	20	CGCTGCTTGAATCGGTTCTG	59.904	20	20	525	801	CGATTTGGGGCAGTTTGAGC	60.109	20	CGCTGCTTGAATCGGTTCTG	59.904	20	20	524	801
TRINITY_DN16395_c0_g1_i8	1	p2	(GA)6	12	60	71	GATTTGGGGCAGTTTGAGCG	60.109	20	CGCTGCTTGAATCGGTTCTG	59.904	20	277	548	824	CGATTTGGGGCAGTTTGAGC	60.109	20	CGCTGCTTGAATCGGTTCTG	59.904	20	20	547	824	TGGAGTTTGAAGGGTGGTGG	59.815	20	GCGACTTCCTCTGACCCAAA	59.965	20	20	695	846
TRINITY_DN16395_c0_g1_i9	1	p2	(GA)6	12	60	71	GATTTGGGGCAGTTTGAGCG	60.109	20	CGCTGCTTGAATCGGTTCTG	59.904	20	277	548	824	CGATTTGGGGCAGTTTGAGC	60.109	20	CGCTGCTTGAATCGGTTCTG	59.904	20	20	547	824	TGGAGTTTGAAGGGTGGTGG	59.815	20	GCGACTTCCTCTGACCCAAA	59.965	20	20	695	846
TRINITY_DN16441_c0_g1_i4	1	p2	(AG)6	12	965	976	CGAGGAGAGCCAAAGCAAGA	60.037	20	AGCTCAGACTGGGACGAGAT	60.034	20	205	558	762	ACAGCGAACACCCGGATATC	59.896	20	AGCTCAGACTGGGACGAGAT	60.034	20	20	505	762	CGAGGAGAGCCAAAGCAAGA	60.037	20	GCTCAGACTGGGACGAGATG	59.898	20	20	558	761
TRINITY_DN16448_c0_g1_i1	1	p2	(AG)8	16	594	609	CCAGGCAGTGATGAGTTGGT	59.963	20	ACTCTCCTGCTGCAAAGTGT	59.528	20	139	657	795	CCAGGCAGTGATGAGTTGGT	59.963	20	CTCTCCGGCAAGATGGGATT	59.528	20	20	657	836	AATCCCATCTTGCCGGAGAG	59.528	20	ACCTCAGTGAAAGGAGCGTC	59.681	20	20	817	1036
TRINITY_DN16448_c0_g1_i3	1	p2	(AG)8	16	1238	1253	TGGTTGCAACTTGCTTCGTG	59.9	20	TCACCAGGGTTTAAGACGCC	59.964	20	196	329	524	TGGTTGCAACTTGCTTCGTG	59.9	20	CACCAGGGTTTAAGACGCCT	59.964	20	20	329	523	GTTGCAACTTGCTTCGTGGA	59.62	20	TCACCAGGGTTTAAGACGCC	59.964	20	20	331	524
TRINITY_DN16440_c0_g1_i1	1	p2	(TA)6	12	22	33	GTGACATTTGTGGTGGTGCC	59.968	20	TGCCCATGATTCCTCCCCTA	60.029	20	114	543	656	TAGGGGAGGAATCATGGGCA	60.029	20	CTGACTCGGCACCAGAAGTT	59.966	20	20	637	884	GTGACATTTGTGGTGGTGCC	59.968	20	TTTGCCCATGATTCCTCCCC	60.032	20	20	543	658
TRINITY_DN16440_c0_g1_i1	2	p3	(GTG)5	15	526	540	GTGACATTTGTGGTGGTGCC	59.968	20	TGCCCATGATTCCTCCCCTA	60.029	20	114	543	656	TAGGGGAGGAATCATGGGCA	60.029	20	CTGACTCGGCACCAGAAGTT	59.966	20	20	637	884	GTGACATTTGTGGTGGTGCC	59.968	20	TTTGCCCATGATTCCTCCCC	60.032	20	20	543	658
TRINITY_DN16440_c0_g1_i2	1	p2	(TA)6	12	22	33	GTGACATTTGTGGTGGTGCC	59.968	20	TGCCCATGATTCCTCCCCTA	60.029	20	114	543	656	TAGGGGAGGAATCATGGGCA	60.029	20	CTGACTCGGCACCAGAAGTT	59.966	20	20	637	884	GTGACATTTGTGGTGGTGCC	59.968	20	TTTGCCCATGATTCCTCCCC	60.032	20	20	543	658
TRINITY_DN16440_c0_g1_i2	2	p3	(GTG)5	15	526	540	GTGACATTTGTGGTGGTGCC	59.968	20	TGCCCATGATTCCTCCCCTA	60.029	20	114	543	656	TAGGGGAGGAATCATGGGCA	60.029	20	CTGACTCGGCACCAGAAGTT	59.966	20	20	637	884	GTGACATTTGTGGTGGTGCC	59.968	20	TTTGCCCATGATTCCTCCCC	60.032	20	20	543	658
TRINITY_DN16440_c0_g1_i3	1	p2	(TA)6	12	22	33	GTGACATTTGTGGTGGTGCC	59.968	20	TGCCCATGATTCCTCCCCTA	60.029	20	114	543	656	TAGGGGAGGAATCATGGGCA	60.029	20	CTGACTCGGCACCAGAAGTT	59.966	20	20	637	884	GTGACATTTGTGGTGGTGCC	59.968	20	TTTGCCCATGATTCCTCCCC	60.032	20	20	543	658
TRINITY_DN16440_c0_g1_i3	2	p3	(GTG)5	15	526	540	GTGACATTTGTGGTGGTGCC	59.968	20	TGCCCATGATTCCTCCCCTA	60.029	20	114	543	656	TAGGGGAGGAATCATGGGCA	60.029	20	CTGACTCGGCACCAGAAGTT	59.966	20	20	637	884	GTGACATTTGTGGTGGTGCC	59.968	20	TTTGCCCATGATTCCTCCCC	60.032	20	20	543	658
TRINITY_DN16410_c0_g1_i1	1	p3	(TTG)5	15	1022	1036	GCGGTTCCACACACTCAGTA	59.967	20	TTCTGGCGTTGGTAGGTGAC	59.966	20	101	19	119	GCGGTTCCACACACTCAGTA	59.967	20	GTTCTGGCGTTGGTAGGTGA	59.966	20	20	19	120	AGTTCGAACTCCGGGTGTTC	59.967	20	TGATTCGGCGGGTAACAACA	59.965	20	20	909	1050
TRINITY_DN16410_c0_g1_i3	1	p3	(TTG)5	15	1063	1077	GCGGTTCCACACACTCAGTA	59.967	20	TTCTGGCGTTGGTAGGTGAC	59.966	20	101	617	717	GCGGTTCCACACACTCAGTA	59.967	20	GTTCTGGCGTTGGTAGGTGA	59.966	20	20	617	718	TCACCTACCAACGCCAGAAC	59.966	20	GAACACCCGGAGTTCGAACT	59.967	20	20	699	969
TRINITY_DN16410_c0_g1_i4	1	p3	(TTG)5	15	969	983	GCGGTTCCACACACTCAGTA	59.967	20	TTCTGGCGTTGGTAGGTGAC	59.966	20	101	523	623	GCGGTTCCACACACTCAGTA	59.967	20	GTTCTGGCGTTGGTAGGTGA	59.966	20	20	523	624	TCACCTACCAACGCCAGAAC	59.966	20	GAACACCCGGAGTTCGAACT	59.967	20	20	605	875
TRINITY_DN16414_c0_g3_i1	1	p2	(TA)7	14	82	95	AGCAGAGGTAATAGCCCCCA	60.03	20	CTCTTATCATGCCTCCGCGT	59.967	20	128	1724	1851	AGCAGAGGTAATAGCCCCCA	60.03	20	AGGCAATGGAACGAGCATGA	60.035	20	20	1724	1874	AGCAGAGGTAATAGCCCCCA	60.03	20	AAGAGGCAATGGAACGAGCA	59.963	20	20	1724	1877
TRINITY_DN16414_c0_g3_i2	1	p2	(TA)7	14	82	95	AGCAGAGGTAATAGCCCCCA	60.03	20	CTCTTATCATGCCTCCGCGT	59.967	20	128	1876	2003	AGCAGAGGTAATAGCCCCCA	60.03	20	AGGCAATGGAACGAGCATGA	60.035	20	20	1876	2026	AGCAGAGGTAATAGCCCCCA	60.03	20	AAGAGGCAATGGAACGAGCA	59.963	20	20	1876	2029
TRINITY_DN16420_c0_g1_i2	1	p3	(ACA)7	21	552	572	AGCTGCTCTTTGTGATGGCT	59.962	20	GTAAGGCACGTCTCTCCTGG	59.826	20	140	244	383	TCTCCCCCAAATGGCTTCAC	59.96	20	GGGCTTGAATGGTTGAGTGC	59.755	20	20	900	1028	TCTCCCCCAAATGGCTTCAC	59.96	20	GGGGGCTTGAATGGTTGAGT	60.252	20	20	900	1030
TRINITY_DN16420_c0_g1_i3	1	p3	(ACA)7	21	674	694	AGCTGCTCTTTGTGATGGCT	59.962	20	GTAAGGCACGTCTCTCCTGG	59.826	20	140	366	505	TCTCCCCCAAATGGCTTCAC	59.96	20	GGGCTTGAATGGTTGAGTGC	59.755	20	20	1022	1150	TCTCCCCCAAATGGCTTCAC	59.96	20	GGGGGCTTGAATGGTTGAGT	60.252	20	20	1022	1152
TRINITY_DN16417_c0_g1_i1	1	p2	(AG)7	14	199	212	GGGCAAATGGCGTTTCTGTT	59.967	20	GGATTGAATTGATCCGCGCC	60.04	20	101	719	819	TGTAACTTGGCATTTGGCGC	60.039	20	CATTGGACTACCGGTGGCTT	60.035	20	20	785	1045	TGTAACTTGGCATTTGGCGC	60.039	20	TTGGACTACCGGTGGCTTTC	59.964	20	20	785	1043
TRINITY_DN16417_c0_g1_i2	1	p2	(AG)7	14	199	212	GGGCAAATGGCGTTTCTGTT	59.967	20	GGATTGAATTGATCCGCGCC	60.04	20	101	1083	1183	TGTAACTTGGCATTTGGCGC	60.039	20	CATTGGACTACCGGTGGCTT	60.035	20	20	1149	1409	TGTAACTTGGCATTTGGCGC	60.039	20	TTGGACTACCGGTGGCTTTC	59.964	20	20	1149	1407
TRINITY_DN16417_c0_g1_i3	1	p2	(AG)7	14	199	212	GGGCAAATGGCGTTTCTGTT	59.967	20	GGATTGAATTGATCCGCGCC	60.04	20	101	719	819	TGTAACTTGGCATTTGGCGC	60.039	20	CATTGGACTACCGGTGGCTT	60.035	20	20	785	1045	TGTAACTTGGCATTTGGCGC	60.039	20	TTGGACTACCGGTGGCTTTC	59.964	20	20	785	1043
TRINITY_DN16458_c0_g1_i2	1	p2	(TC)14	28	159	186	ATGGCATTTCAGGAGGCACA	59.96	20	TGAATCTTTCGGTGTGGGGG	59.962	20	213	879	1091	ATGGCATTTCAGGAGGCACA	59.96	20	AATCTTTCGGTGTGGGGGAC	59.962	20	20	879	1089	GCTGTATTGCTATGCGGCAC	60.041	20	TGAATCTTTCGGTGTGGGGG	59.962	20	20	914	1091
TRINITY_DN16458_c0_g1_i3	1	p2	(TC)13	26	159	184	ATGGCATTTCAGGAGGCACA	59.96	20	TGAATCTTTCGGTGTGGGGG	59.962	20	213	878	1090	ATGGCATTTCAGGAGGCACA	59.96	20	AATCTTTCGGTGTGGGGGAC	59.962	20	20	878	1088	GCTGTATTGCTATGCGGCAC	60.041	20	TGAATCTTTCGGTGTGGGGG	59.962	20	20	913	1090
TRINITY_DN16431_c0_g1_i1	1	p2	(CT)6	12	234	245	CAGGAAGGCTCTTGCAGACA	59.964	20	ACTTCTGCAGAGTTGGGAGC	59.964	20	249	3294	3542	GGAAGGCTCTTGCAGACAGT	59.964	20	ACTTCTGCAGAGTTGGGAGC	59.964	20	20	3296	3542	ATGCTTGCAGGAAGGCTCTT	59.961	20	ACTTCTGCAGAGTTGGGAGC	59.964	20	20	3287	3542
TRINITY_DN16431_c0_g1_i2	1	p2	(CT)6	12	234	245	CAGGAAGGCTCTTGCAGACA	59.964	20	ACTTCTGCAGAGTTGGGAGC	59.964	20	249	2462	2710	GGAAGGCTCTTGCAGACAGT	59.964	20	ACTTCTGCAGAGTTGGGAGC	59.964	20	20	2464	2710	ATGCTTGCAGGAAGGCTCTT	59.961	20	ACTTCTGCAGAGTTGGGAGC	59.964	20	20	2455	2710
TRINITY_DN16433_c0_g1_i1	1	p3	(CTC)6	18	2186	2203	CGAGCAGAATGAGCCATTGC	59.971	20	GTTCCCGCCAAAACCAGAAC	59.968	20	179	3142	3320	AGGACCCGAATTGGCAATGT	59.96	20	GCAATGGCTCATTCTGCTCG	59.971	20	20	2882	3161	TAACCAGTGTCCGGAGCAAC	59.966	20	ACATTGCCAATTCGGGTCCT	59.96	20	20	2633	2901
TRINITY_DN16435_c0_g1_i3	1	p3	(CTC)6	18	147	164	TACTCCTCCCTTGCTCCTCC	60.032	20	TTCTGACCCGCTTCACTTCC	59.965	20	248	133	380	CTGCAGTGCCAACAGTAGGA	59.965	20	AAGGAGCATGCACACTACCC	60.035	20	20	791	900	GGAAGTGAAGCGGGTCAGAA	59.965	20	CAGCCGGATGTGTTTCTCCT	60.036	20	20	361	567
TRINITY_DN16435_c0_g1_i4	1	p3	(CTC)6	18	147	164	TACTCCTCCCTTGCTCCTCC	60.032	20	TTCTGACCCGCTTCACTTCC	59.965	20	248	133	380	GGAAGTGAAGCGGGTCAGAA	59.965	20	CAGCCGGATGTGTTTCTCCT	60.036	20	20	361	567	AGGAGAAACACATCCGGCTG	60.036	20	TCCTACTGTTGGCACTGCAG	59.965	20	20	548	810
TRINITY_DN16434_c0_g1_i1	1	p5	(CTCCC)5	25	126	150	ATGCATGTGGGAGCAGTTGA	59.961	20	CTTGCCATTCAAGCGCTCTC	59.902	20	180	682	861	AAATCCATGGGCGAAGTGGT	59.96	20	GAGAGGAAGAGGGAGGGGAG	60.106	20	20	13	159	AAATCCATGGGCGAAGTGGT	59.96	20	GAGAGAGGAAGAGGGAGGGG	60.106	20	20	13	161
TRINITY_DN16434_c0_g1_i3	1	p5	(CTCCC)5	25	126	150	AAATCCATGGGCGAAGTGGT	59.96	20	GAGAGGAAGAGGGAGGGGAG	60.106	20	147	13	159	AAATCCATGGGCGAAGTGGT	59.96	20	GAGAGAGGAAGAGGGAGGGG	60.106	20	20	13	161	AAATCCATGGGCGAAGTGGT	59.96	20	GGGAAGGGCTCACTGAACAA	59.89	20	20	13	119
TRINITY_DN16439_c0_g1_i1	1	p2	(TA)6	12	62	73	CTCCTGAAGGCTGCTTCTCC	60.108	20	GGAAGAACGAGAGGGCCTTC	60.108	20	151	705	855	GCTGCTTCTCCGTCTACGTT	60.109	20	GGAAGAACGAGAGGGCCTTC	60.108	20	20	714	855	TGCTTCTCCGTCTACGTTGG	59.757	20	GGAAGAACGAGAGGGCCTTC	60.108	20	20	716	855
TRINITY_DN16439_c0_g1_i2	1	p2	(TA)6	12	62	73	CTCCTGAAGGCTGCTTCTCC	60.108	20	GGAAGAACGAGAGGGCCTTC	60.108	20	151	505	655	GCTGCTTCTCCGTCTACGTT	60.109	20	GGAAGAACGAGAGGGCCTTC	60.108	20	20	514	655	TGCTTCTCCGTCTACGTTGG	59.757	20	GGAAGAACGAGAGGGCCTTC	60.108	20	20	516	655
TRINITY_DN16460_c0_g1_i1	1	p3	(ATG)5	15	1104	1118	GATGGACAGGCCTTGCTTCT	60.035	20	TGGACGGCAGCATTCATGAT	60.107	20	258	546	803	GATGGACAGGCCTTGCTTCT	60.035	20	GATGTGCATCGTTCCCTGGA	60.108	20	20	546	819	AGATTTGGGCGATGGACAGG	60.107	20	TGGACGGCAGCATTCATGAT	60.107	20	20	536	803
TRINITY_DN16460_c0_g1_i1	2	p2	(AG)6	12	1251	1262	GATGGACAGGCCTTGCTTCT	60.035	20	TGGACGGCAGCATTCATGAT	60.107	20	258	546	803	GATGGACAGGCCTTGCTTCT	60.035	20	GATGTGCATCGTTCCCTGGA	60.108	20	20	546	819	AGATTTGGGCGATGGACAGG	60.107	20	TGGACGGCAGCATTCATGAT	60.107	20	20	536	803
TRINITY_DN16460_c0_g1_i2	1	p2	(AT)6	12	3191	3202	ACGAGATCCGGCACATCATC	59.967	20	TAAGAGGCCGGGGACATGTA	60.032	20	200	871	1070	AAGCAAACGCTCTCCTCGAA	59.966	20	GATGATGTGCCGGATCTCGT	59.967	20	20	758	890	ACGAGATCCGGCACATCATC	59.967	20	CCTGGACGGCAGGTATCATC	59.966	20	20	871	1145
TRINITY_DN16460_c0_g1_i3	1	p3	(ATG)5	15	311	325	GATACAGCCCCAAAGACGCT	60.108	20	TTTCGCTGCGTTTGGTTTGT	59.829	20	122	50	171	AGATACAGCCCCAAAGACGC	60.108	20	TTTCGCTGCGTTTGGTTTGT	59.829	20	20	49	171	TACAGCCCCAAAGACGCTTT	59.89	20	TTTCGCTGCGTTTGGTTTGT	59.829	20	20	52	171
TRINITY_DN16460_c0_g1_i3	2	p2	(AG)6	12	458	469	GATACAGCCCCAAAGACGCT	60.108	20	TTTCGCTGCGTTTGGTTTGT	59.829	20	122	50	171	AGATACAGCCCCAAAGACGC	60.108	20	TTTCGCTGCGTTTGGTTTGT	59.829	20	20	49	171	TACAGCCCCAAAGACGCTTT	59.89	20	TTTCGCTGCGTTTGGTTTGT	59.829	20	20	52	171
TRINITY_DN16460_c0_g1_i4	1	p3	(ATG)5	15	2824	2838	ACGAGATCCGGCACATCATC	59.967	20	TAAGAGGCCGGGGACATGTA	60.032	20	200	871	1070	AAGCAAACGCTCTCCTCGAA	59.966	20	GATGATGTGCCGGATCTCGT	59.967	20	20	758	890	ACGAGATCCGGCACATCATC	59.967	20	CCTGGACGGCAGGTATCATC	59.966	20	20	871	1145
TRINITY_DN16460_c0_g1_i4	2	p2	(AG)6	12	2971	2982	ACGAGATCCGGCACATCATC	59.967	20	TAAGAGGCCGGGGACATGTA	60.032	20	200	871	1070	AAGCAAACGCTCTCCTCGAA	59.966	20	GATGATGTGCCGGATCTCGT	59.967	20	20	758	890	ACGAGATCCGGCACATCATC	59.967	20	CCTGGACGGCAGGTATCATC	59.966	20	20	871	1145
TRINITY_DN16467_c0_g1_i3	1	p2	(AT)6	12	3466	3477	CTCTACACCGCCAGCAAGAA	60.037	20	GAAGGAGCGAAAGAGGTGCT	60.037	20	111	510	620	CTCTACACCGCCAGCAAGAA	60.037	20	AGAAGGAGCGAAAGAGGTGC	60.037	20	20	510	621	CTCTACACCGCCAGCAAGAA	60.037	20	GCAGAAGGAGCGAAAGAGGT	60.037	20	20	510	623
TRINITY_DN16467_c0_g1_i4	1	p2	(AT)6	12	2963	2974	TTTGAGGCACTTCCGATCCC	60.035	20	GCCGAGGTCAAGGTTTGAGA	59.965	20	276	680	955	CGATGATGCGGTGGATCTGA	59.967	20	TCTGCTGAGTTGCTTTCCGT	59.893	20	20	613	883	TCGATGATGCGGTGGATCTG	59.967	20	TCTGCTGAGTTGCTTTCCGT	59.893	20	20	612	883
TRINITY_DN16467_c0_g1_i5	1	p2	(AT)6	12	3710	3721	TTTGAGGCACTTCCGATCCC	60.035	20	GCCGAGGTCAAGGTTTGAGA	59.965	20	276	1427	1702	CTCTACACCGCCAGCAAGAA	60.037	20	GAAGGAGCGAAAGAGGTGCT	60.037	20	20	510	620	CTCTACACCGCCAGCAAGAA	60.037	20	AGAAGGAGCGAAAGAGGTGC	60.037	20	20	510	621
TRINITY_DN16473_c0_g1_i1	1	p3	(TTC)5	15	215	229	ACCACTAGACAACGGCTTGG	59.965	20	ATTGTTTGGTGTCGCACGTG	59.971	20	263	587	849	ACCACTAGACAACGGCTTGG	59.965	20	CATTGTTTGGTGTCGCACGT	59.971	20	20	587	850	CTTCGGTTCGGGGAACTTCA	59.966	20	CTTGACTCGTTCCCGACACA	59.968	20	20	451	657
TRINITY_DN16481_c0_g1_i2	1	p2	(AT)8	16	8	23	ACCAAGTTGCTCCTGGATGG	59.961	20	CGGAGTTTGATGGGTGAGCT	60.036	20	244	490	733	ACCAAGTTGCTCCTGGATGG	59.961	20	TCGGAGTTTGATGGGTGAGC	60.036	20	20	490	734	CCCCTCTCCTCCTCAGACAA	59.958	20	TTCCAAGCGGAGACTGGTTC	59.965	20	20	1159	1317
TRINITY_DN16481_c0_g1_i3	1	p2	(AT)8	16	8	23	CACTAGGGGCTGAAGGCAAT	59.743	20	CCAGGTTCAAGTATCGCGGA	59.825	20	111	269	379	CACACTAGGGGCTGAAGGC	60.078	19	ATCGCGGACAAGGAATGTGT	60.036	20	20	267	367	GCACACTAGGGGCTGAAGG	60.078	19	ATCGCGGACAAGGAATGTGT	60.036	20	20	266	367
TRINITY_DN16496_c0_g1_i1	1	p2	(AT)6	12	386	397	TGTCACATTGCTTGAGTACGC	59.202	21	TGATGGTGTCCAAAGGGTTG	58.006	20	170	82	251	CACATTGCTTGAGTACGCTGA	58.931	21	TGATGGTGTCCAAAGGGTTG	58.006	20	20	85	251	TCACATTGCTTGAGTACGCTG	58.931	21	TGATGGTGTCCAAAGGGTTG	58.006	20	20	84	251
TRINITY_DN16496_c0_g1_i2	1	p2	(AT)6	12	783	794	CCTCTGTGGTGCTCCTGATG	60.108	20	CCCCCTCTTGCTACTGCTTC	60.107	20	102	245	346	TGTGCAGCAACAACAAGGTG	59.827	20	CATCAGGAGCACCACAGAGG	60.108	20	20	3	264	GGCTGAGACCAGTTCCCATT	59.67	20	CCCCCTCTTGCTACTGCTTC	60.107	20	20	202	346
TRINITY_DN16496_c0_g1_i3	1	p3	(TAG)5	15	59	73	CCTCTGTGGTGCTCCTGATG	60.108	20	CCCCCTCTTGCTACTGCTTC	60.107	20	102	146	247	GGCTGAGACCAGTTCCCATT	59.67	20	CCCCCTCTTGCTACTGCTTC	60.107	20	20	103	247	ATTACAAGGTGCAGCTGGGT	59.594	20	CCCCCTCTTGCTACTGCTTC	60.107	20	20	120	247
TRINITY_DN16496_c0_g1_i3	2	p2	(AT)6	12	684	695	CCTCTGTGGTGCTCCTGATG	60.108	20	CCCCCTCTTGCTACTGCTTC	60.107	20	102	146	247	GGCTGAGACCAGTTCCCATT	59.67	20	CCCCCTCTTGCTACTGCTTC	60.107	20	20	103	247	ATTACAAGGTGCAGCTGGGT	59.594	20	CCCCCTCTTGCTACTGCTTC	60.107	20	20	120	247
TRINITY_DN16538_c0_g1_i2	1	p3	(CTT)5	15	531	545	ACCATGTGCGACCATCACTT	59.963	20	GGATTGGACGACGATGACGA	59.9	20	146	481	626	GACTCTATCGGCGCTGTTGA	59.899	20	AAGTGATGGTCGCACATGGT	59.963	20	20	256	500	ACTCTATCGGCGCTGTTGAG	59.899	20	AAGTGATGGTCGCACATGGT	59.963	20	20	257	500
TRINITY_DN16538_c0_g1_i3	1	p3	(CTT)5	15	1006	1020	ACCATGTGCGACCATCACTT	59.963	20	GGATTGGACGACGATGACGA	59.9	20	146	956	1101	ACCATGTGCGACCATCACTT	59.963	20	ACGACGATGACGAACCCTTC	60.109	20	20	956	1094	ACCATGTGCGACCATCACTT	59.963	20	GACGACGATGACGAACCCTT	60.109	20	20	956	1095
TRINITY_DN16538_c0_g1_i4	1	p2	(AT)6	12	1323	1334	GACCCGTTCCCCGAGAAAAT	60.036	20	CACACGTGTCTGCAGACTCT	59.969	20	237	317	553	ATAGAGGTCTCCCTGCCCTG	60.105	20	CACACGTGTCTGCAGACTCT	59.969	20	20	391	553	GACCCGTTCCCCGAGAAAAT	60.036	20	CGTGTCTGCAGACTCTCTGG	60.109	20	20	317	549
TRINITY_DN16595_c0_g1_i2	1	p3	(TGG)5	15	639	653	ACCCCCATCCGCCATTATTC	59.888	20	CCATTGCGGGCTTCTTCAAC	60.109	20	222	235	456	ACCCCCATCCGCCATTATTC	59.888	20	CAACCATTGCGGGCTTCTTC	60.109	20	20	235	459	GAAGAAGCCCGCAATGGTTG	60.109	20	CATAAACCCCACCACCACCA	59.887	20	20	440	660
TRINITY_DN16595_c0_g1_i3	1	p3	(TGG)5	15	639	653	GTAGCTGCTGAAGGAGTGCA	60.037	20	TTGCCTTTCCGTCAGTGTGT	60.107	20	237	2521	2757	GCAAAAGCTTGGCTCCCTTC	60.038	20	TTGCCTTTCCGTCAGTGTGT	60.107	20	20	2586	2757	AGCATCAATGGCAGTGGTGA	59.961	20	TTGCCTTTCCGTCAGTGTGT	60.107	20	20	2551	2757
TRINITY_DN16595_c0_g1_i4	1	p3	(TGG)5	15	639	653	GTAGCTGCTGAAGGAGTGCA	60.037	20	TTGCCTTTCCGTCAGTGTGT	60.107	20	159	2521	2679	AGCATCAATGGCAGTGGTGA	59.961	20	TTGCCTTTCCGTCAGTGTGT	60.107	20	20	2551	2679	GTAGCTGCTGAAGGAGTGCA	60.037	20	AGTTGCCTTTCCGTCAGTGT	59.82	20	20	2521	2681
TRINITY_DN16595_c0_g1_i5	1	p3	(TGG)5	15	639	653	GGATGGGGAGAAACGCTTCA	60.035	20	TGCACTCCTTCAGCAGCTAC	60.037	20	174	1007	1180	GGATGGGGAGAAACGCTTCA	60.035	20	TCACCACTGCCATTGATGCT	59.961	20	20	1007	1210	ACGTGAAGCGAAGTGTAGGG	60.039	20	TGCACTCCTTCAGCAGCTAC	60.037	20	20	988	1180
TRINITY_DN16524_c0_g1_i1	1	p3	(GAA)5	15	716	730	CCAACAGGGTTCAGGGATCC	60.034	20	TAATCCTGATCGTGTGCCGG	59.896	20	141	232	372	GCCCGAGGAGAGAAGTGAAG	59.825	20	ACCGCATGATCCTCTGCAAA	60.035	20	20	675	838	GCCCGAGGAGAGAAGTGAAG	59.825	20	AACCGCATGATCCTCTGCAA	60.035	20	20	675	839
TRINITY_DN16524_c0_g1_i2	1	p3	(GAA)5	15	811	825	CCAACAGGGTTCAGGGATCC	60.034	20	GGGTTGAGATGCCTGTGTCA	59.963	20	172	232	403	CCAACAGGGTTCAGGGATCC	60.034	20	TGGGTTGAGATGCCTGTGTC	59.963	20	20	232	404	CCAACAGGGTTCAGGGATCC	60.034	20	TAATCCTGATCGTGTGCCGG	59.896	20	20	232	467
TRINITY_DN16525_c0_g1_i1	1	p3	(CAA)5	15	1721	1735	AAGCTTCTCACCTGCACCTC	59.964	20	GGCGCAACTTCGTCAAACTT	59.971	20	257	1660	1916	TGGACACCAGCAAGATCCAC	59.963	20	GAGGTGCAGGTGAGAAGCTT	59.964	20	20	1404	1679	AAGAGCTCACTCAAAGCCCC	59.963	20	GTGGATCTTGCTGGTGTCCA	59.963	20	20	1231	1423
TRINITY_DN16525_c0_g1_i1	2	p2	(AT)6	12	2102	2113	AAGCTTCTCACCTGCACCTC	59.964	20	GGCGCAACTTCGTCAAACTT	59.971	20	257	1660	1916	TGGACACCAGCAAGATCCAC	59.963	20	GAGGTGCAGGTGAGAAGCTT	59.964	20	20	1404	1679	AAGAGCTCACTCAAAGCCCC	59.963	20	GTGGATCTTGCTGGTGTCCA	59.963	20	20	1231	1423
TRINITY_DN16519_c0_g1_i1	1	p2	(GA)6	12	2809	2820	GTGAACCGTAGCAGCTCCTT	60.037	20	CAACAGCATGCACGATCGAG	59.974	20	253	646	898	GTGAACCGTAGCAGCTCCTT	60.037	20	CTCAACAGCATGCACGATCG	59.974	20	20	646	900	CGTAGCAGCTCCTTGGTTGA	60.037	20	CAACAGCATGCACGATCGAG	59.974	20	20	652	898
TRINITY_DN16519_c0_g1_i3	1	p2	(GA)6	12	2542	2553	GTGAACCGTAGCAGCTCCTT	60.037	20	CAACAGCATGCACGATCGAG	59.974	20	253	379	631	GTGAACCGTAGCAGCTCCTT	60.037	20	CTCAACAGCATGCACGATCG	59.974	20	20	379	633	CGTAGCAGCTCCTTGGTTGA	60.037	20	CAACAGCATGCACGATCGAG	59.974	20	20	385	631
TRINITY_DN16546_c0_g1_i1	1	p3	(GAA)7	21	181	201	CAGCCGTCGTATCGATCACA	59.971	20	TCTGTGAAGGTTCGCTTCCC	59.965	20	104	295	398	CACAGCCGTCGTATCGATCA	59.971	20	TCTGTGAAGGTTCGCTTCCC	59.965	20	20	293	398	ACAGCCGTCGTATCGATCAC	59.971	20	TCTGTGAAGGTTCGCTTCCC	59.965	20	20	294	398
TRINITY_DN16535_c0_g1_i1	1	p3	(TGA)6	18	1160	1177	CACCGCGATCTCAATTGCAG	59.973	20	ACATGGCTCCTCCCCACTAT	60.03	20	101	749	849	GGCCTTGAAGAAGTGGTCGA	59.965	20	ACATGGCTCCTCCCCACTAT	60.03	20	20	676	849	AGGCCTTGAAGAAGTGGTCG	59.965	20	ACATGGCTCCTCCCCACTAT	60.03	20	20	675	849
TRINITY_DN16535_c0_g1_i4	1	p3	(TGA)6	18	786	803	AAACCGTGCATCCTGACCAT	59.962	20	ACATGGCTCCTCCCCACTAT	60.03	20	146	330	475	AAACCGTGCATCCTGACCAT	59.962	20	TCCCCACTATTGCAGCAAGG	60.034	20	20	330	465	AAACCGTGCATCCTGACCAT	59.962	20	CCTCCCCACTATTGCAGCAA	60.034	20	20	330	467
TRINITY_DN16535_c0_g1_i5	1	p3	(TGA)6	18	1147	1164	CACCGCGATCTCAATTGCAG	59.973	20	ACATGGCTCCTCCCCACTAT	60.03	20	101	736	836	GGCCTTGAAGAAGTGGTCGA	59.965	20	ACATGGCTCCTCCCCACTAT	60.03	20	20	663	836	AGGCCTTGAAGAAGTGGTCG	59.965	20	ACATGGCTCCTCCCCACTAT	60.03	20	20	662	836
TRINITY_DN16535_c0_g1_i6	1	p3	(TGA)6	18	1183	1200	CACCGCGATCTCAATTGCAG	59.973	20	ACATGGCTCCTCCCCACTAT	60.03	20	101	772	872	GGCCTTGAAGAAGTGGTCGA	59.965	20	ACATGGCTCCTCCCCACTAT	60.03	20	20	699	872	AGGCCTTGAAGAAGTGGTCG	59.965	20	ACATGGCTCCTCCCCACTAT	60.03	20	20	698	872
TRINITY_DN16535_c0_g1_i7	1	p3	(TGA)6	18	2001	2018	CACCGCGATCTCAATTGCAG	59.973	20	ACATGGCTCCTCCCCACTAT	60.03	20	101	1590	1690	GGCCTTGAAGAAGTGGTCGA	59.965	20	ACATGGCTCCTCCCCACTAT	60.03	20	20	1517	1690	AGGCCTTGAAGAAGTGGTCG	59.965	20	ACATGGCTCCTCCCCACTAT	60.03	20	20	1516	1690
TRINITY_DN16541_c0_g1_i1	1	p2	(TA)8	16	201	216	AGTTCTTGACTAGGACGCGC	60.109	20	GTGGAGGTCAGACAGCCATC	60.108	20	181	4	184	ACTAGGACGCGCATAAAGCA	59.825	20	GTGGAGGTCAGACAGCCATC	60.108	20	20	12	184	GGACGCGCATAAAGCAATGA	59.623	20	GTGGAGGTCAGACAGCCATC	60.108	20	20	16	184
TRINITY_DN16554_c0_g1_i1	1	p2	(AT)8	16	681	696	GCGGAAGTTGGAGCCTAGAG	60.179	20	ACGACCTCCAATGCCCATAC	59.82	20	268	410	677	GAGCGGAAGTTGGAGCCTAG	60.179	20	ACGACCTCCAATGCCCATAC	59.82	20	20	408	677	CGGAAGTTGGAGCCTAGAGG	59.538	20	ACGACCTCCAATGCCCATAC	59.82	20	20	411	677
TRINITY_DN16561_c0_g1_i1	1	p3	(CCA)5	15	235	249	AACCGGGAAATGAGCACACA	60.179	20	AGTAACGAACAGCCGACGTT	59.969	20	142	50	191	AACCGGGAAATGAGCACACA	60.179	20	TTACAGTAGATCGGCGCTGC	60.249	20	20	50	227	AACCGGGAAATGAGCACACA	60.179	20	GTGGTGGGCGAAGTTACAGT	60.25	20	20	50	240
TRINITY_DN16560_c0_g1_i1	1	p2	(CT)7	14	2134	2147	TGTGTGCAGAGGAAGCAGAG	59.966	20	TCGTCTTCTCCCGAAATGGC	60.108	20	195	3271	3465	CTGTGTGCAGAGGAAGCAGA	59.966	20	TCGTCTTCTCCCGAAATGGC	60.108	20	20	3270	3465	GCACTGCAAAGCATACCCTG	59.828	20	TCTGCTTCCTCTGCACACAG	59.966	20	20	3185	3289
TRINITY_DN16560_c0_g1_i2	1	p2	(CT)7	14	2355	2368	TGTGTGCAGAGGAAGCAGAG	59.966	20	TCGTCTTCTCCCGAAATGGC	60.108	20	195	3492	3686	CTGTGTGCAGAGGAAGCAGA	59.966	20	TCGTCTTCTCCCGAAATGGC	60.108	20	20	3491	3686	GCACTGCAAAGCATACCCTG	59.828	20	TCTGCTTCCTCTGCACACAG	59.966	20	20	3406	3510
TRINITY_DN16562_c0_g1_i1	1	p2	(TA)9	18	2128	2145	TCTCCCTCTCAGGTCTCTGC	60.034	20	TCACTAGCTGAGGAGGGGTC	60.033	20	229	1795	2023	CTCAGGTCTCTGCAAAGCCA	59.964	20	TCACTAGCTGAGGAGGGGTC	60.033	20	20	1802	2023	TCTCCCTCTCAGGTCTCTGC	60.034	20	CAATCAGCGACACCTCCACT	60.037	20	20	1795	1996
TRINITY_DN16562_c0_g1_i2	1	p2	(TA)9	18	2129	2146	TCTCCCTCTCAGGTCTCTGC	60.034	20	TCACTAGCTGAGGAGGGGTC	60.033	20	229	1796	2024	CTCAGGTCTCTGCAAAGCCA	59.964	20	TCACTAGCTGAGGAGGGGTC	60.033	20	20	1803	2024	TCTCCCTCTCAGGTCTCTGC	60.034	20	CAATCAGCGACACCTCCACT	60.037	20	20	1796	1997
TRINITY_DN16573_c0_g1_i1	1	c	(ACTC)8tttattattatcattattca(CT)6	64	106	169	CAAAGGCAGCCAGGGAAGTA	59.962	20	GATTTGACCAGAGTGGGGCA	59.962	20	209	1489	1697	TGCCCCACTCTGGTCAAATC	59.962	20	CGAGGCGCAAAACATGTAGG	59.903	20	20	1678	1811	CTGCCCCACTCTGGTCAAAT	59.961	20	CGAGGCGCAAAACATGTAGG	59.903	20	20	1677	1811
TRINITY_DN16573_c0_g1_i2	1	c	(ACTC)5tttattattatcattattca(CT)6	52	106	157	TGCCCCACTCTGGTCAAATC	59.962	20	CGAGGCGCAAAACATGTAGG	59.903	20	134	2137	2270	CTGCCCCACTCTGGTCAAAT	59.961	20	CGAGGCGCAAAACATGTAGG	59.903	20	20	2136	2270	GCTCGGGACTTGATCAGAGG	59.896	20	GTACACCGAATGAGTGCCCA	60.037	20	20	2596	2723
TRINITY_DN16573_c0_g1_i3	1	c	(ACTC)5tttattattatcattattca(CT)6	52	1	52	CCCACAACTCTTCTTCACCCA	59.857	21	CCCCGTTTGTTAGCCCAGAA	60.251	20	137	122	258	CCCACAACTCTTCTTCACCCA	59.857	21	TTCCCCGTTTGTTAGCCCAG	60.251	20	20	122	260	CTGGGCTAACAAACGGGGAA	60.251	20	TGAAGCGTAAAGATCCCCCA	58.719	20	20	241	342
TRINITY_DN16573_c0_g1_i4	1	c	(ACTC)8tttattattatcattattca(CT)6	64	106	169	TGCCCCACTCTGGTCAAATC	59.962	20	CGAGGCGCAAAACATGTAGG	59.903	20	134	2149	2282	CTGCCCCACTCTGGTCAAAT	59.961	20	CGAGGCGCAAAACATGTAGG	59.903	20	20	2148	2282	GCTCGGGACTTGATCAGAGG	59.896	20	GTACACCGAATGAGTGCCCA	60.037	20	20	2608	2735
TRINITY_DN16573_c0_g1_i5	1	c	(ACTC)8tttattattatcattattca(CT)6	64	106	169	TGCCCCACTCTGGTCAAATC	59.962	20	CGAGGCGCAAAACATGTAGG	59.903	20	134	2477	2610	CTGCCCCACTCTGGTCAAAT	59.961	20	CGAGGCGCAAAACATGTAGG	59.903	20	20	2476	2610	GCTCGGGACTTGATCAGAGG	59.896	20	GTACACCGAATGAGTGCCCA	60.037	20	20	2936	3063
TRINITY_DN16573_c0_g1_i8	1	c	(ACTC)5tttattattatcattattca(CT)6	52	106	157	TGCCCCACTCTGGTCAAATC	59.962	20	CGAGGCGCAAAACATGTAGG	59.903	20	134	2465	2598	CTGCCCCACTCTGGTCAAAT	59.961	20	CGAGGCGCAAAACATGTAGG	59.903	20	20	2464	2598	GCTCGGGACTTGATCAGAGG	59.896	20	GTACACCGAATGAGTGCCCA	60.037	20	20	2924	3051
TRINITY_DN16573_c0_g1_i9	1	c	(ACTC)5tttattattatcattattca(CT)6	52	106	157	CAAAGGCAGCCAGGGAAGTA	59.962	20	GATTTGACCAGAGTGGGGCA	59.962	20	209	1477	1685	TGCCCCACTCTGGTCAAATC	59.962	20	CGAGGCGCAAAACATGTAGG	59.903	20	20	1666	1799	CTGCCCCACTCTGGTCAAAT	59.961	20	CGAGGCGCAAAACATGTAGG	59.903	20	20	1665	1799
TRINITY_DN16582_c0_g1_i1	1	p3	(TTC)5	15	95	109	ACCGGCTTTGAGCTAACTCC	60.036	20	CACAGTCACCGGTTTTGCAG	59.971	20	136	460	595	TCCCGCTCCTTTCAAGTTCC	59.964	20	CACAGTCACCGGTTTTGCAG	59.971	20	20	487	595	ACCGGCTTTGAGCTAACTCC	60.036	20	GTGGGCTTGCACTTAAACCG	60.04	20	20	460	637
TRINITY_DN16582_c0_g1_i2	1	p3	(TTC)5	15	95	109	ACCGGCTTTGAGCTAACTCC	60.036	20	CACAGTCACCGGTTTTGCAG	59.971	20	136	358	493	TCCCGCTCCTTTCAAGTTCC	59.964	20	CACAGTCACCGGTTTTGCAG	59.971	20	20	385	493	ACCGGCTTTGAGCTAACTCC	60.036	20	GTGGGCTTGCACTTAAACCG	60.04	20	20	358	535
TRINITY_DN16593_c0_g1_i1	1	p2	(AG)8	16	1261	1276	TTCGACGTGGTGGCCATTAA	59.965	20	GCCCACGTCTCCTAAACCTC	60.108	20	101	424	524	GAGGTTTAGGAGACGTGGGC	60.108	20	TCGACCCGTTTCGTTTCTGT	59.897	20	20	505	708	TGTTTTGGGTCCCAATCCCC	60.179	20	TTAATGGCCACCACGTCGAA	59.965	20	20	211	443
TRINITY_DN16593_c0_g1_i2	1	p3	(ATG)5	15	228	242	GAGGAGCGGCAATAGAAGCA	60.179	20	GACACATTGTTGGTTCCGCC	60.04	20	152	595	746	GAGGAGCGGCAATAGAAGCA	60.179	20	GGACACATTGTTGGTTCCGC	60.04	20	20	595	747	GTGGGTGGTTGTGATGGTGA	60.179	20	TCGACCCGTTTCGTTTCTGT	59.897	20	20	143	313
TRINITY_DN16593_c0_g1_i2	2	p2	(AG)8	16	866	881	GAGGAGCGGCAATAGAAGCA	60.179	20	GACACATTGTTGGTTCCGCC	60.04	20	152	595	746	GAGGAGCGGCAATAGAAGCA	60.179	20	GGACACATTGTTGGTTCCGC	60.04	20	20	595	747	GTGGGTGGTTGTGATGGTGA	60.179	20	TCGACCCGTTTCGTTTCTGT	59.897	20	20	143	313
TRINITY_DN16593_c0_g1_i3	1	p3	(ATG)5	15	228	242	GAGGAGCGGCAATAGAAGCA	60.179	20	GACACATTGTTGGTTCCGCC	60.04	20	152	523	674	GAGGAGCGGCAATAGAAGCA	60.179	20	GGACACATTGTTGGTTCCGC	60.04	20	20	523	675	GTGGGTGGTTGTGATGGTGA	60.179	20	TCGACCCGTTTCGTTTCTGT	59.897	20	20	143	313
TRINITY_DN16593_c0_g1_i3	2	p2	(AG)8	16	794	809	GAGGAGCGGCAATAGAAGCA	60.179	20	GACACATTGTTGGTTCCGCC	60.04	20	152	523	674	GAGGAGCGGCAATAGAAGCA	60.179	20	GGACACATTGTTGGTTCCGC	60.04	20	20	523	675	GTGGGTGGTTGTGATGGTGA	60.179	20	TCGACCCGTTTCGTTTCTGT	59.897	20	20	143	313
TRINITY_DN16593_c0_g1_i4	1	p2	(AG)8	16	1344	1359	TTCGACGTGGTGGCCATTAA	59.965	20	GCCCACGTCTCCTAAACCTC	60.108	20	101	424	524	GAGGTTTAGGAGACGTGGGC	60.108	20	TCGACCCGTTTCGTTTCTGT	59.897	20	20	505	708	TGTTTTGGGTCCCAATCCCC	60.179	20	TTAATGGCCACCACGTCGAA	59.965	20	20	211	443
TRINITY_DN16593_c0_g1_i5	1	p2	(AG)8	16	1189	1204	TTCGACGTGGTGGCCATTAA	59.965	20	GCCCACGTCTCCTAAACCTC	60.108	20	101	424	524	GAGGTTTAGGAGACGTGGGC	60.108	20	TCGACCCGTTTCGTTTCTGT	59.897	20	20	505	708	TGTTTTGGGTCCCAATCCCC	60.179	20	TTAATGGCCACCACGTCGAA	59.965	20	20	211	443
TRINITY_DN16593_c0_g1_i6	1	p3	(ATG)5	15	228	242	GAGGAGCGGCAATAGAAGCA	60.179	20	GACACATTGTTGGTTCCGCC	60.04	20	152	523	674	GAGGAGCGGCAATAGAAGCA	60.179	20	GGACACATTGTTGGTTCCGC	60.04	20	20	523	675	GTGGGTGGTTGTGATGGTGA	60.179	20	TCGACCCGTTTCGTTTCTGT	59.897	20	20	143	313
TRINITY_DN16593_c0_g1_i6	2	p2	(AG)8	16	877	892	GAGGAGCGGCAATAGAAGCA	60.179	20	GACACATTGTTGGTTCCGCC	60.04	20	152	523	674	GAGGAGCGGCAATAGAAGCA	60.179	20	GGACACATTGTTGGTTCCGC	60.04	20	20	523	675	GTGGGTGGTTGTGATGGTGA	60.179	20	TCGACCCGTTTCGTTTCTGT	59.897	20	20	143	313
TRINITY_DN16593_c0_g1_i7	1	p2	(AG)8	16	1272	1287	TTCGACGTGGTGGCCATTAA	59.965	20	GCCCACGTCTCCTAAACCTC	60.108	20	101	424	524	GAGGTTTAGGAGACGTGGGC	60.108	20	TCGACCCGTTTCGTTTCTGT	59.897	20	20	505	708	TGTTTTGGGTCCCAATCCCC	60.179	20	TTAATGGCCACCACGTCGAA	59.965	20	20	211	443
TRINITY_DN16644_c0_g1_i1	1	p3	(GCC)5	15	395	409	CGTAAAATCCACGCGCTCTG	59.975	20	AGGGAACATGGGTTGGGATC	59.369	20	179	37	215	GGAACAGCCGTCCATTACCA	60.036	20	AGGGAACATGGGTTGGGATC	59.369	20	20	113	215	TGGGAACAGCCGTCCATTAC	60.036	20	AGGGAACATGGGTTGGGATC	59.369	20	20	111	215
TRINITY_DN16601_c0_g1_i1	1	p2	(TC)7	14	45	58	CCAGAATGACGCCGTATCCA	59.896	20	ACACCGTGACCAAGACGAAA	59.824	20	112	222	333	CCAGAATGACGCCGTATCCA	59.896	20	AACACCGTGACCAAGACGAA	59.824	20	20	222	334	CCAGAATGACGCCGTATCCA	59.896	20	AAACACCGTGACCAAGACGA	59.824	20	20	222	335
TRINITY_DN16601_c0_g1_i4	1	p2	(TC)7	14	45	58	TGCCTTGATGGGAAGCCAAT	59.958	20	AACCCTTTCCTTCGCACCAA	60.106	20	153	521	673	TGCCTTGATGGGAAGCCAAT	59.958	20	AAACCCTTTCCTTCGCACCA	60.106	20	20	521	674	TGCCTTGATGGGAAGCCAAT	59.958	20	TCCTTCGCACCAACACTGTT	60.107	20	20	521	666
TRINITY_DN16601_c0_g1_i6	1	p2	(TC)7	14	45	58	TGCCTTGATGGGAAGCCAAT	59.958	20	AACCCTTTCCTTCGCACCAA	60.106	20	138	521	658	TGCCTTGATGGGAAGCCAAT	59.958	20	AAACCCTTTCCTTCGCACCA	60.106	20	20	521	659	CGGGGCAGAAGCAAATGATG	59.898	20	CATCTGCCTGGCGACAAAAC	60.11	20	20	279	488
TRINITY_DN16604_c1_g1_i5	1	p6	(AGAACA)5	30	1709	1738	TACATCATGCCTCGAGACGC	59.969	20	TCTTCTCAGCCACGGCAAAT	59.963	20	209	1238	1446	TACATCATGCCTCGAGACGC	59.969	20	CTGCACAGGGGTCATTCCTT	59.961	20	20	1238	1421	TACATCATGCCTCGAGACGC	59.969	20	AGCTGTAGTGAGCTCCCAGA	59.96	20	20	1238	1388
TRINITY_DN16604_c1_g1_i6	1	p6	(AGAACA)5	30	1027	1056	TACATCATGCCTCGAGACGC	59.969	20	TCTTCTCAGCCACGGCAAAT	59.963	20	209	556	764	TACATCATGCCTCGAGACGC	59.969	20	CTGCACAGGGGTCATTCCTT	59.961	20	20	556	739	TACATCATGCCTCGAGACGC	59.969	20	AGCTGTAGTGAGCTCCCAGA	59.96	20	20	556	706
TRINITY_DN16604_c1_g1_i7	1	p6	(AGAACA)5	30	1709	1738	TACATCATGCCTCGAGACGC	59.969	20	TCTTCTCAGCCACGGCAAAT	59.963	20	209	1238	1446	TACATCATGCCTCGAGACGC	59.969	20	CTGCACAGGGGTCATTCCTT	59.961	20	20	1238	1421	TACATCATGCCTCGAGACGC	59.969	20	AGCTGTAGTGAGCTCCCAGA	59.96	20	20	1238	1388
TRINITY_DN16604_c1_g1_i8	1	p6	(AGAACA)5	30	1786	1815	TACATCATGCCTCGAGACGC	59.969	20	CTGCACAGGGGTCATTCCTT	59.961	20	184	1238	1421	TACATCATGCCTCGAGACGC	59.969	20	AGCTGTAGTGAGCTCCCAGA	59.96	20	20	1238	1388	ACATGGGAACTTACCGCTGG	60.035	20	CTGCACAGGGGTCATTCCTT	59.961	20	20	1279	1421
TRINITY_DN16604_c1_g1_i10	1	p6	(AGAACA)5	30	1786	1815	TACATCATGCCTCGAGACGC	59.969	20	CTGCACAGGGGTCATTCCTT	59.961	20	184	1238	1421	TACATCATGCCTCGAGACGC	59.969	20	AGCTGTAGTGAGCTCCCAGA	59.96	20	20	1238	1388	GTGAAAGAGGGTCTGCCTCC	60.036	20	TGTGAGCAGCAGAGCATCAA	59.964	20	20	1658	1864
TRINITY_DN16615_c0_g1_i1	1	p2	(AC)7	14	363	376	GGGTTACAGCTGGGCTTCAT	60.034	20	TCGCACGAACCATGATTCCA	60.037	20	132	997	1128	GATTGGGTTACAGCTGGGCT	60.034	20	TCGCACGAACCATGATTCCA	60.037	20	20	993	1128	GGGTTACAGCTGGGCTTCAT	60.034	20	TCCATGATCGCACGAACCAT	59.822	20	20	997	1135
TRINITY_DN16608_c0_g1_i4	1	p3	(TGT)5	15	83	97	AGGAATTTCGGGCATCTGCA	60.034	20	GCCAGGGTTTCCACAGATCA	59.962	20	145	2974	3118	CATCTGTTGGGGAGTGCAGT	59.963	20	AGCTCGCTCTCTCACTCTGA	60.036	20	20	1738	1922	ACATCTGTTGGGGAGTGCAG	59.963	20	AGCTCGCTCTCTCACTCTGA	60.036	20	20	1737	1922
TRINITY_DN16608_c0_g1_i8	1	p3	(TGT)5	15	83	97	TCCCTCACCCCACGACATAT	60.032	20	GTTGTGTGTGCGTGTTGGAG	60.248	20	129	141	269	TTAACTCCCTCACCCCACGA	60.179	20	GTTGTGTGTGCGTGTTGGAG	60.248	20	20	136	269	TCCCTCACCCCACGACATAT	60.032	20	TGTGTGCGTGTTGGAGTTTG	59.55	20	20	141	265
TRINITY_DN16608_c0_g1_i9	1	p3	(TGT)5	15	83	97	GAAGTGTGCTGATCTGCCCT	60.036	20	AAGTCGATGCAAGTCTGGCA	59.965	20	180	1132	1311	AGCGTAGGTTTCGATTGCGA	60.109	20	TGCGACTTGCTCGTTCTTCT	59.968	20	20	1062	1196	AGCGTAGGTTTCGATTGCGA	60.109	20	TCTGCGACTTGCTCGTTCTT	59.968	20	20	1062	1198
TRINITY_DN16608_c0_g1_i11	1	p3	(TGT)5	15	83	97	AGGAATTTCGGGCATCTGCA	60.034	20	GCCAGGGTTTCCACAGATCA	59.962	20	145	1405	1549	TGATGTCCATGCCTGCAAGT	59.961	20	GCCAGGGTTTCCACAGATCA	59.962	20	20	1442	1549	CTGGGGTTGTGCATGAAAGC	60.038	20	CCCTCCAGTCAACACGAACA	59.894	20	20	4221	4420
TRINITY_DN16612_c0_g2_i1	1	p2	(AT)6	12	521	532	CAACGAAAGCCATTGACGCA	60.041	20	TTCTCCTCTGCAGCCCTACT	59.958	20	127	255	381	CAACGAAAGCCATTGACGCA	60.041	20	CTCGCTCTTCTCCTCTGCAG	59.899	20	20	255	388	CAACGAAAGCCATTGACGCA	60.041	20	GGTCCTCTCCTCGACTCCAT	60.106	20	20	255	455
TRINITY_DN16612_c0_g2_i2	1	p2	(AT)6	12	575	586	AGCAAGGACGTTCGACCATT	59.965	20	TTCTCCTCTGCAGCCCTACT	59.958	20	166	270	435	CAACGAAAGCCATTGACGCA	60.041	20	TTCTCCTCTGCAGCCCTACT	59.958	20	20	222	435	AGCAAGGACGTTCGACCATT	59.965	20	CTCGCTCTTCTCCTCTGCAG	59.899	20	20	270	442
TRINITY_DN16612_c0_g2_i3	1	p2	(AT)6	12	608	619	AGCAAGGACGTTCGACCATT	59.965	20	TTCTCCTCTGCAGCCCTACT	59.958	20	166	303	468	CAACGAAAGCCATTGACGCA	60.041	20	TTCTCCTCTGCAGCCCTACT	59.958	20	20	255	468	AGCAAGGACGTTCGACCATT	59.965	20	CTCGCTCTTCTCCTCTGCAG	59.899	20	20	303	475
TRINITY_DN16612_c0_g2_i4	1	p2	(AT)6	12	414	425	AGCAAGGACGTTCGACCATT	59.965	20	TTCTCCTCTGCAGCCCTACT	59.958	20	166	109	274	AGCAAGGACGTTCGACCATT	59.965	20	CTCGCTCTTCTCCTCTGCAG	59.899	20	20	109	281	AGCAAGGACGTTCGACCATT	59.965	20	GGTCCTCTCCTCGACTCCAT	60.106	20	20	109	348
TRINITY_DN16612_c0_g2_i5	1	p2	(AT)6	12	488	499	CAACGAAAGCCATTGACGCA	60.041	20	TTCTCCTCTGCAGCCCTACT	59.958	20	127	222	348	CAACGAAAGCCATTGACGCA	60.041	20	CTCGCTCTTCTCCTCTGCAG	59.899	20	20	222	355	CAACGAAAGCCATTGACGCA	60.041	20	GGTCCTCTCCTCGACTCCAT	60.106	20	20	222	422
TRINITY_DN16623_c0_g1_i1	1	p3	(TCC)5	15	119	133	AGCTCGTCGTTTCAGAAGCA	59.968	20	AGGGCAGCATAGAGGGAGAA	60.031	20	222	779	1000	AGCTCGTCGTTTCAGAAGCA	59.968	20	ACAAGTCACAGCGGAGGAAG	59.966	20	20	779	1054	GCTCGTCGTTTCAGAAGCAC	59.838	20	AGGGCAGCATAGAGGGAGAA	60.031	20	20	780	1000
TRINITY_DN16623_c0_g1_i2	1	p3	(TCC)5	15	119	133	AGCTCGTCGTTTCAGAAGCA	59.968	20	AGGGCAGCATAGAGGGAGAA	60.031	20	222	1239	1460	AGCTCGTCGTTTCAGAAGCA	59.968	20	ACAAGTCACAGCGGAGGAAG	59.966	20	20	1239	1514	GCTCGTCGTTTCAGAAGCAC	59.838	20	AGGGCAGCATAGAGGGAGAA	60.031	20	20	1240	1460
TRINITY_DN16623_c0_g1_i3	1	p3	(TCC)5	15	119	133	GCCCACTAACTTGCTTTGCC	60.038	20	AGGGCAGCATAGAGGGAGAA	60.031	20	202	1018	1219	AGCTCGTCGTTTCAGAAGCA	59.968	20	GGCAAAGCAAGTTAGTGGGC	60.038	20	20	779	1037	GCCCACTAACTTGCTTTGCC	60.038	20	ACAAGTCACAGCGGAGGAAG	59.966	20	20	1018	1273
TRINITY_DN16623_c0_g1_i4	1	p3	(TCC)5	15	119	133	AGCTCGTCGTTTCAGAAGCA	59.968	20	AGGGCAGCATAGAGGGAGAA	60.031	20	222	956	1177	AGCTCGTCGTTTCAGAAGCA	59.968	20	ACAAGTCACAGCGGAGGAAG	59.966	20	20	956	1231	GCTCGTCGTTTCAGAAGCAC	59.838	20	AGGGCAGCATAGAGGGAGAA	60.031	20	20	957	1177
TRINITY_DN16647_c0_g1_i1	1	p2	(CT)6	12	2389	2400	CAGACTGATGGGCCTCGATC	59.967	20	TGGCTTGTTTTGGAGGGGTT	60.032	20	127	406	532	CAGACTGATGGGCCTCGATC	59.967	20	TTGGCTTGTTTTGGAGGGGT	60.032	20	20	406	533	ACCCCTCCAAAACAAGCCAA	60.032	20	TCAATCTCTTCGCCCACACC	60.036	20	20	514	690
TRINITY_DN16647_c0_g1_i2	1	p2	(CT)6	12	1037	1048	AACGGCAGTGGAGTTTGGAA	60.107	20	CCCCCGACGATTAGCATCTC	60.038	20	158	728	885	AAACGGCAGTGGAGTTTGGA	60.107	20	CCCCCGACGATTAGCATCTC	60.038	20	20	727	885	ACGGCAGTGGAGTTTGGAAT	59.89	20	CCCCCGACGATTAGCATCTC	60.038	20	20	729	885
TRINITY_DN16649_c0_g2_i1	1	p2	(AG)6	12	945	956	TGGCACTTACCGGCGTTTAT	60.036	20	CAAGGAGGGCAAACGAAAGC	60.039	20	192	464	655	CTACGACACTTCACCACCCC	60.038	20	CAAGGAGGGCAAACGAAAGC	60.039	20	20	542	655	GGCTTGCTCCTCCATAACGT	60.108	20	GGGGTGGTGAAGTGTCGTAG	60.038	20	20	435	561
TRINITY_DN16649_c0_g1_i3	1	p2	(CT)6	12	19	30	CTTCGGCAGCATTACAAGCT	58.91	20	CAGTGTTGTTCAGGCAAGGC	59.969	20	147	393	539	CTTCGGCAGCATTACAAGCTT	59.53	21	CAGTGTTGTTCAGGCAAGGC	59.969	20	20	393	539	TCGGCAGCATTACAAGCTTT	58.466	20	CAGTGTTGTTCAGGCAAGGC	59.969	20	20	395	539
TRINITY_DN16648_c0_g1_i1	1	p2	(TA)6	12	1002	1013	TGGCAACTCAGTTCTCCCAA	59.157	20	ACCTGGACCTAGATGCTGTCT	59.992	21	192	581	772	GATGGCAACTCAGTTCTCCCA	59.996	21	ACCTGGACCTAGATGCTGTCT	59.992	21	21	579	772	ATGGCAACTCAGTTCTCCCA	58.933	20	ACCTGGACCTAGATGCTGTCT	59.992	21	21	580	772
TRINITY_DN16654_c0_g1_i1	1	p3	(CAA)5	15	295	309	CCAGCTAAGGGTGAAGCTCC	60.107	20	TTGGGATCCTGGTCAACAGC	59.962	20	137	370	506	CCCAGCTAAGGGTGAAGCTC	60.107	20	TTGGGATCCTGGTCAACAGC	59.962	20	20	369	506	ACATGGCTTCTGCTGCTTCT	59.962	20	TCAGCCGCTCTTACGACAAG	60.109	20	20	185	335
TRINITY_DN16654_c0_g1_i2	1	p3	(CAA)5	15	295	309	ACATGGCTTCTGCTGCTTCT	59.962	20	TCAGCCGCTCTTACGACAAG	60.109	20	151	185	335	ACATGGCTTCTGCTGCTTCT	59.962	20	CTTCAGCCGCTCTTACGACA	60.109	20	20	185	337	ACATGGCTTCTGCTGCTTCT	59.962	20	TTGGGTCCAATTGGAGGTGG	59.886	20	20	185	419
TRINITY_DN16662_c0_g1_i2	1	p3	(GAT)5	15	927	941	GATTATGCCAGGCTCCTGCT	59.89	20	TTTAGCTGCCTCCCTCTCCT	59.957	20	104	903	1006	CCTGGTCTTATGTGGGGAGC	59.819	20	GGGGGCGAAGGGGAATAAAA	60.033	20	20	1315	1588	GCCTGGTCTTATGTGGGGAG	59.819	20	GGGGGCGAAGGGGAATAAAA	60.033	20	20	1314	1588
TRINITY_DN16662_c0_g1_i3	1	p3	(GAT)5	15	927	941	GATTATGCCAGGCTCCTGCT	59.89	20	TTTAGCTGCCTCCCTCTCCT	59.957	20	104	903	1006	CCTGGTCTTATGTGGGGAGC	59.819	20	GGGGGCGAAGGGGAATAAAA	60.033	20	20	1335	1608	GCCTGGTCTTATGTGGGGAG	59.819	20	GGGGGCGAAGGGGAATAAAA	60.033	20	20	1334	1608
TRINITY_DN16662_c0_g1_i4	1	p3	(GAT)5	15	433	447	CTGTCCGCCTCTTTCCAGTT	59.965	20	TCGTACCACTTGCTCGCATT	60.038	20	229	94	322	CTGTCCGCCTCTTTCCAGTT	59.965	20	TTCGTACCACTTGCTCGCAT	60.038	20	20	94	323	CTGTCCGCCTCTTTCCAGTT	59.965	20	ATTCGTACCACTTGCTCGCA	60.038	20	20	94	324
TRINITY_DN16662_c0_g1_i5	1	p3	(GAT)5	15	433	447	CTGTCCGCCTCTTTCCAGTT	59.965	20	TCGTACCACTTGCTCGCATT	60.038	20	229	94	322	CTGTCCGCCTCTTTCCAGTT	59.965	20	TTCGTACCACTTGCTCGCAT	60.038	20	20	94	323	CTGTCCGCCTCTTTCCAGTT	59.965	20	ATTCGTACCACTTGCTCGCA	60.038	20	20	94	324
TRINITY_DN16662_c0_g1_i6	1	p3	(GAT)5	15	433	447	CTGTCCGCCTCTTTCCAGTT	59.965	20	TCGTACCACTTGCTCGCATT	60.038	20	229	94	322	CTGTCCGCCTCTTTCCAGTT	59.965	20	TTCGTACCACTTGCTCGCAT	60.038	20	20	94	323	CTGTCCGCCTCTTTCCAGTT	59.965	20	ATTCGTACCACTTGCTCGCA	60.038	20	20	94	324
TRINITY_DN16662_c0_g1_i7	1	p3	(GAT)5	15	927	941	GATTATGCCAGGCTCCTGCT	59.89	20	TTTAGCTGCCTCCCTCTCCT	59.957	20	104	903	1006	TTTTATTCCCCTTCGCCCCC	60.033	20	TGAGTTTCCCACCTCGCAAA	59.818	20	20	1684	1863	ATTATGCCAGGCTCCTGCTG	60.179	20	TTTAGCTGCCTCCCTCTCCT	59.957	20	20	904	1006
TRINITY_DN16662_c0_g1_i9	1	p3	(GAT)5	15	433	447	CTGTCCGCCTCTTTCCAGTT	59.965	20	TCGTACCACTTGCTCGCATT	60.038	20	229	94	322	CTGTCCGCCTCTTTCCAGTT	59.965	20	TTCGTACCACTTGCTCGCAT	60.038	20	20	94	323	CTGTCCGCCTCTTTCCAGTT	59.965	20	ATTCGTACCACTTGCTCGCA	60.038	20	20	94	324
TRINITY_DN16666_c0_g1_i1	1	p3	(TCA)5	15	476	490	AAAACCGTCCATTGCCGTTG	59.969	20	TGTTTCTGCCGGGATCTCAC	60.036	20	221	766	986	GAGTCCTGTGGTGGCTCTTC	60.037	20	TGTTTCTGCCGGGATCTCAC	60.036	20	20	840	986	CTGTGGTGGCTCTTCATGGT	59.963	20	TGTTTCTGCCGGGATCTCAC	60.036	20	20	845	986
TRINITY_DN16666_c0_g1_i2	1	p3	(TCA)5	15	476	490	GGTGAAAACCGTCCATTGCC	60.039	20	ACCATGAAGAGCCACCACAG	59.963	20	103	676	778	GAGTCCTGTGGTGGCTCTTC	60.037	20	CCGACAGACGACGACAATGA	60.11	20	20	754	1001	GAGTCCTGTGGTGGCTCTTC	60.037	20	TTTAGCCGACAGACGACGAC	60.11	20	20	754	1006
TRINITY_DN16666_c0_g1_i3	1	p3	(TCA)5	15	476	490	AAAACCGTCCATTGCCGTTG	59.969	20	TGTTTCTGCCGGGATCTCAC	60.036	20	221	680	900	GAGTCCTGTGGTGGCTCTTC	60.037	20	TGTTTCTGCCGGGATCTCAC	60.036	20	20	754	900	CTGTGGTGGCTCTTCATGGT	59.963	20	TGTTTCTGCCGGGATCTCAC	60.036	20	20	759	900
TRINITY_DN16666_c0_g1_i4	1	p3	(TCA)5	15	476	490	GGTGAAAACCGTCCATTGCC	60.039	20	ACCATGAAGAGCCACCACAG	59.963	20	103	762	864	GAGTCCTGTGGTGGCTCTTC	60.037	20	CCGACAGACGACGACAATGA	60.11	20	20	840	1087	GAGTCCTGTGGTGGCTCTTC	60.037	20	TTTAGCCGACAGACGACGAC	60.11	20	20	840	1092
TRINITY_DN16667_c0_g1_i2	1	c	(GTG)6aaggaagtttactattaccaccagctg(CAC)5	60	1292	1351	CACGTGTCATGTCCCACAGA	59.967	20	AGTTACACGTGGAGGGCATG	60.036	20	225	285	509	ACGTGTCATGTCCCACAGAC	59.966	20	AGTTACACGTGGAGGGCATG	60.036	20	20	286	509	CACGTGTCATGTCCCACAGA	59.967	20	GTTACACGTGGAGGGCATGA	60.037	20	20	285	508
TRINITY_DN16667_c0_g1_i3	1	c	(GTG)6aaggaagtttactattaccaccagctg(CAC)5	60	1292	1351	CACGTGTCATGTCCCACAGA	59.967	20	AGTTACACGTGGAGGGCATG	60.036	20	225	285	509	ACGTGTCATGTCCCACAGAC	59.966	20	AGTTACACGTGGAGGGCATG	60.036	20	20	286	509	CACGTGTCATGTCCCACAGA	59.967	20	GTTACACGTGGAGGGCATGA	60.037	20	20	285	508
TRINITY_DN16679_c0_g1_i3	1	p2	(GA)6	12	702	713	AGAGGCAACAAGAGGATGGC	60.035	20	ATGAGGGGCTCCAAAACTGG	59.96	20	151	220	370	ACAAGCGCTTGACTCGAGAA	59.968	20	GGCGGGCAATACAAGAGAGT	60.108	20	20	1000	1180	ACAAGCGCTTGACTCGAGAA	59.968	20	CAGGCGGGCAATACAAGAGA	60.108	20	20	1000	1182
TRINITY_DN16679_c0_g1_i4	1	p2	(GA)6	12	1471	1482	TTGGGACCGAGAGAGTTTGC	59.965	20	ATGAGGGGCTCCAAAACTGG	59.96	20	229	911	1139	ACAAGCGCTTGACTCGAGAA	59.968	20	GGCGGGCAATACAAGAGAGT	60.108	20	20	1769	1949	ACAAGCGCTTGACTCGAGAA	59.968	20	CAGGCGGGCAATACAAGAGA	60.108	20	20	1769	1951
TRINITY_DN16679_c0_g1_i5	1	p2	(GA)6	12	702	713	ACAAGCGCTTGACTCGAGAA	59.968	20	GGCTTCCTGCACTTCTAGCA	60.036	20	247	1000	1246	AGAGGCAACAAGAGGATGGC	60.035	20	ATGAGGGGCTCCAAAACTGG	59.96	20	20	220	370	ACAAGCGCTTGACTCGAGAA	59.968	20	AAATGCCCACCAGACCACAT	59.885	20	20	1000	1224
TRINITY_DN16679_c0_g1_i6	1	p2	(GA)6	12	997	1008	ACAAGCGCTTGACTCGAGAA	59.968	20	GGCTTCCTGCACTTCTAGCA	60.036	20	247	1295	1541	AGAGGCAACAAGAGGATGGC	60.035	20	ATGAGGGGCTCCAAAACTGG	59.96	20	20	515	665	ACAAGCGCTTGACTCGAGAA	59.968	20	AAATGCCCACCAGACCACAT	59.885	20	20	1295	1519
TRINITY_DN16679_c0_g1_i7	1	p2	(GA)6	12	2032	2043	TTGGGACCGAGAGAGTTTGC	59.965	20	ATGAGGGGCTCCAAAACTGG	59.96	20	229	1206	1434	ACAAGCGCTTGACTCGAGAA	59.968	20	GGCGGGCAATACAAGAGAGT	60.108	20	20	2330	2510	ACAAGCGCTTGACTCGAGAA	59.968	20	CAGGCGGGCAATACAAGAGA	60.108	20	20	2330	2512
TRINITY_DN16679_c0_g1_i8	1	p2	(GA)6	12	1766	1777	TTGGGACCGAGAGAGTTTGC	59.965	20	ATGAGGGGCTCCAAAACTGG	59.96	20	229	1206	1434	ACAAGCGCTTGACTCGAGAA	59.968	20	GGCGGGCAATACAAGAGAGT	60.108	20	20	2064	2244	ACAAGCGCTTGACTCGAGAA	59.968	20	CAGGCGGGCAATACAAGAGA	60.108	20	20	2064	2246
TRINITY_DN16679_c0_g1_i9	1	p2	(GA)6	12	997	1008	AGAGGCAACAAGAGGATGGC	60.035	20	ATGAGGGGCTCCAAAACTGG	59.96	20	151	515	665	ACAAGCGCTTGACTCGAGAA	59.968	20	GGCGGGCAATACAAGAGAGT	60.108	20	20	1295	1475	ACAAGCGCTTGACTCGAGAA	59.968	20	CAGGCGGGCAATACAAGAGA	60.108	20	20	1295	1477
TRINITY_DN16679_c0_g1_i10	1	p2	(GA)6	12	1737	1748	TTGGGACCGAGAGAGTTTGC	59.965	20	ATGAGGGGCTCCAAAACTGG	59.96	20	229	911	1139	ACAAGCGCTTGACTCGAGAA	59.968	20	GGCGGGCAATACAAGAGAGT	60.108	20	20	2035	2215	ACAAGCGCTTGACTCGAGAA	59.968	20	CAGGCGGGCAATACAAGAGA	60.108	20	20	2035	2217
TRINITY_DN16679_c0_g1_i11	1	p2	(GA)6	12	2032	2043	ACAAGCGCTTGACTCGAGAA	59.968	20	GGCTTCCTGCACTTCTAGCA	60.036	20	247	2330	2576	TTGGGACCGAGAGAGTTTGC	59.965	20	ATGAGGGGCTCCAAAACTGG	59.96	20	20	1206	1434	ACAAGCGCTTGACTCGAGAA	59.968	20	AAATGCCCACCAGACCACAT	59.885	20	20	2330	2554
TRINITY_DN16679_c0_g1_i12	1	p2	(GA)6	12	997	1008	ACAAGCGCTTGACTCGAGAA	59.968	20	GGCTTCCTGCACTTCTAGCA	60.036	20	247	1295	1541	AGAGGCAACAAGAGGATGGC	60.035	20	ATGAGGGGCTCCAAAACTGG	59.96	20	20	515	665	ACAAGCGCTTGACTCGAGAA	59.968	20	AAATGCCCACCAGACCACAT	59.885	20	20	1295	1519
TRINITY_DN16676_c0_g2_i1	1	c	(TA)6tgaagagggtg(GA)7	37	60	96	CAAAGGCAATGACACCCAGC	60.038	20	ATCCGGCCTGAAACTTCCAG	60.035	20	169	551	719	CAAAGGCAATGACACCCAGC	60.038	20	GATCCGGCCTGAAACTTCCA	60.035	20	20	551	720	GTCAGGGTTTCCGAGACAGG	60.037	20	GTCAACGGGGACTGATGGTT	59.964	20	20	966	1115
TRINITY_DN16683_c0_g1_i1	1	p2	(AC)6	12	252	263	CAACCACAGGAGTCAGTGCT	59.893	20	CAGGATTCACCGGTGTTGGA	59.964	20	101	439	539	CCACATCCAGTTCCACCTCC	60.035	20	GATCAATGCTGGGTGTTGGC	59.826	20	20	503	707	TCCAACACCGGTGAATCCTG	59.964	20	GATCAATGCTGGGTGTTGGC	59.826	20	20	520	707
TRINITY_DN16683_c0_g1_i2	1	p2	(AC)6	12	252	263	CAACCACAGGAGTCAGTGCT	59.893	20	CAGGATTCACCGGTGTTGGA	59.964	20	101	439	539	CCACATCCAGTTCCACCTCC	60.035	20	GATCAATGCTGGGTGTTGGC	59.826	20	20	503	707	TCCAACACCGGTGAATCCTG	59.964	20	GATCAATGCTGGGTGTTGGC	59.826	20	20	520	707
TRINITY_DN16683_c0_g1_i3	1	p2	(AC)6	12	252	263	CCACATCCAGTTCCACCTCC	60.035	20	TGAACAGGTGAGCTGCTCAG	59.966	20	151	503	653	CCACATCCAGTTCCACCTCC	60.035	20	CTGAACAGGTGAGCTGCTCA	59.966	20	20	503	654	CCACATCCAGTTCCACCTCC	60.035	20	AACAGGTGAGCTGCTCAGTC	59.965	20	20	503	651
TRINITY_DN16683_c0_g1_i4	1	p2	(AC)6	12	252	263	CCACATCCAGTTCCACCTCC	60.035	20	TGAACAGGTGAGCTGCTCAG	59.966	20	151	503	653	CCACATCCAGTTCCACCTCC	60.035	20	CTGAACAGGTGAGCTGCTCA	59.966	20	20	503	654	CCACATCCAGTTCCACCTCC	60.035	20	AACAGGTGAGCTGCTCAGTC	59.965	20	20	503	651
TRINITY_DN16691_c0_g1_i1	1	p3	(GAA)5	15	1708	1722	TGTACCCACCAATCCAACCG	59.963	20	ATGGGTAGGTATGGCCCACT	60.029	20	186	1760	1945	TTCAAATTTCAGGCGGCGTG	60.04	20	GACCAACCAAAGTTCCGTGC	59.97	20	20	659	921	TTCAAATTTCAGGCGGCGTG	60.04	20	GAGGCGAAGAGACCAACCAA	59.965	20	20	659	931
TRINITY_DN16691_c0_g1_i2	1	p3	(GAA)5	15	1234	1248	TGTACCCACCAATCCAACCG	59.963	20	ATGGGTAGGTATGGCCCACT	60.029	20	186	1286	1471	TTCAAATTTCAGGCGGCGTG	60.04	20	GACCAACCAAAGTTCCGTGC	59.97	20	20	659	921	TTCAAATTTCAGGCGGCGTG	60.04	20	GAGGCGAAGAGACCAACCAA	59.965	20	20	659	931
TRINITY_DN16696_c0_g1_i1	1	p3	(ACC)5	15	161	175	TACCACCACCCCCTCCTATG	60.031	20	TTTTGAAGGCACAGGAGGGG	60.179	20	167	69	235	CCCCTCCTGTGCCTTCAAAA	60.179	20	CATAGGAGGGGGTGGTGGTA	60.031	20	20	36	268	CCACCACCTCCTATGCCTTC	59.819	20	CATAGGAGGGGGTGGTGGTA	60.031	20	20	125	268
TRINITY_DN16696_c0_g1_i2	1	p3	(ACC)5	15	703	717	AGCAAAGGCAGCAACAATGG	59.966	20	ATCATCTTGGCCACCAGCAA	59.96	20	112	1587	1698	CCACCTCTGAAAAGGGGTCC	59.962	20	ACCTCCAAGCTGCTTCTTCC	59.963	20	20	841	1038	AGCAAAGGCAGCAACAATGG	59.966	20	ACGATCATCTTGGCCACCAG	60.108	20	20	1587	1701
TRINITY_DN16696_c0_g1_i4	1	p3	(ACC)5	15	133	147	CCCCTCCTGTGCCTTCAAAA	60.179	20	CATAGGAGGGGGTGGTGGTA	60.031	20	191	50	240	CCTCCACCACCTATGCCTTC	59.819	20	CATAGGAGGGGGTGGTGGTA	60.031	20	20	97	240	CAATGCAACCACCAACACCC	60.25	20	CATAGGAGGGGGTGGTGGTA	60.031	20	20	32	240
TRINITY_DN16696_c0_g1_i5	1	p3	(ACC)5	15	633	647	CCACCTCTGAAAAGGGGTCC	59.962	20	ACCTCCAAGCTGCTTCTTCC	59.963	20	198	771	968	GGAAGAAGCAGCTTGGAGGT	59.963	20	TGCTGCCCTTAATGCTTCCA	59.961	20	20	949	1225	AGCAAGTTGTACCCAGGAGC	59.963	20	TGGTTGCTCTTTGTCCACGA	59.821	20	20	147	277
TRINITY_DN16696_c0_g1_i6	1	p3	(ACC)5	15	686	700	AGCAAAGGCAGCAACAATGG	59.966	20	ATCATCTTGGCCACCAGCAA	59.96	20	112	1551	1662	CCACCTCTGAAAAGGGGTCC	59.962	20	ACCTCCAAGCTGCTTCTTCC	59.963	20	20	824	1021	GGAAGAAGCAGCTTGGAGGT	59.963	20	TGCTGCCCTTAATGCTTCCA	59.961	20	20	1002	1278
TRINITY_DN16696_c0_g1_i7	1	p3	(ACC)5	15	686	700	CCACCTCTGAAAAGGGGTCC	59.962	20	ACCTCCAAGCTGCTTCTTCC	59.963	20	198	875	1072	AGCAAGTTGTACCCAGGAGC	59.963	20	TGGTTGCTCTTTGTCCACGA	59.821	20	20	200	330	CCTGAATCGAAAGGGCGCTA	60.179	20	ACCTCCAAGCTGCTTCTTCC	59.963	20	20	934	1072
TRINITY_DN16696_c0_g1_i8	1	p3	(ACC)5	15	650	664	CCACCTCTGAAAAGGGGTCC	59.962	20	ACCTCCAAGCTGCTTCTTCC	59.963	20	198	788	985	AGCAAGTTGTACCCAGGAGC	59.963	20	TGGTTGCTCTTTGTCCACGA	59.821	20	20	147	294	CCTGAATCGAAAGGGCGCTA	60.179	20	ACCTCCAAGCTGCTTCTTCC	59.963	20	20	847	985
TRINITY_DN16696_c0_g1_i9	1	p3	(ACC)5	15	633	647	CCACCTCTGAAAAGGGGTCC	59.962	20	ACCTCCAAGCTGCTTCTTCC	59.963	20	198	771	968	AGCAAGTTGTACCCAGGAGC	59.963	20	TGGTTGCTCTTTGTCCACGA	59.821	20	20	147	277	CCTGAATCGAAAGGGCGCTA	60.179	20	ACCTCCAAGCTGCTTCTTCC	59.963	20	20	830	968
TRINITY_DN16696_c0_g1_i10	1	p3	(ACC)5	15	161	175	CCACCTCTGAAAAGGGGTCC	59.962	20	ACCTCCAAGCTGCTTCTTCC	59.963	20	198	350	547	TACCACCACCCCCTCCTATG	60.031	20	TTTTGAAGGCACAGGAGGGG	60.179	20	20	69	286	TACCACCACCCCCTCCTATG	60.031	20	CGCCGATAGTTCTGAAGGCA	60.179	20	20	69	337
TRINITY_DN16696_c0_g1_i11	1	p3	(ACC)5	15	650	664	CCACCTCTGAAAAGGGGTCC	59.962	20	ACCTCCAAGCTGCTTCTTCC	59.963	20	198	788	985	GGAAGAAGCAGCTTGGAGGT	59.963	20	TGCTGCCCTTAATGCTTCCA	59.961	20	20	966	1242	AGCAAGTTGTACCCAGGAGC	59.963	20	TGGTTGCTCTTTGTCCACGA	59.821	20	20	147	294
TRINITY_DN16696_c0_g1_i12	1	p3	(ACC)5	15	686	700	AGCAAAGGCAGCAACAATGG	59.966	20	ATCATCTTGGCCACCAGCAA	59.96	20	112	1570	1681	CCACCTCTGAAAAGGGGTCC	59.962	20	ACCTCCAAGCTGCTTCTTCC	59.963	20	20	824	1021	AGCAAAGGCAGCAACAATGG	59.966	20	ACGATCATCTTGGCCACCAG	60.108	20	20	1570	1684
TRINITY_DN16696_c0_g1_i13	1	p3	(ACC)5	15	686	700	CCACCTCTGAAAAGGGGTCC	59.962	20	ACCTCCAAGCTGCTTCTTCC	59.963	20	198	875	1072	GGAAGAAGCAGCTTGGAGGT	59.963	20	TGCTGCCCTTAATGCTTCCA	59.961	20	20	1053	1329	AGCAAGTTGTACCCAGGAGC	59.963	20	TGGTTGCTCTTTGTCCACGA	59.821	20	20	200	330
TRINITY_DN16696_c0_g1_i14	1	p3	(ACC)5	15	686	700	AGCAAAGGCAGCAACAATGG	59.966	20	ATCATCTTGGCCACCAGCAA	59.96	20	112	1644	1755	CCACCTCTGAAAAGGGGTCC	59.962	20	ACCTCCAAGCTGCTTCTTCC	59.963	20	20	824	1021	AGCAAAGGCAGCAACAATGG	59.966	20	ACGATCATCTTGGCCACCAG	60.108	20	20	1644	1758
TRINITY_DN16744_c0_g1_i1	1	p2	(TA)9	18	728	745	ATGGACTTGAGCAAAGCCGA	59.963	20	CCTTATGGCGCCGATGGTAT	60.036	20	250	142	391	TCCGATGCTCGCAGTTTCAT	60.108	20	ATGGAAATGGCCGAGTGGTT	59.96	20	20	891	1113	TCCGATGCTCGCAGTTTCAT	60.108	20	AATGGAAATGGCCGAGTGGT	59.96	20	20	891	1114
TRINITY_DN16744_c0_g1_i1	2	p2	(AT)8	16	1135	1150	ATGGACTTGAGCAAAGCCGA	59.963	20	CCTTATGGCGCCGATGGTAT	60.036	20	250	142	391	TCCGATGCTCGCAGTTTCAT	60.108	20	ATGGAAATGGCCGAGTGGTT	59.96	20	20	891	1113	TCCGATGCTCGCAGTTTCAT	60.108	20	AATGGAAATGGCCGAGTGGT	59.96	20	20	891	1114
TRINITY_DN16751_c0_g1_i1	1	p3	(CTT)5	15	930	944	TCTGACATGCGGGAAAGTCC	60.036	20	AGTTGGAGGGACCTTGGAGT	60.104	20	268	734	1001	TGGAGCAACGTATGGCTGAG	60.108	20	ACAGAAGGCGAGTGTGACAG	59.967	20	20	362	491	CTGGAGCAACGTATGGCTGA	60.108	20	ACAGAAGGCGAGTGTGACAG	59.967	20	20	361	491
TRINITY_DN16751_c0_g1_i2	1	p3	(CTT)5	15	609	623	CTGTCACACTCGCCTTCTGT	59.967	20	AGTTGGAGGGACCTTGGAGT	60.104	20	209	472	680	ACACCTTGTTTGCCTCCACA	60.034	20	AGTTGGAGGGACCTTGGAGT	60.104	20	20	448	680	TGGAGCAACGTATGGCTGAG	60.108	20	ACAGAAGGCGAGTGTGACAG	59.967	20	20	362	491
TRINITY_DN16751_c0_g1_i3	1	p3	(CTT)5	15	864	878	TCTGACATGCGGGAAAGTCC	60.036	20	AGTTGGAGGGACCTTGGAGT	60.104	20	202	734	935	TGGAGCAACGTATGGCTGAG	60.108	20	ACAGAAGGCGAGTGTGACAG	59.967	20	20	362	491	CTGGAGCAACGTATGGCTGA	60.108	20	ACAGAAGGCGAGTGTGACAG	59.967	20	20	361	491
TRINITY_DN16712_c0_g2_i1	1	p3	(TGG)5	15	1013	1027	CCCTCCCTCCACCATAGACA	60.031	20	AGCAACAACCCCAGAGGATG	59.961	20	265	83	347	CCCTCCCTCCACCATAGACA	60.031	20	CAGCAACAACCCCAGAGGAT	59.961	20	20	83	348	ATCCTCTGGGGTTGTTGCTG	59.961	20	ATGATGTGCACCATGCCAGA	60.034	20	20	329	551
TRINITY_DN16712_c0_g2_i2	1	p3	(TGG)5	15	1116	1130	CCCTCCCTCCACCATAGACA	60.031	20	AGCAACAACCCCAGAGGATG	59.961	20	265	83	347	CCCTCCCTCCACCATAGACA	60.031	20	CAGCAACAACCCCAGAGGAT	59.961	20	20	83	348	ATCCTCTGGGGTTGTTGCTG	59.961	20	ATGATGTGCACCATGCCAGA	60.034	20	20	329	551
TRINITY_DN16713_c0_g1_i2	1	p4	(TTTG)5	20	295	314	TTGGTGTAGCAGAAGGGCTG	59.963	20	CCAAAGGAACCAGCAACAGC	59.967	20	181	2784	2964	TTGGTGTAGCAGAAGGGCTG	59.963	20	GCCAAAGGAACCAGCAACAG	59.967	20	20	2784	2965	CTGTTGCTGGTTCCTTTGGC	59.967	20	CAAATCCACCCCTTCACCGA	59.962	20	20	2946	3100
TRINITY_DN16714_c0_g1_i1	1	p2	(AT)6	12	318	329	GACATGTTTGTGCTGCCCAG	60.039	20	GCGCCCATGAGTACTCTACC	59.968	20	103	742	844	GACATGTTTGTGCTGCCCAG	60.039	20	GGCGCCCATGAGTACTCTAC	59.968	20	20	742	845	GTAGAGTACTCATGGGCGCC	59.968	20	AGGCTTTGAGGTGTGCTTGT	60.107	20	20	826	1056
TRINITY_DN16714_c0_g1_i2	1	p2	(AT)6	12	318	329	GACATGTTTGTGCTGCCCAG	60.039	20	GCGCCCATGAGTACTCTACC	59.968	20	103	742	844	GACATGTTTGTGCTGCCCAG	60.039	20	GGCGCCCATGAGTACTCTAC	59.968	20	20	742	845	GTAGAGTACTCATGGGCGCC	59.968	20	AGGCTTTGAGGTGTGCTTGT	60.107	20	20	826	1056
TRINITY_DN16714_c0_g1_i3	1	p2	(AT)6	12	318	329	GACATGTTTGTGCTGCCCAG	60.039	20	GCGCCCATGAGTACTCTACC	59.968	20	103	1458	1560	GACATGTTTGTGCTGCCCAG	60.039	20	GGCGCCCATGAGTACTCTAC	59.968	20	20	1458	1561	GTAGAGTACTCATGGGCGCC	59.968	20	AGGCTTTGAGGTGTGCTTGT	60.107	20	20	1542	1772
TRINITY_DN16714_c0_g1_i4	1	p2	(AT)6	12	318	329	GACATGTTTGTGCTGCCCAG	60.039	20	GCGCCCATGAGTACTCTACC	59.968	20	103	742	844	GACATGTTTGTGCTGCCCAG	60.039	20	GGCGCCCATGAGTACTCTAC	59.968	20	20	742	845	GTAGAGTACTCATGGGCGCC	59.968	20	AGGCTTTGAGGTGTGCTTGT	60.107	20	20	826	1056
TRINITY_DN16714_c0_g1_i5	1	p2	(AT)6	12	318	329	GACATGTTTGTGCTGCCCAG	60.039	20	GCGCCCATGAGTACTCTACC	59.968	20	103	1458	1560	GACATGTTTGTGCTGCCCAG	60.039	20	GGCGCCCATGAGTACTCTAC	59.968	20	20	1458	1561	GTAGAGTACTCATGGGCGCC	59.968	20	AGGCTTTGAGGTGTGCTTGT	60.107	20	20	1542	1772
TRINITY_DN16714_c0_g1_i6	1	p2	(AT)6	12	318	329	GACATGTTTGTGCTGCCCAG	60.039	20	GCGCCCATGAGTACTCTACC	59.968	20	103	1458	1560	GACATGTTTGTGCTGCCCAG	60.039	20	GGCGCCCATGAGTACTCTAC	59.968	20	20	1458	1561	GTAGAGTACTCATGGGCGCC	59.968	20	AGGCTTTGAGGTGTGCTTGT	60.107	20	20	1542	1772
TRINITY_DN16728_c0_g1_i1	1	p3	(ATG)5	15	1045	1059	GGAACACCCTCCAAGAGAGC	60.036	20	GCCATATCCCACGGAAGAGG	59.965	20	147	188	334	GGAACACCCTCCAAGAGAGC	60.036	20	GGCCATATCCCACGGAAGAG	59.965	20	20	188	335	GGAACACCCTCCAAGAGAGC	60.036	20	CTGGACTAGGCCCAAAGCAA	59.962	20	20	188	290
TRINITY_DN16728_c0_g1_i2	1	p3	(ATG)5	15	948	962	GACGCCGGCAACTATAGTGA	59.898	20	GCTGATGCGCAAGTACAGTG	59.904	20	212	155	366	CACTGTACTTGCGCATCAGC	59.904	20	AGCTATCAACGCCGTTCGAT	59.898	20	20	347	592	CACTGTACTTGCGCATCAGC	59.904	20	CGCCGTTCGATGAAGCAAAA	60.11	20	20	347	583
TRINITY_DN16723_c0_g1_i1	1	p2	(AC)7	14	132	145	ATTCCCTCAGCAGGAAAGGC	60.034	20	ACTCGGTGACTGAGCAGTTG	59.967	20	262	517	778	ATTCCCTCAGCAGGAAAGGC	60.034	20	CAACTCGGTGACTGAGCAGT	59.967	20	20	517	780	ATTCCCTCAGCAGGAAAGGC	60.034	20	ACAACTCGGTGACTGAGCAG	59.967	20	20	517	781
TRINITY_DN16723_c0_g1_i2	1	p2	(AC)7	14	132	145	AGGTCCACCCCATAGCACAT	60.625	20	AAGCGAAAAAGACCACAGCG	59.692	20	193	3	195	CGCTGTGGTCTTTTTCGCTT	59.692	20	ACCAGAAGCTGACACCATGT	59.233	20	20	176	309	AGGTCCACCCCATAGCACAT	60.625	20	GCGAAAAAGACCACAGCGAT	59.483	20	20	3	193
TRINITY_DN16723_c0_g1_i3	1	p2	(AC)7	14	132	145	ATTCCCTCAGCAGGAAAGGC	60.034	20	ACTCGGTGACTGAGCAGTTG	59.967	20	262	517	778	ATTCCCTCAGCAGGAAAGGC	60.034	20	CAACTCGGTGACTGAGCAGT	59.967	20	20	517	780	ATTCCCTCAGCAGGAAAGGC	60.034	20	ACAACTCGGTGACTGAGCAG	59.967	20	20	517	781
TRINITY_DN16730_c0_g2_i2	1	p2	(TA)7	14	1214	1227	AGTGACACTTGGCCCCAAAA	60.033	20	GCTTGCGCCCAAAGTGATAG	59.901	20	258	552	809	GTGACACTTGGCCCCAAAAC	59.896	20	GCTTGCGCCCAAAGTGATAG	59.901	20	20	553	809	TTGGCCCCAAAACCAATCCT	60.105	20	GCTTGCGCCCAAAGTGATAG	59.901	20	20	560	809
TRINITY_DN16730_c0_g2_i3	1	p2	(TA)7	14	842	855	AGTGACACTTGGCCCCAAAA	60.033	20	GCTTGCGCCCAAAGTGATAG	59.901	20	258	180	437	GTGACACTTGGCCCCAAAAC	59.896	20	GCTTGCGCCCAAAGTGATAG	59.901	20	20	181	437	TTGGCCCCAAAACCAATCCT	60.105	20	GCTTGCGCCCAAAGTGATAG	59.901	20	20	188	437
TRINITY_DN16756_c1_g1_i1	1	p4	(ATAA)5	20	195	214	TGTATAGGAGAGGAGAGTAACCGT	59.588	24	ACCAGCGGCTTTCAAATCCA	60.539	20	101	44	144	TGTATAGGAGAGGAGAGTAACCGT	59.588	24	CCAGCGGCTTTCAAATCCAT	59.18	20	20	44	143	TGTATAGGAGAGGAGAGTAACCG	58.029	23	ACCAGCGGCTTTCAAATCCA	60.539	20	20	44	144
TRINITY_DN16769_c0_g1_i1	1	p2	(GT)6	12	620	631	GGTTTTCAAGCTTGGCCCTG	59.966	20	GGAGGTGTTCCTGGTGTCAG	59.965	20	234	150	383	GGTTTTCAAGCTTGGCCCTG	59.966	20	GTCTGGTGGAGGTGTTCCTG	59.965	20	20	150	390	CCCGGAAGCCTTAGGGTTTT	59.961	20	GGAGGTGTTCCTGGTGTCAG	59.965	20	20	136	383
TRINITY_DN16769_c0_g1_i2	1	p2	(GT)6	12	486	497	CTGACACCAGGAACACCTCC	59.965	20	ACACACACACACCGTAGCAT	59.894	20	267	230	496	CTGACACCAGGAACACCTCC	59.965	20	AACACACACACACCGTAGCA	60.108	20	20	230	497	CTGACACCAGGAACACCTCC	59.965	20	ACATGCACACACTCACTGCT	60.179	20	20	230	393
TRINITY_DN16769_c0_g1_i3	1	p2	(CT)9	18	183	200	GTGGTGCTAAATCTCCCAGCT	60.065	21	CAGGGCCAAGCTTGAAAACC	59.966	20	151	19	169	GTGGTGCTAAATCTCCCAGCT	60.065	21	CCAGGGCCAAGCTTGAAAAC	59.966	20	20	19	170	AGTGGTGCTAAATCTCCCAGC	60.065	21	CAGGGCCAAGCTTGAAAACC	59.966	20	20	18	169
TRINITY_DN16776_c0_g1_i2	1	p2	(TA)6	12	762	773	CAGACCGCTGGTTCCTCTTT	59.965	20	TGCACTCACACCAGTTCTCG	60.249	20	126	219	344	CAGACCGCTGGTTCCTCTTT	59.965	20	GCACTCACACCAGTTCTCGT	60.249	20	20	219	343	TGCAATGGGGCAACATCTCT	59.96	20	TGCACTCACACCAGTTCTCG	60.249	20	20	191	344
TRINITY_DN16773_c0_g1_i2	1	p2	(CT)7	14	254	267	CCGATGGTAGCCTCTTCGTC	59.969	20	ACGAGTCAGTCAAGGCCTTG	59.966	20	108	627	734	CCGATGGTAGCCTCTTCGTC	59.969	20	CACGAGTCAGTCAAGGCCTT	59.966	20	20	627	735	TGGAATTGTCGGAGTCGCAA	59.966	20	ACGAGTCAGTCAAGGCCTTG	59.966	20	20	571	734
TRINITY_DN16773_c0_g1_i4	1	p2	(CT)7	14	254	267	CCGATGGTAGCCTCTTCGTC	59.969	20	ACGAGTCAGTCAAGGCCTTG	59.966	20	108	641	748	CCGATGGTAGCCTCTTCGTC	59.969	20	CACGAGTCAGTCAAGGCCTT	59.966	20	20	641	749	TGGAATTGTCGGAGTCGCAA	59.966	20	ACGAGTCAGTCAAGGCCTTG	59.966	20	20	585	748
TRINITY_DN16773_c0_g1_i5	1	p2	(CT)7	14	254	267	CCGATGGTAGCCTCTTCGTC	59.969	20	ACGAGTCAGTCAAGGCCTTG	59.966	20	108	641	748	CCGATGGTAGCCTCTTCGTC	59.969	20	CACGAGTCAGTCAAGGCCTT	59.966	20	20	641	749	TGGAATTGTCGGAGTCGCAA	59.966	20	ACGAGTCAGTCAAGGCCTTG	59.966	20	20	585	748
TRINITY_DN16773_c0_g1_i6	1	p2	(CT)7	14	254	267	CCGATGGTAGCCTCTTCGTC	59.969	20	ACGAGTCAGTCAAGGCCTTG	59.966	20	108	627	734	CCGATGGTAGCCTCTTCGTC	59.969	20	CACGAGTCAGTCAAGGCCTT	59.966	20	20	627	735	TGGAATTGTCGGAGTCGCAA	59.966	20	ACGAGTCAGTCAAGGCCTTG	59.966	20	20	571	734
TRINITY_DN16789_c0_g1_i1	1	p3	(TTC)5	15	314	328	CAGGCATCAAAGTGCGACAC	60.11	20	GAATCAGTAGCGCCGGAGAA	59.898	20	101	263	363	CAGGCATCAAAGTGCGACAC	60.11	20	GAGATTCCTCCGCCTGCTTT	60.107	20	20	263	416	GGGAGGAATGAGGGTGATGC	60.179	20	GAATCAGTAGCGCCGGAGAA	59.898	20	20	229	363
TRINITY_DN16844_c0_g1_i1	1	p2	(AT)6	12	2022	2033	GGAAGCATACCTCGTCTCCG	59.969	20	CTCAAGCCCGTCTGTTTTGC	60.04	20	212	1659	1870	GGAAGCATACCTCGTCTCCG	59.969	20	GCTCAAGCCCGTCTGTTTTG	60.04	20	20	1659	1871	TGCTGGGTCATACTCCGAGA	60.034	20	AGATGGCATCTGTGTGCCAA	59.961	20	20	626	896
TRINITY_DN16844_c0_g1_i4	1	p2	(AT)6	12	1729	1740	GGAAGCATACCTCGTCTCCG	59.969	20	CTCAAGCCCGTCTGTTTTGC	60.04	20	212	1366	1577	GGAAGCATACCTCGTCTCCG	59.969	20	GCTCAAGCCCGTCTGTTTTG	60.04	20	20	1366	1578	TGCTGGGTCATACTCCGAGA	60.034	20	AGATGGCATCTGTGTGCCAA	59.961	20	20	333	603
TRINITY_DN16803_c0_g1_i1	1	p4	(GAAA)5	20	1717	1736	TTTGGACCTATGTCGGTGCC	60.036	20	GGTTGAGGTGGGTTCTTGCT	60.179	20	103	1530	1632	TTTGGACCTATGTCGGTGCC	60.036	20	AGGTTGAGGTGGGTTCTTGC	60.179	20	20	1530	1633	TTTGGACCTATGTCGGTGCC	60.036	20	AATTTGAGGTGGTGTGCGGA	60.179	20	20	1530	1665
TRINITY_DN16803_c0_g1_i2	1	p4	(GAAA)5	20	1062	1081	AGAGTCAGCAATCGTCCTGC	60.108	20	GGCACCGACATAGGTCCAAA	60.036	20	174	721	894	GCACATTGCTCACCGTCTTC	59.833	20	GGCACCGACATAGGTCCAAA	60.036	20	20	774	894	GCGTGAATGAGCTGCACATT	59.83	20	GGCACCGACATAGGTCCAAA	60.036	20	20	761	894
TRINITY_DN16803_c0_g1_i3	1	p4	(GAAA)5	20	2332	2351	CTCCAATTTCTCAGGGCGGT	60.035	20	ACCTGCCTTGTCTGCTTGTT	60.107	20	270	846	1115	CTCCAATTTCTCAGGGCGGT	60.035	20	CGATGGACCCTGATTCCCTG	59.893	20	20	846	1004	CTCCAATTTCTCAGGGCGGT	60.035	20	ATGCCGATGGACCCTGATTC	59.891	20	20	846	1008
TRINITY_DN16803_c0_g1_i4	1	p4	(GAAA)5	20	1719	1738	CTCCAATTTCTCAGGGCGGT	60.035	20	ACCTGCCTTGTCTGCTTGTT	60.107	20	270	846	1115	CTCCAATTTCTCAGGGCGGT	60.035	20	CGATGGACCCTGATTCCCTG	59.893	20	20	846	1004	AGAGTCAGCAATCGTCCTGC	60.108	20	GGCACCGACATAGGTCCAAA	60.036	20	20	1336	1551
TRINITY_DN16814_c0_g1_i1	1	p2	(AT)7	14	49	62	ACCGGCGCAAAAAGGATAGA	60.036	20	GCCGGTGACTCAGATCTTCC	60.179	20	182	5	186	ACCGGCGCAAAAAGGATAGA	60.036	20	GATCGCCGGTGACTCAGATC	60.318	20	20	5	190	ACCGGCGCAAAAAGGATAGA	60.036	20	TAAGAGGATCGCCGGTGACT	60.395	20	20	5	196
TRINITY_DN16814_c0_g1_i2	1	p2	(AT)7	14	49	62	ACCGGCGCAAAAAGGATAGA	60.036	20	GCCGGTGACTCAGATCTTCC	60.179	20	182	5	186	ACCGGCGCAAAAAGGATAGA	60.036	20	GATCGCCGGTGACTCAGATC	60.318	20	20	5	190	ACCGGCGCAAAAAGGATAGA	60.036	20	TAAGAGGATCGCCGGTGACT	60.395	20	20	5	196
TRINITY_DN16819_c0_g1_i2	1	p4	(AATA)5	20	456	475	TCTCCCTTTCAGCTGCCATG	60.035	20	GGCAAAAGCAAGGGCAACAT	60.25	20	136	141	276	CTCTCTCCCTTTCAGCTGCC	60.108	20	GGCAAAAGCAAGGGCAACAT	60.25	20	20	138	276	TCCTCATCTTCGCCATGGTG	59.821	20	GGCAAAAGCAAGGGCAACAT	60.25	20	20	118	276
TRINITY_DN16819_c0_g1_i3	1	p4	(AATA)5	20	542	561	TCTCCCTTTCAGCTGCCATG	60.035	20	GGCAAAAGCAAGGGCAACAT	60.25	20	136	227	362	CATGGCAATCAACAACGCCA	60.038	20	GGCAAAAGCAAGGGCAACAT	60.25	20	20	166	362	CATGGCAATCAACAACGCCA	60.038	20	GGCAAATTGGGGTCTCCTGT	60.252	20	20	166	305
TRINITY_DN16825_c0_g1_i1	1	p3	(ATG)5	15	583	597	GGCTCGCGATAGTAAAGGGG	60.32	20	GCCATGGTTGTTGCACTGTT	59.895	20	154	324	477	TGGCTCGCGATAGTAAAGGG	59.612	20	GCCATGGTTGTTGCACTGTT	59.895	20	20	323	477	GGGGACGCCTGTATTCATCA	59.532	20	GCCATGGTTGTTGCACTGTT	59.895	20	20	340	477
TRINITY_DN16825_c0_g1_i4	1	p3	(ATG)5	15	750	764	GGCTCGCGATAGTAAAGGGG	60.32	20	GCCATGGTTGTTGCACTGTT	59.895	20	154	491	644	TGGCTCGCGATAGTAAAGGG	59.612	20	GCCATGGTTGTTGCACTGTT	59.895	20	20	490	644	GGGGACGCCTGTATTCATCA	59.532	20	GCCATGGTTGTTGCACTGTT	59.895	20	20	507	644
TRINITY_DN16830_c0_g1_i1	1	p2	(TA)6	12	62	73	AAGCTTTGTCGACGACACCT	59.896	20	AACTCCCAGCAGGCCTTTAC	59.962	20	225	311	535	AAGCTTTGTCGACGACACCT	59.896	20	GCAGAGGAAGGATGGGCATT	60.106	20	20	311	491	AAGCTTTGTCGACGACACCT	59.896	20	AATGCAGAGGAAGGATGGGC	60.106	20	20	311	494
TRINITY_DN16874_c0_g1_i1	1	p3	(AAG)5	15	508	522	ACGGTCGATTTGATGGCACT	60.036	20	TAGGTTTCGGGGTAGAGGGG	60.032	20	162	825	986	TTGCGATTCCAAGGCAGGAT	60.034	20	AGTGCCATCAAATCGACCGT	60.036	20	20	695	844	ATTGCGATTCCAAGGCAGGA	60.034	20	AGTGCCATCAAATCGACCGT	60.036	20	20	694	844
TRINITY_DN16874_c0_g1_i2	1	p3	(AAG)5	15	508	522	ACGGTCGATTTGATGGCACT	60.036	20	TAGGTTTCGGGGTAGAGGGG	60.032	20	162	825	986	TTGCGATTCCAAGGCAGGAT	60.034	20	AGTGCCATCAAATCGACCGT	60.036	20	20	695	844	ATTGCGATTCCAAGGCAGGA	60.034	20	AGTGCCATCAAATCGACCGT	60.036	20	20	694	844
TRINITY_DN16874_c0_g1_i3	1	p3	(AAG)5	15	508	522	ACGGTCGATTTGATGGCACT	60.036	20	TAGGTTTCGGGGTAGAGGGG	60.032	20	162	1610	1771	TTGCGATTCCAAGGCAGGAT	60.034	20	AGTGCCATCAAATCGACCGT	60.036	20	20	1480	1629	ATTGCGATTCCAAGGCAGGA	60.034	20	AGTGCCATCAAATCGACCGT	60.036	20	20	1479	1629
TRINITY_DN16874_c0_g1_i4	1	p3	(AAG)5	15	508	522	ACGGTCGATTTGATGGCACT	60.036	20	TAGGTTTCGGGGTAGAGGGG	60.032	20	162	1610	1771	TTGCGATTCCAAGGCAGGAT	60.034	20	AGTGCCATCAAATCGACCGT	60.036	20	20	1480	1629	ATTGCGATTCCAAGGCAGGA	60.034	20	AGTGCCATCAAATCGACCGT	60.036	20	20	1479	1629
TRINITY_DN16842_c0_g1_i3	1	p2	(TC)9	18	414	431	TCAGTGAGGCCAACTCCAAC	59.891	20	TGCCACAGAACATGCTGCTA	59.963	20	112	1087	1198	AGTGAGGCCAACTCCAACAG	59.891	20	TGCCACAGAACATGCTGCTA	59.963	20	20	1089	1198	TCAGTGAGGCCAACTCCAAC	59.891	20	TCCATGCCACAGAACATGCT	59.961	20	20	1087	1202
TRINITY_DN16842_c0_g1_i4	1	p2	(TC)9	18	414	431	TCAGTGAGGCCAACTCCAAC	59.891	20	TGCCACAGAACATGCTGCTA	59.963	20	112	1492	1603	AGTGAGGCCAACTCCAACAG	59.891	20	TGCCACAGAACATGCTGCTA	59.963	20	20	1494	1603	TCAGTGAGGCCAACTCCAAC	59.891	20	TCCATGCCACAGAACATGCT	59.961	20	20	1492	1607
TRINITY_DN16835_c0_g1_i4	1	p2	(CT)6	12	987	998	GCAAGGACCATGGTCTCCAA	59.962	20	CGGTAACACAAGAAGCGTCG	59.567	20	278	1445	1722	TTGCAAGGACCATGGTCTCC	59.962	20	CGGTAACACAAGAAGCGTCG	59.567	20	20	1443	1722	TTTAAGCCCGGGGTTTTGGA	59.812	20	ACCGAAGCTGCAATAAGGCA	60.322	20	20	403	640
TRINITY_DN16835_c0_g1_i5	1	p2	(CT)6	12	987	998	TGGCAGCACAGCATTCCTTA	59.962	20	GGAGACCATGGTCCTTGCAA	59.962	20	226	1109	1334	TGGCAGCACAGCATTCCTTA	59.962	20	TTGGAGACCATGGTCCTTGC	59.962	20	20	1109	1336	TATGGCAGCACAGCATTCCT	59.743	20	GGAGACCATGGTCCTTGCAA	59.962	20	20	1107	1334
TRINITY_DN16835_c0_g1_i8	1	p2	(CT)6	12	987	998	GCTGCACCAAAACATCTGCT	59.684	20	GGAGACCATGGTCCTTGCAA	59.962	20	220	1997	2216	GCTGCACCAAAACATCTGCT	59.684	20	TTGGAGACCATGGTCCTTGC	59.962	20	20	1997	2218	GTCGGCTGCACCAAAACATC	60.387	20	GGAGACCATGGTCCTTGCAA	59.962	20	20	1993	2216
TRINITY_DN16847_c0_g1_i1	1	p2	(TC)6	12	273	284	ATGCTTCGAATCCGCTAGGG	59.966	20	TCGTCGGCAAGTTCTCCAAA	59.895	20	210	457	666	TGGCGAATGAGAGCGACTTT	60.037	20	TCGTCGGCAAGTTCTCCAAA	59.895	20	20	502	666	ATGCTTCGAATCCGCTAGGG	59.966	20	GATCGTCGGCAAGTTCTCCA	60.109	20	20	457	668
TRINITY_DN16847_c0_g1_i1	2	p4	(TTTC)5	20	1480	1499	ATGCTTCGAATCCGCTAGGG	59.966	20	TCGTCGGCAAGTTCTCCAAA	59.895	20	210	457	666	TGGCGAATGAGAGCGACTTT	60.037	20	TCGTCGGCAAGTTCTCCAAA	59.895	20	20	502	666	ATGCTTCGAATCCGCTAGGG	59.966	20	GATCGTCGGCAAGTTCTCCA	60.109	20	20	457	668
TRINITY_DN16847_c0_g1_i2	1	p4	(TTTC)5	20	1045	1064	CAAGGGTCAGCCTCCAATCA	59.671	20	GAGACCCATGGACTTCTGCC	60.107	20	271	446	716	CAAGGGTCAGCCTCCAATCA	59.671	20	GGAGACCCATGGACTTCTGC	60.107	20	20	446	717	TCTTCTGCAGCAGCTCCAAA	59.891	20	TGATTGGAGGCTGACCCTTG	59.671	20	20	285	465
TRINITY_DN16847_c0_g1_i3	1	p2	(TC)6	12	273	284	ATGCTTCGAATCCGCTAGGG	59.966	20	TCGTCGGCAAGTTCTCCAAA	59.895	20	210	457	666	TGGCGAATGAGAGCGACTTT	60.037	20	TCGTCGGCAAGTTCTCCAAA	59.895	20	20	502	666	ATGCTTCGAATCCGCTAGGG	59.966	20	GATCGTCGGCAAGTTCTCCA	60.109	20	20	457	668
TRINITY_DN16847_c0_g1_i3	2	p4	(TTTC)5	20	1774	1793	ATGCTTCGAATCCGCTAGGG	59.966	20	TCGTCGGCAAGTTCTCCAAA	59.895	20	210	457	666	TGGCGAATGAGAGCGACTTT	60.037	20	TCGTCGGCAAGTTCTCCAAA	59.895	20	20	502	666	ATGCTTCGAATCCGCTAGGG	59.966	20	GATCGTCGGCAAGTTCTCCA	60.109	20	20	457	668
TRINITY_DN16853_c0_g2_i1	1	p2	(AT)16	32	1393	1424	TGAACGTGCTGCTATTGGGT	59.964	20	GCCAATGTCACACACACCAC	59.969	20	151	772	922	TCCTCCTCCCAATCCGACAT	60.031	20	GAAGCGGAGGGAGGTTTGAA	59.964	20	20	222	393	TCCTCCTCCCAATCCGACAT	60.031	20	GGCACCTTCTGATTGGACGA	60.036	20	20	222	418
TRINITY_DN16853_c0_g2_i2	1	p2	(AT)16	32	1344	1375	TGAACGTGCTGCTATTGGGT	59.964	20	GCCAATGTCACACACACCAC	59.969	20	151	723	873	TGAACGTGCTGCTATTGGGT	59.964	20	TGTCACACACACCACAACCA	59.963	20	20	723	868	TGAACGTGCTGCTATTGGGT	59.964	20	AGCCAATGTCACACACACCA	60.107	20	20	723	874
TRINITY_DN16853_c0_g3_i1	1	p3	(GCA)5	15	712	726	TGACGCAAAGGACCTAGCAG	60.037	20	GGCTGCATTCTGGTCTCCTT	60.035	20	221	887	1107	AAACTCCAGGCTCCCAATGG	59.96	20	ATGTCAGAGCACCTTCACGG	60.037	20	20	1050	1180	TGACGCAAAGGACCTAGCAG	60.037	20	CCATTGGGAGCCTGGAGTTT	59.96	20	20	887	1069
TRINITY_DN16853_c0_g3_i2	1	p3	(GCA)5	15	1502	1516	CGCAGTCAATCTGGGCTACA	60.108	20	TGCTGGAGTCTTACATGCCG	60.108	20	129	241	369	GCTACACTCCACGAGCATGT	60.109	20	TGCTGGAGTCTTACATGCCG	60.108	20	20	255	369	ATCTGGGCTACACTCCACGA	60.324	20	TGCTGGAGTCTTACATGCCG	60.108	20	20	249	369
TRINITY_DN16853_c0_g3_i3	1	p3	(GCA)5	15	712	726	CGCAGTCAATCTGGGCTACA	60.108	20	TGCTGGAGTCTTACATGCCG	60.108	20	129	241	369	GCTACACTCCACGAGCATGT	60.109	20	TGCTGGAGTCTTACATGCCG	60.108	20	20	255	369	CTCCATGAGGTCCACGGATG	59.894	20	TTCAAGACGACGGTCAGGTC	59.687	20	20	472	639
TRINITY_DN16853_c0_g3_i5	1	p3	(GCA)5	15	1502	1516	TGACGCAAAGGACCTAGCAG	60.037	20	GGCTGCATTCTGGTCTCCTT	60.035	20	221	1677	1897	AAACTCCAGGCTCCCAATGG	59.96	20	ATGTCAGAGCACCTTCACGG	60.037	20	20	1840	1970	TGACGCAAAGGACCTAGCAG	60.037	20	CCATTGGGAGCCTGGAGTTT	59.96	20	20	1677	1859
TRINITY_DN16863_c0_g2_i1	1	p2	(AC)9	18	518	535	CCTTGCGCGAGTTTGTTGAA	59.971	20	GAACAGTGCAATCAAGCCCC	59.755	20	132	8	139	CCTTGCGCGAGTTTGTTGAA	59.971	20	CCAAAGGAGCGAAGAAGCGA	60.671	20	20	8	191	TGGGAAAACCTGTTTGGGGA	59.363	20	GAACAGTGCAATCAAGCCCC	59.755	20	20	29	139
TRINITY_DN16865_c0_g1_i2	1	p3	(TCT)5	15	260	274	AACCAAATTCCGCAACCACG	59.969	20	TCGTTCCAGTTAACCACCGG	59.966	20	230	142	371	AACCAAATTCCGCAACCACG	59.969	20	TTCCCGCCATCTCCAACTTC	60.035	20	20	142	407	AACCAAATTCCGCAACCACG	59.969	20	GAACTGAACTCCGAGCCGAA	60.039	20	20	142	305
TRINITY_DN16875_c0_g1_i3	1	p4	(TAAT)5	20	713	732	GGTGGGATCAAGTGCAATGG	59.18	20	GGGTGATGCCTTCTTGACGA	60.036	20	167	71	237	GGCATCGTGCTCCATTTTGG	60.179	20	AAAGCCACACCGATGTCTCT	59.313	20	20	493	658	CGGACTTGCCAGTGTATCCA	59.751	20	AAAGCCACACCGATGTCTCT	59.313	20	20	554	658
TRINITY_DN16875_c0_g1_i4	1	p4	(TAAT)5	20	1186	1205	TCGTCGCTGATAGCCATGTC	59.969	20	CAAATGGGTGCGCAAGTGAA	59.968	20	130	300	429	TCGTCGCTGATAGCCATGTC	59.969	20	TTTCCAAATGGGTGCGCAAG	59.967	20	20	300	433	GTCGCTGATAGCCATGTCCA	59.895	20	CAAATGGGTGCGCAAGTGAA	59.968	20	20	302	429
TRINITY_DN16875_c0_g1_i9	1	p4	(TAAT)5	20	1080	1099	TTCACTTGCGCACCCATTTG	59.968	20	CCATTGCACTTGATCCCACC	59.18	20	154	304	457	CTTGCGCACCCATTTGGAAA	59.967	20	CCATTGCACTTGATCCCACC	59.18	20	20	308	457	GGTGGGATCAAGTGCAATGG	59.18	20	GGGTGATGCCTTCTTGACGA	60.036	20	20	438	604
TRINITY_DN16886_c0_g1_i1	1	p2	(CT)6	12	1436	1447	TTCCGGTGATTGATTGCCCA	59.961	20	ATGAACGGAGGAGTGGGAGA	59.959	20	243	1143	1385	TTCCGGTGATTGATTGCCCA	59.961	20	CATGAACGGAGGAGTGGGAG	59.823	20	20	1143	1386	TTCCGGTGATTGATTGCCCA	59.961	20	TGAACGGAGGAGTGGGAGAA	60.179	20	20	1143	1384
TRINITY_DN16886_c0_g1_i2	1	p2	(CT)6	12	1356	1367	TTCCGGTGATTGATTGCCCA	59.961	20	ATGAACGGAGGAGTGGGAGA	59.959	20	243	1063	1305	TTCCGGTGATTGATTGCCCA	59.961	20	CATGAACGGAGGAGTGGGAG	59.823	20	20	1063	1306	TTCCGGTGATTGATTGCCCA	59.961	20	TGAACGGAGGAGTGGGAGAA	60.179	20	20	1063	1304
TRINITY_DN16885_c0_g1_i3	1	p3	(TGC)5	15	1673	1687	CGGGACAAGCCAAAACACTG	59.969	20	CCCTGTCACCCGGAAATTCA	59.962	20	199	667	865	CGGGACAAGCCAAAACACTG	59.969	20	GTCCCTGTCACCCGGAAATT	59.962	20	20	667	867	AGCAGTGCTCCTCATGCTTT	59.962	20	CAGTGTTTTGGCTTGTCCCG	59.969	20	20	571	686
TRINITY_DN16894_c0_g1_i1	1	p2	(AT)7	14	1613	1626	AAGAGAGACACATGGTGCGG	60.037	20	GAACAATAACACGGCGGTCG	59.906	20	132	949	1080	AAGAGAGACACATGGTGCGG	60.037	20	CGAACAATAACACGGCGGTC	59.906	20	20	949	1081	AAGAGAGACACATGGTGCGG	60.037	20	CGCTCGAATCACTCATCCCA	59.897	20	20	949	1221
TRINITY_DN16894_c0_g1_i2	1	p2	(AT)7	14	1811	1824	AAGAGAGACACATGGTGCGG	60.037	20	GAACAATAACACGGCGGTCG	59.906	20	132	1147	1278	AAGAGAGACACATGGTGCGG	60.037	20	CGAACAATAACACGGCGGTC	59.906	20	20	1147	1279	AAGAGAGACACATGGTGCGG	60.037	20	CGCTCGAATCACTCATCCCA	59.897	20	20	1147	1419
TRINITY_DN16894_c0_g1_i3	1	p2	(AT)7	14	550	563	GGGATGAGTGATTCGAGCGA	59.614	20	TCTCCTCCTCTTCCTTGAGCA	59.922	21	277	140	416	AGGGATGAGTGATTCGAGCG	59.613	20	TCTCCTCCTCTTCCTTGAGCA	59.922	21	21	139	416	GGGATGAGTGATTCGAGCGA	59.614	20	TCCTCCTCTTCCTTGAGCAGT	60.203	21	21	140	414
TRINITY_DN16940_c0_g1_i1	1	p2	(TA)7	14	141	154	GGCATTTTGGGGAGGTCAGA	59.96	20	TCCTGGATCTGGAGGCATCA	60.031	20	255	519	773	TCAGCCTTGGGAGAAGCATG	60.035	20	TGTTTGCTCCAGTAGGCCTG	59.963	20	20	1662	1762	GGCATTTTGGGGAGGTCAGA	59.96	20	AGAAACTTCCTGGCGGATGG	60.035	20	20	519	742
TRINITY_DN16940_c0_g1_i2	1	p2	(TC)6	12	1260	1271	GGCATTTTGGGGAGGTCAGA	59.96	20	TCCTGGATCTGGAGGCATCA	60.031	20	255	1377	1631	TCAGCCTTGGGAGAAGCATG	60.035	20	TGTTTGCTCCAGTAGGCCTG	59.963	20	20	2520	2620	GGCATTTTGGGGAGGTCAGA	59.96	20	AGAAACTTCCTGGCGGATGG	60.035	20	20	1377	1600
TRINITY_DN16940_c0_g1_i3	1	p2	(TA)7	14	141	154	GGCATTTTGGGGAGGTCAGA	59.96	20	TCCTGGATCTGGAGGCATCA	60.031	20	255	519	773	TCAGCCTTGGGAGAAGCATG	60.035	20	TGTTTGCTCCAGTAGGCCTG	59.963	20	20	1031	1131	GGCATTTTGGGGAGGTCAGA	59.96	20	AGAAACTTCCTGGCGGATGG	60.035	20	20	519	742
TRINITY_DN16940_c0_g1_i4	1	p2	(TA)7	14	141	154	GGCATTTTGGGGAGGTCAGA	59.96	20	TCCTGGATCTGGAGGCATCA	60.031	20	255	1633	1887	TCAGCCTTGGGAGAAGCATG	60.035	20	TGTTTGCTCCAGTAGGCCTG	59.963	20	20	2210	2310	GGCATTTTGGGGAGGTCAGA	59.96	20	AGAAACTTCCTGGCGGATGG	60.035	20	20	1633	1856
TRINITY_DN16940_c0_g1_i4	2	p2	(TC)6	12	1516	1527	GGCATTTTGGGGAGGTCAGA	59.96	20	TCCTGGATCTGGAGGCATCA	60.031	20	255	1633	1887	TCAGCCTTGGGAGAAGCATG	60.035	20	TGTTTGCTCCAGTAGGCCTG	59.963	20	20	2210	2310	GGCATTTTGGGGAGGTCAGA	59.96	20	AGAAACTTCCTGGCGGATGG	60.035	20	20	1633	1856
TRINITY_DN16940_c0_g1_i5	1	p2	(TC)6	12	1260	1271	GGCATTTTGGGGAGGTCAGA	59.96	20	TCCTGGATCTGGAGGCATCA	60.031	20	255	1377	1631	TCAGCCTTGGGAGAAGCATG	60.035	20	TGTTTGCTCCAGTAGGCCTG	59.963	20	20	1889	1989	GGCATTTTGGGGAGGTCAGA	59.96	20	AGAAACTTCCTGGCGGATGG	60.035	20	20	1377	1600
TRINITY_DN16940_c0_g1_i6	1	p2	(TA)7	14	141	154	GGCATTTTGGGGAGGTCAGA	59.96	20	TCCTGGATCTGGAGGCATCA	60.031	20	255	1633	1887	TCAGCCTTGGGAGAAGCATG	60.035	20	TGTTTGCTCCAGTAGGCCTG	59.963	20	20	2145	2245	GGCATTTTGGGGAGGTCAGA	59.96	20	AGAAACTTCCTGGCGGATGG	60.035	20	20	1633	1856
TRINITY_DN16940_c0_g1_i6	2	p2	(TC)6	12	1516	1527	GGCATTTTGGGGAGGTCAGA	59.96	20	TCCTGGATCTGGAGGCATCA	60.031	20	255	1633	1887	TCAGCCTTGGGAGAAGCATG	60.035	20	TGTTTGCTCCAGTAGGCCTG	59.963	20	20	2145	2245	GGCATTTTGGGGAGGTCAGA	59.96	20	AGAAACTTCCTGGCGGATGG	60.035	20	20	1633	1856
TRINITY_DN16940_c0_g1_i7	1	p2	(TA)7	14	141	154	GGCATTTTGGGGAGGTCAGA	59.96	20	TCCTGGATCTGGAGGCATCA	60.031	20	255	519	773	TCAGCCTTGGGAGAAGCATG	60.035	20	TGTTTGCTCCAGTAGGCCTG	59.963	20	20	1096	1196	GGCATTTTGGGGAGGTCAGA	59.96	20	AGAAACTTCCTGGCGGATGG	60.035	20	20	519	742
TRINITY_DN16940_c0_g1_i8	1	p2	(TC)6	12	1260	1271	GGCATTTTGGGGAGGTCAGA	59.96	20	TCCTGGATCTGGAGGCATCA	60.031	20	255	1377	1631	TCAGCCTTGGGAGAAGCATG	60.035	20	TGTTTGCTCCAGTAGGCCTG	59.963	20	20	1954	2054	GGCATTTTGGGGAGGTCAGA	59.96	20	AGAAACTTCCTGGCGGATGG	60.035	20	20	1377	1600
TRINITY_DN16908_c0_g1_i1	1	p2	(AG)6	12	28	39	GGTTGTGGTGCTGATGGAGA	59.963	20	GCATGGTGGTCAGGTCTGAA	59.963	20	168	152	319	AGGTTGTGGTGCTGATGGAG	59.963	20	GCATGGTGGTCAGGTCTGAA	59.963	20	20	151	319	GGTTGTGGTGCTGATGGAGA	59.963	20	AAACATTGCGCATGGTGGTC	60.038	20	20	152	328
TRINITY_DN16908_c0_g1_i4	1	p2	(AG)6	12	28	39	GGTTGTGGTGCTGATGGAGA	59.963	20	GTGGGAGGATGTGGCTTTGA	59.962	20	263	152	414	AGGTTGTGGTGCTGATGGAG	59.963	20	GTGGGAGGATGTGGCTTTGA	59.962	20	20	151	414	GGTTGTGGTGCTGATGGAGA	59.963	20	ATGTGGCTTTGAGACAGGGG	59.961	20	20	152	406
TRINITY_DN16919_c0_g1_i1	1	p3	(ATC)5	15	954	968	TCCTTCGTCTTGACTGTGCC	59.966	20	AGGAGCTAAGACAGGGAGGG	60.032	20	168	499	666	CCTTCGTCTTGACTGTGCCT	59.966	20	AGGAGCTAAGACAGGGAGGG	60.032	20	20	500	666	GACGACTTTGGCCCTTCTCA	59.965	20	GATCTCTTTGGCCGTGGGAA	60.035	20	20	1105	1234
TRINITY_DN16945_c0_g2_i1	1	p3	(ATT)5	15	622	636	ATGGCCATCAGAAGCTGCAT	60.106	20	CGGCTTATCAACCCTGTCGA	59.825	20	280	777	1056	ATGGCCATCAGAAGCTGCAT	60.106	20	CAACTGCAAACTTGGTGGCA	59.825	20	20	777	942	TTGGGGTTGACCTGTGAAGG	59.815	20	ATGCAGCTTCTGATGGCCAT	60.106	20	20	592	796
TRINITY_DN16929_c0_g1_i2	1	p3	(TCC)5	15	140	154	TCGTCGTCTCCTCCACTCTT	59.964	20	GAAGGGAGAGGCGTAGAACG	59.899	20	117	156	272	CCTCTTCCTCCTCCTCCTCC	60.106	20	GAAGGGAGAGGCGTAGAACG	59.899	20	20	134	272	TCGTCGTCTCCTCCACTCTT	59.964	20	GAGGCGTAGAACGGGTTGAT	59.825	20	20	156	265
TRINITY_DN16944_c0_g1_i1	1	p3	(AGA)6	18	1432	1449	GCTAGAAGGGCCAAATGGGT	60.033	20	GGTTACTCGTCTGGTGGCAA	59.966	20	264	621	884	TTGCCACCAGACGAGTAACC	59.966	20	AGCTTCAAGCCCTGGTCATC	60.035	20	20	865	1063	TTGCCACCAGACGAGTAACC	59.966	20	GAGCTTCAAGCCCTGGTCAT	60.035	20	20	865	1064
TRINITY_DN16944_c0_g1_i3	1	p3	(AGA)6	18	947	964	TTGCCACCAGACGAGTAACC	59.966	20	AGCTTCAAGCCCTGGTCATC	60.035	20	199	380	578	TTGCCACCAGACGAGTAACC	59.966	20	GAGCTTCAAGCCCTGGTCAT	60.035	20	20	380	579	GGTTGCCACCAGACGAGTAA	59.966	20	AGCTTCAAGCCCTGGTCATC	60.035	20	20	378	578
TRINITY_DN16964_c0_g1_i2	1	p3	(ACC)6	18	1043	1060	CGCATCCTCAGGAAGTGGTT	60.036	20	AAACGGCGTGGGATTGAGAT	60.035	20	159	1701	1859	CGCATCCTCAGGAAGTGGTT	60.036	20	CAAAACGGCGTGGGATTGAG	60.11	20	20	1701	1861	ATCTCAATCCCACGCCGTTT	60.035	20	TCAGCCACCAAACCCTTCTC	59.89	20	20	1840	2048
TRINITY_DN16964_c0_g1_i3	1	p3	(ACC)6	18	1043	1060	CGCATCCTCAGGAAGTGGTT	60.036	20	AAACGGCGTGGGATTGAGAT	60.035	20	159	1248	1406	CACCACCACTTGCAAACCAG	59.897	20	AACCACTTCCTGAGGATGCG	60.036	20	20	1053	1267	TAAACCACCACCACCACCAC	60.107	20	AACCACTTCCTGAGGATGCG	60.036	20	20	1039	1267
TRINITY_DN16964_c0_g1_i4	1	p3	(ACC)6	18	469	486	CGCATCCTCAGGAAGTGGTT	60.036	20	AAACGGCGTGGGATTGAGAT	60.035	20	159	1127	1285	CGCATCCTCAGGAAGTGGTT	60.036	20	CAAAACGGCGTGGGATTGAG	60.11	20	20	1127	1287	ATCTCAATCCCACGCCGTTT	60.035	20	TCAGCCACCAAACCCTTCTC	59.89	20	20	1266	1474
TRINITY_DN16964_c0_g1_i5	1	p3	(ACC)6	18	469	486	CGCATCCTCAGGAAGTGGTT	60.036	20	AAACGGCGTGGGATTGAGAT	60.035	20	159	674	832	CACCACCACTTGCAAACCAG	59.897	20	AACCACTTCCTGAGGATGCG	60.036	20	20	479	693	TAAACCACCACCACCACCAC	60.107	20	AACCACTTCCTGAGGATGCG	60.036	20	20	465	693
TRINITY_DN16965_c0_g1_i1	1	p2	(CT)6	12	212	223	TCCAGAAATCCGGGTGAAGC	60.035	20	ATCAATCGGAGTTGCTGCCA	60.035	20	135	758	892	CTCCCCAAACAAAGCAAGGC	59.966	20	CAAGGGTCAGTGGCAGTGAT	59.963	20	20	175	336	GCTCCCCAAACAAAGCAAGG	59.966	20	CAAGGGTCAGTGGCAGTGAT	59.963	20	20	174	336
TRINITY_DN16965_c0_g1_i3	1	p2	(CT)6	12	212	223	TCCAGAAATCCGGGTGAAGC	60.035	20	ATCAATCGGAGTTGCTGCCA	60.035	20	220	758	977	CTCCCCAAACAAAGCAAGGC	59.966	20	CAAGGGTCAGTGGCAGTGAT	59.963	20	20	175	336	GCTCCCCAAACAAAGCAAGG	59.966	20	CAAGGGTCAGTGGCAGTGAT	59.963	20	20	174	336
TRINITY_DN16965_c0_g1_i4	1	p2	(CT)6	12	212	223	TCCAGAAATCCGGGTGAAGC	60.035	20	ATCAATCGGAGTTGCTGCCA	60.035	20	220	758	977	CTCCCCAAACAAAGCAAGGC	59.966	20	CAAGGGTCAGTGGCAGTGAT	59.963	20	20	175	336	GCTCCCCAAACAAAGCAAGG	59.966	20	CAAGGGTCAGTGGCAGTGAT	59.963	20	20	174	336
TRINITY_DN16965_c0_g1_i5	1	p2	(CT)6	12	212	223	TCCAGAAATCCGGGTGAAGC	60.035	20	ATCAATCGGAGTTGCTGCCA	60.035	20	135	758	892	CTCCCCAAACAAAGCAAGGC	59.966	20	CAAGGGTCAGTGGCAGTGAT	59.963	20	20	175	336	GCTCCCCAAACAAAGCAAGG	59.966	20	CAAGGGTCAGTGGCAGTGAT	59.963	20	20	174	336
TRINITY_DN16965_c0_g1_i9	1	p2	(CT)6	12	212	223	TCCAGAAATCCGGGTGAAGC	60.035	20	ATCAATCGGAGTTGCTGCCA	60.035	20	220	758	977	CTCCCCAAACAAAGCAAGGC	59.966	20	CAAGGGTCAGTGGCAGTGAT	59.963	20	20	175	336	GCTCCCCAAACAAAGCAAGG	59.966	20	CAAGGGTCAGTGGCAGTGAT	59.963	20	20	174	336
TRINITY_DN16965_c0_g1_i11	1	p2	(CT)6	12	212	223	TCCAGAAATCCGGGTGAAGC	60.035	20	ATCAATCGGAGTTGCTGCCA	60.035	20	135	758	892	CTCCCCAAACAAAGCAAGGC	59.966	20	CAAGGGTCAGTGGCAGTGAT	59.963	20	20	175	336	GCTCCCCAAACAAAGCAAGG	59.966	20	CAAGGGTCAGTGGCAGTGAT	59.963	20	20	174	336
TRINITY_DN16970_c0_g1_i3	1	p2	(GA)8	16	70	85	GCAATAGAGAGAGCACCCCC	59.892	20	GGTGGGGTGTTGACTACGAG	60.038	20	256	472	727	CCGTCCATCAAGTGTTGTGC	59.762	20	GGTGGGGTGTTGACTACGAG	60.038	20	20	589	727	TGCAATATCCAGTCACGCCA	59.748	20	GGTGGGGTGTTGACTACGAG	60.038	20	20	494	727
TRINITY_DN16978_c0_g1_i1	1	p2	(AT)6	12	32	43	TCAAGAACGTGCTCCACTCC	59.966	20	TGGTTACATTGCGCCAGAGT	59.964	20	189	1079	1267	ACGTGCTCCACTCCTTTCTG	59.966	20	TGGTTACATTGCGCCAGAGT	59.964	20	20	1085	1267	CAAGAACGTGCTCCACTCCT	59.966	20	TGGTTACATTGCGCCAGAGT	59.964	20	20	1080	1267
TRINITY_DN16978_c0_g1_i2	1	p2	(AT)6	12	32	43	TCACTAACCTGGCGCAATGT	59.964	20	ATGCAGCTGAGGGACTTTCC	60.035	20	209	1638	1846	TCAGAACAAGCGGCAGATGT	59.965	20	ACATTGCGCCAGGTTAGTGA	59.964	20	20	1486	1657	TTCACCACCCTCCTCATTGC	59.962	20	GGAGTGGAGCACGTTCTTGA	59.966	20	20	968	1098
TRINITY_DN16985_c0_g1_i1	1	p2	(TA)9	18	1042	1059	GTTGATCGGAATGGAGGGCA	60.107	20	CAACGCGCTTTGTCTTTGGA	59.971	20	171	833	1003	GTTGATCGGAATGGAGGGCA	60.107	20	TCAACGCGCTTTGTCTTTGG	59.971	20	20	833	1004	GTTGATCGGAATGGAGGGCA	60.107	20	AACGCGCTTTGTCTTTGGAC	59.971	20	20	833	1002
TRINITY_DN16987_c0_g1_i1	1	p3	(TGC)6	18	554	571	AACTCAGCAAGCTCCTGCAT	59.962	20	CACCATTTGCCACCCTCTCT	59.961	20	183	261	443	AGAGAGGGTGGCAAATGGTG	59.961	20	TAGCGGCCTCGAATAGCATG	60.038	20	20	424	552	AGAGAGGGTGGCAAATGGTG	59.961	20	CATAGCGGCCTCGAATAGCA	60.038	20	20	424	554
TRINITY_DN16987_c0_g1_i1	2	p3	(AGA)6	18	743	760	AACTCAGCAAGCTCCTGCAT	59.962	20	CACCATTTGCCACCCTCTCT	59.961	20	183	261	443	AGAGAGGGTGGCAAATGGTG	59.961	20	TAGCGGCCTCGAATAGCATG	60.038	20	20	424	552	AGAGAGGGTGGCAAATGGTG	59.961	20	CATAGCGGCCTCGAATAGCA	60.038	20	20	424	554
TRINITY_DN16994_c0_g1_i1	1	p3	(GGA)5	15	64	78	ATTGGCGAGAACAGAAGGGG	60.035	20	CAGAAGTAGGGGCAGGTTGG	60.035	20	271	324	594	ACAGAAGGGGTCGCTTCTTG	59.965	20	CAGAAGTAGGGGCAGGTTGG	60.035	20	20	334	594	CCAACCTGCCCCTACTTCTG	60.035	20	CAGAACCCGCAACCTCAGAT	60.036	20	20	575	753
TRINITY_DN16994_c0_g1_i2	1	p3	(GGA)5	15	64	78	ATTGGCGAGAACAGAAGGGG	60.035	20	CAGAAGTAGGGGCAGGTTGG	60.035	20	271	324	594	ACAGAAGGGGTCGCTTCTTG	59.965	20	CAGAAGTAGGGGCAGGTTGG	60.035	20	20	334	594	CCAACCTGCCCCTACTTCTG	60.035	20	CAGAACCCGCAACCTCAGAT	60.036	20	20	575	753
TRINITY_DN16994_c0_g1_i3	1	p3	(GGA)5	15	64	78	CCAACCTGCCCCTACTTCTG	60.035	20	CAGAACCCGCAACCTCAGAT	60.036	20	179	688	866	CCAACCTGCCCCTACTTCTG	60.035	20	ATCAGAACCCGCAACCTCAG	60.036	20	20	688	868	CCAACCTGCCCCTACTTCTG	60.035	20	GATCAGAACCCGCAACCTCA	60.036	20	20	688	869
TRINITY_DN17005_c0_g1_i1	1	p2	(TA)7	14	139	152	ATCGGTCGCACCTTCTTTGT	59.965	20	CGAATCGGCAACCAAGTTCC	59.832	20	266	400	665	GGAACTTGGTTGCCGATTCG	59.832	20	GGCGAAGATGAAGGTGTCGA	60.109	20	20	646	844	TTCAACCCGTACGCCAAGAA	59.894	20	TTGCAGTTTCGTGGGTGAGA	59.821	20	20	368	475
TRINITY_DN17005_c0_g1_i2	1	p2	(TA)7	14	139	152	ATCGGTCGCACCTTCTTTGT	59.965	20	CGAATCGGCAACCAAGTTCC	59.832	20	118	400	517	TTCAACCCGTACGCCAAGAA	59.894	20	CGAATCGGCAACCAAGTTCC	59.832	20	20	368	517	GGAACTTGGTTGCCGATTCG	59.832	20	GGCGAAGATGAAGGTGTCGA	60.109	20	20	498	696
TRINITY_DN17005_c0_g1_i3	1	p2	(TA)7	14	139	152	ATCGGTCGCACCTTCTTTGT	59.965	20	CGAATCGGCAACCAAGTTCC	59.832	20	118	400	517	TTCAACCCGTACGCCAAGAA	59.894	20	CGAATCGGCAACCAAGTTCC	59.832	20	20	368	517	GGAACTTGGTTGCCGATTCG	59.832	20	GGCGAAGATGAAGGTGTCGA	60.109	20	20	498	696
TRINITY_DN17015_c0_g1_i3	1	p2	(TA)7	14	1165	1178	ATGCTCCAAGGACCCCAATG	60.033	20	GAAGTAGCTGGTGCCGAGTT	60.037	20	253	688	940	GAATGCTCCAAGGACCCCAA	59.96	20	GAAGTAGCTGGTGCCGAGTT	60.037	20	20	686	940	ATGCTCCAAGGACCCCAATG	60.033	20	TTGGTTGGTTTAGCAGGCCA	60.106	20	20	688	837
TRINITY_DN17015_c0_g1_i4	1	p2	(TA)7	14	1263	1276	ATGCTCCAAGGACCCCAATG	60.033	20	TTGGTTGGTTTAGCAGGCCA	60.106	20	150	688	837	TGGCCTGCTAAACCAACCAA	60.106	20	GAAGTAGCTGGTGCCGAGTT	60.037	20	20	818	1038	GAATGCTCCAAGGACCCCAA	59.96	20	TTGGTTGGTTTAGCAGGCCA	60.106	20	20	686	837
TRINITY_DN17020_c0_g1_i1	1	p2	(TA)6	12	730	741	GGGAGTGAGGTGTTTGCTCT	59.602	20	TCCATGGGTTCTGAGGCTTG	59.671	20	210	122	331	AGGGAGTGAGGTGTTTGCTC	59.602	20	TCCATGGGTTCTGAGGCTTG	59.671	20	20	121	331	GGGAGTGAGGTGTTTGCTCT	59.602	20	ATGGGTTCTGAGGCTTGCAT	59.666	20	20	122	328
TRINITY_DN17020_c0_g1_i3	1	p2	(TA)6	12	804	815	AATGCATGCTCGAGGAGGTG	60.463	20	TCCATGGGTTCTGAGGCTTG	59.671	20	153	253	405	AATGCATGCTCGAGGAGGTG	60.463	20	ATGGGTTCTGAGGCTTGCAT	59.666	20	20	253	402	GGAGGTGCAAGGAGTCATCA	59.385	20	TCCATGGGTTCTGAGGCTTG	59.671	20	20	266	405
TRINITY_DN17021_c0_g1_i1	1	p3	(TTC)7	21	1098	1118	GCTCGCCATCGTCCAAATTC	59.972	20	CACGCACACACTCTCTCCTT	59.967	20	220	949	1168	AAAACGACCCGGTACCGTAC	60.039	20	GAATTTGGACGATGGCGAGC	59.972	20	20	703	968	CATGGAGTTCCTCTGCTGCA	60.036	20	GTGGGTTTGGGTTCAATGGC	59.965	20	20	311	486
TRINITY_DN17021_c0_g1_i4	1	p3	(TTC)7	21	1177	1197	GCTCGCCATCGTCCAAATTC	59.972	20	CACGCACACACTCTCTCCTT	59.967	20	220	1028	1247	CATGGAGTTCCTCTGCTGCA	60.036	20	GTGGGTTTGGGTTCAATGGC	59.965	20	20	311	486	TGACGTGGCCTCTCGTTTAC	60.039	20	CACGCACACACTCTCTCCTT	59.967	20	20	985	1247
TRINITY_DN17023_c0_g1_i1	1	p2	(AG)8	16	1780	1795	CTGCCCCGGTGATTCTTCTT	60.035	20	GGACAAGTGGTGGGAGGAAG	59.963	20	129	492	620	TTACTTCCGCCGTTTCCTCC	60.037	20	AAGAAGAATCACCGGGGCAG	60.035	20	20	412	511	TGCCCCGGTGATTCTTCTTC	60.035	20	GGACAAGTGGTGGGAGGAAG	59.963	20	20	493	620
TRINITY_DN17052_c0_g1_i3	1	c	(AT)9(TA)9	36	227	262	TTGACCGCACAGCACTGTAT	59.965	20	TGGGGGTGCAGTCAAAAAGT	60.033	20	138	73	210	ATTGACCGCACAGCACTGTA	59.965	20	TGGGGGTGCAGTCAAAAAGT	60.033	20	20	72	210	TATTGACCGCACAGCACTGT	59.965	20	TGGGGGTGCAGTCAAAAAGT	60.033	20	20	71	210
TRINITY_DN17052_c0_g1_i6	1	c	(AT)9(TA)9	36	284	319	TCTCAGCCCTGATGAAGACC	58.801	20	GAAGGAGATGGTTGGGGGTG	60.034	20	111	169	279	CTCAGCCCTGATGAAGACCT	58.798	20	GAAGGAGATGGTTGGGGGTG	60.034	20	20	170	279	TCTCAGCCCTGATGAAGACCT	60.273	21	GAAGGAGATGGTTGGGGGTG	60.034	20	20	169	279
TRINITY_DN17052_c0_g1_i11	1	c	(AT)9(TA)9	36	666	701	TCTCAGCCCTGATGAAGACC	58.801	20	GAAGGAGATGGTTGGGGGTG	60.034	20	111	551	661	CTCAGCCCTGATGAAGACCT	58.798	20	GAAGGAGATGGTTGGGGGTG	60.034	20	20	552	661	TCTCAGCCCTGATGAAGACCT	60.273	21	GAAGGAGATGGTTGGGGGTG	60.034	20	20	551	661
TRINITY_DN17055_c0_g1_i1	1	p3	(ATA)5	15	256	270	GCAATCCTCCGGCCAAAAAG	60.109	20	GCCGAGAAGAAAGATGCCCA	60.393	20	191	903	1093	GCAATCCTCCGGCCAAAAAG	60.109	20	TGGCCGAGAAGAAAGATGCC	60.393	20	20	903	1095	GGAGCCATGAACCCTTCACA	59.962	20	TAAGATTTCGGACGAGGCGC	60.527	20	20	186	367
TRINITY_DN17055_c0_g1_i2	1	p3	(ATA)5	15	256	270	GGAGCCATGAACCCTTCACA	59.962	20	TGCTAGATTTCGGACGAGGC	59.898	20	184	186	369	TGGAGCCATGAACCCTTCAC	59.962	20	TGCTAGATTTCGGACGAGGC	59.898	20	20	185	369	GTGGAGCCATGAACCCTTCA	59.962	20	TGCTAGATTTCGGACGAGGC	59.898	20	20	184	369
TRINITY_DN17050_c0_g2_i1	1	p3	(GGT)6	18	439	456	GAGGGATGGCGTAGTTCTCG	59.969	20	CCAAACCAGCCACATGGTTG	59.966	20	159	1064	1222	AGGAGGGATGGCGTAGTTCT	60.032	20	CCAAACCAGCCACATGGTTG	59.966	20	20	1062	1222	CGAGCCTGGAAGCCCTTTAA	60.035	20	CGAGAACTACGCCATCCCTC	59.969	20	20	840	1083
TRINITY_DN17050_c0_g2_i1	2	c	(TC)15aa(AC)8	48	1554	1601	GAGGGATGGCGTAGTTCTCG	59.969	20	CCAAACCAGCCACATGGTTG	59.966	20	159	1064	1222	AGGAGGGATGGCGTAGTTCT	60.032	20	CCAAACCAGCCACATGGTTG	59.966	20	20	1062	1222	CGAGCCTGGAAGCCCTTTAA	60.035	20	CGAGAACTACGCCATCCCTC	59.969	20	20	840	1083
TRINITY_DN17050_c0_g2_i2	1	p3	(GGT)6	18	439	456	GAGGGATGGCGTAGTTCTCG	59.969	20	CCAAACCAGCCACATGGTTG	59.966	20	159	1064	1222	AGGAGGGATGGCGTAGTTCT	60.032	20	CCAAACCAGCCACATGGTTG	59.966	20	20	1062	1222	CGAGCCTGGAAGCCCTTTAA	60.035	20	CGAGAACTACGCCATCCCTC	59.969	20	20	840	1083
TRINITY_DN17050_c0_g2_i3	1	p3	(GGT)6	18	439	456	GAGGGATGGCGTAGTTCTCG	59.969	20	CCAAACCAGCCACATGGTTG	59.966	20	159	1064	1222	AGGAGGGATGGCGTAGTTCT	60.032	20	CCAAACCAGCCACATGGTTG	59.966	20	20	1062	1222	CGAGCCTGGAAGCCCTTTAA	60.035	20	CGAGAACTACGCCATCCCTC	59.969	20	20	840	1083
TRINITY_DN17057_c0_g1_i1	1	p2	(AG)7	14	52	65	GCAGGCTAGGTCAACATGGT	60.035	20	GGACTTTTGCAAGCCACCAG	59.967	20	237	237	473	GCAGGCTAGGTCAACATGGT	60.035	20	CTGGGACTTTTGCAAGCCAC	59.967	20	20	237	476	TGCAGGCTAGGTCAACATGG	60.035	20	GGACTTTTGCAAGCCACCAG	59.967	20	20	236	473
TRINITY_DN17057_c0_g1_i2	1	p2	(AG)7	14	52	65	GCAGGCTAGGTCAACATGGT	60.035	20	GGACTTTTGCAAGCCACCAG	59.967	20	237	237	473	GCAGGCTAGGTCAACATGGT	60.035	20	CTGGGACTTTTGCAAGCCAC	59.967	20	20	237	476	TGCAGGCTAGGTCAACATGG	60.035	20	GGACTTTTGCAAGCCACCAG	59.967	20	20	236	473
TRINITY_DN17057_c0_g1_i3	1	p2	(TC)8	16	531	546	CCCACTGCCGATATTTCCCA	59.817	20	TCACCTCCCCAAATGTGTGG	59.888	20	174	318	491	ACACATTTGGGGAGGTGAGC	60.251	20	AGCACAGTTGGCCATGGTTA	59.888	20	20	474	616	ACACATTTGGGGAGGTGAGC	60.251	20	TAGCACAGTTGGCCATGGTT	59.888	20	20	474	617
TRINITY_DN17064_c0_g1_i3	1	p2	(AG)7	14	808	821	AGATGTGGTTGTGCCCTCTG	59.963	20	AAGAGGCACGCACACCAATA	59.964	20	271	1767	2037	CAGATGTGGTTGTGCCCTCT	59.963	20	AAGAGGCACGCACACCAATA	59.964	20	20	1766	2037	CCAACTGAGCTCTGGAGGTG	60.037	20	AGAGGGCACAACCACATCTG	59.963	20	20	1668	1785
TRINITY_DN17068_c0_g1_i5	1	c	(TAT)5ttttattattattaacactattattattgttaatattattattagtattgttattaacattaac(ATT)5	94	480	573	CTCCTTCCAGACCTCCTCGA	60.034	20	CCCGATCAGCTCGTTCTCTC	59.97	20	102	690	791	TCTCCTTCCAGACCTCCTCG	60.034	20	CCCGATCAGCTCGTTCTCTC	59.97	20	20	689	791	CTCCTTCCAGACCTCCTCGA	60.034	20	TCTCTCCCCAACGCTATGGA	60.033	20	20	690	845
TRINITY_DN17068_c0_g1_i7	1	c	(TAT)5ttttattattattaacactattattattgttaatattattattagtattgttattaacattaac(ATT)5	94	812	905	CTCCTTCCAGACCTCCTCGA	60.034	20	CCCGATCAGCTCGTTCTCTC	59.97	20	102	1022	1123	TCTCCTTCCAGACCTCCTCG	60.034	20	CCCGATCAGCTCGTTCTCTC	59.97	20	20	1021	1123	CTCCTTCCAGACCTCCTCGA	60.034	20	TCTCTCCCCAACGCTATGGA	60.033	20	20	1022	1177
TRINITY_DN17072_c0_g1_i7	1	p2	(AT)6	12	602	613	CGTCCCTTTCACGCTCTGTA	59.757	20	TCGAAGCTTCACCGATGGAG	59.827	20	272	658	929	CGTCCCTTTCACGCTCTGTA	59.757	20	CTCGAAGCTTCACCGATGGA	59.827	20	20	658	930	ATCATTGCCACCGTCCCTTT	59.96	20	CCGATGGAGGCCGATACTTT	59.607	20	20	647	918
TRINITY_DN17072_c0_g1_i9	1	p2	(AT)6	12	505	516	ACGTTGCACAGCCTCTGTAA	59.894	20	AAAGGGACGGTGGCAATGAT	59.96	20	213	357	569	CAGCTTCACCGCATTTGCAT	60.109	20	AAAGGGACGGTGGCAATGAT	59.96	20	20	402	569	ACAACTCAGCTTCACCGCAT	60.25	20	AAAGGGACGGTGGCAATGAT	59.96	20	20	396	569
TRINITY_DN17072_c0_g1_i11	1	p2	(AT)6	12	61	72	AAAGGGACGGTGGCAATGAT	59.96	20	ACGTTGCACAGCCTCTGTAA	59.894	20	213	6	218	AAAGGGACGGTGGCAATGAT	59.96	20	CAGCTTCACCGCATTTGCAT	60.109	20	20	6	173	AAAGGGACGGTGGCAATGAT	59.96	20	ACAACTCAGCTTCACCGCAT	60.25	20	20	6	179
TRINITY_DN17072_c0_g1_i14	1	p2	(AT)6	12	695	706	CGTCCCTTTCACGCTCTGTA	59.757	20	TCGAAGCTTCACCGATGGAG	59.827	20	272	751	1022	CGTCCCTTTCACGCTCTGTA	59.757	20	CTCGAAGCTTCACCGATGGA	59.827	20	20	751	1023	ATCATTGCCACCGTCCCTTT	59.96	20	CCGATGGAGGCCGATACTTT	59.607	20	20	740	1011
TRINITY_DN17072_c0_g1_i16	1	p2	(AT)6	12	505	516	ACGTTGCACAGCCTCTGTAA	59.894	20	AAAGGGACGGTGGCAATGAT	59.96	20	213	357	569	CAGCTTCACCGCATTTGCAT	60.109	20	AAAGGGACGGTGGCAATGAT	59.96	20	20	402	569	ATCATTGCCACCGTCCCTTT	59.96	20	TCGAAGCTTCACCGATGGAG	59.827	20	20	550	733
TRINITY_DN17072_c0_g1_i20	1	p2	(TA)18	36	15	50	ATTGGATCAGGTGGGAGCTG	59.45	20	ACGTTGCACAGCCTCTGTAA	59.894	20	118	80	197	ATGCAAATGCGGTGAAGCTG	60.109	20	TTACTGACACCCTCCGCTTC	59.393	20	20	133	232	ATGCAAATGCGGTGAAGCTG	60.109	20	CTTACTGACACCCTCCGCTT	59.391	20	20	133	233
TRINITY_DN17072_c0_g1_i21	1	p2	(AT)18	36	505	540	ACGTTGCACAGCCTCTGTAA	59.894	20	ATTGGATCAGGTGGGAGCTG	59.45	20	118	357	474	TTACTGACACCCTCCGCTTC	59.393	20	ATGCAAATGCGGTGAAGCTG	60.109	20	20	322	421	CTTACTGACACCCTCCGCTT	59.391	20	ATGCAAATGCGGTGAAGCTG	60.109	20	20	321	421
TRINITY_DN17072_c0_g1_i27	1	p2	(AT)6	12	602	613	ATCATTGCCACCGTCCCTTT	59.96	20	TCGAAGCTTCACCGATGGAG	59.827	20	184	647	830	ATCATTGCCACCGTCCCTTT	59.96	20	CTCGAAGCTTCACCGATGGA	59.827	20	20	647	831	CGTCCCTTTCACGCTCTGTA	59.757	20	TCGAAGCTTCACCGATGGAG	59.827	20	20	658	830
TRINITY_DN17080_c0_g1_i1	1	p2	(AT)6	12	911	922	CGATTGTACCCACCTGCAGT	60.036	20	GCAAAGTTTTGGCCTACGCA	59.969	20	257	1324	1580	CGATTGTACCCACCTGCAGT	60.036	20	TGCAAAGTTTTGGCCTACGC	59.969	20	20	1324	1581	ACGATTGTACCCACCTGCAG	60.036	20	GCAAAGTTTTGGCCTACGCA	59.969	20	20	1323	1580
TRINITY_DN17080_c0_g1_i2	1	p3	(TTC)5	15	408	422	CGATTGTACCCACCTGCAGT	60.036	20	GCAAAGTTTTGGCCTACGCA	59.969	20	257	1883	2139	CGATTGTACCCACCTGCAGT	60.036	20	TGCAAAGTTTTGGCCTACGC	59.969	20	20	1883	2140	ACGATTGTACCCACCTGCAG	60.036	20	GCAAAGTTTTGGCCTACGCA	59.969	20	20	1882	2139
TRINITY_DN17080_c0_g1_i2	2	p2	(AT)6	12	1470	1481	CGATTGTACCCACCTGCAGT	60.036	20	GCAAAGTTTTGGCCTACGCA	59.969	20	257	1883	2139	CGATTGTACCCACCTGCAGT	60.036	20	TGCAAAGTTTTGGCCTACGC	59.969	20	20	1883	2140	ACGATTGTACCCACCTGCAG	60.036	20	GCAAAGTTTTGGCCTACGCA	59.969	20	20	1882	2139
TRINITY_DN17080_c0_g1_i3	1	p2	(AT)6	12	1006	1017	CGATTGTACCCACCTGCAGT	60.036	20	GCAAAGTTTTGGCCTACGCA	59.969	20	257	1510	1766	CGATTGTACCCACCTGCAGT	60.036	20	TGCAAAGTTTTGGCCTACGC	59.969	20	20	1510	1767	ACGATTGTACCCACCTGCAG	60.036	20	GCAAAGTTTTGGCCTACGCA	59.969	20	20	1509	1766
TRINITY_DN17080_c0_g1_i4	1	p3	(TTC)5	15	408	422	CGATTGTACCCACCTGCAGT	60.036	20	GCAAAGTTTTGGCCTACGCA	59.969	20	257	1685	1941	CGATTGTACCCACCTGCAGT	60.036	20	TGCAAAGTTTTGGCCTACGC	59.969	20	20	1685	1942	ACGATTGTACCCACCTGCAG	60.036	20	GCAAAGTTTTGGCCTACGCA	59.969	20	20	1684	1941
TRINITY_DN17080_c0_g1_i5	1	p2	(AT)6	12	911	922	CGATTGTACCCACCTGCAGT	60.036	20	GCAAAGTTTTGGCCTACGCA	59.969	20	257	1415	1671	CGATTGTACCCACCTGCAGT	60.036	20	TGCAAAGTTTTGGCCTACGC	59.969	20	20	1415	1672	ACGATTGTACCCACCTGCAG	60.036	20	GCAAAGTTTTGGCCTACGCA	59.969	20	20	1414	1671
TRINITY_DN17080_c0_g1_i7	1	p3	(TTC)5	15	408	422	CGATTGTACCCACCTGCAGT	60.036	20	GCAAAGTTTTGGCCTACGCA	59.969	20	257	1788	2044	CGATTGTACCCACCTGCAGT	60.036	20	TGCAAAGTTTTGGCCTACGC	59.969	20	20	1788	2045	ACGATTGTACCCACCTGCAG	60.036	20	GCAAAGTTTTGGCCTACGCA	59.969	20	20	1787	2044
TRINITY_DN17080_c0_g1_i7	2	p2	(AT)6	12	1375	1386	CGATTGTACCCACCTGCAGT	60.036	20	GCAAAGTTTTGGCCTACGCA	59.969	20	257	1788	2044	CGATTGTACCCACCTGCAGT	60.036	20	TGCAAAGTTTTGGCCTACGC	59.969	20	20	1788	2045	ACGATTGTACCCACCTGCAG	60.036	20	GCAAAGTTTTGGCCTACGCA	59.969	20	20	1787	2044
TRINITY_DN17080_c0_g1_i9	1	p3	(TTC)5	15	408	422	CGATTGTACCCACCTGCAGT	60.036	20	GCAAAGTTTTGGCCTACGCA	59.969	20	257	1780	2036	CGATTGTACCCACCTGCAGT	60.036	20	TGCAAAGTTTTGGCCTACGC	59.969	20	20	1780	2037	ACGATTGTACCCACCTGCAG	60.036	20	GCAAAGTTTTGGCCTACGCA	59.969	20	20	1779	2036
TRINITY_DN17080_c0_g1_i10	1	p3	(TTC)5	15	408	422	CGATTGTACCCACCTGCAGT	60.036	20	GCAAAGTTTTGGCCTACGCA	59.969	20	257	1879	2135	CGATTGTACCCACCTGCAGT	60.036	20	TGCAAAGTTTTGGCCTACGC	59.969	20	20	1879	2136	ACGATTGTACCCACCTGCAG	60.036	20	GCAAAGTTTTGGCCTACGCA	59.969	20	20	1878	2135
TRINITY_DN17080_c0_g1_i10	2	p2	(AT)6	12	1375	1386	CGATTGTACCCACCTGCAGT	60.036	20	GCAAAGTTTTGGCCTACGCA	59.969	20	257	1879	2135	CGATTGTACCCACCTGCAGT	60.036	20	TGCAAAGTTTTGGCCTACGC	59.969	20	20	1879	2136	ACGATTGTACCCACCTGCAG	60.036	20	GCAAAGTTTTGGCCTACGCA	59.969	20	20	1878	2135
TRINITY_DN17080_c0_g1_i11	1	p3	(TTC)5	15	408	422	CGATTGTACCCACCTGCAGT	60.036	20	GCAAAGTTTTGGCCTACGCA	59.969	20	257	1974	2230	CGATTGTACCCACCTGCAGT	60.036	20	TGCAAAGTTTTGGCCTACGC	59.969	20	20	1974	2231	ACGATTGTACCCACCTGCAG	60.036	20	GCAAAGTTTTGGCCTACGCA	59.969	20	20	1973	2230
TRINITY_DN17080_c0_g1_i11	2	p2	(AT)6	12	1470	1481	CGATTGTACCCACCTGCAGT	60.036	20	GCAAAGTTTTGGCCTACGCA	59.969	20	257	1974	2230	CGATTGTACCCACCTGCAGT	60.036	20	TGCAAAGTTTTGGCCTACGC	59.969	20	20	1974	2231	ACGATTGTACCCACCTGCAG	60.036	20	GCAAAGTTTTGGCCTACGCA	59.969	20	20	1973	2230
TRINITY_DN17080_c0_g1_i13	1	p3	(TTC)5	15	408	422	CGATTGTACCCACCTGCAGT	60.036	20	GCAAAGTTTTGGCCTACGCA	59.969	20	257	1871	2127	CGATTGTACCCACCTGCAGT	60.036	20	TGCAAAGTTTTGGCCTACGC	59.969	20	20	1871	2128	ACGATTGTACCCACCTGCAG	60.036	20	GCAAAGTTTTGGCCTACGCA	59.969	20	20	1870	2127
TRINITY_DN17080_c0_g1_i14	1	p3	(TTC)5	15	408	422	CGATTGTACCCACCTGCAGT	60.036	20	GCAAAGTTTTGGCCTACGCA	59.969	20	257	1776	2032	CGATTGTACCCACCTGCAGT	60.036	20	TGCAAAGTTTTGGCCTACGC	59.969	20	20	1776	2033	ACGATTGTACCCACCTGCAG	60.036	20	GCAAAGTTTTGGCCTACGCA	59.969	20	20	1775	2032
TRINITY_DN17105_c0_g1_i1	1	p3	(GGT)5	15	333	347	TACCGACAGAGTTGGGTTGC	59.966	20	TGAGAGCTTTGCCCGCTTTA	59.964	20	104	1876	1979	TACCGACAGAGTTGGGTTGC	59.966	20	TCCACTGGACAACCTGATGC	59.963	20	20	1876	2019	TACCGACAGAGTTGGGTTGC	59.966	20	GCATCCACTGGACAACCTGA	59.963	20	20	1876	2022
TRINITY_DN17105_c0_g1_i2	1	p3	(GGT)5	15	333	347	AGGAAGTGACAGACCAGGGT	60.105	20	AGCCTCCTATCAGTGTGGGT	59.957	20	270	780	1049	CGATGAGGAAACTGGGGGTC	60.108	20	AGCCTCCTATCAGTGTGGGT	59.957	20	20	903	1049	GACCGATGAGGAAACTGGGG	60.108	20	AGCCTCCTATCAGTGTGGGT	59.957	20	20	900	1049
TRINITY_DN17105_c0_g1_i6	1	p3	(GGT)5	15	333	347	TACCGACAGAGTTGGGTTGC	59.966	20	TGAGAGCTTTGCCCGCTTTA	59.964	20	104	1734	1837	TACCGACAGAGTTGGGTTGC	59.966	20	TCCACTGGACAACCTGATGC	59.963	20	20	1734	1877	TACCGACAGAGTTGGGTTGC	59.966	20	GCATCCACTGGACAACCTGA	59.963	20	20	1734	1880
TRINITY_DN17105_c0_g1_i8	1	p3	(GGT)5	15	333	347	TACCGACAGAGTTGGGTTGC	59.966	20	TGAGAGCTTTGCCCGCTTTA	59.964	20	104	1413	1516	TACCGACAGAGTTGGGTTGC	59.966	20	TCCACTGGACAACCTGATGC	59.963	20	20	1413	1556	TACCGACAGAGTTGGGTTGC	59.966	20	GCATCCACTGGACAACCTGA	59.963	20	20	1413	1559
TRINITY_DN17160_c0_g1_i1	1	p3	(CTG)5	15	374	388	CTTGCCAGCCCCTGTAATGA	60.034	20	AGCCACTAGTTTCCGGTTGG	59.964	20	198	447	644	TCTTGCCAGCCCCTGTAATG	60.034	20	AGCCACTAGTTTCCGGTTGG	59.964	20	20	446	644	TTATCAGTCGCCAGCAGCAA	60.036	20	CATTACAGGGGCTGGCAAGA	60.034	20	20	252	465
TRINITY_DN17160_c0_g1_i2	1	p3	(CTG)5	15	374	388	CTTGCCAGCCCCTGTAATGA	60.034	20	AGCCACTAGTTTCCGGTTGG	59.964	20	198	447	644	TCTTGCCAGCCCCTGTAATG	60.034	20	AGCCACTAGTTTCCGGTTGG	59.964	20	20	446	644	TTATCAGTCGCCAGCAGCAA	60.036	20	CATTACAGGGGCTGGCAAGA	60.034	20	20	252	465
TRINITY_DN17160_c0_g1_i4	1	p3	(CTG)5	15	374	388	CTTGCCAGCCCCTGTAATGA	60.034	20	AGCCACTAGTTTCCGGTTGG	59.964	20	272	447	718	TCTTGCCAGCCCCTGTAATG	60.034	20	AGCCACTAGTTTCCGGTTGG	59.964	20	20	446	718	TTATCAGTCGCCAGCAGCAA	60.036	20	CATTACAGGGGCTGGCAAGA	60.034	20	20	252	465
TRINITY_DN17160_c0_g1_i5	1	p3	(CTG)5	15	374	388	CTTGCCAGCCCCTGTAATGA	60.034	20	AGCCACTAGTTTCCGGTTGG	59.964	20	198	447	644	TCTTGCCAGCCCCTGTAATG	60.034	20	AGCCACTAGTTTCCGGTTGG	59.964	20	20	446	644	TTATCAGTCGCCAGCAGCAA	60.036	20	CATTACAGGGGCTGGCAAGA	60.034	20	20	252	465
TRINITY_DN17160_c0_g1_i6	1	p3	(CTG)5	15	374	388	CTTGCCAGCCCCTGTAATGA	60.034	20	AGCCACTAGTTTCCGGTTGG	59.964	20	272	447	718	TCTTGCCAGCCCCTGTAATG	60.034	20	AGCCACTAGTTTCCGGTTGG	59.964	20	20	446	718	TTATCAGTCGCCAGCAGCAA	60.036	20	CATTACAGGGGCTGGCAAGA	60.034	20	20	252	465
TRINITY_DN17160_c0_g1_i7	1	p3	(CTG)5	15	374	388	CTTGCCAGCCCCTGTAATGA	60.034	20	AGCCACTAGTTTCCGGTTGG	59.964	20	198	447	644	TCTTGCCAGCCCCTGTAATG	60.034	20	AGCCACTAGTTTCCGGTTGG	59.964	20	20	446	644	TTATCAGTCGCCAGCAGCAA	60.036	20	CATTACAGGGGCTGGCAAGA	60.034	20	20	252	465
TRINITY_DN17123_c0_g1_i1	1	p3	(ATT)5	15	1172	1186	TTGCCCCTATCTGCAACCAG	60.034	20	CCGAACCGTCGCATAGATCA	59.97	20	141	877	1017	CAGGGGCAACTGGACTGATT	59.961	20	CCGAACCGTCGCATAGATCA	59.97	20	20	771	1017	CAGGGGCAACTGGACTGATT	59.961	20	CTGGTTGCAGATAGGGGCAA	60.034	20	20	771	896
TRINITY_DN17123_c0_g1_i2	1	p3	(TCT)5	15	164	178	TTGCCCCTATCTGCAACCAG	60.034	20	CCGAACCGTCGCATAGATCA	59.97	20	141	1249	1389	CAGGGGCAACTGGACTGATT	59.961	20	CCGAACCGTCGCATAGATCA	59.97	20	20	1143	1389	CGGGCCCTTTTCTACTGGTT	59.962	20	TCCAATTTCTTCGGAGGCCC	60.034	20	20	286	408
TRINITY_DN17123_c0_g1_i2	2	p3	(ATT)5	15	1544	1558	TTGCCCCTATCTGCAACCAG	60.034	20	CCGAACCGTCGCATAGATCA	59.97	20	141	1249	1389	CAGGGGCAACTGGACTGATT	59.961	20	CCGAACCGTCGCATAGATCA	59.97	20	20	1143	1389	CGGGCCCTTTTCTACTGGTT	59.962	20	TCCAATTTCTTCGGAGGCCC	60.034	20	20	286	408
TRINITY_DN17122_c0_g1_i2	1	p2	(AT)6	12	437	448	TCTCGTTGCGAAGACGTCAA	59.97	20	TGATGGATGGGCTGGCAAAT	60.032	20	117	107	223	TCTCGTTGCGAAGACGTCAA	59.97	20	ATGATGGATGGGCTGGCAAA	60.032	20	20	107	224	AAGTCTCGTTGCGAAGACGT	59.97	20	TGATGGATGGGCTGGCAAAT	60.032	20	20	104	223
TRINITY_DN17131_c0_g1_i3	1	p2	(AT)6	12	896	907	AGAATTTGGAGCTCTGGGGC	60.034	20	TTTCCCTGCTTCTTGCCGAT	59.962	20	233	379	611	AGAATTTGGAGCTCTGGGGC	60.034	20	GTTTTCCCTGCTTCTTGCCG	60.039	20	20	379	613	GGCCTTGCCTGTGTGATACT	60.035	20	TTTCCCTGCTTCTTGCCGAT	59.962	20	20	487	611
TRINITY_DN17163_c0_g1_i1	1	p2	(TA)7	14	457	470	AGGCAAGGAACAGGACTTGG	59.889	20	CATCAGGTATCGGTGGACGG	59.968	20	191	118	308	AGGCAAGGAACAGGACTTGG	59.889	20	CCATCAGGTATCGGTGGACG	59.968	20	20	118	309	GGTGCTGGAGGTCCAAAACT	60.179	20	CATCAGGTATCGGTGGACGG	59.968	20	20	178	308
TRINITY_DN17163_c0_g1_i4	1	p2	(TA)7	14	447	460	AGGCAAGGAACAGGACATGG	59.961	20	ATCAGGTATCGGTGGACGGA	60.106	20	184	114	297	GGTTTCGGAGGTCCAACACT	59.892	20	ATCAGGTATCGGTGGACGGA	60.106	20	20	168	297	GGAAGGCAAGGAACAGGACA	59.89	20	ATCAGGTATCGGTGGACGGA	60.106	20	20	111	297
TRINITY_DN17171_c0_g1_i1	1	p2	(TA)6	12	125	136	CTGTGGTGTTGCAAGTTGGG	59.897	20	GGACTCCTCGTTCAAGTGCA	59.966	20	116	873	988	GGAGCTGGTGCATACATCGA	59.895	20	GGACTCCTCGTTCAAGTGCA	59.966	20	20	793	988	TGCACTTGAACGAGGAGTCC	59.966	20	AGGAGGACCCGAGAGAATCC	60.106	20	20	969	1161
TRINITY_DN17172_c0_g1_i1	1	p3	(ATC)5	15	211	225	AGGCTGTACGCGTTCAGATC	60.179	20	TTGCCATCACCTTCACAGCT	59.889	20	265	150	414	GAGGCTGTACGCGTTCAGAT	60.179	20	TTGCCATCACCTTCACAGCT	59.889	20	20	149	414	AGGCTGTACGCGTTCAGATC	60.179	20	TCACAGCTCCCATCTGTCCT	60.252	20	20	150	402
TRINITY_DN17172_c0_g1_i2	1	p3	(ATC)5	15	211	225	GAGGTCATGGGTGATGCGAT	59.893	20	CATTTGCTGCTGTTTCCGCT	60.039	20	193	645	837	GAGGTCATGGGTGATGCGAT	59.893	20	TCATTTGCTGCTGTTTCCGC	60.039	20	20	645	838	GAGGTCATGGGTGATGCGAT	59.893	20	TTTCCGCTTGTGCAACCTTG	59.898	20	20	645	825
TRINITY_DN17172_c0_g1_i4	1	p3	(ATC)5	15	211	225	TGGCTACGATACCTGCCTCT	60.106	20	ATACACCCTGGAGTTGCGAC	59.751	20	150	761	910	AAAGTGGGCCAATGCTTTGC	60.25	20	AGAGGCAGGTATCGTAGCCA	60.106	20	20	609	780	ACCGTTGAGTGATGCAAGGT	59.891	20	GCAAAGCATTGGCCCACTTT	60.25	20	20	455	628
TRINITY_DN17172_c0_g1_i5	1	p3	(ATC)5	15	211	225	AGGCTGTACGCGTTCAGATC	60.179	20	ACGCACCATCTGTCCTTGTT	59.891	20	249	150	398	AGGCTGTACGCGTTCAGATC	60.179	20	AACGCACCATCTGTCCTTGT	59.891	20	20	150	399	GAGGCTGTACGCGTTCAGAT	60.179	20	ACGCACCATCTGTCCTTGTT	59.891	20	20	149	398
TRINITY_DN17176_c0_g1_i1	1	p2	(TG)8	16	374	389	GTCCAGCGATCTTGTCTGCT	60.108	20	TAGTTCCAGCCAACGTGGAC	59.966	20	228	404	631	TGTGTGTGTGTGTGTGTTGC	59.76	20	TAGTTCCAGCCAACGTGGAC	59.966	20	20	373	631	TAACGCGACACCACCAGAAA	59.896	20	ATGGCAGAAAACGTGGTGGA	60.179	20	20	21	187
TRINITY_DN17176_c0_g1_i4	1	p2	(TG)7	14	401	414	TAACGCGACACCACCAGAAA	59.896	20	ATGGCAGAAAACGTGGTGGA	60.179	20	167	21	187	CCGCCAGAAAATTCAGTGCC	60.109	20	ATGGCAGAAAACGTGGTGGA	60.179	20	20	76	187	CGCCAACACCTCCGTAGTAA	59.756	20	AGCAGACAAGATCGCTGGAC	60.108	20	20	329	448
TRINITY_DN17176_c0_g1_i5	1	p2	(TG)7	14	588	601	TCAGTGCCACCAACATCTCC	59.963	20	GTCGTGCTAGGAGGAGATGC	59.969	20	122	140	261	TCAGTGCCACCAACATCTCC	59.963	20	TGCTAGGAGGAGATGCTGGT	60.032	20	20	140	257	TCAGTGCCACCAACATCTCC	59.963	20	CGTGCTAGGAGGAGATGCTG	59.968	20	20	140	259
TRINITY_DN17176_c0_g1_i11	1	p2	(TG)8	16	561	576	TCAGTGCCACCAACATCTCC	59.963	20	GTCGTGCTAGGAGGAGATGC	59.969	20	122	140	261	TCAGTGCCACCAACATCTCC	59.963	20	TGCTAGGAGGAGATGCTGGT	60.032	20	20	140	257	TCAGTGCCACCAACATCTCC	59.963	20	CGTGCTAGGAGGAGATGCTG	59.968	20	20	140	259
TRINITY_DN17176_c0_g1_i12	1	p2	(TG)7	14	408	421	GCATCTCCTCCTAGCACGAC	59.969	20	ATGGCAGAAAACGTGGTGGA	60.179	20	133	62	194	ACCAGCATCTCCTCCTAGCA	60.032	20	ATGGCAGAAAACGTGGTGGA	60.179	20	20	58	194	CAGCATCTCCTCCTAGCACG	59.968	20	ATGGCAGAAAACGTGGTGGA	60.179	20	20	60	194
TRINITY_DN17184_c0_g1_i1	1	p2	(GA)7	14	662	675	TCACCTTCCGTCTTCCGTTG	59.967	20	GCAAATCAGTCCCGTCTCCA	60.036	20	141	392	532	TCACCTTCCGTCTTCCGTTG	59.967	20	TGCAAATCAGTCCCGTCTCC	60.036	20	20	392	533	CTTCCGTCTTCCGTTGCTCT	60.038	20	GCAAATCAGTCCCGTCTCCA	60.036	20	20	396	532
TRINITY_DN17178_c0_g1_i1	1	p3	(TAA)5	15	15	29	ATCGCAGGTTACCCAGTTGG	60.035	20	AGCCAGTGAGCTGAATCCAC	60.036	20	249	174	422	ATCGCAGGTTACCCAGTTGG	60.035	20	ACAGCCAGTGAGCTGAATCC	60.036	20	20	174	424	ATCGCAGGTTACCCAGTTGG	60.035	20	CAGCCAGTGAGCTGAATCCA	60.036	20	20	174	423
TRINITY_DN17178_c0_g1_i4	1	p3	(TAA)5	15	15	29	ATCGCAGGTTACCCAGTTGG	60.035	20	AGCCAGTGAGCTGAATCCAC	60.036	20	249	174	422	ATCGCAGGTTACCCAGTTGG	60.035	20	ACAGCCAGTGAGCTGAATCC	60.036	20	20	174	424	ATCGCAGGTTACCCAGTTGG	60.035	20	CAGCCAGTGAGCTGAATCCA	60.036	20	20	174	423
TRINITY_DN17178_c0_g1_i7	1	p3	(TAA)5	15	15	29	GTGGATTCAGCTCACTGGCT	60.036	20	TGTAGGCCAGTTGCTGAAGG	59.963	20	122	531	652	GTGGATTCAGCTCACTGGCT	60.036	20	TTTCAGCTCGCCATTCTGGT	59.963	20	20	531	733	CCTTCAGCAACTGGCCTACA	59.963	20	TTTCAGCTCGCCATTCTGGT	59.963	20	20	633	733
TRINITY_DN17178_c0_g1_i7	2	p3	(ATT)6	18	394	411	GTGGATTCAGCTCACTGGCT	60.036	20	TGTAGGCCAGTTGCTGAAGG	59.963	20	122	531	652	GTGGATTCAGCTCACTGGCT	60.036	20	TTTCAGCTCGCCATTCTGGT	59.963	20	20	531	733	CCTTCAGCAACTGGCCTACA	59.963	20	TTTCAGCTCGCCATTCTGGT	59.963	20	20	633	733
TRINITY_DN17178_c0_g1_i8	1	p3	(ATT)6	18	1126	1143	GTGGATTCAGCTCACTGGCT	60.036	20	TGTAGGCCAGTTGCTGAAGG	59.963	20	122	1263	1384	GTGGATTCAGCTCACTGGCT	60.036	20	TTTCAGCTCGCCATTCTGGT	59.963	20	20	1263	1465	CCTTCAGCAACTGGCCTACA	59.963	20	TTTCAGCTCGCCATTCTGGT	59.963	20	20	1365	1465
TRINITY_DN17180_c0_g1_i1	1	p3	(CTT)5	15	59	73	GGCGCTGCTTTTGGTGTTTA	59.969	20	CACCATCGTCAACCCCAGAA	59.964	20	131	573	703	TGGCTGTGGTTATTGCGAGT	59.964	20	TAAACACCAAAAGCAGCGCC	59.969	20	20	461	592	GGCGCTGCTTTTGGTGTTTA	59.969	20	ACCACCTTAAGAGCAACCGG	59.964	20	20	573	770
TRINITY_DN17180_c0_g1_i2	1	p3	(CTT)5	15	59	73	GGCGCTGCTTTTGGTGTTTA	59.969	20	CACCATCGTCAACCCCAGAA	59.964	20	131	573	703	TGGCTGTGGTTATTGCGAGT	59.964	20	TAAACACCAAAAGCAGCGCC	59.969	20	20	461	592	GGCGCTGCTTTTGGTGTTTA	59.969	20	AGCAACCGGGAAAGCCATAA	59.961	20	20	573	759
TRINITY_DN17180_c0_g1_i3	1	p3	(CTT)5	15	59	73	GGCGCTGCTTTTGGTGTTTA	59.969	20	CACCATCGTCAACCCCAGAA	59.964	20	131	573	703	TGGCTGTGGTTATTGCGAGT	59.964	20	TAAACACCAAAAGCAGCGCC	59.969	20	20	461	592	GGCGCTGCTTTTGGTGTTTA	59.969	20	AGCAACCGGGAAAGCCATAA	59.961	20	20	573	759
TRINITY_DN17180_c0_g1_i4	1	p3	(CTT)5	15	59	73	GGCGCTGCTTTTGGTGTTTA	59.969	20	CACCATCGTCAACCCCAGAA	59.964	20	131	573	703	TGGCTGTGGTTATTGCGAGT	59.964	20	TAAACACCAAAAGCAGCGCC	59.969	20	20	461	592	GGCGCTGCTTTTGGTGTTTA	59.969	20	ACCACCTTAAGAGCAACCGG	59.964	20	20	573	770
TRINITY_DN17180_c0_g1_i5	1	p3	(CTT)5	15	59	73	GGCGCTGCTTTTGGTGTTTA	59.969	20	CACCATCGTCAACCCCAGAA	59.964	20	131	573	703	TGGCTGTGGTTATTGCGAGT	59.964	20	TAAACACCAAAAGCAGCGCC	59.969	20	20	461	592	GGCGCTGCTTTTGGTGTTTA	59.969	20	AGCAACCGGGAAAGCCATAA	59.961	20	20	573	759
TRINITY_DN17180_c0_g1_i6	1	p3	(CTT)5	15	59	73	GGCGCTGCTTTTGGTGTTTA	59.969	20	CACCATCGTCAACCCCAGAA	59.964	20	131	573	703	TGGCTGTGGTTATTGCGAGT	59.964	20	TAAACACCAAAAGCAGCGCC	59.969	20	20	461	592	GGCGCTGCTTTTGGTGTTTA	59.969	20	ACCACCTTAAGAGCAACCGG	59.964	20	20	573	770
TRINITY_DN17180_c0_g1_i7	1	p3	(CTT)5	15	59	73	GGCGCTGCTTTTGGTGTTTA	59.969	20	CACCATCGTCAACCCCAGAA	59.964	20	131	573	703	TGGCTGTGGTTATTGCGAGT	59.964	20	TAAACACCAAAAGCAGCGCC	59.969	20	20	461	592	GGCGCTGCTTTTGGTGTTTA	59.969	20	ACCACCTTAAGAGCAACCGG	59.964	20	20	573	770
TRINITY_DN17180_c0_g1_i8	1	p3	(CTT)5	15	59	73	GGCGCTGCTTTTGGTGTTTA	59.969	20	CACCATCGTCAACCCCAGAA	59.964	20	131	573	703	TGGCTGTGGTTATTGCGAGT	59.964	20	TAAACACCAAAAGCAGCGCC	59.969	20	20	461	592	GGCGCTGCTTTTGGTGTTTA	59.969	20	AGCAACCGGGAAAGCCATAA	59.961	20	20	573	759
TRINITY_DN17185_c0_g1_i1	1	p2	(CT)7	14	179	192	AGAGACGGACGATGGTGAGA	60.035	20	CCGGGAATCTGCGAGCTAAT	59.966	20	242	1670	1911	TGGGGTGTGTGTACATGAGC	59.964	20	ATTTGCTCTGTCTCCGGTGG	60.036	20	20	2477	2662	TGGGGTGTGTGTACATGAGC	59.964	20	CCATTTGCTCTGTCTCCGGT	60.036	20	20	2477	2664
TRINITY_DN17185_c0_g1_i2	1	p2	(CT)7	14	179	192	AGAGACGGACGATGGTGAGA	60.035	20	CCGGGAATCTGCGAGCTAAT	59.966	20	242	1313	1554	ACAACGGTGACACCTTGGTT	60.035	20	TCTCACCATCGTCCGTCTCT	60.035	20	20	1222	1332	AACAACGGTGACACCTTGGT	60.035	20	TCTCACCATCGTCCGTCTCT	60.035	20	20	1221	1332
TRINITY_DN17190_c0_g1_i1	1	c	(AT)6tttcaaaatttcaaaaactattatttatttaattcgtcctctatatatataacctcattaccacaacgccacactaga(CTTT)5	110	153	262	CCACAACGCCACACTAGACT	59.966	20	GGGGCCCATGTGGTATTTCA	60.033	20	256	224	479	CCACAACGCCACACTAGACT	59.966	20	ATGTTGGCAGTGAGTACGGG	60.036	20	20	224	496	AGCGAAGTTGTGTCCAGGAG	59.966	20	AAGTCAGCAATCTCCACCGG	60.036	20	20	929	1141
TRINITY_DN17191_c0_g1_i1	1	p3	(ATC)5	15	300	314	GCTGATGCAGAGACCCTGTT	60.036	20	CCGCCCAAGCTATAGATGCA	59.965	20	175	481	655	GCTGATGCAGAGACCCTGTT	60.036	20	TACAACTCCAACATCCGCCC	60.036	20	20	481	669	TGACAAGCTCTGTTGGCGAT	59.965	20	AACTAAGCCACGGTTCCTGG	59.964	20	20	1262	1416
TRINITY_DN17191_c0_g1_i2	1	p3	(ATC)5	15	300	314	GCTGATGCAGAGACCCTGTT	60.036	20	CCGCCCAAGCTATAGATGCA	59.965	20	175	481	655	GCTGATGCAGAGACCCTGTT	60.036	20	TACAACTCCAACATCCGCCC	60.036	20	20	481	669	TGACAAGCTCTGTTGGCGAT	59.965	20	AACTAAGCCACGGTTCCTGG	59.964	20	20	1487	1641
TRINITY_DN17191_c0_g1_i3	1	p3	(ATC)5	15	300	314	GCTGATGCAGAGACCCTGTT	60.036	20	CCGCCCAAGCTATAGATGCA	59.965	20	175	481	655	GCTGATGCAGAGACCCTGTT	60.036	20	TACAACTCCAACATCCGCCC	60.036	20	20	481	669	TGACAAGCTCTGTTGGCGAT	59.965	20	AACTAAGCCACGGTTCCTGG	59.964	20	20	1204	1358
TRINITY_DN17191_c0_g1_i4	1	p3	(ATC)5	15	300	314	GCTGATGCAGAGACCCTGTT	60.036	20	CCGCCCAAGCTATAGATGCA	59.965	20	175	481	655	GCTGATGCAGAGACCCTGTT	60.036	20	TACAACTCCAACATCCGCCC	60.036	20	20	481	669	TGACAAGCTCTGTTGGCGAT	59.965	20	AACTAAGCCACGGTTCCTGG	59.964	20	20	1115	1269
TRINITY_DN17242_c0_g1_i1	1	c	(TC)15cc(TA)7	46	549	594	CTCATCAGCCACCGGAACTT	60.036	20	TGAGGAGACTGCAGCAAGTG	59.966	20	104	131	234	CTCATCAGCCACCGGAACTT	60.036	20	TCCGACACCAAGGAGATTGC	60.036	20	20	131	290	CTCATCAGCCACCGGAACTT	60.036	20	TGTTCAGTCCGACACCAAGG	59.894	20	20	131	297
TRINITY_DN17242_c0_g1_i4	1	c	(TC)20cc(TA)7	56	549	604	CACTTGCTGCAGTCTCCTCA	59.966	20	GCACGTGAAGTAAGGGGGAA	59.964	20	157	215	371	CTCATCAGCCACCGGAACTT	60.036	20	TGAGGAGACTGCAGCAAGTG	59.966	20	20	131	234	CTCATCAGCCACCGGAACTT	60.036	20	GCACGTGAAGTAAGGGGGAA	59.964	20	20	131	371
TRINITY_DN17242_c0_g1_i5	1	c	(TC)15cc(TA)7	46	549	594	CACTTGCTGCAGTCTCCTCA	59.966	20	GCACGTGAAGTAAGGGGGAA	59.964	20	157	215	371	CTCATCAGCCACCGGAACTT	60.036	20	TGAGGAGACTGCAGCAAGTG	59.966	20	20	131	234	CTCATCAGCCACCGGAACTT	60.036	20	GCACGTGAAGTAAGGGGGAA	59.964	20	20	131	371
TRINITY_DN17216_c0_g1_i1	1	p3	(TCT)5	15	488	502	TCACCACTGCCTCTTTCACC	59.891	20	CGTTTTCGTTTCTGGGGCTG	60.04	20	260	290	549	CACCACTGCCTCTTTCACCT	59.891	20	CGTTTTCGTTTCTGGGGCTG	60.04	20	20	291	549	TCACCACTGCCTCTTTCACC	59.891	20	TCGTTTTCGTTTCTGGGGCT	60.179	20	20	290	550
TRINITY_DN17216_c0_g1_i2	1	p3	(TCT)5	15	242	256	AGCCTGTACTCGATTGATTGCT	59.831	22	CGTTTTCGTTTCTGGGGCTG	60.04	20	178	126	303	GCCTGTACTCGATTGATTGCTG	59.714	22	CGTTTTCGTTTCTGGGGCTG	60.04	20	20	127	303	AGCCTGTACTCGATTGATTGCT	59.831	22	TCGTTTTCGTTTCTGGGGCT	60.179	20	20	126	304
TRINITY_DN17210_c0_g1_i1	1	p2	(AC)7	14	2240	2253	AACACTGGCTCTGAGTTCGG	59.966	20	AAGTTTCCAAAACGACGCCG	59.972	20	160	2646	2805	GGCAGACCTTCCTCCCTTTC	60.035	20	AAGTTTCCAAAACGACGCCG	59.972	20	20	2593	2805	CGGCGTCGTTTTGGAAACTT	59.972	20	CCATCTCTTGGCGGAAGTGT	60.036	20	20	2786	2915
TRINITY_DN17210_c0_g1_i6	1	p2	(AC)7	14	2343	2356	AACACTGGCTCTGAGTTCGG	59.966	20	AAGTTTCCAAAACGACGCCG	59.972	20	160	2749	2908	GGCAGACCTTCCTCCCTTTC	60.035	20	AAGTTTCCAAAACGACGCCG	59.972	20	20	2696	2908	CGGCGTCGTTTTGGAAACTT	59.972	20	CCATCTCTTGGCGGAAGTGT	60.036	20	20	2889	3018
TRINITY_DN17210_c0_g1_i7	1	p2	(AC)7	14	2356	2369	AACACTGGCTCTGAGTTCGG	59.966	20	AAGTTTCCAAAACGACGCCG	59.972	20	160	2762	2921	GGCAGACCTTCCTCCCTTTC	60.035	20	AAGTTTCCAAAACGACGCCG	59.972	20	20	2709	2921	CGGCGTCGTTTTGGAAACTT	59.972	20	CCATCTCTTGGCGGAAGTGT	60.036	20	20	2902	3031
TRINITY_DN17210_c0_g1_i8	1	p2	(AC)7	14	2435	2448	AACACTGGCTCTGAGTTCGG	59.966	20	AAGTTTCCAAAACGACGCCG	59.972	20	160	2841	3000	GGCAGACCTTCCTCCCTTTC	60.035	20	AAGTTTCCAAAACGACGCCG	59.972	20	20	2788	3000	CGGCGTCGTTTTGGAAACTT	59.972	20	CCATCTCTTGGCGGAAGTGT	60.036	20	20	2981	3110
TRINITY_DN17214_c0_g3_i1	1	p5	(GTGGT)5	25	203	227	TTCTCCGGTTCGAGAAGTGC	60.039	20	TAGAAAGCCCCACACCACAC	59.89	20	205	35	239	TTCTCCGGTTCGAGAAGTGC	60.039	20	ATTTCGTTCCCGACCCCAAA	59.889	20	20	35	287	TTCTCCGGTTCGAGAAGTGC	60.039	20	CCTATTTCGTTCCCGACCCC	60.179	20	20	35	290
TRINITY_DN17214_c0_g4_i1	1	p5	(GGTGT)5	25	1	25	CGGGTAGGTGATGATCCTGC	59.966	20	TACGTCGGCGGTCAAAAAGA	59.968	20	220	383	602	CGGGTAGGTGATGATCCTGC	59.966	20	TCTTACGTCGGCGGTCAAAA	59.968	20	20	383	605	CGGGTAGGTGATGATCCTGC	59.966	20	TTCTTACGTCGGCGGTCAAA	59.968	20	20	383	606
TRINITY_DN17244_c0_g1_i2	1	p3	(GAA)5	15	272	286	GAAATCCGTGGACGTGGACT	60.038	20	ATTAGCAGGCGCCTTCTTGT	60.035	20	184	376	559	ACAGAAGGCGACTGTAACCG	60.039	20	ATTAGCAGGCGCCTTCTTGT	60.035	20	20	403	559	GAAATCCGTGGACGTGGACT	60.038	20	AACGGCCCTCACGTGATTAG	60.108	20	20	376	574
TRINITY_DN17228_c0_g1_i1	1	p2	(GA)6	12	1799	1810	GATCTAGCCGCCAATCTGCT	59.965	20	CGATGTGTGCGATGCGAAAT	59.973	20	127	1154	1280	ATGCTTCTGATCTAGCCGCC	59.965	20	CGATGTGTGCGATGCGAAAT	59.973	20	20	1146	1280	CCAAGCTGTCACGTGATCCT	60.037	20	CTTGTGGCAACGGAAATGGG	60.038	20	20	1536	1642
TRINITY_DN17228_c0_g1_i2	1	p2	(GA)6	12	1999	2010	CCAGCCTTCTGATCTAGCCG	59.967	20	CGATGTGTGCGATGCGAAAT	59.973	20	137	1344	1480	GATCTAGCCGCCAATCTGCT	59.965	20	CGATGTGTGCGATGCGAAAT	59.973	20	20	1354	1480	CCAAGCTGTCACGTGATCCT	60.037	20	CTTGTGGCAACGGAAATGGG	60.038	20	20	1736	1842
TRINITY_DN17228_c0_g1_i3	1	p2	(GA)6	12	1961	1972	GATCTAGCCGCCAATCTGCT	59.965	20	CGATGTGTGCGATGCGAAAT	59.973	20	127	1316	1442	ATGCTTCTGATCTAGCCGCC	59.965	20	CGATGTGTGCGATGCGAAAT	59.973	20	20	1308	1442	CCAAGCTGTCACGTGATCCT	60.037	20	CTTGTGGCAACGGAAATGGG	60.038	20	20	1698	1804
TRINITY_DN17228_c0_g1_i4	1	p2	(GA)6	12	936	947	CCAGCCTTCTGATCTAGCCG	59.967	20	CGATGTGTGCGATGCGAAAT	59.973	20	137	281	417	GATCTAGCCGCCAATCTGCT	59.965	20	CGATGTGTGCGATGCGAAAT	59.973	20	20	291	417	GACCAATGCAAACGTGGCAT	60.038	20	CGGCTAGATCAGAAGGCTGG	59.967	20	20	112	300
TRINITY_DN17228_c0_g1_i5	1	p2	(GA)6	12	1837	1848	CCAGCCTTCTGATCTAGCCG	59.967	20	CGATGTGTGCGATGCGAAAT	59.973	20	137	1182	1318	GATCTAGCCGCCAATCTGCT	59.965	20	CGATGTGTGCGATGCGAAAT	59.973	20	20	1192	1318	CCAAGCTGTCACGTGATCCT	60.037	20	CTTGTGGCAACGGAAATGGG	60.038	20	20	1574	1680
TRINITY_DN17241_c0_g1_i1	1	p3	(GGA)5	15	2987	3001	AGGAGGAGATGGTGGCAGAT	60.03	20	CACACACCTCTCATCCCACC	60.036	20	167	3002	3168	GCCCTCTTCTTCAAGCCCAT	60.034	20	GGTGTGGCCAGATGCTTTTG	60.038	20	20	2415	2685	AAGCCCTCTTCTTCAAGCCC	59.961	20	GGTGTGGCCAGATGCTTTTG	60.038	20	20	2413	2685
TRINITY_DN17268_c0_g1_i1	1	p2	(AT)6	12	1805	1816	CTCACAAAGAACACGGCGTG	60.042	20	TCATCAACTGTCCTCCACGC	60.037	20	113	1034	1146	ATGGGCGTCTTGGTAGTTGG	60.035	20	GCATCACTTGAGCAGGCATG	59.899	20	20	14	279	AATGTCAAAGGAACCGCCCT	59.888	20	TCATCAACTGTCCTCCACGC	60.037	20	20	881	1146
TRINITY_DN17268_c0_g1_i2	1	p2	(AT)6	12	1605	1616	CTCACAAAGAACACGGCGTG	60.042	20	TCATCAACTGTCCTCCACGC	60.037	20	113	834	946	ATGGGCGTCTTGGTAGTTGG	60.035	20	GCATCACTTGAGCAGGCATG	59.899	20	20	14	279	AATGTCAAAGGAACCGCCCT	59.888	20	TCATCAACTGTCCTCCACGC	60.037	20	20	681	946
TRINITY_DN17273_c0_g1_i2	1	p2	(AT)7	14	1949	1962	TAAACCAACGGCCAGGATCC	60.035	20	GGTAGATGAGAGTGGAGCGC	59.969	20	200	774	973	GCGCTCCACTCTCATCTACC	59.969	20	ATCTTGTGCCCTACCACAGC	60.035	20	20	954	1205	AAGGATGTTCGCCCACAGAG	60.036	20	GGTAGATGAGAGTGGAGCGC	59.969	20	20	856	973
TRINITY_DN17273_c0_g1_i3	1	p2	(AT)7	14	2305	2318	TAAACCAACGGCCAGGATCC	60.035	20	GGTAGATGAGAGTGGAGCGC	59.969	20	200	1130	1329	GCGCTCCACTCTCATCTACC	59.969	20	ATCTTGTGCCCTACCACAGC	60.035	20	20	1310	1561	AAGGATGTTCGCCCACAGAG	60.036	20	GGTAGATGAGAGTGGAGCGC	59.969	20	20	1212	1329
TRINITY_DN17273_c0_g1_i4	1	p2	(AT)7	14	1949	1962	TAAACCAACGGCCAGGATCC	60.035	20	GGTAGATGAGAGTGGAGCGC	59.969	20	200	774	973	GCGCTCCACTCTCATCTACC	59.969	20	ATCTTGTGCCCTACCACAGC	60.035	20	20	954	1205	AAGGATGTTCGCCCACAGAG	60.036	20	GGTAGATGAGAGTGGAGCGC	59.969	20	20	856	973
TRINITY_DN17273_c0_g1_i7	1	p2	(AT)7	14	2305	2318	TAAACCAACGGCCAGGATCC	60.035	20	GGTAGATGAGAGTGGAGCGC	59.969	20	200	1130	1329	GCGCTCCACTCTCATCTACC	59.969	20	ATCTTGTGCCCTACCACAGC	60.035	20	20	1310	1561	AAGGATGTTCGCCCACAGAG	60.036	20	GGTAGATGAGAGTGGAGCGC	59.969	20	20	1212	1329
TRINITY_DN17289_c0_g1_i1	1	p2	(TA)6	12	50	61	AGTACGTTGGGCTGAAGTGG	59.965	20	TTTCCAGCAAAACGCAGCTC	59.969	20	259	237	495	TTCCATCGGCTAACTTGCGT	60.037	20	TTTCCAGCAAAACGCAGCTC	59.969	20	20	347	495	CTCCGGTTTTGCTTTGTCCG	60.04	20	TTTCCAGCAAAACGCAGCTC	59.969	20	20	308	495
TRINITY_DN17289_c0_g1_i2	1	p2	(TA)6	12	50	61	ACTTCCGGTTTTGCTTTGCC	59.896	20	TTTCCAGCAAAACGCAGCTC	59.969	20	196	306	501	TGCCCGTTGTCTCCACTTTT	60.107	20	TTTCCAGCAAAACGCAGCTC	59.969	20	20	322	501	TTGCCCGTTGTCTCCACTTT	60.107	20	TTTCCAGCAAAACGCAGCTC	59.969	20	20	321	501
TRINITY_DN17289_c0_g1_i4	1	p2	(TA)6	12	50	61	ACTTCCGGTTTTGCTTTGCC	59.896	20	TTTCCAGCAAAACGCAGCTC	59.969	20	196	303	498	TGCCCGTTGTCTCCACTTTT	60.107	20	TTTCCAGCAAAACGCAGCTC	59.969	20	20	319	498	TTGCCCGTTGTCTCCACTTT	60.107	20	TTTCCAGCAAAACGCAGCTC	59.969	20	20	318	498
TRINITY_DN17289_c0_g1_i5	1	p2	(TA)6	12	50	61	TTCCATCGGCTAACTTGCGT	60.037	20	TTTCCAGCAAAACGCAGCTC	59.969	20	149	347	495	CTCCGGTTTTGCTTTGTCCG	60.04	20	TTTCCAGCAAAACGCAGCTC	59.969	20	20	308	495	CCGGTTTTGCTTTGTCCGTT	59.898	20	TTTCCAGCAAAACGCAGCTC	59.969	20	20	310	495
TRINITY_DN17289_c0_g1_i7	1	p2	(TA)6	12	50	61	TTGCGAAAGGGTCATGGTGA	59.89	20	CGGACAAAGCAAAACCGGAG	60.04	20	243	82	324	ACTTGCGAAAGGGTCATGGT	59.89	20	CGGACAAAGCAAAACCGGAG	60.04	20	20	80	324	TTGCGAAAGGGTCATGGTGA	59.89	20	AACGGACAAAGCAAAACCGG	59.898	20	20	82	326
TRINITY_DN17292_c0_g1_i1	1	p2	(TA)8	16	46	61	GATGGCTCATCTCCACGAGG	59.967	20	CGCTTTGTTCCCAATGCACA	59.968	20	178	457	634	GGATGGCTCATCTCCACGAG	59.967	20	CGCTTTGTTCCCAATGCACA	59.968	20	20	456	634	GATGGCTCATCTCCACGAGG	59.967	20	GACATGGAAGACGATCCGCT	59.897	20	20	457	650
TRINITY_DN17292_c0_g1_i2	1	p2	(TA)8	16	46	61	GATGGCTCATCTCCACGAGG	59.967	20	CGCTTTGTTCCCAATGCACA	59.968	20	178	457	634	GGATGGCTCATCTCCACGAG	59.967	20	CGCTTTGTTCCCAATGCACA	59.968	20	20	456	634	GATGGCTCATCTCCACGAGG	59.967	20	GACATGGAAGACGATCCGCT	59.897	20	20	457	650
TRINITY_DN17292_c0_g1_i3	1	p2	(TA)8	16	46	61	GATGGCTCATCTCCACGAGG	59.967	20	CGCTTTGTTCCCAATGCACA	59.968	20	178	548	725	GGATGGCTCATCTCCACGAG	59.967	20	CGCTTTGTTCCCAATGCACA	59.968	20	20	547	725	CCACTCGCAGGTGGACTATC	59.897	20	CGCTTTGTTCCCAATGCACA	59.968	20	20	493	725
TRINITY_DN17292_c0_g1_i5	1	p2	(TA)8	16	46	61	GATGGCTCATCTCCACGAGG	59.967	20	CGCTTTGTTCCCAATGCACA	59.968	20	178	548	725	GGATGGCTCATCTCCACGAG	59.967	20	CGCTTTGTTCCCAATGCACA	59.968	20	20	547	725	CCACTCGCAGGTGGACTATC	59.897	20	CGCTTTGTTCCCAATGCACA	59.968	20	20	493	725
TRINITY_DN17343_c0_g1_i1	1	p3	(ATC)7	21	113	133	ACGACTTCGAGGGAAAGCTG	60.038	20	CCATGGGCAAACCGTTCATG	60.109	20	224	1761	1984	CACGACTTCGAGGGAAAGCT	60.038	20	CCATGGGCAAACCGTTCATG	60.109	20	20	1760	1984	AGCACGACTTCGAGGGAAAG	60.038	20	CCATGGGCAAACCGTTCATG	60.109	20	20	1758	1984
TRINITY_DN17343_c0_g1_i1	2	p3	(GCT)5	15	2517	2531	ACGACTTCGAGGGAAAGCTG	60.038	20	CCATGGGCAAACCGTTCATG	60.109	20	224	1761	1984	CACGACTTCGAGGGAAAGCT	60.038	20	CCATGGGCAAACCGTTCATG	60.109	20	20	1760	1984	AGCACGACTTCGAGGGAAAG	60.038	20	CCATGGGCAAACCGTTCATG	60.109	20	20	1758	1984
TRINITY_DN17343_c0_g1_i2	1	p3	(ATC)7	21	113	133	ACGACTTCGAGGGAAAGCTG	60.038	20	CCATGGGCAAACCGTTCATG	60.109	20	224	1090	1313	CACGACTTCGAGGGAAAGCT	60.038	20	CCATGGGCAAACCGTTCATG	60.109	20	20	1089	1313	AGCACGACTTCGAGGGAAAG	60.038	20	CCATGGGCAAACCGTTCATG	60.109	20	20	1087	1313
TRINITY_DN17343_c0_g1_i2	2	p3	(GCT)5	15	1846	1860	ACGACTTCGAGGGAAAGCTG	60.038	20	CCATGGGCAAACCGTTCATG	60.109	20	224	1090	1313	CACGACTTCGAGGGAAAGCT	60.038	20	CCATGGGCAAACCGTTCATG	60.109	20	20	1089	1313	AGCACGACTTCGAGGGAAAG	60.038	20	CCATGGGCAAACCGTTCATG	60.109	20	20	1087	1313
TRINITY_DN17343_c0_g1_i3	1	p3	(ATC)7	21	113	133	ACGACTTCGAGGGAAAGCTG	60.038	20	CCATGGGCAAACCGTTCATG	60.109	20	224	1090	1313	CACGACTTCGAGGGAAAGCT	60.038	20	CCATGGGCAAACCGTTCATG	60.109	20	20	1089	1313	AGCACGACTTCGAGGGAAAG	60.038	20	CCATGGGCAAACCGTTCATG	60.109	20	20	1087	1313
TRINITY_DN17343_c0_g1_i3	2	p3	(GCT)5	15	2336	2350	ACGACTTCGAGGGAAAGCTG	60.038	20	CCATGGGCAAACCGTTCATG	60.109	20	224	1090	1313	CACGACTTCGAGGGAAAGCT	60.038	20	CCATGGGCAAACCGTTCATG	60.109	20	20	1089	1313	AGCACGACTTCGAGGGAAAG	60.038	20	CCATGGGCAAACCGTTCATG	60.109	20	20	1087	1313
TRINITY_DN17343_c0_g1_i4	1	p3	(ATC)7	21	113	133	ACGACTTCGAGGGAAAGCTG	60.038	20	CCATGGGCAAACCGTTCATG	60.109	20	224	1761	1984	CACGACTTCGAGGGAAAGCT	60.038	20	CCATGGGCAAACCGTTCATG	60.109	20	20	1760	1984	AGCACGACTTCGAGGGAAAG	60.038	20	CCATGGGCAAACCGTTCATG	60.109	20	20	1758	1984
TRINITY_DN17343_c0_g1_i4	2	p3	(GCT)5	15	3007	3021	ACGACTTCGAGGGAAAGCTG	60.038	20	CCATGGGCAAACCGTTCATG	60.109	20	224	1761	1984	CACGACTTCGAGGGAAAGCT	60.038	20	CCATGGGCAAACCGTTCATG	60.109	20	20	1760	1984	AGCACGACTTCGAGGGAAAG	60.038	20	CCATGGGCAAACCGTTCATG	60.109	20	20	1758	1984
TRINITY_DN17304_c0_g1_i1	1	p3	(AAG)5	15	1158	1172	CGGAGCTGACGAAACTCACT	60.039	20	TGCGCAAACTTAACCTTGGC	59.969	20	222	86	307	GAGTGCATTGCCCCAACAAG	60.038	20	ATTACCCCACACGACCACAC	59.964	20	20	801	932	GAACGAGGAAGGTGGGGAAG	60.036	20	ACACTCTCGCCTGTCTCTCT	59.962	20	20	232	331
TRINITY_DN17304_c0_g1_i2	1	p3	(AAG)5	15	1268	1282	GAGTGCATTGCCCCAACAAG	60.038	20	ATTACCCCACACGACCACAC	59.964	20	132	911	1042	GAACGAGGAAGGTGGGGAAG	60.036	20	ACACTCTCGCCTGTCTCTCT	59.962	20	20	342	441	ATTTGCTGTCGTCCTGGAGG	60.036	20	TCCCACACCAAAGGATCAGC	59.962	20	20	1598	1790
TRINITY_DN17304_c0_g1_i3	1	p3	(AAG)5	15	1055	1069	CGGAGCTGACGAAACTCACT	60.039	20	TGCGCAAACTTAACCTTGGC	59.969	20	234	86	319	GAGTGCATTGCCCCAACAAG	60.038	20	ATTACCCCACACGACCACAC	59.964	20	20	698	829	GAACGAGGAAGGTGGGGAAG	60.036	20	ACACTCTCGCCTGTCTCTCT	59.962	20	20	244	343
TRINITY_DN17304_c0_g1_i5	1	p3	(AAG)5	15	1043	1057	CGGAGCTGACGAAACTCACT	60.039	20	TGCGCAAACTTAACCTTGGC	59.969	20	222	86	307	GAGTGCATTGCCCCAACAAG	60.038	20	ATTACCCCACACGACCACAC	59.964	20	20	686	817	GAACGAGGAAGGTGGGGAAG	60.036	20	ACACTCTCGCCTGTCTCTCT	59.962	20	20	232	331
TRINITY_DN17304_c0_g1_i6	1	p3	(AAG)5	15	1153	1167	GAGTGCATTGCCCCAACAAG	60.038	20	ATTACCCCACACGACCACAC	59.964	20	132	796	927	GAACGAGGAAGGTGGGGAAG	60.036	20	ACACTCTCGCCTGTCTCTCT	59.962	20	20	342	441	ATTTGCTGTCGTCCTGGAGG	60.036	20	TCCCACACCAAAGGATCAGC	59.962	20	20	2048	2240
TRINITY_DN17304_c0_g1_i7	1	p3	(AAG)5	15	1043	1057	CGGAGCTGACGAAACTCACT	60.039	20	TGCGCAAACTTAACCTTGGC	59.969	20	222	86	307	GAGTGCATTGCCCCAACAAG	60.038	20	ATTACCCCACACGACCACAC	59.964	20	20	686	817	GAACGAGGAAGGTGGGGAAG	60.036	20	ACACTCTCGCCTGTCTCTCT	59.962	20	20	232	331
TRINITY_DN17304_c0_g1_i8	1	p3	(AAG)5	15	1153	1167	GAGTGCATTGCCCCAACAAG	60.038	20	ATTACCCCACACGACCACAC	59.964	20	132	796	927	GAACGAGGAAGGTGGGGAAG	60.036	20	ACACTCTCGCCTGTCTCTCT	59.962	20	20	342	441	ATTTGCTGTCGTCCTGGAGG	60.036	20	TCCCACACCAAAGGATCAGC	59.962	20	20	1483	1675
TRINITY_DN17304_c0_g1_i9	1	p3	(AAG)5	15	1055	1069	CGGAGCTGACGAAACTCACT	60.039	20	TGCGCAAACTTAACCTTGGC	59.969	20	234	86	319	GAGTGCATTGCCCCAACAAG	60.038	20	ATTACCCCACACGACCACAC	59.964	20	20	698	829	GAACGAGGAAGGTGGGGAAG	60.036	20	ACACTCTCGCCTGTCTCTCT	59.962	20	20	244	343
TRINITY_DN17310_c0_g1_i2	1	p3	(GCT)6	18	1206	1223	TTTGCAGAGAGTTGGGCACA	60.107	20	AGCCTTTTGGGGTATCCTGC	60.033	20	190	119	308	TTGCAGAGAGTTGGGCACAT	59.889	20	AGCCTTTTGGGGTATCCTGC	60.033	20	20	120	308	TTTGCAGAGAGTTGGGCACA	60.107	20	TCCAAGGAAGCCCACATCAC	59.962	20	20	119	276
TRINITY_DN17322_c0_g1_i1	1	c	(TA)7gtcttcatctctctacttgttctcttgctatcactat(TC)6	63	34	96	AGTACGGGGTTGGTTTGCTT	59.816	20	GCTCACAGCTGATCGCATTG	59.972	20	146	1291	1436	AAGTACGGGGTTGGTTTGCT	59.816	20	GCTCACAGCTGATCGCATTG	59.972	20	20	1290	1436	GGTTCAGTCAAGGTGCAGGT	60.179	20	GGTAAGAGAGTGCCACCCAC	60.036	20	20	749	1007
TRINITY_DN17333_c0_g1_i1	1	p2	(AG)6	12	40	51	GTTCATCTCCTACGAGGCCG	59.969	20	ACGAGCTCGAACAACTCCTG	60.039	20	243	403	645	TTGCAGACCTTCGACACCTC	59.966	20	ACGAGCTCGAACAACTCCTG	60.039	20	20	443	645	GGACTTGCAGACCTTCGACA	59.966	20	ACGAGCTCGAACAACTCCTG	60.039	20	20	439	645
TRINITY_DN17333_c0_g1_i2	1	p2	(AG)6	12	40	51	GTTCATCTCCTACGAGGCCG	59.969	20	ACGAGCTCGAACAACTCCTG	60.039	20	243	416	658	TTGCAGACCTTCGACACCTC	59.966	20	ACGAGCTCGAACAACTCCTG	60.039	20	20	456	658	GGACTTGCAGACCTTCGACA	59.966	20	ACGAGCTCGAACAACTCCTG	60.039	20	20	452	658
TRINITY_DN17349_c0_g1_i1	1	p2	(AT)6	12	9	20	AGCAAGGCAGAGGTTGTCTC	59.964	20	TGCATCGGAAACCTGTACCC	60.036	20	110	642	751	AGCAAGGCAGAGGTTGTCTC	59.964	20	AAACCTGTACCCGAGCCTTG	59.964	20	20	642	743	CATACCGGCGACAGTTACCA	59.826	20	TGCATCGGAAACCTGTACCC	60.036	20	20	574	751
TRINITY_DN17350_c0_g1_i1	1	p2	(TC)7	14	6	19	TTTAATCACTCGCCGGCCTT	60.036	20	AATGCTGAAGCTACCACCCC	60.034	20	179	342	520	GGCTGGAGTGAGGATTCCAC	60.107	20	AATGCTGAAGCTACCACCCC	60.034	20	20	311	520	GCAAACTGGATTTCCGGCTG	60.109	20	AATGCTGAAGCTACCACCCC	60.034	20	20	296	520
TRINITY_DN17351_c0_g1_i1	1	p2	(TA)6	12	68	79	TCCCAGTCAATGTCAAGGCC	59.962	20	TACCTTCACCGCAACTGTCC	59.966	20	195	761	955	GGACAGTTGCGGTGAAGGTA	59.966	20	CACCTATTCTGCGCCTTTGC	59.901	20	20	936	1035	TCCCAGTCAATGTCAAGGCC	59.962	20	CGCCATTAAGACCGCCTTTG	59.901	20	20	761	880
TRINITY_DN17364_c0_g1_i2	1	p2	(CT)8	16	72	87	AAATTTGATGTTGCGGGGGC	60.036	20	TTTGGCATGTGACGTCGGTA	59.966	20	177	671	847	TTGTGCTGAGAGCCATCCTG	60.036	20	TCGAACTGGCAGGCAATGAT	60.035	20	20	2134	2405	GACTCCACATCCTGCAAGCT	60.036	20	TGCAATGATGGCCTCACCTT	59.96	20	20	3053	3172
TRINITY_DN17364_c0_g1_i4	1	p2	(CT)8	16	72	87	AAATTTGATGTTGCGGGGGC	60.036	20	TTTGGCATGTGACGTCGGTA	59.966	20	177	671	847	TTGTGCTGAGAGCCATCCTG	60.036	20	TCGAACTGGCAGGCAATGAT	60.035	20	20	2134	2405	GACTCCACATCCTGCAAGCT	60.036	20	TGCAATGATGGCCTCACCTT	59.96	20	20	3053	3172
TRINITY_DN17364_c0_g1_i6	1	p2	(CT)8	16	72	87	AAATTTGATGTTGCGGGGGC	60.036	20	TTTGGCATGTGACGTCGGTA	59.966	20	177	671	847	TTGTGCTGAGAGCCATCCTG	60.036	20	TCGAACTGGCAGGCAATGAT	60.035	20	20	2134	2405	GACTCCACATCCTGCAAGCT	60.036	20	TGCAATGATGGCCTCACCTT	59.96	20	20	3053	3172
TRINITY_DN17399_c0_g1_i4	1	p2	(TC)8	16	228	243	TTTTTGGGTGGCAGGACTGT	60.033	20	GGCTTGGCTTCCTCATCAGT	60.035	20	113	424	536	TGTTTTTGGGTGGCAGGACT	60.033	20	GGCTTGGCTTCCTCATCAGT	60.035	20	20	422	536	ACAAACATGTGTTGGGCTGC	59.895	20	AGTCCTGCCACCCAAAAACA	60.033	20	20	272	441
TRINITY_DN17447_c0_g1_i1	1	p3	(ATC)6	18	808	825	CCAAAAGCTCTTCCGGCAAC	60.039	20	ACGGTCACATCTCAGTGCAG	60.038	20	186	356	541	CCAAAAGCTCTTCCGGCAAC	60.039	20	TCGGGGATCTTTGAGGGAGT	59.957	20	20	356	473	CCAAAAGCTCTTCCGGCAAC	60.039	20	GCAGGGAGCGTATTTGACCT	60.108	20	20	356	525
TRINITY_DN17447_c0_g1_i2	1	p3	(ATC)6	18	247	264	GAGGCTTTCAGGTACGAGGG	59.824	20	CATTCTCCCCACCAATGGCT	60.033	20	149	351	499	GAGGCTTTCAGGTACGAGGG	59.824	20	TCATTCTCCCCACCAATGGC	60.033	20	20	351	500	AGGCTTTCAGGTACGAGGGA	60.252	20	CATTCTCCCCACCAATGGCT	60.033	20	20	352	499
TRINITY_DN17428_c0_g1_i2	1	p3	(GAA)5	15	41	55	CCGCATTTACTTCCTGCTGC	59.901	20	CGTCCAACAGGATCAGCACT	60.037	20	239	354	592	CCGGCTTTGGGATCCAGATT	60.107	20	CCGAACAGGGCTTGTGTTTG	59.969	20	20	887	1099	AGCAGCTCGACAACCTTCAA	59.893	20	CGTCCAACAGGATCAGCACT	60.037	20	20	382	592
TRINITY_DN17428_c0_g1_i4	1	p3	(GAA)5	15	41	55	TAGCCGCCGAGGTTTTGATT	60.036	20	GCAGCAGGAAGTAAATGCGG	59.901	20	224	73	296	CCGCATTTACTTCCTGCTGC	59.901	20	CGTCCAACAGGATCAGCACT	60.037	20	20	277	515	CCGGCTTTGGGATCCAGATT	60.107	20	CCGAACAGGGCTTGTGTTTG	59.969	20	20	810	1022
TRINITY_DN17436_c0_g1_i1	1	p2	(GA)6	12	2187	2198	CATCCGGTGCCAGAGAGATC	59.967	20	TCTAGGGAAGTCGGGTAGCC	60.106	20	142	1299	1440	TGGTTCCTGTCGGCTTCTTC	59.965	20	GGGCTCAGGATACCGAACTG	59.895	20	20	814	917	CATGGTTCCTGTCGGCTTCT	60.036	20	GGGCTCAGGATACCGAACTG	59.895	20	20	812	917
TRINITY_DN17433_c1_g1_i1	1	p2	(TA)6	12	756	767	AATACGGAAGAGCACGGAGC	60.179	20	AGATTCCAGGTGTGTGAGCG	60.037	20	189	645	833	TCTTCCCCCTCTGTGGTAGG	59.957	20	AGAAGCAGAAGAGTCCCCCA	60.179	20	20	19	193	TGGGGGACTCTTCTGCTTCT	60.179	20	GACTCGTCTCTTCGTCGGAC	59.905	20	20	174	407
TRINITY_DN17433_c1_g1_i2	1	p2	(TA)6	12	744	755	AATACGGAAGAGCACGGAGC	60.179	20	AGATTCCAGGTGTGTGAGCG	60.037	20	189	633	821	TCTTCCCCCTCTGTGGTAGG	59.957	20	AGAAGCAGAAGAGTCCCCCA	60.179	20	20	19	180	TCTTCCCCCTCTGTGGTAGG	59.957	20	AGCAGAAGAGTCCCCCATGA	60.253	20	20	19	177
TRINITY_DN17433_c1_g1_i3	1	p2	(TA)6	12	1069	1080	AATACGGAAGAGCACGGAGC	60.179	20	AGATTCCAGGTGTGTGAGCG	60.037	20	189	958	1146	GCGCAGTGTGGAATGAACTG	60.11	20	TCCTCGTCTTCATCAGCTGC	59.826	20	20	618	774	GCGCAGTGTGGAATGAACTG	60.11	20	CCTCGTCTTCATCAGCTGCT	59.825	20	20	618	773
TRINITY_DN17454_c0_g1_i1	1	p3	(CCA)8	24	1182	1205	ATTGGTGACCCACTAGCTGC	60.035	20	CTGCAACCAGTAAGTCCGGT	59.965	20	256	1079	1334	GTGTCAAAATCCGACGGTGC	60.11	20	CCACCCCCTGTTTATGCAGT	59.96	20	20	812	963	GTCAAAATCCGACGGTGCAG	59.834	20	CCACCCCCTGTTTATGCAGT	59.96	20	20	814	963
TRINITY_DN17454_c0_g1_i2	1	p3	(CCA)8	24	1182	1205	ATTGGTGACCCACTAGCTGC	60.035	20	CTGCAACCAGTAAGTCCGGT	59.965	20	256	1079	1334	GTGTCAAAATCCGACGGTGC	60.11	20	CCACCCCCTGTTTATGCAGT	59.96	20	20	812	963	GTCAAAATCCGACGGTGCAG	59.834	20	CCACCCCCTGTTTATGCAGT	59.96	20	20	814	963
TRINITY_DN17454_c0_g1_i3	1	p3	(CCA)8	24	1182	1205	ATTGGTGACCCACTAGCTGC	60.035	20	CTGCAACCAGTAAGTCCGGT	59.965	20	256	1079	1334	GTGTCAAAATCCGACGGTGC	60.11	20	CCACCCCCTGTTTATGCAGT	59.96	20	20	812	963	GTCAAAATCCGACGGTGCAG	59.834	20	CCACCCCCTGTTTATGCAGT	59.96	20	20	814	963
TRINITY_DN17460_c0_g1_i2	1	p3	(TCG)5	15	2517	2531	GACACGAGCAACCTCCAAGA	59.966	20	TGAGGCCATCCAAGCAGAAG	60.035	20	100	737	836	GACACGAGCAACCTCCAAGA	59.966	20	AGGCTGTTCTACACACTGGC	59.965	20	20	737	993	CTTCTGCTTGGATGGCCTCA	60.035	20	AGGCTGTTCTACACACTGGC	59.965	20	20	817	993
TRINITY_DN17460_c0_g1_i3	1	p3	(TCG)5	15	2422	2436	GACACGAGCAACCTCCAAGA	59.966	20	TGAGGCCATCCAAGCAGAAG	60.035	20	100	737	836	GACACGAGCAACCTCCAAGA	59.966	20	AGGCTGTTCTACACACTGGC	59.965	20	20	737	993	CTTCTGCTTGGATGGCCTCA	60.035	20	AGGCTGTTCTACACACTGGC	59.965	20	20	817	993
TRINITY_DN17476_c0_g1_i1	1	p3	(TGT)5	15	501	515	TGTGCCATCTGGAGTGTCAC	59.965	20	TAGGCTTAGGTGGCAAAGGC	60.034	20	116	882	997	TGTGCCATCTGGAGTGTCAC	59.965	20	GGCTTAGGCTTAGGTGGCAA	60.034	20	20	882	1001	GTGTGCCATCTGGAGTGTCA	59.965	20	TAGGCTTAGGTGGCAAAGGC	60.034	20	20	881	997
TRINITY_DN17476_c0_g1_i2	1	p3	(TGT)5	15	501	515	TAACTTTACGCCAGCCTGCA	59.964	20	ACTGCAACTCCACCACCAAA	60.034	20	181	1241	1421	TGTGCCATCTGGAGTGTCAC	59.965	20	TAGGCTTAGGTGGCAAAGGC	60.034	20	20	882	997	TGTGCCATCTGGAGTGTCAC	59.965	20	GGCTTAGGCTTAGGTGGCAA	60.034	20	20	882	1001
TRINITY_DN17475_c0_g2_i1	1	p3	(AAT)5	15	796	810	ACGCCTCGTATCCTGCAAAA	60.037	20	CGCTCGTTTCACCACGTTTT	59.973	20	156	777	932	AACGCCTCGTATCCTGCAAA	60.037	20	CGCTCGTTTCACCACGTTTT	59.973	20	20	776	932	AAACGCCTCGTATCCTGCAA	60.037	20	CGCTCGTTTCACCACGTTTT	59.973	20	20	775	932
TRINITY_DN17490_c0_g1_i2	1	p3	(TCT)5	15	1006	1020	CTTGACCAAACAAGCACCCG	59.969	20	GGAAGTAGCAACAGGTCCCC	60.035	20	271	374	644	TGTGAGGTGGCCTTGGTTTT	60.033	20	GGAAGTAGCAACAGGTCCCC	60.035	20	20	401	644	ATTCAGGGAAGGGAGACGGA	59.957	20	CGGGTGCTTGTTTGGTCAAG	59.969	20	20	268	393
TRINITY_DN17488_c0_g1_i1	1	c	(TA)6(TG)9	30	8	37	ATGTGTGTGTGTGTGTGTGC	59.549	20	AGACATGGCGCCAACAAATG	59.756	20	197	18	214	ATGTGTGTGTGTGTGTGTGC	59.549	20	CACGTAGAGGAGACATGGCG	60.249	20	20	18	224	ATGTGTGTGTGTGTGTGTGC	59.549	20	GAGACATGGCGCCAACAAAT	59.472	20	20	18	215
TRINITY_DN17488_c0_g1_i7	1	c	(TA)6(TG)9	30	8	37	ATGTGTGTGTGTGTGTGTGC	59.549	20	GAGGAGACATGGAGCCAACA	59.385	20	201	18	218	ATGTGTGTGTGTGTGTGTGC	59.549	20	TGAGGAGACATGGAGCCAAC	59.385	20	20	18	219	ATGTGTGTGTGTGTGTGTGC	59.549	20	GCCGCCTCAAGATACAAACC	59.267	20	20	18	148
TRINITY_DN17498_c0_g1_i4	1	p2	(AT)6	12	1888	1899	AGGAGATGCCTCAGACAGGT	59.958	20	GGGCCTTGTGATCCTCAACA	59.962	20	120	2700	2819	ATAACCACGGTGGCTGGTTT	59.888	20	TGGGGCTTGACACACAGTTT	60.034	20	20	287	394	AATAACCACGGTGGCTGGTT	59.888	20	TGGGGCTTGACACACAGTTT	60.034	20	20	286	394
TRINITY_DN17498_c0_g1_i5	1	p2	(AT)6	12	1813	1824	AGGAGATGCCTCAGACAGGT	59.958	20	GGGCCTTGTGATCCTCAACA	59.962	20	120	2625	2744	ATAACCACGGTGGCTGGTTT	59.888	20	TGGGGCTTGACACACAGTTT	60.034	20	20	287	394	AATAACCACGGTGGCTGGTT	59.888	20	TGGGGCTTGACACACAGTTT	60.034	20	20	286	394
TRINITY_DN17500_c0_g2_i1	1	p2	(CT)9	18	863	880	AGACCGCCCCTCAAGTAGAT	60.032	20	TTTGTTGCTTCAGCCATGGC	59.966	20	227	587	813	AAGATCTCGTTGGCCACTGG	60.036	20	ATCTACTTGAGGGGCGGTCT	60.032	20	20	403	606	AGACCGCCCCTCAAGTAGAT	60.032	20	AGCTCTCCTGCTCTGCTTTG	60.036	20	20	587	829
TRINITY_DN17500_c0_g3_i1	1	p2	(CT)9	18	898	915	CCTTGCCAGATCGCTTGAGA	60.108	20	TTTGTTGCTTCAGCCATGGC	59.966	20	100	749	848	GATCGCTTGAGATGGGCAGA	59.894	20	AGCTCTCCTGCTCTGCTTTG	60.036	20	20	757	864	GATCGCTTGAGATGGGCAGA	59.894	20	CAGCTCTCCTGCTCTGCTTT	60.036	20	20	757	865
TRINITY_DN17597_c0_g1_i1	1	p3	(TCT)7	21	844	864	GTGTGTCTACGAGGGTTGCA	59.967	20	GCCTTCACTCCAAGACCTCC	60.036	20	187	264	450	GTGTGTCTACGAGGGTTGCA	59.967	20	AGCTGCCTTCACTCCAAGAC	59.964	20	20	264	454	GGAGGTCTTGGAGTGAAGGC	60.036	20	ACGATGCTGCCGATGATGAT	59.966	20	20	431	547
TRINITY_DN17505_c0_g1_i1	1	p4	(ATAG)5	20	1573	1592	TCCTTCCAGCATTGCAGGTT	59.887	20	TGGTGCCGTTGATCCAATCA	59.963	20	243	493	735	CTTCCAGCATTGCAGGTTCG	59.83	20	TGGTGCCGTTGATCCAATCA	59.963	20	20	495	735	GAAATGGTCTGCAAGTGGGC	59.755	20	CAAATGTTGGCGGGACTTGG	60.038	20	20	1659	1865
TRINITY_DN17505_c0_g1_i2	1	p4	(ATAG)5	20	1278	1297	GAAATGGTCTGCAAGTGGGC	59.755	20	CAAATGTTGGCGGGACTTGG	60.038	20	207	1364	1570	TGATTGGATCAACGGCACCA	59.963	20	AACTACACCCTGCAGCTCAG	59.677	20	20	421	616	TGGATCAACGGCACCAACTT	60.179	20	AACTACACCCTGCAGCTCAG	59.677	20	20	425	616
TRINITY_DN17505_c0_g1_i3	1	p4	(ATAG)5	20	1478	1497	TCCTTCCAGCATTGCAGGTT	59.887	20	TGGTGCCGTTGATCCAATCA	59.963	20	148	493	640	CTTCCAGCATTGCAGGTTCG	59.83	20	TGGTGCCGTTGATCCAATCA	59.963	20	20	495	640	GAAATGGTCTGCAAGTGGGC	59.755	20	CAAATGTTGGCGGGACTTGG	60.038	20	20	1564	1770
TRINITY_DN17508_c0_g1_i1	1	p3	(ACC)9	27	244	270	AGGCAGTGGAAATGGAGGTG	59.961	20	GATTCCGTGAGCGAATTGGC	59.972	20	116	684	799	GAGAGAGAGCACGCATCTCC	59.969	20	TTCCAAGATGAGTCGCGCTT	60.037	20	20	86	316	GAGAGAGAGCACGCATCTCC	59.969	20	GGTGGTGGTGGTAGTCTTCG	60.038	20	20	86	254
TRINITY_DN17508_c0_g1_i2	1	p3	(ACC)10	30	244	273	AGGCAGTGGAAATGGAGGTG	59.961	20	GATTCCGTGAGCGAATTGGC	59.972	20	116	687	802	GAGAGAGAGCACGCATCTCC	59.969	20	TTCCAAGATGAGTCGCGCTT	60.037	20	20	86	319	GAGAGAGAGCACGCATCTCC	59.969	20	GGTGGTGGTGGTAGTCTTCG	60.038	20	20	86	254
TRINITY_DN17508_c0_g1_i3	1	p3	(ACC)10	30	244	273	AGGCAGTGGAAATGGAGGTG	59.961	20	GATTCCGTGAGCGAATTGGC	59.972	20	116	785	900	GAGAGAGAGCACGCATCTCC	59.969	20	TTCCAAGATGAGTCGCGCTT	60.037	20	20	86	319	GAGAGAGAGCACGCATCTCC	59.969	20	GGTGGTGGTGGTAGTCTTCG	60.038	20	20	86	254
TRINITY_DN17511_c0_g2_i1	1	p3	(TTA)5	15	167	181	CTCGGTCCGTTCCTATTCCG	59.97	20	TCCACCTATGACCCCAGGTT	59.88	20	198	33	230	CGGTCCGTTCCTATTCCGTT	59.826	20	TCCACCTATGACCCCAGGTT	59.88	20	20	35	230	CTCGGTCCGTTCCTATTCCG	59.97	20	ATCCACCTATGACCCCAGGT	59.653	20	20	33	231
TRINITY_DN17519_c0_g1_i1	1	p3	(CTT)10	30	1004	1033	TAGGCATGAGTGTTGGGCTG	60.035	20	GTGCGGACTCGGATGAAAGA	60.109	20	215	1165	1379	TAGGCATGAGTGTTGGGCTG	60.035	20	CTCGTTGGTCAGCTCTTGGA	59.682	20	20	1165	1291	TAGGCATGAGTGTTGGGCTG	60.035	20	TCCTCGTTGGTCAGCTCTTG	59.682	20	20	1165	1293
TRINITY_DN17519_c0_g1_i4	1	p3	(CTT)10	30	992	1021	TAGGCATGAGTGTTGGGCTG	60.035	20	GTGCGGACTCGGATGAAAGA	60.109	20	215	1153	1367	TAGGCATGAGTGTTGGGCTG	60.035	20	CTCGTTGGTCAGCTCTTGGA	59.682	20	20	1153	1279	TAGGCATGAGTGTTGGGCTG	60.035	20	TCCTCGTTGGTCAGCTCTTG	59.682	20	20	1153	1281
TRINITY_DN17520_c0_g1_i2	1	p2	(TC)6	12	667	678	TCTGGCCTCTCTGAACTCCA	59.885	20	GGAAGCGTTAAGGCCACTCT	60.036	20	198	1480	1677	TGCGGCCGCTCATGTTATTA	60.179	20	GCCATGGAGCCTTGTTTGTG	60.038	20	20	44	164	CTCATGGAATGGCTGACGGA	59.821	20	TGGAGTGACCAAGACCAGGA	60.105	20	20	1009	1125
TRINITY_DN17520_c0_g1_i3	1	p2	(TC)6	12	487	498	TGCGGCCGCTCATGTTATTA	60.179	20	GCCATGGAGCCTTGTTTGTG	60.038	20	121	44	164	CTCATGGAATGGCTGACGGA	59.821	20	TGGAGTGACCAAGACCAGGA	60.105	20	20	1110	1226	TCTCATGGAATGGCTGACGG	59.821	20	TGGAGTGACCAAGACCAGGA	60.105	20	20	1109	1226
TRINITY_DN17520_c0_g1_i3	2	p2	(TC)6	12	768	779	TGCGGCCGCTCATGTTATTA	60.179	20	GCCATGGAGCCTTGTTTGTG	60.038	20	121	44	164	CTCATGGAATGGCTGACGGA	59.821	20	TGGAGTGACCAAGACCAGGA	60.105	20	20	1110	1226	TCTCATGGAATGGCTGACGG	59.821	20	TGGAGTGACCAAGACCAGGA	60.105	20	20	1109	1226
TRINITY_DN17520_c0_g1_i4	1	p2	(TC)6	12	487	498	TCTGGCCTCTCTGAACTCCA	59.885	20	GGAAGCGTTAAGGCCACTCT	60.036	20	198	1581	1778	TGCGGCCGCTCATGTTATTA	60.179	20	GCCATGGAGCCTTGTTTGTG	60.038	20	20	44	164	CTCATGGAATGGCTGACGGA	59.821	20	TGGAGTGACCAAGACCAGGA	60.105	20	20	1110	1226
TRINITY_DN17520_c0_g1_i4	2	p2	(TC)6	12	768	779	TCTGGCCTCTCTGAACTCCA	59.885	20	GGAAGCGTTAAGGCCACTCT	60.036	20	198	1581	1778	TGCGGCCGCTCATGTTATTA	60.179	20	GCCATGGAGCCTTGTTTGTG	60.038	20	20	44	164	CTCATGGAATGGCTGACGGA	59.821	20	TGGAGTGACCAAGACCAGGA	60.105	20	20	1110	1226
TRINITY_DN17520_c0_g1_i7	1	p2	(TC)6	12	487	498	TCTGGCCTCTCTGAACTCCA	59.885	20	GGAAGCGTTAAGGCCACTCT	60.036	20	198	1195	1392	ACTCTTGGAGGAGGAGCAGT	59.884	20	TAAACTCGCAGCTTACGCCA	60.038	20	20	624	813	TCTTGGAGGAGGAGCAGTGT	60.179	20	TAAACTCGCAGCTTACGCCA	60.038	20	20	626	813
TRINITY_DN17518_c0_g1_i1	1	p2	(TC)11	22	1	22	TTGCCCACTGTTGTTGGTCT	60.034	20	GCAGTGTCCAGCCTGTAAGT	59.965	20	118	1277	1394	TCTTGCCCACTGTTGTTGGT	60.034	20	GCAGTGTCCAGCCTGTAAGT	59.965	20	20	1275	1394	CCCCAATGCTGGAGAAGTGT	59.961	20	ACCAACAACAGTGGGCAAGA	60.034	20	20	1184	1294
TRINITY_DN17518_c0_g1_i2	1	p2	(TC)13	26	794	819	AGTGGCTAAGAGTTCGCCAC	60.037	20	ACAGCGGACGAACAAGACAT	59.966	20	159	2	160	CAGTGGCTAAGAGTTCGCCA	60.037	20	ACAGCGGACGAACAAGACAT	59.966	20	20	1	160	ATGTCTTGTTCGTCCGCTGT	59.966	20	ACCCCTCCTGCTTATTTCGC	60.107	20	20	141	266
TRINITY_DN17518_c0_g1_i4	1	p2	(TC)11	22	1	22	TTGCCCACTGTTGTTGGTCT	60.034	20	GCAGTGTCCAGCCTGTAAGT	59.965	20	118	852	969	TCTTGCCCACTGTTGTTGGT	60.034	20	GCAGTGTCCAGCCTGTAAGT	59.965	20	20	850	969	ACTGTTGTTGGTCTGGGGTG	60.107	20	GCAGTGTCCAGCCTGTAAGT	59.965	20	20	858	969
TRINITY_DN17518_c0_g1_i5	1	p2	(TC)11	22	1	22	TTGCCCACTGTTGTTGGTCT	60.034	20	GCAGTGTCCAGCCTGTAAGT	59.965	20	118	599	716	TCTTGCCCACTGTTGTTGGT	60.034	20	GCAGTGTCCAGCCTGTAAGT	59.965	20	20	597	716	CCCCAATGCTGGAGAAGTGT	59.961	20	ACCAACAACAGTGGGCAAGA	60.034	20	20	506	616
TRINITY_DN17518_c0_g1_i6	1	p2	(TC)13	26	903	928	AGTGGCTAAGAGTTCGCCAC	60.037	20	ACAGCGGACGAACAAGACAT	59.966	20	159	2	160	CAGTGGCTAAGAGTTCGCCA	60.037	20	ACAGCGGACGAACAAGACAT	59.966	20	20	1	160	ATGTCTTGTTCGTCCGCTGT	59.966	20	ACCCCTCCTGCTTATTTCGC	60.107	20	20	141	266
TRINITY_DN17546_c0_g1_i1	1	p2	(GA)6	12	2027	2038	CGTCCTTGTCAGTCGGTGAA	59.968	20	CTCCCTTGTGCGTGGGTAAT	60.035	20	118	1265	1382	CAGCAAGACACGTAACCCCT	59.965	20	GACGTGTGCCTTCTCTCCAA	59.966	20	20	1210	1362	CAGCAAGACACGTAACCCCT	59.965	20	CGTGTGCCTTCTCTCCAACT	59.966	20	20	1210	1360
TRINITY_DN17546_c0_g1_i2	1	p2	(GA)6	12	1766	1777	CGTCCTTGTCAGTCGGTGAA	59.968	20	CTCCCTTGTGCGTGGGTAAT	60.035	20	118	1079	1196	CAGCAAGACACGTAACCCCT	59.965	20	GACGTGTGCCTTCTCTCCAA	59.966	20	20	1024	1176	CAGCAAGACACGTAACCCCT	59.965	20	CGTGTGCCTTCTCTCCAACT	59.966	20	20	1024	1174
TRINITY_DN17546_c0_g1_i3	1	p2	(GA)6	12	1724	1735	CGTCCTTGTCAGTCGGTGAA	59.968	20	CTCCCTTGTGCGTGGGTAAT	60.035	20	118	962	1079	CAGCAAGACACGTAACCCCT	59.965	20	GACGTGTGCCTTCTCTCCAA	59.966	20	20	907	1059	CAGCAAGACACGTAACCCCT	59.965	20	CGTGTGCCTTCTCTCCAACT	59.966	20	20	907	1057
TRINITY_DN17546_c0_g1_i4	1	p2	(GA)6	12	1649	1660	CGTCCTTGTCAGTCGGTGAA	59.968	20	CTCCCTTGTGCGTGGGTAAT	60.035	20	118	962	1079	CAGCAAGACACGTAACCCCT	59.965	20	GACGTGTGCCTTCTCTCCAA	59.966	20	20	907	1059	CAGCAAGACACGTAACCCCT	59.965	20	CGTGTGCCTTCTCTCCAACT	59.966	20	20	907	1057
TRINITY_DN17546_c0_g1_i5	1	p2	(GA)6	12	1952	1963	CGTCCTTGTCAGTCGGTGAA	59.968	20	CTCCCTTGTGCGTGGGTAAT	60.035	20	118	1265	1382	CAGCAAGACACGTAACCCCT	59.965	20	GACGTGTGCCTTCTCTCCAA	59.966	20	20	1210	1362	CAGCAAGACACGTAACCCCT	59.965	20	CGTGTGCCTTCTCTCCAACT	59.966	20	20	1210	1360
TRINITY_DN17546_c0_g1_i6	1	p2	(GA)6	12	1634	1645	CGTCCTTGTCAGTCGGTGAA	59.968	20	CTCCCTTGTGCGTGGGTAAT	60.035	20	118	947	1064	CAGCAAGACACGTAACCCCT	59.965	20	GACGTGTGCCTTCTCTCCAA	59.966	20	20	892	1044	CAGCAAGACACGTAACCCCT	59.965	20	CGTGTGCCTTCTCTCCAACT	59.966	20	20	892	1042
TRINITY_DN17533_c0_g1_i1	1	p2	(TA)6	12	43	54	ATCAGCCAATCGTCAACGGT	60.036	20	TTTCGTGGAAGGTGTCGAGG	59.967	20	131	1091	1221	GCCAATCGTCAACGGTCCTA	60.109	20	TTTCGTGGAAGGTGTCGAGG	59.967	20	20	1095	1221	GGGTCCAATTGCCAACCCTA	59.96	20	AACTGGAGACTCTCTGGCGA	60.251	20	20	376	555
TRINITY_DN17533_c0_g1_i2	1	p2	(TA)6	12	43	54	TTTTGCCAACCCAAAGCAGC	60.463	20	GGCAAGATTTCCCTGCCTCT	60.034	20	146	55	200	TTTTGCCAACCCAAAGCAGC	60.463	20	AGGCAAGATTTCCCTGCCTC	60.034	20	20	55	201	CAACCCAAAGCAGCAGTCAA	59.254	20	GGCAAGATTTCCCTGCCTCT	60.034	20	20	61	200
TRINITY_DN17575_c0_g2_i1	1	c	(ATA)6acaagaagaagcgtgcaattgcaaaacatgaagatcgtaactggatgatcacggatagaaatgataatgatcatgaagatgcctacactaacatgtca(TCT)5	131	142	272	GGGGTGGATTGGACAGTCAC	60.323	20	AGCTGGAGGAGGCCTACTAC	60.106	20	146	576	721	GACCTCATGGCTCAACTCCC	60.107	20	GTGACTGTCCAATCCACCCC	60.323	20	20	419	595	GGGTGGATTGGACAGTCACA	59.6	20	AGCTGGAGGAGGCCTACTAC	60.106	20	20	577	721
TRINITY_DN17575_c0_g2_i2	1	c	(ATA)6acaagaagaagcgtgcaattgcaaaacatgaagatcgtaactggatgatcacggatagaaatgataatgatcatgaagatgcctacactaacatgtca(TCT)5	131	142	272	GGGGTGGATTGGACAGTCAC	60.323	20	AGCTGGAGGAGGCCTACTAC	60.106	20	146	761	906	GGGTGGATTGGACAGTCACA	59.6	20	AGCTGGAGGAGGCCTACTAC	60.106	20	20	762	906	GGGGTGGATTGGACAGTCAC	60.323	20	GAGCTGGAGGAGGCCTACTA	59.814	20	20	761	907
TRINITY_DN17537_c0_g1_i2	1	p2	(TA)9	18	879	896	ACCGCTAAGATGGTGTTGCA	59.964	20	CGACCACACTCGTCCTTTCA	59.968	20	229	2387	2615	GTCCGCATCTCACTGTCACA	60.038	20	CGACCACACTCGTCCTTTCA	59.968	20	20	2337	2615	TGTCCGCATCTCACTGTCAC	60.038	20	CGACCACACTCGTCCTTTCA	59.968	20	20	2336	2615
TRINITY_DN17537_c0_g1_i5	1	p2	(TA)9	18	879	896	ACCGCTAAGATGGTGTTGCA	59.964	20	CGACCACACTCGTCCTTTCA	59.968	20	229	2388	2616	GTCCGCATCTCACTGTCACA	60.038	20	CGACCACACTCGTCCTTTCA	59.968	20	20	2338	2616	TGTCCGCATCTCACTGTCAC	60.038	20	CGACCACACTCGTCCTTTCA	59.968	20	20	2337	2616
TRINITY_DN17569_c0_g1_i2	1	p3	(CTA)5	15	1985	1999	GTGCCATCACCATCCTTGGA	60.034	20	GAGGAGGGTGTCAAGAGCAC	60.037	20	272	589	860	CGGTTTTTCGCCCTCTTTGG	60.04	20	GGTTGAGACTGCGTCTGTGA	59.968	20	20	1164	1290	CCGGTTTTTCGCCCTCTTTG	60.04	20	GGTTGAGACTGCGTCTGTGA	59.968	20	20	1163	1290
TRINITY_DN17569_c0_g1_i3	1	p3	(CTA)5	15	2292	2306	GTGCCATCACCATCCTTGGA	60.034	20	GAGGAGGGTGTCAAGAGCAC	60.037	20	272	589	860	CGGTTTTTCGCCCTCTTTGG	60.04	20	GGTTGAGACTGCGTCTGTGA	59.968	20	20	1164	1290	CCGGTTTTTCGCCCTCTTTG	60.04	20	GGTTGAGACTGCGTCTGTGA	59.968	20	20	1163	1290
TRINITY_DN17569_c0_g1_i4	1	p3	(CTA)5	15	1969	1983	GTGCCATCACCATCCTTGGA	60.034	20	GAGGAGGGTGTCAAGAGCAC	60.037	20	272	589	860	CGGTTTTTCGCCCTCTTTGG	60.04	20	GGTTGAGACTGCGTCTGTGA	59.968	20	20	1164	1290	CCGGTTTTTCGCCCTCTTTG	60.04	20	GGTTGAGACTGCGTCTGTGA	59.968	20	20	1163	1290
TRINITY_DN17577_c0_g1_i1	1	p2	(AT)9	18	384	401	AGAATGGGTGCCTCTCTTGC	60.035	20	GAACAAGACCACTGGGAGCA	59.891	20	234	186	419	CTCGTTAGGCTGACCACTCC	59.826	20	GACTTGCCCTCCCAACCTAC	60.035	20	20	1039	1223	CCTCGTTAGGCTGACCACTC	59.826	20	GACTTGCCCTCCCAACCTAC	60.035	20	20	1038	1223
TRINITY_DN17576_c0_g1_i1	1	p2	(TA)7	14	765	778	TACCTGCCCCCTCTCCAATT	60.254	20	CCGGTGGCCAAATTGGTTTC	60.32	20	202	23	224	ATTCTCCTACCTGCCCCCTC	60.401	20	CCGGTGGCCAAATTGGTTTC	60.32	20	20	16	224	TACCTGCCCCCTCTCCAATT	60.254	20	CGGTGGCCAAATTGGTTTCG	60.666	20	20	23	223
TRINITY_DN17586_c0_g1_i4	1	p3	(ATC)5	15	92	106	CATCAACTCAATGGCTCGCG	59.973	20	GCCTTTGTGCCTTGATTGCA	59.966	20	273	1140	1412	CATCAACTCAATGGCTCGCG	59.973	20	CCACTTGTCTCACTGGGGTC	59.965	20	20	1140	1298	CCCCATTTGTTCCCTCTCCC	60.033	20	GCCTTTGTGCCTTGATTGCA	59.966	20	20	1205	1412
TRINITY_DN17586_c0_g1_i6	1	p3	(ATC)5	15	92	106	CATCAACTCAATGGCTCGCG	59.973	20	TACCTGTGCAAACAAAGCGC	59.97	20	205	1140	1344	CATCAACTCAATGGCTCGCG	59.973	20	CCACTTGTCTCACTGGGGTC	59.965	20	20	1140	1298	CCCCATTTGTTCCCTCTCCC	60.033	20	TACCTGTGCAAACAAAGCGC	59.97	20	20	1205	1344
TRINITY_DN17586_c0_g1_i7	1	p3	(ATC)5	15	92	106	TGGAACCTAAGGCACCAACA	59.153	20	GAGGAGGAGTTGCACTGAGC	60.391	20	134	133	266	TGGAACCTAAGGCACCAACA	59.153	20	GGAGGAAGAGGAGGAGTTGC	59.46	20	20	133	273	TGGAACCTAAGGCACCAACAA	59.784	21	GAGGAGGAGTTGCACTGAGC	60.391	20	20	133	266
TRINITY_DN17600_c0_g1_i1	1	p3	(GAA)5	15	665	679	TGCAAAAACGCAACCCCAAA	60.036	20	GGGAGCTCATGGAGGGTCTA	60.105	20	277	78	354	AACGCAACCCCAAAGAGACA	60.107	20	GGGAGCTCATGGAGGGTCTA	60.105	20	20	84	354	ACAGGCTCAAGCTCGAACTC	60.038	20	GCAGACCAGGATGAGCGTTA	59.824	20	20	858	980
TRINITY_DN17668_c0_g1_i1	1	p2	(GA)8	16	2116	2131	GGATATTTCAGCGTCCCGGT	59.894	20	ATTCTTGCTTCTCCAGGGCC	60.034	20	245	173	417	CTGTTTCGCTTTCGTCCACG	60.111	20	ATTCTTGCTTCTCCAGGGCC	60.034	20	20	143	417	GTCCCGGTATGCGCTAAACT	60.179	20	ATTCTTGCTTCTCCAGGGCC	60.034	20	20	185	417
TRINITY_DN17668_c0_g1_i3	1	p2	(GA)8	16	2202	2217	GGATATTTCAGCGTCCCGGT	59.894	20	ATTCTTGCTTCTCCAGGGCC	60.034	20	245	173	417	CTGTTTCGCTTTCGTCCACG	60.111	20	ATTCTTGCTTCTCCAGGGCC	60.034	20	20	143	417	GTCCCGGTATGCGCTAAACT	60.179	20	ATTCTTGCTTCTCCAGGGCC	60.034	20	20	185	417
TRINITY_DN17668_c0_g1_i4	1	p2	(GA)8	16	2783	2798	GGATATTTCAGCGTCCCGGT	59.894	20	ATTCTTGCTTCTCCAGGGCC	60.034	20	245	173	417	CTGTTTCGCTTTCGTCCACG	60.111	20	ATTCTTGCTTCTCCAGGGCC	60.034	20	20	143	417	GTCCCGGTATGCGCTAAACT	60.179	20	ATTCTTGCTTCTCCAGGGCC	60.034	20	20	185	417
TRINITY_DN17668_c0_g1_i6	1	p2	(GA)8	16	730	745	TTCCAGCCACCACATGAAGT	59.522	20	ACACCTCAGCTCTATGCAGC	59.822	20	100	697	796	AGGGATTTGTCCTGGCATGT	59.294	20	GACTTCATGTGGTGGCTGGA	59.963	20	20	589	717	GTTGGTTTCCTTTCGGCACA	59.258	20	GACTTCATGTGGTGGCTGGA	59.963	20	20	496	717
TRINITY_DN17668_c0_g1_i7	1	p2	(GA)8	16	2440	2455	AAAGGGCAGCCAACAGGTAA	59.813	20	GCTGTTGGTGCCCAATTCTC	59.755	20	125	205	329	AGGGCAGCCAACAGGTAATT	59.591	20	GCTGTTGGTGCCCAATTCTC	59.755	20	20	207	329	AAGGGCAGCCAACAGGTAAT	59.591	20	GCTGTTGGTGCCCAATTCTC	59.755	20	20	206	329
TRINITY_DN17668_c0_g1_i8	1	p2	(GA)8	16	2771	2786	GGATATTTCAGCGTCCCGGT	59.894	20	ATTCTTGCTTCTCCAGGGCC	60.034	20	233	173	405	CTGTTTCGCTTTCGTCCACG	60.111	20	ATTCTTGCTTCTCCAGGGCC	60.034	20	20	143	405	GTCCCGGTATGCGCTAAACT	60.179	20	ATTCTTGCTTCTCCAGGGCC	60.034	20	20	185	405
TRINITY_DN17668_c0_g1_i9	1	p2	(GA)8	16	2857	2872	GGATATTTCAGCGTCCCGGT	59.894	20	ATTCTTGCTTCTCCAGGGCC	60.034	20	233	173	405	CTGTTTCGCTTTCGTCCACG	60.111	20	ATTCTTGCTTCTCCAGGGCC	60.034	20	20	143	405	GTCCCGGTATGCGCTAAACT	60.179	20	ATTCTTGCTTCTCCAGGGCC	60.034	20	20	185	405
TRINITY_DN17668_c0_g1_i11	1	p2	(GA)8	16	2869	2884	GGATATTTCAGCGTCCCGGT	59.894	20	ATTCTTGCTTCTCCAGGGCC	60.034	20	245	173	417	CTGTTTCGCTTTCGTCCACG	60.111	20	ATTCTTGCTTCTCCAGGGCC	60.034	20	20	143	417	GTCCCGGTATGCGCTAAACT	60.179	20	ATTCTTGCTTCTCCAGGGCC	60.034	20	20	185	417
TRINITY_DN17606_c0_g1_i1	1	p2	(TG)7	14	489	502	CTTCTTCCTCTGGCCAACGT	59.965	20	AGCTCTTTCGCCTTCACTCC	60.037	20	191	131	321	GGAGTGAAGGCGAAAGAGCT	60.037	20	AAGTCTTGGTGATCCCAGCG	60.036	20	20	302	413	CTTCTTCCTCTGGCCAACGT	59.965	20	GCCTTCACTCCCTTGAGCTT	59.963	20	20	131	312
TRINITY_DN17609_c0_g1_i1	1	p3	(GAT)5	15	179	193	GGCAAAAGGTGTGGATGCAG	60.038	20	CCAAACCGCTGGTGAAACTG	59.969	20	177	648	824	CTGGCAAAAGGTGTGGATGC	60.038	20	CCAAACCGCTGGTGAAACTG	59.969	20	20	646	824	TTGCATGGCAAAAAGACCGG	59.967	20	GCATTTGGGTCACGTGGTTC	60.04	20	20	153	323
TRINITY_DN17609_c0_g1_i3	1	p3	(GAT)5	15	179	193	GGCAAAAGGTGTGGATGCAG	60.038	20	CCAAACCGCTGGTGAAACTG	59.969	20	177	989	1165	CTGGCAAAAGGTGTGGATGC	60.038	20	CCAAACCGCTGGTGAAACTG	59.969	20	20	987	1165	TTGCATGGCAAAAAGACCGG	59.967	20	GCATTTGGGTCACGTGGTTC	60.04	20	20	153	323
TRINITY_DN17609_c0_g1_i4	1	p3	(GAT)5	15	179	193	GGCAAAAGGTGTGGATGCAG	60.038	20	CCAAACCGCTGGTGAAACTG	59.969	20	177	1259	1435	CTGGCAAAAGGTGTGGATGC	60.038	20	CCAAACCGCTGGTGAAACTG	59.969	20	20	1257	1435	TTGCATGGCAAAAAGACCGG	59.967	20	GCATTTGGGTCACGTGGTTC	60.04	20	20	153	323
TRINITY_DN17609_c0_g1_i5	1	p3	(GAT)5	15	179	193	GGCAAAAGGTGTGGATGCAG	60.038	20	CCAAACCGCTGGTGAAACTG	59.969	20	177	1259	1435	CTGGCAAAAGGTGTGGATGC	60.038	20	CCAAACCGCTGGTGAAACTG	59.969	20	20	1257	1435	TTGCATGGCAAAAAGACCGG	59.967	20	GCATTTGGGTCACGTGGTTC	60.04	20	20	153	323
TRINITY_DN17609_c0_g1_i6	1	p3	(GAT)5	15	179	193	GGCAAAAGGTGTGGATGCAG	60.038	20	CCAAACCGCTGGTGAAACTG	59.969	20	177	1259	1435	CTGGCAAAAGGTGTGGATGC	60.038	20	CCAAACCGCTGGTGAAACTG	59.969	20	20	1257	1435	TTGCATGGCAAAAAGACCGG	59.967	20	GCATTTGGGTCACGTGGTTC	60.04	20	20	153	323
TRINITY_DN17609_c0_g1_i7	1	p3	(GAT)5	15	179	193	GGCAAAAGGTGTGGATGCAG	60.038	20	CCAAACCGCTGGTGAAACTG	59.969	20	177	648	824	CTGGCAAAAGGTGTGGATGC	60.038	20	CCAAACCGCTGGTGAAACTG	59.969	20	20	646	824	TTGCATGGCAAAAAGACCGG	59.967	20	GCATTTGGGTCACGTGGTTC	60.04	20	20	153	323
TRINITY_DN17609_c0_g1_i8	1	p3	(GAT)5	15	179	193	GGCAAAAGGTGTGGATGCAG	60.038	20	CCAAACCGCTGGTGAAACTG	59.969	20	177	648	824	CTGGCAAAAGGTGTGGATGC	60.038	20	CCAAACCGCTGGTGAAACTG	59.969	20	20	646	824	TTGCATGGCAAAAAGACCGG	59.967	20	GCATTTGGGTCACGTGGTTC	60.04	20	20	153	323
TRINITY_DN17615_c0_g1_i2	1	p3	(AAT)5	15	274	288	AAAGTCAATCACAAGCCGCC	59.402	20	CAGGAGGAGTACTTGCTGGC	60.108	20	110	362	471	TGTGTGCAAGGTGAAGGAGA	59.163	20	CAGGAGGAGTACTTGCTGGC	60.108	20	20	326	471	AAAGTCAATCACAAGCCGCC	59.402	20	GAGGAGTACTTGCTGGCACC	60.392	20	20	362	468
TRINITY_DN17643_c0_g1_i1	1	p3	(AAG)5	15	1961	1975	TTGCACTATGTTGCAGCTGC	59.758	20	ACTTTGGCTGTCCCAGGTTC	60.179	20	142	1215	1356	TTGCACTATGTTGCAGCTGC	59.758	20	CTTTGGCTGTCCCAGGTTCA	60.179	20	20	1215	1355	TTGCACTATGTTGCAGCTGC	59.758	20	TGTCCCAGGTTCACAAAGGG	59.815	20	20	1215	1348
TRINITY_DN17643_c0_g1_i2	1	p3	(AAG)5	15	1300	1314	GGATGATGGCCTTGCAGAGA	59.818	20	TTAGCACCATCAGGCTGGTC	59.747	20	105	1265	1369	AGGATGATGGCCTTGCAGAG	59.817	20	TTAGCACCATCAGGCTGGTC	59.747	20	20	1264	1369	TCCCATGGTGTTGCACAAGA	59.815	20	TTAGCACCATCAGGCTGGTC	59.747	20	20	1212	1369
TRINITY_DN17643_c0_g1_i3	1	p3	(GAA)5	15	556	570	AGCAATAATGTGTTCGCGGC	59.901	20	AGGCTCCTGGGACTCTTTCT	59.882	20	264	523	786	AGCAATAATGTGTTCGCGGC	59.901	20	CTTAACAGTGAGCGGCGTTG	59.836	20	20	523	672	TTCGATAATGGTGGGAGGCG	59.894	20	CTTAACAGTGAGCGGCGTTG	59.836	20	20	471	672
TRINITY_DN17643_c0_g1_i3	2	p3	(AAG)5	15	1130	1144	AGCAATAATGTGTTCGCGGC	59.901	20	AGGCTCCTGGGACTCTTTCT	59.882	20	264	523	786	AGCAATAATGTGTTCGCGGC	59.901	20	CTTAACAGTGAGCGGCGTTG	59.836	20	20	523	672	TTCGATAATGGTGGGAGGCG	59.894	20	CTTAACAGTGAGCGGCGTTG	59.836	20	20	471	672
TRINITY_DN17643_c0_g1_i4	1	p3	(AAG)5	15	2693	2707	TGGCCAAGATGGATCCCATG	59.813	20	GTGTGTACAACCGTGTGTGC	59.973	20	170	1860	2029	GCCAAGATGGATCCCATGGT	59.813	20	GTGTGTACAACCGTGTGTGC	59.973	20	20	1862	2029	TGGCCAAGATGGATCCCATG	59.813	20	TGCGTGTGAGCATGTGTTTG	59.971	20	20	1860	2012
TRINITY_DN17643_c0_g1_i5	1	p3	(AAG)5	15	2032	2046	TGGCCAAGATGGATCCCATG	59.813	20	GTGTGTACAACCGTGTGTGC	59.973	20	170	1199	1368	GCCAAGATGGATCCCATGGT	59.813	20	GTGTGTACAACCGTGTGTGC	59.973	20	20	1201	1368	TGGCCAAGATGGATCCCATG	59.813	20	TGCGTGTGAGCATGTGTTTG	59.971	20	20	1199	1351
TRINITY_DN17643_c0_g1_i6	1	p3	(GAA)5	15	556	570	TGGCCAAGATGGATCCCATG	59.813	20	GTGTGTACAACCGTGTGTGC	59.973	20	170	1029	1198	GCCAAGATGGATCCCATGGT	59.813	20	GTGTGTACAACCGTGTGTGC	59.973	20	20	1031	1198	TGGCCAAGATGGATCCCATG	59.813	20	TGCGTGTGAGCATGTGTTTG	59.971	20	20	1029	1181
TRINITY_DN17643_c0_g1_i6	2	p3	(AAG)5	15	1862	1876	TGGCCAAGATGGATCCCATG	59.813	20	GTGTGTACAACCGTGTGTGC	59.973	20	170	1029	1198	GCCAAGATGGATCCCATGGT	59.813	20	GTGTGTACAACCGTGTGTGC	59.973	20	20	1031	1198	TGGCCAAGATGGATCCCATG	59.813	20	TGCGTGTGAGCATGTGTTTG	59.971	20	20	1029	1181
TRINITY_DN17629_c0_g1_i1	1	p2	(AT)6	12	2064	2075	TCAAAGGCCGATCGAAGCTT	60.036	20	AGGCCGAAACGAGAACTGAG	60.038	20	156	316	471	TCAAAGGCCGATCGAAGCTT	60.036	20	AGAGGCCGAAACGAGAACTG	60.038	20	20	316	473	TCAAAGGCCGATCGAAGCTT	60.036	20	CAGAGGCCGAAACGAGAACT	60.038	20	20	316	474
TRINITY_DN17693_c0_g1_i1	1	p2	(AG)11	22	1641	1662	GAGTTCCACAGACCAGCCTC	60.037	20	CTGTTGATGTCCCCAGCCAT	60.034	20	173	591	763	ATCAACCGTTATTGCGCTGC	59.901	20	GAGGCTGGTCTGTGGAACTC	60.037	20	20	455	610	CGATAGGGGATGCTGCTGAG	60.038	20	GCAGCGCAATAACGGTTGAT	59.901	20	20	281	474
TRINITY_DN17693_c0_g1_i3	1	p2	(AG)11	22	1641	1662	GAGTTCCACAGACCAGCCTC	60.037	20	CTGTTGATGTCCCCAGCCAT	60.034	20	173	591	763	ATCAACCGTTATTGCGCTGC	59.901	20	GAGGCTGGTCTGTGGAACTC	60.037	20	20	455	610	CGATAGGGGATGCTGCTGAG	60.038	20	GCAGCGCAATAACGGTTGAT	59.901	20	20	281	474
TRINITY_DN17693_c0_g1_i6	1	p2	(AG)11	22	1686	1707	GAGTTCCACAGACCAGCCTC	60.037	20	CTGTTGATGTCCCCAGCCAT	60.034	20	173	591	763	ATCAACCGTTATTGCGCTGC	59.901	20	GAGGCTGGTCTGTGGAACTC	60.037	20	20	455	610	CGATAGGGGATGCTGCTGAG	60.038	20	GCAGCGCAATAACGGTTGAT	59.901	20	20	281	474
TRINITY_DN17693_c0_g1_i9	1	p2	(AG)11	22	1686	1707	GAGTTCCACAGACCAGCCTC	60.037	20	CTGTTGATGTCCCCAGCCAT	60.034	20	173	591	763	ATCAACCGTTATTGCGCTGC	59.901	20	GAGGCTGGTCTGTGGAACTC	60.037	20	20	455	610	CGATAGGGGATGCTGCTGAG	60.038	20	GCAGCGCAATAACGGTTGAT	59.901	20	20	281	474
TRINITY_DN17693_c1_g1_i1	1	p2	(AG)8	16	929	944	TGGGACACTTCCATCTTGCTC	59.996	21	TCAACCTCCAGCACTGTTGG	60.179	20	237	494	730	TGGGACACTTCCATCTTGCTC	59.996	21	TGGACTGGCTTTTCTGTGCT	59.817	20	20	494	710	TGGGACACTTCCATCTTGCT	58.933	20	TCAACCTCCAGCACTGTTGG	60.179	20	20	494	730
TRINITY_DN17622_c0_g1_i2	1	p3	(GGT)5	15	817	831	TGTTAACGGACTTGAGCGCT	59.967	20	ACCACTCCATCTAGCCCAGT	59.957	20	145	1589	1733	ACAGTGGTAGAGGTGGTGGT	60.105	20	GCAGCCTCGAACATATCCGA	59.968	20	20	805	961	ACAGTGGTAGAGGTGGTGGT	60.105	20	AGCAGCCTCGAACATATCCG	59.967	20	20	805	962
TRINITY_DN17622_c0_g1_i3	1	p3	(GGT)5	15	817	831	ACAGTGGTAGAGGTGGTGGT	60.105	20	GCAGCCTCGAACATATCCGA	59.968	20	157	805	961	ACAGTGGTAGAGGTGGTGGT	60.105	20	AGCAGCCTCGAACATATCCG	59.967	20	20	805	962	GGGGGCGATGACAATGAAGA	60.107	20	GCAGCCTCGAACATATCCGA	59.968	20	20	834	961
TRINITY_DN17694_c0_g1_i1	1	p2	(CT)6	12	91	102	CGCATAGTCAGGCATAGGCA	59.966	20	ACGCAATGGCTCAGTTACGA	60.038	20	144	1480	1623	GGGAGTTCTTCACCCAAGGG	59.962	20	TGCCTATGCCTGACTATGCG	59.966	20	20	1395	1499	GGGAGTTCTTCACCCAAGGG	59.962	20	ACGCAATGGCTCAGTTACGA	60.038	20	20	1395	1623
TRINITY_DN17694_c0_g1_i2	1	p2	(CT)6	12	91	102	GCTGTTGATCACCAGTGGGA	59.963	20	GGGGATGACATGCGCAAATC	59.969	20	212	707	918	CTGGGCTGTTGATCACCAGT	59.963	20	GGGGATGACATGCGCAAATC	59.969	20	20	703	918	GCTGTTGATCACCAGTGGGA	59.963	20	AGTTCATTGGCTCCATGGGG	60.033	20	20	707	986
TRINITY_DN17694_c0_g1_i3	1	p2	(CT)6	12	91	102	GCTGTTGATCACCAGTGGGA	59.963	20	GGGGATGACATGCGCAAATC	59.969	20	212	707	918	CTGGGCTGTTGATCACCAGT	59.963	20	GGGGATGACATGCGCAAATC	59.969	20	20	703	918	GCTGTTGATCACCAGTGGGA	59.963	20	AGTTCATTGGCTCCATGGGG	60.033	20	20	707	986
TRINITY_DN17694_c0_g1_i5	1	p2	(CT)6	12	91	102	GCTGTTGATCACCAGTGGGA	59.963	20	GGGGATGACATGCGCAAATC	59.969	20	212	707	918	CTGGGCTGTTGATCACCAGT	59.963	20	GGGGATGACATGCGCAAATC	59.969	20	20	703	918	GCTGTTGATCACCAGTGGGA	59.963	20	AGTTCATTGGCTCCATGGGG	60.033	20	20	707	986
TRINITY_DN17631_c0_g1_i1	1	p3	(CTT)5	15	103	117	AGCCGGCCGAAAGACATTAA	60.036	20	CCCTCCTTCGTAATCGTCCG	59.97	20	150	784	933	AAGCCGGCCGAAAGACATTA	60.036	20	CCCTCCTTCGTAATCGTCCG	59.97	20	20	783	933	CGGACGATTACGAAGGAGGG	59.97	20	ACGGTTTTGGCCAAGGGTAA	60.106	20	20	914	1109
TRINITY_DN17631_c0_g1_i1	2	p2	(AT)6	12	1353	1364	AGCCGGCCGAAAGACATTAA	60.036	20	CCCTCCTTCGTAATCGTCCG	59.97	20	150	784	933	AAGCCGGCCGAAAGACATTA	60.036	20	CCCTCCTTCGTAATCGTCCG	59.97	20	20	783	933	CGGACGATTACGAAGGAGGG	59.97	20	ACGGTTTTGGCCAAGGGTAA	60.106	20	20	914	1109
TRINITY_DN17631_c0_g1_i2	1	p2	(AT)6	12	1013	1024	ATTGGCCACTCCATGTCTGG	60.034	20	CCCTCCTTCGTAATCGTCCG	59.97	20	126	468	593	TCGACTGGCTCTTCTCAGGA	59.962	20	CCCTCCTTCGTAATCGTCCG	59.97	20	20	337	593	CGGACGATTACGAAGGAGGG	59.97	20	ACGGTTTTGGCCAAGGGTAA	60.106	20	20	574	769
TRINITY_DN17631_c0_g1_i3	1	p2	(AT)11	22	1184	1205	AGCCGGCCGAAAGACATTAA	60.036	20	CCCTCCTTCGTAATCGTCCG	59.97	20	150	615	764	AAGCCGGCCGAAAGACATTA	60.036	20	CCCTCCTTCGTAATCGTCCG	59.97	20	20	614	764	CGGACGATTACGAAGGAGGG	59.97	20	ACGGTTTTGGCCAAGGGTAA	60.106	20	20	745	940
TRINITY_DN17631_c0_g1_i4	1	p2	(AT)11	22	33	54	TCGCTTTTCTTTGTTTGCTTGT	58.156	22	ACGACTTCCAACCAAGCTACT	59.307	21	174	55	228	ACAAGCAAACAAAGAAAAGCGA	58.156	22	ACGACTTCCAACCAAGCTACT	59.307	21	21	9	228	CTCGCTTTTCTTTGTTTGCTTGT	59.141	23	ACGACTTCCAACCAAGCTACT	59.307	21	21	54	228
TRINITY_DN17641_c0_g1_i2	1	p3	(ATG)7	21	89	109	AGCAGTGCTTGAAGATGGCT	59.962	20	AGGGACCACTCCATAGGCAT	60.03	20	246	1278	1523	ATGCCTATGGAGTGGTCCCT	60.03	20	CCCAAGTCCCCAAACTCTCC	59.962	20	20	1504	1736	GCTGGGCAGATTCCACTCTT	60.035	20	GCCCCAGCAATAACTCCAGT	60.034	20	20	877	1013
TRINITY_DN17641_c0_g1_i3	1	p3	(ATG)7	21	198	218	AGCAGTGCTTGAAGATGGCT	59.962	20	AGGGACCACTCCATAGGCAT	60.03	20	246	1387	1632	ATGCCTATGGAGTGGTCCCT	60.03	20	CCCAAGTCCCCAAACTCTCC	59.962	20	20	1613	1845	GCTGGGCAGATTCCACTCTT	60.035	20	GCCCCAGCAATAACTCCAGT	60.034	20	20	986	1122
TRINITY_DN17655_c0_g1_i2	1	p3	(GGA)5	15	1285	1299	GCGTGATGGGGATGGGTTTA	60.107	20	CTGAAGTCGTCCCGAACCAA	59.967	20	176	1205	1380	GCGTGATGGGGATGGGTTTA	60.107	20	AACTGAAGTCGTCCCGAACC	59.967	20	20	1205	1382	GCGTGATGGGGATGGGTTTA	60.107	20	CCACCACCTCCACCTTCATC	60.035	20	20	1205	1318
TRINITY_DN17669_c0_g1_i1	1	p3	(CCA)5	15	554	568	CTCTTCACATGGCTGCTGGA	60.036	20	TCAGCGTACTCGAATACCGC	59.971	20	223	1008	1230	CAACTCACCCCACTTCCTCC	59.963	20	ATTGTTGTGGTGGTGGTGGT	60.033	20	20	409	574	CTTCTTTTCGTCTCCGGGCT	60.037	20	TCCAGCAGCCATGTGAAGAG	60.036	20	20	908	1027
TRINITY_DN17740_c0_g1_i1	1	p3	(AAC)5	15	304	318	GAACCGTCTTCCCAGAAGCA	59.965	20	CGCAAGAAAGCAACAGCAGT	59.97	20	222	3827	4048	TACGCGGTCTTCAGTTTGCT	59.967	20	CATTTGGCATCTGAGGGGGT	60.033	20	20	3445	3561	GATTGGGCTGAAGCAGGTCT	60.035	20	ACATTACCCAGGCGGAACTG	60.035	20	20	1815	2059
TRINITY_DN17740_c0_g1_i5	1	p3	(AAC)5	15	304	318	GAACCGTCTTCCCAGAAGCA	59.965	20	CGCAAGAAAGCAACAGCAGT	59.97	20	222	3827	4048	TACGCGGTCTTCAGTTTGCT	59.967	20	CATTTGGCATCTGAGGGGGT	60.033	20	20	3445	3561	GATTGGGCTGAAGCAGGTCT	60.035	20	ACATTACCCAGGCGGAACTG	60.035	20	20	1815	2059
TRINITY_DN17740_c0_g1_i6	1	p3	(AAC)5	15	304	318	GAACCGTCTTCCCAGAAGCA	59.965	20	CGCAAGAAAGCAACAGCAGT	59.97	20	222	3827	4048	TACGCGGTCTTCAGTTTGCT	59.967	20	CATTTGGCATCTGAGGGGGT	60.033	20	20	3445	3561	GATTGGGCTGAAGCAGGTCT	60.035	20	ACATTACCCAGGCGGAACTG	60.035	20	20	1815	2059
TRINITY_DN17757_c0_g1_i1	1	p2	(TC)6	12	845	856	TGTCTCTGGATCGTTGCCAC	60.037	20	AGAGGGTCTTGGTCCTCCTC	59.958	20	255	1927	2181	GGTGAAGTGTAACTGCCCCA	59.89	20	CGAAGATGAAATGCGCAGGG	59.971	20	20	1075	1228	TGGTGAAGTGTAACTGCCCC	59.89	20	CGAAGATGAAATGCGCAGGG	59.971	20	20	1074	1228
TRINITY_DN17757_c0_g1_i3	1	p2	(TC)6	12	1159	1170	TGTCTCTGGATCGTTGCCAC	60.037	20	AGAGGGTCTTGGTCCTCCTC	59.958	20	255	2241	2495	GGTGAAGTGTAACTGCCCCA	59.89	20	CGAAGATGAAATGCGCAGGG	59.971	20	20	1389	1542	TGGTGAAGTGTAACTGCCCC	59.89	20	CGAAGATGAAATGCGCAGGG	59.971	20	20	1388	1542
TRINITY_DN17757_c0_g1_i5	1	p2	(TC)6	12	845	856	TGCATACACTCCCAACCACC	59.962	20	GTGGCAACGATCCAGAGACA	60.037	20	258	1833	2090	TGTCTCTGGATCGTTGCCAC	60.037	20	AGAGGGTCTTGGTCCTCCTC	59.958	20	20	2071	2325	GGTGAAGTGTAACTGCCCCA	59.89	20	CGAAGATGAAATGCGCAGGG	59.971	20	20	1075	1228
TRINITY_DN17757_c0_g1_i6	1	p2	(TC)6	12	1159	1170	TGTCTCTGGATCGTTGCCAC	60.037	20	AGAGGGTCTTGGTCCTCCTC	59.958	20	255	1878	2132	CCCTGCGCATTTCATCTTCG	59.971	20	ATGGGTATGCATTGACGGCA	60.107	20	20	1523	1798	CCCTGCGCATTTCATCTTCG	59.971	20	GCCAGTGTGTTAACCCTGGA	59.89	20	20	1523	1636
TRINITY_DN17757_c0_g1_i9	1	p2	(TC)6	12	1159	1170	TGCATACACTCCCAACCACC	59.962	20	GTGGCAACGATCCAGAGACA	60.037	20	258	2147	2404	GGTGAAGTGTAACTGCCCCA	59.89	20	CGAAGATGAAATGCGCAGGG	59.971	20	20	1389	1542	TGGTGAAGTGTAACTGCCCC	59.89	20	CGAAGATGAAATGCGCAGGG	59.971	20	20	1388	1542
TRINITY_DN17757_c0_g1_i10	1	p2	(TC)6	12	1159	1170	TGCATACACTCCCAACCACC	59.962	20	GTGGCAACGATCCAGAGACA	60.037	20	258	2147	2404	TGTCTCTGGATCGTTGCCAC	60.037	20	AGAGGGTCTTGGTCCTCCTC	59.958	20	20	2385	2639	GGTGAAGTGTAACTGCCCCA	59.89	20	CGAAGATGAAATGCGCAGGG	59.971	20	20	1389	1542
TRINITY_DN17746_c0_g1_i1	1	p2	(AG)9	18	86	103	GAACCACCAGCAGCACAAAG	59.969	20	AGGCAGTTGTCTGAGCAGTC	59.965	20	107	107	213	GACTGCTCAGACAACTGCCT	59.965	20	GTGTATCTGCAGGCGGAAGA	59.824	20	20	194	433	GACTGCTCAGACAACTGCCT	59.965	20	AGTGTATCTGCAGGCGGAAG	59.823	20	20	194	434
TRINITY_DN17746_c0_g1_i2	1	p2	(GA)6	12	93	104	GAACCACCAGCAGCACAAAG	59.969	20	AGGCAGTTGTCTGAGCAGTC	59.965	20	144	107	250	GACTGCTCAGACAACTGCCT	59.965	20	GTGTATCTGCAGGCGGAAGA	59.824	20	20	231	470	GACTGCTCAGACAACTGCCT	59.965	20	AGTGTATCTGCAGGCGGAAG	59.823	20	20	231	471
TRINITY_DN17746_c0_g1_i3	1	p2	(GA)6	12	1	12	GAACCACCAGCAGCACAAAG	59.969	20	AGGCAGTTGTCTGAGCAGTC	59.965	20	242	15	256	GACTGCTCAGACAACTGCCT	59.965	20	GTGTATCTGCAGGCGGAAGA	59.824	20	20	237	476	GACTGCTCAGACAACTGCCT	59.965	20	AGTGTATCTGCAGGCGGAAG	59.823	20	20	237	477
TRINITY_DN17758_c0_g1_i1	1	p3	(ATC)6	18	2166	2183	CGGAACTCGGACCAAGTCAA	59.967	20	AACCGAATTCGCGCACAAAA	59.97	20	248	558	805	CGGAACTCGGACCAAGTCAA	59.967	20	AAAACAACCGAATTCGCGCA	59.97	20	20	558	810	AGGTCCCGCCAAAGATCTTG	60.035	20	TTGACTTGGTCCGAGTTCCG	59.967	20	20	311	577
TRINITY_DN17715_c0_g1_i2	1	p3	(AAT)5	15	4506	4520	GCTTCAATGCGCTCTGCTAC	59.973	20	GCGCCGGTGATATTCTCTCA	59.968	20	227	3024	3250	GCTTCAATGCGCTCTGCTAC	59.973	20	TGCGCCGGTGATATTCTCTC	59.968	20	20	3024	3251	TCCCCCAAGGTATCCTCCAG	60.03	20	GCGCCGGTGATATTCTCTCA	59.968	20	20	3002	3250
TRINITY_DN17715_c0_g1_i3	1	p3	(AAT)5	15	4316	4330	GCTTCAATGCGCTCTGCTAC	59.973	20	GCGCCGGTGATATTCTCTCA	59.968	20	227	2834	3060	GCTTCAATGCGCTCTGCTAC	59.973	20	TGCGCCGGTGATATTCTCTC	59.968	20	20	2834	3061	TCCCCCAAGGTATCCTCCAG	60.03	20	GCGCCGGTGATATTCTCTCA	59.968	20	20	2812	3060
TRINITY_DN17715_c0_g1_i4	1	p3	(AAT)5	15	4218	4232	GCTTCAATGCGCTCTGCTAC	59.973	20	GCGCCGGTGATATTCTCTCA	59.968	20	227	2736	2962	GCTTCAATGCGCTCTGCTAC	59.973	20	TGCGCCGGTGATATTCTCTC	59.968	20	20	2736	2963	TCCCCCAAGGTATCCTCCAG	60.03	20	GCGCCGGTGATATTCTCTCA	59.968	20	20	2714	2962
TRINITY_DN17799_c0_g1_i1	1	p2	(CT)7	14	28	41	CTTGCAACGGGTTTCCTTGG	59.968	20	TGGACAGCAACAGCACCTAG	59.965	20	111	589	699	CTTGCAACGGGTTTCCTTGG	59.968	20	GCAACAGCACCTAGACTCGT	60.038	20	20	589	693	CAAGGCTGCTCAGTCAGACA	59.966	20	GCAATGAGGTCCACACTGGA	59.963	20	20	1684	1850
TRINITY_DN17799_c0_g1_i2	1	p2	(CT)7	14	28	41	CTTGCAACGGGTTTCCTTGG	59.968	20	TGGACAGCAACAGCACCTAG	59.965	20	111	492	602	CTTGCAACGGGTTTCCTTGG	59.968	20	GCAACAGCACCTAGACTCGT	60.038	20	20	492	596	CAAGGCTGCTCAGTCAGACA	59.966	20	GCAATGAGGTCCACACTGGA	59.963	20	20	1587	1753
TRINITY_DN17799_c0_g1_i5	1	p2	(CT)7	14	28	41	CTTGCAACGGGTTTCCTTGG	59.968	20	TGGACAGCAACAGCACCTAG	59.965	20	111	589	699	CTTGCAACGGGTTTCCTTGG	59.968	20	GCAACAGCACCTAGACTCGT	60.038	20	20	589	693	CAAGGCTGCTCAGTCAGACA	59.966	20	GCAATGAGGTCCACACTGGA	59.963	20	20	1684	1850
TRINITY_DN17799_c0_g1_i6	1	p2	(CT)7	14	28	41	CTTGCAACGGGTTTCCTTGG	59.968	20	TGGACAGCAACAGCACCTAG	59.965	20	111	681	791	CTTGCAACGGGTTTCCTTGG	59.968	20	GCAACAGCACCTAGACTCGT	60.038	20	20	681	785	CAAGGCTGCTCAGTCAGACA	59.966	20	GCAATGAGGTCCACACTGGA	59.963	20	20	1776	1942
TRINITY_DN17799_c0_g1_i7	1	p2	(CT)7	14	28	41	CTTGCAACGGGTTTCCTTGG	59.968	20	TGGACAGCAACAGCACCTAG	59.965	20	111	492	602	CTTGCAACGGGTTTCCTTGG	59.968	20	GCAACAGCACCTAGACTCGT	60.038	20	20	492	596	CAAGGCTGCTCAGTCAGACA	59.966	20	GCAATGAGGTCCACACTGGA	59.963	20	20	1587	1753
TRINITY_DN17737_c0_g1_i1	1	p2	(AG)6	12	1029	1040	AGTCCTAGCAGATCCTGGCA	60.032	20	CATGCACGGTGGTAGGTTCT	60.036	20	138	187	324	AGCAGATCCTGGCATGCTTT	60.033	20	CATGCACGGTGGTAGGTTCT	60.036	20	20	193	324	CGGTGCACCACAATCAAAGG	60.039	20	CCTCTCGCCATCAAGTACCC	59.895	20	20	658	896
TRINITY_DN17734_c0_g1_i1	1	p3	(AAT)5	15	198	212	AGTTGTTCTGTGCTCTCGGG	59.966	20	TCAAGCAAGGTCCAAGCCAT	59.887	20	250	1955	2204	AGTTGTTCTGTGCTCTCGGG	59.966	20	ATCAAGCAAGGTCCAAGCCA	59.887	20	20	1955	2205	ATGGCTTGGACCTTGCTTGA	59.887	20	AAAGAGGAGTTGCGGAGTGG	59.965	20	20	2185	2284
TRINITY_DN17734_c0_g1_i2	1	p3	(AAT)5	15	198	212	AGTTGTTCTGTGCTCTCGGG	59.966	20	TCAAGCAAGGTCCAAGCCAT	59.887	20	250	2212	2461	AGTTGTTCTGTGCTCTCGGG	59.966	20	ATCAAGCAAGGTCCAAGCCA	59.887	20	20	2212	2462	ATGGCTTGGACCTTGCTTGA	59.887	20	AAAGAGGAGTTGCGGAGTGG	59.965	20	20	2442	2541
TRINITY_DN17734_c0_g1_i3	1	p3	(AAT)5	15	198	212	AGTTGTTCTGTGCTCTCGGG	59.966	20	TCAAGCAAGGTCCAAGCCAT	59.887	20	250	2213	2462	AGTTGTTCTGTGCTCTCGGG	59.966	20	ATCAAGCAAGGTCCAAGCCA	59.887	20	20	2213	2463	ATGGCTTGGACCTTGCTTGA	59.887	20	AAAGAGGAGTTGCGGAGTGG	59.965	20	20	2443	2542
TRINITY_DN17734_c0_g1_i5	1	p3	(AAT)5	15	198	212	AGTTGTTCTGTGCTCTCGGG	59.966	20	TCAAGCAAGGTCCAAGCCAT	59.887	20	250	2470	2719	AGTTGTTCTGTGCTCTCGGG	59.966	20	ATCAAGCAAGGTCCAAGCCA	59.887	20	20	2470	2720	ATGGCTTGGACCTTGCTTGA	59.887	20	AAAGAGGAGTTGCGGAGTGG	59.965	20	20	2700	2799
TRINITY_DN17734_c0_g1_i6	1	p3	(AAT)5	15	198	212	CGATTCTCTCCGCTTCCTCC	59.969	20	TCAAAAGTCTTCGCGTCCCA	59.895	20	257	295	551	CCGATTCTCTCCGCTTCCTC	59.969	20	TCAAAAGTCTTCGCGTCCCA	59.895	20	20	294	551	ATTCTCTCCGCTTCCTCCCT	60.032	20	TCAAAAGTCTTCGCGTCCCA	59.895	20	20	297	551
TRINITY_DN17734_c0_g1_i7	1	p3	(AAT)5	15	198	212	CGATTCTCTCCGCTTCCTCC	59.969	20	TCAAAAGTCTTCGCGTCCCA	59.895	20	257	295	551	CCGATTCTCTCCGCTTCCTC	59.969	20	TCAAAAGTCTTCGCGTCCCA	59.895	20	20	294	551	ATTCTCTCCGCTTCCTCCCT	60.032	20	TCAAAAGTCTTCGCGTCCCA	59.895	20	20	297	551
TRINITY_DN17734_c0_g1_i9	1	p3	(AAT)5	15	198	212	CGATTCTCTCCGCTTCCTCC	59.969	20	TCAAAAGTCTTCGCGTCCCA	59.895	20	257	295	551	CCGATTCTCTCCGCTTCCTC	59.969	20	TCAAAAGTCTTCGCGTCCCA	59.895	20	20	294	551	ATTCTCTCCGCTTCCTCCCT	60.032	20	TCAAAAGTCTTCGCGTCCCA	59.895	20	20	297	551
TRINITY_DN17752_c0_g1_i1	1	p2	(TA)6	12	2626	2637	CCGCAACTCTGGTGTCTTCT	59.966	20	TTGATAAGCTGGTGCAGGCA	59.962	20	147	398	544	CCGCAACTCTGGTGTCTTCT	59.966	20	ATAAGCTGGTGCAGGCACTT	59.961	20	20	398	541	GTGTCTTCTGCAAGCACGTG	60.042	20	TTGATAAGCTGGTGCAGGCA	59.962	20	20	409	544
TRINITY_DN17752_c0_g1_i2	1	p2	(TA)6	12	2478	2489	CCGCAACTCTGGTGTCTTCT	59.966	20	TTGATAAGCTGGTGCAGGCA	59.962	20	147	398	544	CCGCAACTCTGGTGTCTTCT	59.966	20	ATAAGCTGGTGCAGGCACTT	59.961	20	20	398	541	GTGTCTTCTGCAAGCACGTG	60.042	20	TTGATAAGCTGGTGCAGGCA	59.962	20	20	409	544
TRINITY_DN17749_c0_g1_i3	1	p2	(AT)7	14	900	913	AGTTACGGCAATCAGTGGGG	60.035	20	TGCCTGCCAAATGCTGAAAC	59.966	20	140	514	653	TTTGGACCTGCAAGTGAGGG	60.179	20	TGCCTGCCAAATGCTGAAAC	59.966	20	20	430	653	TTTGGACCTGCAAGTGAGGG	60.179	20	CCCCACTGATTGCCGTAACT	60.035	20	20	430	533
TRINITY_DN17749_c0_g1_i4	1	p2	(AT)7	14	776	789	AGTTACGGCAATCAGTGGGG	60.035	20	TGCCTGCCAAATGCTGAAAC	59.966	20	140	390	529	TTTGGACCTGCAAGTGAGGG	60.179	20	TGCCTGCCAAATGCTGAAAC	59.966	20	20	306	529	TTTGGACCTGCAAGTGAGGG	60.179	20	CCCCACTGATTGCCGTAACT	60.035	20	20	306	409
TRINITY_DN17754_c0_g1_i1	1	p4	(AGAA)6	24	226	249	TAGCTGTGCCTCAAACCAGG	59.963	20	AAGGCTAATCCGGCAGCTTT	60.034	20	264	1042	1305	CCTGGTTTAGCTGTGCCTCA	59.963	20	AAGGCTAATCCGGCAGCTTT	60.034	20	20	1035	1305	GTTGTGCCACCACTGTGTTC	59.899	20	ATATTGGTGGCGCCTGTGAA	60.035	20	20	1422	1608
TRINITY_DN17754_c0_g2_i2	1	p2	(TA)8	16	2	17	GCCCCTTAGGTGCAAAAAGC	60.037	20	GGCTGCTCAATCGCATTCTG	59.971	20	203	81	283	TGGCCCCTTAGGTGCAAAAA	60.105	20	GGCTGCTCAATCGCATTCTG	59.971	20	20	79	283	TTGGCCCCTTAGGTGCAAAA	60.105	20	GGCTGCTCAATCGCATTCTG	59.971	20	20	78	283
TRINITY_DN17754_c0_g1_i3	1	p4	(AGAA)6	24	226	249	TAGCTGTGCCTCAAACCAGG	59.963	20	AAGGCTAATCCGGCAGCTTT	60.034	20	264	966	1229	CCTGGTTTAGCTGTGCCTCA	59.963	20	AAGGCTAATCCGGCAGCTTT	60.034	20	20	959	1229	GTTGTGCCACCACTGTGTTC	59.899	20	ATATTGGTGGCGCCTGTGAA	60.035	20	20	1346	1532
TRINITY_DN17754_c0_g1_i4	1	p4	(AGAA)6	24	226	249	CTGAGCCTAAACGAGTGGCA	60.037	20	ACCGCCATGCCAAAGAAAAC	59.967	20	200	570	769	TAGCTGTGCCTCAAACCAGG	59.963	20	AAGGCTAATCCGGCAGCTTT	60.034	20	20	790	1053	CCTGGTTTAGCTGTGCCTCA	59.963	20	AAGGCTAATCCGGCAGCTTT	60.034	20	20	783	1053
TRINITY_DN17754_c0_g1_i6	1	p4	(AGAA)6	24	226	249	TAGCTGTGCCTCAAACCAGG	59.963	20	AAGGCTAATCCGGCAGCTTT	60.034	20	264	966	1229	CCTGGTTTAGCTGTGCCTCA	59.963	20	AAGGCTAATCCGGCAGCTTT	60.034	20	20	959	1229	GTTGTGCCACCACTGTGTTC	59.899	20	ATATTGGTGGCGCCTGTGAA	60.035	20	20	1346	1532
TRINITY_DN17754_c0_g1_i7	1	p4	(AGAA)6	24	226	249	TAGCTGTGCCTCAAACCAGG	59.963	20	AAGGCTAATCCGGCAGCTTT	60.034	20	264	505	768	CCTGGTTTAGCTGTGCCTCA	59.963	20	AAGGCTAATCCGGCAGCTTT	60.034	20	20	498	768	GTTGTGCCACCACTGTGTTC	59.899	20	ATATTGGTGGCGCCTGTGAA	60.035	20	20	885	1071
TRINITY_DN17764_c0_g1_i1	1	p3	(TCT)5	15	479	493	GATGGCCATGGTCCCTATGG	59.961	20	TGCCACTGCTGCTGTTATCA	59.963	20	130	700	829	CGGTCTAGTGCAGCTCGAAT	59.899	20	GTGGAGCAACTGTCTGAGCT	59.965	20	20	1995	2125	CGGTCTAGTGCAGCTCGAAT	59.899	20	AGTGGAGCAACTGTCTGAGC	59.965	20	20	1995	2126
TRINITY_DN17764_c0_g1_i2	1	p3	(TCT)5	15	479	493	TTGGCAGGTCTGGGATGTTC	59.962	20	GTGGAGCAACTGTCTGAGCT	59.965	20	192	2065	2256	TTGGCAGGTCTGGGATGTTC	59.962	20	AGTGGAGCAACTGTCTGAGC	59.965	20	20	2065	2257	GATGGCCATGGTCCCTATGG	59.961	20	TGCCACTGCTGCTGTTATCA	59.963	20	20	700	829
TRINITY_DN17764_c0_g1_i3	1	p3	(TCT)5	15	479	493	TTGGCAGGTCTGGGATGTTC	59.962	20	GTGGAGCAACTGTCTGAGCT	59.965	20	192	2548	2739	TTGGCAGGTCTGGGATGTTC	59.962	20	AGTGGAGCAACTGTCTGAGC	59.965	20	20	2548	2740	GATGGCCATGGTCCCTATGG	59.961	20	TGCCACTGCTGCTGTTATCA	59.963	20	20	700	829
TRINITY_DN17764_c0_g1_i4	1	p3	(TCT)5	15	264	278	GATGGCCATGGTCCCTATGG	59.961	20	TGCCACTGCTGCTGTTATCA	59.963	20	130	485	614	CGGTCTAGTGCAGCTCGAAT	59.899	20	GTGGAGCAACTGTCTGAGCT	59.965	20	20	1223	1353	CGGTCTAGTGCAGCTCGAAT	59.899	20	AGTGGAGCAACTGTCTGAGC	59.965	20	20	1223	1354
TRINITY_DN17764_c0_g1_i5	1	p3	(TCT)5	15	264	278	TTGGCAGGTCTGGGATGTTC	59.962	20	GTGGAGCAACTGTCTGAGCT	59.965	20	192	1776	1967	TTGGCAGGTCTGGGATGTTC	59.962	20	AGTGGAGCAACTGTCTGAGC	59.965	20	20	1776	1968	GATGGCCATGGTCCCTATGG	59.961	20	TGCCACTGCTGCTGTTATCA	59.963	20	20	485	614
TRINITY_DN17764_c0_g1_i6	1	p3	(TCT)5	15	264	278	GATGGCCATGGTCCCTATGG	59.961	20	TGCCACTGCTGCTGTTATCA	59.963	20	130	485	614	CGGTCTAGTGCAGCTCGAAT	59.899	20	GTGGAGCAACTGTCTGAGCT	59.965	20	20	1297	1427	CGGTCTAGTGCAGCTCGAAT	59.899	20	AGTGGAGCAACTGTCTGAGC	59.965	20	20	1297	1428
TRINITY_DN17764_c0_g1_i7	1	p3	(TCT)5	15	479	493	TTGGCAGGTCTGGGATGTTC	59.962	20	GTGGAGCAACTGTCTGAGCT	59.965	20	192	1991	2182	TTGGCAGGTCTGGGATGTTC	59.962	20	AGTGGAGCAACTGTCTGAGC	59.965	20	20	1991	2183	GATGGCCATGGTCCCTATGG	59.961	20	TGCCACTGCTGCTGTTATCA	59.963	20	20	700	829
TRINITY_DN17764_c0_g1_i8	1	p3	(TCT)5	15	479	493	GATGGCCATGGTCCCTATGG	59.961	20	TGCCACTGCTGCTGTTATCA	59.963	20	130	700	829	CGGTCTAGTGCAGCTCGAAT	59.899	20	GTGGAGCAACTGTCTGAGCT	59.965	20	20	1512	1642	CGGTCTAGTGCAGCTCGAAT	59.899	20	AGTGGAGCAACTGTCTGAGC	59.965	20	20	1512	1643
TRINITY_DN17764_c0_g1_i9	1	p3	(TCT)5	15	479	493	GATGGCCATGGTCCCTATGG	59.961	20	TGCCACTGCTGCTGTTATCA	59.963	20	130	700	829	CGGTCTAGTGCAGCTCGAAT	59.899	20	GTGGAGCAACTGTCTGAGCT	59.965	20	20	1438	1568	CGGTCTAGTGCAGCTCGAAT	59.899	20	AGTGGAGCAACTGTCTGAGC	59.965	20	20	1438	1569
TRINITY_DN17764_c0_g1_i10	1	p3	(TCT)5	15	479	493	TTGGATTCCCAGGTTGCTCC	59.96	20	CCTGACAAGCACGATCCCAT	60.108	20	138	294	431	TTGGATTCCCAGGTTGCTCC	59.96	20	CATCCCCTGACAAGCACGAT	60.108	20	20	294	436	TTGGATTCCCAGGTTGCTCC	59.96	20	TGCAACCACGTCTCCAATGA	59.892	20	20	294	551
TRINITY_DN17764_c0_g1_i11	1	p3	(TCT)5	15	264	278	GATGGCCATGGTCCCTATGG	59.961	20	TGCCACTGCTGCTGTTATCA	59.963	20	130	485	614	CGGTCTAGTGCAGCTCGAAT	59.899	20	GTGGAGCAACTGTCTGAGCT	59.965	20	20	1780	1910	CGGTCTAGTGCAGCTCGAAT	59.899	20	AGTGGAGCAACTGTCTGAGC	59.965	20	20	1780	1911
TRINITY_DN17764_c0_g1_i12	1	p3	(TCT)5	15	264	278	TTGGCAGGTCTGGGATGTTC	59.962	20	GTGGAGCAACTGTCTGAGCT	59.965	20	192	1850	2041	TTGGCAGGTCTGGGATGTTC	59.962	20	AGTGGAGCAACTGTCTGAGC	59.965	20	20	1850	2042	GATGGCCATGGTCCCTATGG	59.961	20	TGCCACTGCTGCTGTTATCA	59.963	20	20	485	614
TRINITY_DN17764_c0_g1_i13	1	p3	(TCT)5	15	264	278	TTGGCAGGTCTGGGATGTTC	59.962	20	GTGGAGCAACTGTCTGAGCT	59.965	20	192	2333	2524	TTGGCAGGTCTGGGATGTTC	59.962	20	AGTGGAGCAACTGTCTGAGC	59.965	20	20	2333	2525	GATGGCCATGGTCCCTATGG	59.961	20	TGCCACTGCTGCTGTTATCA	59.963	20	20	485	614
TRINITY_DN17770_c0_g1_i2	1	p4	(AAGA)6	24	2579	2602	TTACAGGGGCATTCGACACC	60.036	20	GAGAATCCTCGTGCTCTCGG	59.97	20	278	350	627	TGCCTTGCCATCATCCCATT	60.032	20	AGCAACAGGGAAGGATCGTG	60.036	20	20	2707	2977	TGCCTTGCCATCATCCCATT	60.032	20	GCAACAGGGAAGGATCGTGA	60.036	20	20	2707	2976
TRINITY_DN17770_c0_g1_i5	1	p4	(AAGA)6	24	2579	2602	TTACAGGGGCATTCGACACC	60.036	20	GAGAATCCTCGTGCTCTCGG	59.97	20	278	350	627	TTACAGGGGCATTCGACACC	60.036	20	TCCTCGTGCTCTCGGAACTA	60.036	20	20	350	622	TTACAGCCTAACCTGTGCGG	60.037	20	AGCAACAGGGAAGGATCGTG	60.036	20	20	3138	3315
TRINITY_DN17773_c0_g1_i1	1	p2	(GA)6	12	2419	2430	GCGTCGTCTTTATTGCCGTC	59.975	20	CTCTCGTCCTGTCCCCAAAC	60.037	20	129	2294	2422	GCGTCGTCTTTATTGCCGTC	59.975	20	TGACACCCAAACAAACCCCA	59.959	20	20	2294	2500	GCGTCGTCTTTATTGCCGTC	59.975	20	TCCTGTCCCCAAACCCAAAC	60.106	20	20	2294	2416
TRINITY_DN17773_c0_g1_i2	1	p2	(GA)6	12	1716	1727	GCGTCGTCTTTATTGCCGTC	59.975	20	CTCTCGTCCTGTCCCCAAAC	60.037	20	129	1591	1719	GCGTCGTCTTTATTGCCGTC	59.975	20	TGACACCCAAACAAACCCCA	59.959	20	20	1591	1797	GCGTCGTCTTTATTGCCGTC	59.975	20	TCCTGTCCCCAAACCCAAAC	60.106	20	20	1591	1713
TRINITY_DN17779_c0_g1_i1	1	p3	(CCA)5	15	540	554	GTTGAAACAGCCACCACCAC	59.898	20	GTCACTCATCCGACGTCGTT	60.11	20	142	529	670	GTTGAAACAGCCACCACCAC	59.898	20	CGACGTCGTTTCAAGACTGC	59.841	20	20	529	660	GTTGAAACAGCCACCACCAC	59.898	20	CTGGTCACTCATCCGACGTC	60.179	20	20	529	673
TRINITY_DN17779_c0_g1_i2	1	p2	(AT)8	16	250	265	TTGAAACAGCCACCACCACT	60.034	20	AACTGGTCACTCATCCGACG	59.756	20	140	549	688	GCCACCACCACTACCACTAC	60.037	20	AACTGGTCACTCATCCGACG	59.756	20	20	557	688	GGAAAGCTTACCGCATACGC	59.696	20	GAGCTACGTTACCGTCGAGG	59.973	20	20	228	331
TRINITY_DN17787_c0_g1_i1	1	p2	(CA)6	12	1070	1081	AAGAAAGCTGACGGGGTTGT	59.817	20	GTTGCATTCCAATGGCTGCA	60.037	20	140	1531	1670	TCAGCCTTCCCAAGCATTGT	59.887	20	TTTCGTGACGTCAACCCACA	60.108	20	20	668	855	CATGTCATTTGTCGGCCACC	59.829	20	ACAATGCTTGGGAAGGCTGA	59.887	20	20	500	687
TRINITY_DN17787_c0_g1_i8	1	p2	(CA)6	12	968	979	AAGAAAGCTGACGGGGTTGT	59.817	20	GTTGCATTCCAATGGCTGCA	60.037	20	140	1429	1568	CATGTCATTTGTCGGCCACC	59.829	20	TTTCGTGACGTCAACCCACA	60.108	20	20	500	753	CCATGTCATTTGTCGGCCAC	59.829	20	TTTCGTGACGTCAACCCACA	60.108	20	20	499	753
TRINITY_DN17787_c0_g1_i9	1	p2	(CA)6	12	968	979	AAGAAAGCTGACGGGGTTGT	59.817	20	GTTGCATTCCAATGGCTGCA	60.037	20	236	1429	1664	CATGTCATTTGTCGGCCACC	59.829	20	TTTCGTGACGTCAACCCACA	60.108	20	20	500	753	CCATGTCATTTGTCGGCCAC	59.829	20	TTTCGTGACGTCAACCCACA	60.108	20	20	499	753
TRINITY_DN17787_c0_g1_i10	1	p2	(CA)6	12	1070	1081	AAGAAAGCTGACGGGGTTGT	59.817	20	GTTGCATTCCAATGGCTGCA	60.037	20	236	1531	1766	TCAGCCTTCCCAAGCATTGT	59.887	20	TTTCGTGACGTCAACCCACA	60.108	20	20	668	855	CATGTCATTTGTCGGCCACC	59.829	20	ACAATGCTTGGGAAGGCTGA	59.887	20	20	500	687
TRINITY_DN17843_c0_g1_i1	1	p2	(TA)8	16	74	89	GCTTCACTTGTTTCGAGGCA	59.056	20	CGATGGTCCATTTTCCACTTTGT	59.744	23	130	344	473	TGCTTCACTTGTTTCGAGGC	59.056	20	CGATGGTCCATTTTCCACTTTGT	59.744	23	23	343	473	AGGGACGACAAGCTTACATGG	60.066	21	TGAAAACAGTTTGCCTCGAAACA	59.808	23	23	273	374
TRINITY_DN17843_c0_g1_i3	1	p2	(TA)8	16	74	89	GCAACTCCAGCAATGAGTCC	59.193	20	TGACGATAACACCCCAATTCCA	59.694	22	182	625	806	TGAGAAGAGCAACTCCAGCA	58.949	20	TGACGATAACACCCCAATTCCA	59.694	22	22	617	806	GCTTCACTTGTTTCGAGGCA	59.056	20	TGTGAGGGAGAAAAAGAGGGA	58.298	21	21	344	587
TRINITY_DN17843_c0_g1_i4	1	p2	(TA)8	16	74	89	GCCAAGTACATGTCACCCCA	59.962	20	AGAAATGTGGGCCGTCGATT	60.035	20	247	748	994	GCCAAGTACATGTCACCCCA	59.962	20	AAGAAATGTGGGCCGTCGAT	60.035	20	20	748	995	TGGCCAAGTACATGTCACCC	59.962	20	AGAAATGTGGGCCGTCGATT	60.035	20	20	746	994
TRINITY_DN17843_c1_g1_i1	1	p3	(TCA)5	15	627	641	GCCTTATCAGCATCCCCCTC	59.963	20	GGAAAAGCATGCTTGTGGGG	60.037	20	134	903	1036	CCATCCTCCTCGCTTCGATC	60.039	20	GAGGGGGATGCTGATAAGGC	59.963	20	20	686	922	TCGCTTCGATCTTCTGGCTC	59.899	20	GAGGGGGATGCTGATAAGGC	59.963	20	20	695	922
TRINITY_DN17803_c0_g1_i1	1	c	(AC)11(AT)10ttatatctatatatttatatctatatacttctacaatagaacttcagagaacaacaaagaaagatgacaactaaaacacgttatggctaatact(TC)6	148	1	148	GGTTTCTCCCATCAGAGGCC	60.107	20	ATTTGACGACCACCCCCATC	60.034	20	279	198	476	CTCCCATCAGAGGCCACTTG	60.107	20	ATTTGACGACCACCCCCATC	60.034	20	20	203	476	GGTTTCTCCCATCAGAGGCC	60.107	20	ACCACCCCCATCTCGTTTTC	59.962	20	20	198	468
TRINITY_DN17803_c0_g1_i2	1	c	(AC)11(AT)10ttatatctatatatttatatctatatacttctacaatagaacttcagagaacaacaaagaaagatgacaactaaaacacgttatggctaatact(TC)6	148	1	148	GGTTTCTCCCATCAGAGGCC	60.107	20	ATTTGACGACCACCCCCATC	60.034	20	279	198	476	CTCCCATCAGAGGCCACTTG	60.107	20	ATTTGACGACCACCCCCATC	60.034	20	20	203	476	GGTTTCTCCCATCAGAGGCC	60.107	20	ACCACCCCCATCTCGTTTTC	59.962	20	20	198	468
TRINITY_DN17803_c0_g1_i3	1	c	(AC)11(AT)10ttatatctatatatttatatctatatacttctacaatagaacttcagagaacaacaaagaaagatgacaactaaaacacgttatggctaatact(TC)6	148	1	148	GGTTTCTCCCATCAGAGGCC	60.107	20	ATTTGACGACCACCCCCATC	60.034	20	279	198	476	CTCCCATCAGAGGCCACTTG	60.107	20	ATTTGACGACCACCCCCATC	60.034	20	20	203	476	GGTTTCTCCCATCAGAGGCC	60.107	20	ACCACCCCCATCTCGTTTTC	59.962	20	20	198	468
TRINITY_DN17803_c0_g1_i4	1	c	(AC)11(AT)10ttatatctatatatttatatctatatacttctacaatagaacttcagagaacaacaaagaaagatgacaactaaaacacgttatggctaatact(TC)6	148	1	148	GGTTTCTCCCATCAGAGGCC	60.107	20	ATCCCCCACCAAAGAGAGGA	59.879	20	160	198	357	CTCCCATCAGAGGCCACTTG	60.107	20	ATCCCCCACCAAAGAGAGGA	59.879	20	20	203	357	CTCAACCACGGTTTCTCCCA	59.892	20	ATCCCCCACCAAAGAGAGGA	59.879	20	20	189	357
TRINITY_DN17813_c0_g1_i4	1	p2	(AT)6	12	652	663	TGCCCCACGATCTTTCTCTG	59.75	20	TTCCACCACATTTCCGCCTT	60.179	20	237	756	992	AGAGTTTGGCGTCAGCTCTT	59.605	20	TTCCACCACATTTCCGCCTT	60.179	20	20	716	992	AAGAGTTTGGCGTCAGCTCT	59.605	20	TTCCACCACATTTCCGCCTT	60.179	20	20	715	992
TRINITY_DN17813_c0_g1_i7	1	p2	(AT)6	12	652	663	TGCCCCACGATCTTTCTCTG	59.75	20	TTCCACCACATTTCCGCCTT	60.179	20	237	756	992	AGAGTTTGGCGTCAGCTCTT	59.605	20	TTCCACCACATTTCCGCCTT	60.179	20	20	716	992	AAGAGTTTGGCGTCAGCTCT	59.605	20	TTCCACCACATTTCCGCCTT	60.179	20	20	715	992
TRINITY_DN17823_c0_g1_i2	1	p2	(GA)8	16	283	298	CCTGCCCAATGGATCAACCT	60.033	20	TTTCAGCCTCCTCGGTCAAC	59.965	20	136	1532	1667	TTGTCGCCAAAGCAACCATG	59.968	20	AAGCACAGTAGCTGCTCCTG	60.037	20	20	495	754	GTTGTCGCCAAAGCAACCAT	59.968	20	AAGCACAGTAGCTGCTCCTG	60.037	20	20	494	754
TRINITY_DN17823_c0_g1_i3	1	p2	(GA)8	16	283	298	CCTGCCCAATGGATCAACCT	60.033	20	TTTCAGCCTCCTCGGTCAAC	59.965	20	136	1298	1433	TTGTCGCCAAAGCAACCATG	59.968	20	AAGCACAGTAGCTGCTCCTG	60.037	20	20	495	754	GTTGTCGCCAAAGCAACCAT	59.968	20	AAGCACAGTAGCTGCTCCTG	60.037	20	20	494	754
TRINITY_DN17823_c0_g1_i4	1	p2	(GA)8	16	283	298	CCTGCCCAATGGATCAACCT	60.033	20	TTTCAGCCTCCTCGGTCAAC	59.965	20	136	1374	1509	TTGTCGCCAAAGCAACCATG	59.968	20	AAGCACAGTAGCTGCTCCTG	60.037	20	20	495	754	GTTGTCGCCAAAGCAACCAT	59.968	20	AAGCACAGTAGCTGCTCCTG	60.037	20	20	494	754
TRINITY_DN17825_c0_g1_i1	1	p3	(TTA)5	15	47	61	ATCCTTCACACACGCCACAT	59.963	20	GCAAGTTGTGTGGGTTCGAC	59.971	20	197	592	788	GCCATCTCGCAGCATTTCTG	59.971	20	ATGTGGCGTGTGTGAAGGAT	59.963	20	20	449	611	ATCCTTCACACACGCCACAT	59.963	20	CTGCAAGTTGTGTGGGTTCG	59.971	20	20	592	790
TRINITY_DN17846_c0_g1_i1	1	p3	(TTA)5	15	2163	2177	CTGTGGGTCTGCCGCTATAG	59.967	20	CGCTTGGGTTGGAGGTTACA	60.251	20	176	1365	1540	CTGTGGGTCTGCCGCTATAG	59.967	20	GGCGGTCCTCTTGAAACCTT	60.251	20	20	1365	1481	TCTTCACGCGGGTTCGATAG	59.9	20	TGGCGGAAGAACAAGGGAAA	59.816	20	20	1869	2130
TRINITY_DN17846_c0_g1_i2	1	p3	(TTA)5	15	2117	2131	CTGTGGGTCTGCCGCTATAG	59.967	20	CGCTTGGGTTGGAGGTTACA	60.251	20	143	1728	1870	GTCTGCCGCTATAGCTGAGG	60.039	20	CGCTTGGGTTGGAGGTTACA	60.251	20	20	1734	1870	GGTCTGCCGCTATAGCTGAG	60.039	20	CGCTTGGGTTGGAGGTTACA	60.251	20	20	1733	1870
TRINITY_DN17846_c0_g1_i3	1	p3	(TTA)5	15	2023	2037	CTGTGGGTCTGCCGCTATAG	59.967	20	CGCTTGGGTTGGAGGTTACA	60.251	20	143	1365	1507	TCTTCACGCGGGTTCGATAG	59.9	20	TGGCGGAAGAACAAGGGAAA	59.816	20	20	1729	1990	CTCTTCACGCGGGTTCGATA	59.9	20	TGGCGGAAGAACAAGGGAAA	59.816	20	20	1728	1990
TRINITY_DN17846_c0_g1_i4	1	p3	(TTA)5	15	1657	1671	CTGTGGGTCTGCCGCTATAG	59.967	20	TGGCGGAAGAACAAGGGAAA	59.816	20	260	1365	1624	GTCTGCCGCTATAGCTGAGG	60.039	20	TGGCGGAAGAACAAGGGAAA	59.816	20	20	1371	1624	GGTCTGCCGCTATAGCTGAG	60.039	20	TGGCGGAAGAACAAGGGAAA	59.816	20	20	1370	1624
TRINITY_DN17846_c0_g1_i5	1	p3	(TTA)5	15	830	844	TCTTCACGCGGGTTCGATAG	59.9	20	TGGCGGAAGAACAAGGGAAA	59.816	20	262	536	797	CTCTTCACGCGGGTTCGATA	59.9	20	TGGCGGAAGAACAAGGGAAA	59.816	20	20	535	797	TCTTCACGCGGGTTCGATAG	59.9	20	GCGGAAGAACAAGGGAAAGC	59.759	20	20	536	795
TRINITY_DN17846_c0_g1_i6	1	p3	(TTA)5	15	2386	2400	CTGTGGGTCTGCCGCTATAG	59.967	20	CGCTTGGGTTGGAGGTTACA	60.251	20	143	1728	1870	TCTTCACGCGGGTTCGATAG	59.9	20	TGGCGGAAGAACAAGGGAAA	59.816	20	20	2092	2353	CTCTTCACGCGGGTTCGATA	59.9	20	TGGCGGAAGAACAAGGGAAA	59.816	20	20	2091	2353
TRINITY_DN17846_c0_g1_i7	1	p3	(TTA)5	15	2020	2034	CTGTGGGTCTGCCGCTATAG	59.967	20	TGGCGGAAGAACAAGGGAAA	59.816	20	260	1728	1987	GTCTGCCGCTATAGCTGAGG	60.039	20	TGGCGGAAGAACAAGGGAAA	59.816	20	20	1734	1987	GGTCTGCCGCTATAGCTGAG	60.039	20	TGGCGGAAGAACAAGGGAAA	59.816	20	20	1733	1987
TRINITY_DN17846_c0_g1_i8	1	p3	(TTA)5	15	2526	2540	CTGTGGGTCTGCCGCTATAG	59.967	20	CGCTTGGGTTGGAGGTTACA	60.251	20	176	1728	1903	CTGTGGGTCTGCCGCTATAG	59.967	20	GGCGGTCCTCTTGAAACCTT	60.251	20	20	1728	1844	TCTTCACGCGGGTTCGATAG	59.9	20	TGGCGGAAGAACAAGGGAAA	59.816	20	20	2232	2493
TRINITY_DN17857_c0_g1_i1	1	p2	(TA)7	14	2089	2102	CCTGCCCGTGTTACAGAGTT	59.965	20	AGTTTGGCAGGAGGATGACG	60.036	20	192	851	1042	GATCCCGCACCTTGAAGTGA	60.036	20	AACTCTGTAACACGGGCAGG	59.965	20	20	623	870	GTCTGGTCTCCATTGGCCAA	59.962	20	TCACTTCAAGGTGCGGGATC	60.036	20	20	444	642
TRINITY_DN17857_c0_g1_i2	1	p2	(TA)7	14	1854	1867	CCTGCCCGTGTTACAGAGTT	59.965	20	AGTTTGGCAGGAGGATGACG	60.036	20	192	220	411	GCACTCGCCTCTATCTTGCT	59.896	20	CAACGGCAGCCAACAAAGAA	59.898	20	20	1104	1262	AGCACTCGCCTCTATCTTGC	59.896	20	CAACGGCAGCCAACAAAGAA	59.898	20	20	1103	1262
TRINITY_DN17857_c0_g1_i4	1	p2	(TA)7	14	2230	2243	CCTGCCCGTGTTACAGAGTT	59.965	20	AGTTTGGCAGGAGGATGACG	60.036	20	192	596	787	GATCCCGCACCTTGAAGTGA	60.036	20	AACTCTGTAACACGGGCAGG	59.965	20	20	368	615	GTCTGGTCTCCATTGGCCAA	59.962	20	TCACTTCAAGGTGCGGGATC	60.036	20	20	189	387
TRINITY_DN17857_c0_g1_i5	1	p2	(TA)7	14	2485	2498	CCTGCCCGTGTTACAGAGTT	59.965	20	AGTTTGGCAGGAGGATGACG	60.036	20	192	851	1042	GATCCCGCACCTTGAAGTGA	60.036	20	AACTCTGTAACACGGGCAGG	59.965	20	20	623	870	GTCTGGTCTCCATTGGCCAA	59.962	20	TCACTTCAAGGTGCGGGATC	60.036	20	20	444	642
TRINITY_DN17857_c0_g1_i6	1	p2	(TA)7	14	1458	1471	CCTGCCCGTGTTACAGAGTT	59.965	20	AGTTTGGCAGGAGGATGACG	60.036	20	192	220	411	CGTCATCCTCCTGCCAAACT	60.036	20	CCTCCGCCAAAATCACAAGC	60.109	20	20	392	546	GCACTCGCCTCTATCTTGCT	59.896	20	CAACGGCAGCCAACAAAGAA	59.898	20	20	708	866
TRINITY_DN17857_c0_g1_i7	1	p2	(TA)7	14	1834	1847	CCTGCCCGTGTTACAGAGTT	59.965	20	AGTTTGGCAGGAGGATGACG	60.036	20	192	596	787	GATCCCGCACCTTGAAGTGA	60.036	20	AACTCTGTAACACGGGCAGG	59.965	20	20	368	615	GTCTGGTCTCCATTGGCCAA	59.962	20	TCACTTCAAGGTGCGGGATC	60.036	20	20	189	387
TRINITY_DN17831_c0_g1_i1	1	p3	(TGA)5	15	1942	1956	CATGCTCGCTTGCTTCGTAC	59.974	20	AGATGTTCCTGTGGGGCATG	60.034	20	136	174	309	CATGCTCGCTTGCTTCGTAC	59.974	20	GAAGATGTTCCTGTGGGGCA	59.962	20	20	174	311	ATCAGCCATGCACAGAACCA	59.961	20	GTACGAAGCAAGCGAGCATG	59.974	20	20	83	193
TRINITY_DN17834_c0_g1_i3	1	p3	(TCT)5	15	1088	1102	CCGTGAAAAACCGGTCAACC	59.97	20	TACACGGACCACTTTCCTGC	59.966	20	267	14	280	GCAGGAAAGTGGTCCGTGTA	59.966	20	GGCTTCGATGGTCTCCGTAG	59.969	20	20	261	442	CTACGGAGACCATCGAAGCC	59.969	20	GGCAATCACCCAACAAGCTG	60.038	20	20	423	536
TRINITY_DN17834_c0_g1_i5	1	p3	(TCT)5	15	1088	1102	CCGTGAAAAACCGGTCAACC	59.97	20	TACACGGACCACTTTCCTGC	59.966	20	267	14	280	GCAGGAAAGTGGTCCGTGTA	59.966	20	GGCTTCGATGGTCTCCGTAG	59.969	20	20	261	442	CTACGGAGACCATCGAAGCC	59.969	20	GGCAATCACCCAACAAGCTG	60.038	20	20	423	536
TRINITY_DN17842_c0_g1_i1	1	p3	(TCT)5	15	58	72	GGGCTTGCAAAAACTCTGGG	59.966	20	GAGGCTGAGATCCTTACGCC	59.967	20	172	443	614	GGGCTTGCAAAAACTCTGGG	59.966	20	GGAGGCTGAGATCCTTACGC	59.967	20	20	443	615	GGGCTTGCAAAAACTCTGGG	59.966	20	GTGTTGGGGCTATTTCGGGA	60.035	20	20	443	632
[truncated: 22,477 more rows]
