# Supplementary material for: Sequencing and De Novo Assembly of the Toxicodendron radicans (Poison Ivy) Transcriptome
Source: Genes (Basel). 2017 Nov 10;8(11):317. doi: 10.3390/genes8110317 (PMC5704230; doi:10.3390/genes8110317)
Supplement: Supplementary file 1 [file genes-08-00317-s001.zip › Table_S1.xlsx]

## Sheet: Table S1
Table S1	GO terms enriched in leaves compared to root tissue
category	over_represented_Pvalue	under_represented_Pvalue	numDEInCat	numInCat	term	ontology	over_represented_FDR	go_term	gene_ids
GO:0044434	1.07873e-144	1	481	1121	chloroplast part	CC	1.31325e-140	CC chloroplast part	TRINITY_DN14157_c0_g1, TRINITY_DN14387_c0_g1, TRINITY_DN14515_c0_g1, TRINITY_DN14657_c0_g1, TRINITY_DN14722_c0_g3, TRINITY_DN14760_c0_g1, TRINITY_DN15020_c0_g1, TRINITY_DN15091_c0_g1, TRINITY_DN15097_c0_g1, TRINITY_DN15102_c0_g1, TRINITY_DN15171_c0_g1, TRINITY_DN15319_c0_g1, TRINITY_DN15665_c0_g1, TRINITY_DN15696_c0_g1, TRINITY_DN15735_c0_g1, TRINITY_DN15740_c0_g1, TRINITY_DN15923_c0_g1, TRINITY_…
GO:0044435	1.62609e-143	1	484	1138	plastid part	CC	9.89799e-140	CC plastid part	TRINITY_DN14157_c0_g1, TRINITY_DN14387_c0_g1, TRINITY_DN14515_c0_g1, TRINITY_DN14657_c0_g1, TRINITY_DN14722_c0_g3, TRINITY_DN14760_c0_g1, TRINITY_DN15020_c0_g1, TRINITY_DN15091_c0_g1, TRINITY_DN15097_c0_g1, TRINITY_DN15102_c0_g1, TRINITY_DN15171_c0_g1, TRINITY_DN15319_c0_g1, TRINITY_DN15665_c0_g1, TRINITY_DN15696_c0_g1, TRINITY_DN15735_c0_g1, TRINITY_DN15740_c0_g1, TRINITY_DN15923_c0_g1, TRINITY_…
GO:0009507	3.80882e-121	1	560	1630	chloroplast	CC	1.54562e-117	CC chloroplast	TRINITY_DN11870_c0_g1, TRINITY_DN11977_c0_g1, TRINITY_DN12032_c0_g1, TRINITY_DN14387_c0_g1, TRINITY_DN14515_c0_g1, TRINITY_DN14657_c0_g1, TRINITY_DN14760_c0_g1, TRINITY_DN14871_c0_g1, TRINITY_DN15097_c0_g1, TRINITY_DN15108_c0_g1, TRINITY_DN15171_c0_g1, TRINITY_DN15246_c0_g1, TRINITY_DN15296_c0_g1, TRINITY_DN15319_c0_g1, TRINITY_DN15329_c0_g1, TRINITY_DN15545_c0_g1, TRINITY_DN15555_c0_g1, TRINITY_…
GO:0044436	2.17983e-117	1	236	358	thylakoid part	CC	6.6343e-114	CC thylakoid part	TRINITY_DN14157_c0_g1, TRINITY_DN14515_c0_g1, TRINITY_DN14722_c0_g3, TRINITY_DN15020_c0_g1, TRINITY_DN15091_c0_g1, TRINITY_DN15097_c0_g1, TRINITY_DN15102_c0_g1, TRINITY_DN15665_c0_g1, TRINITY_DN15696_c0_g1, TRINITY_DN15735_c0_g1, TRINITY_DN15740_c0_g1, TRINITY_DN15923_c0_g1, TRINITY_DN16007_c0_g1, TRINITY_DN16182_c0_g1, TRINITY_DN16397_c0_g1, TRINITY_DN16605_c0_g1, TRINITY_DN16606_c0_g1, TRINITY_…
GO:0009536	3.66729e-116	1	566	1695	plastid	CC	8.92912e-113	CC plastid	TRINITY_DN11870_c0_g1, TRINITY_DN11977_c0_g1, TRINITY_DN12032_c0_g1, TRINITY_DN14387_c0_g1, TRINITY_DN14515_c0_g1, TRINITY_DN14657_c0_g1, TRINITY_DN14760_c0_g1, TRINITY_DN14871_c0_g1, TRINITY_DN15097_c0_g1, TRINITY_DN15108_c0_g1, TRINITY_DN15171_c0_g1, TRINITY_DN15246_c0_g1, TRINITY_DN15296_c0_g1, TRINITY_DN15319_c0_g1, TRINITY_DN15329_c0_g1, TRINITY_DN15545_c0_g1, TRINITY_DN15555_c0_g1, TRINITY_…
GO:0034357	3.24501e-110	1	219	329	photosynthetic membrane	CC	5.64353e-107	CC photosynthetic membrane	TRINITY_DN14157_c0_g1, TRINITY_DN14515_c0_g1, TRINITY_DN14722_c0_g3, TRINITY_DN15020_c0_g1, TRINITY_DN15097_c0_g1, TRINITY_DN15102_c0_g1, TRINITY_DN15665_c0_g1, TRINITY_DN15735_c0_g1, TRINITY_DN15740_c0_g1, TRINITY_DN15923_c0_g1, TRINITY_DN16007_c0_g1, TRINITY_DN16182_c0_g1, TRINITY_DN16397_c0_g1, TRINITY_DN16605_c0_g1, TRINITY_DN16654_c0_g1, TRINITY_DN16933_c0_g1, TRINITY_DN17180_c0_g1, TRINITY_…
GO:0042651	3.24501e-110	1	219	329	thylakoid membrane	CC	5.64353e-107	CC thylakoid membrane	TRINITY_DN14157_c0_g1, TRINITY_DN14515_c0_g1, TRINITY_DN14722_c0_g3, TRINITY_DN15020_c0_g1, TRINITY_DN15097_c0_g1, TRINITY_DN15102_c0_g1, TRINITY_DN15665_c0_g1, TRINITY_DN15735_c0_g1, TRINITY_DN15740_c0_g1, TRINITY_DN15923_c0_g1, TRINITY_DN16007_c0_g1, TRINITY_DN16182_c0_g1, TRINITY_DN16397_c0_g1, TRINITY_DN16605_c0_g1, TRINITY_DN16654_c0_g1, TRINITY_DN16933_c0_g1, TRINITY_DN17180_c0_g1, TRINITY_…
GO:0009535	1.965e-108	1	215	322	chloroplast thylakoid membrane	CC	2.65798e-105	CC chloroplast thylakoid membrane	TRINITY_DN14157_c0_g1, TRINITY_DN14515_c0_g1, TRINITY_DN14722_c0_g3, TRINITY_DN15020_c0_g1, TRINITY_DN15097_c0_g1, TRINITY_DN15102_c0_g1, TRINITY_DN15665_c0_g1, TRINITY_DN15735_c0_g1, TRINITY_DN15740_c0_g1, TRINITY_DN15923_c0_g1, TRINITY_DN16007_c0_g1, TRINITY_DN16182_c0_g1, TRINITY_DN16397_c0_g1, TRINITY_DN16605_c0_g1, TRINITY_DN16654_c0_g1, TRINITY_DN16933_c0_g1, TRINITY_DN17217_c0_g1, TRINITY_…
GO:0055035	1.965e-108	1	215	322	plastid thylakoid membrane	CC	2.65798e-105	CC plastid thylakoid membrane	TRINITY_DN14157_c0_g1, TRINITY_DN14515_c0_g1, TRINITY_DN14722_c0_g3, TRINITY_DN15020_c0_g1, TRINITY_DN15097_c0_g1, TRINITY_DN15102_c0_g1, TRINITY_DN15665_c0_g1, TRINITY_DN15735_c0_g1, TRINITY_DN15740_c0_g1, TRINITY_DN15923_c0_g1, TRINITY_DN16007_c0_g1, TRINITY_DN16182_c0_g1, TRINITY_DN16397_c0_g1, TRINITY_DN16605_c0_g1, TRINITY_DN16654_c0_g1, TRINITY_DN16933_c0_g1, TRINITY_DN17217_c0_g1, TRINITY_…
GO:0009579	9.4877e-74	1	148	222	thylakoid	CC	1.15503e-70	CC thylakoid	TRINITY_DN14515_c0_g1, TRINITY_DN15020_c0_g1, TRINITY_DN15097_c0_g1, TRINITY_DN15665_c0_g1, TRINITY_DN15740_c0_g1, TRINITY_DN16606_c0_g1, TRINITY_DN16809_c0_g1, TRINITY_DN17180_c0_g1, TRINITY_DN17544_c0_g1, TRINITY_DN17607_c0_g1, TRINITY_DN17624_c0_g1, TRINITY_DN17716_c0_g1, TRINITY_DN17786_c0_g1, TRINITY_DN17906_c0_g1, TRINITY_DN17968_c0_g1, TRINITY_DN18033_c0_g1, TRINITY_DN18262_c0_g1, TRINITY_…
GO:0009570	2.146e-57	1	198	467	chloroplast stroma	CC	2.37504e-54	CC chloroplast stroma	TRINITY_DN14387_c0_g1, TRINITY_DN14657_c0_g1, TRINITY_DN14760_c0_g1, TRINITY_DN15171_c0_g1, TRINITY_DN15665_c0_g1, TRINITY_DN16261_c0_g1, TRINITY_DN16425_c0_g1, TRINITY_DN16465_c0_g1, TRINITY_DN16755_c0_g1, TRINITY_DN16933_c0_g1, TRINITY_DN17323_c0_g1, TRINITY_DN17489_c0_g1, TRINITY_DN17518_c0_g1, TRINITY_DN17624_c0_g1, TRINITY_DN17669_c0_g1, TRINITY_DN17786_c0_g1, TRINITY_DN17977_c0_g1, TRINITY_…
GO:0009532	5.40826e-57	1	198	469	plastid stroma	CC	5.48668e-54	CC plastid stroma	TRINITY_DN14387_c0_g1, TRINITY_DN14657_c0_g1, TRINITY_DN14760_c0_g1, TRINITY_DN15171_c0_g1, TRINITY_DN15665_c0_g1, TRINITY_DN16261_c0_g1, TRINITY_DN16425_c0_g1, TRINITY_DN16465_c0_g1, TRINITY_DN16755_c0_g1, TRINITY_DN16933_c0_g1, TRINITY_DN17323_c0_g1, TRINITY_DN17489_c0_g1, TRINITY_DN17518_c0_g1, TRINITY_DN17624_c0_g1, TRINITY_DN17669_c0_g1, TRINITY_DN17786_c0_g1, TRINITY_DN17977_c0_g1, TRINITY_…
GO:0009534	1.54587e-54	1	100	141	chloroplast thylakoid	CC	1.34425e-51	CC chloroplast thylakoid	TRINITY_DN14515_c0_g1, TRINITY_DN17180_c0_g1, TRINITY_DN17716_c0_g1, TRINITY_DN17786_c0_g1, TRINITY_DN17968_c0_g1, TRINITY_DN18262_c0_g1, TRINITY_DN18593_c0_g1, TRINITY_DN18765_c0_g1, TRINITY_DN18789_c0_g1, TRINITY_DN18906_c0_g1, TRINITY_DN19048_c0_g1, TRINITY_DN19099_c0_g1, TRINITY_DN19353_c0_g2, TRINITY_DN19380_c0_g1, TRINITY_DN19464_c0_g1, TRINITY_DN19669_c0_g1, TRINITY_DN19790_c0_g1, TRINITY_…
GO:0031976	1.54587e-54	1	100	141	plastid thylakoid	CC	1.34425e-51	CC plastid thylakoid	TRINITY_DN14515_c0_g1, TRINITY_DN17180_c0_g1, TRINITY_DN17716_c0_g1, TRINITY_DN17786_c0_g1, TRINITY_DN17968_c0_g1, TRINITY_DN18262_c0_g1, TRINITY_DN18593_c0_g1, TRINITY_DN18765_c0_g1, TRINITY_DN18789_c0_g1, TRINITY_DN18906_c0_g1, TRINITY_DN19048_c0_g1, TRINITY_DN19099_c0_g1, TRINITY_DN19353_c0_g2, TRINITY_DN19380_c0_g1, TRINITY_DN19464_c0_g1, TRINITY_DN19669_c0_g1, TRINITY_DN19790_c0_g1, TRINITY_…
GO:0009521	6.73654e-50	1	68	75	photosystem	CC	5.46737e-47	CC photosystem	TRINITY_DN14157_c0_g1, TRINITY_DN14722_c0_g3, TRINITY_DN15020_c0_g1, TRINITY_DN15735_c0_g1, TRINITY_DN16182_c0_g1, TRINITY_DN16654_c0_g1, TRINITY_DN17607_c0_g1, TRINITY_DN17624_c0_g1, TRINITY_DN17786_c0_g1, TRINITY_DN18453_c0_g2, TRINITY_DN18615_c0_g1, TRINITY_DN18943_c0_g1, TRINITY_DN18998_c0_g2, TRINITY_DN19325_c0_g1, TRINITY_DN20416_c1_g1, TRINITY_DN20705_c0_g2, TRINITY_DN20819_c0_g2, TRINITY_…
GO:0031984	1.65646e-49	1	100	153	organelle subcompartment	CC	1.26036e-46	CC organelle subcompartment	TRINITY_DN14515_c0_g1, TRINITY_DN17180_c0_g1, TRINITY_DN17716_c0_g1, TRINITY_DN17786_c0_g1, TRINITY_DN17968_c0_g1, TRINITY_DN18262_c0_g1, TRINITY_DN18593_c0_g1, TRINITY_DN18765_c0_g1, TRINITY_DN18789_c0_g1, TRINITY_DN18906_c0_g1, TRINITY_DN19048_c0_g1, TRINITY_DN19099_c0_g1, TRINITY_DN19353_c0_g2, TRINITY_DN19380_c0_g1, TRINITY_DN19464_c0_g1, TRINITY_DN19669_c0_g1, TRINITY_DN19790_c0_g1, TRINITY_…
GO:0009941	2.5277e-44	1	163	397	chloroplast envelope	CC	1.81013e-41	CC chloroplast envelope	TRINITY_DN14657_c0_g1, TRINITY_DN14760_c0_g1, TRINITY_DN15020_c0_g1, TRINITY_DN15171_c0_g1, TRINITY_DN15923_c0_g1, TRINITY_DN16210_c0_g1, TRINITY_DN16933_c0_g1, TRINITY_DN17078_c0_g1, TRINITY_DN17323_c0_g1, TRINITY_DN17669_c0_g1, TRINITY_DN17875_c0_g1, TRINITY_DN17977_c0_g1, TRINITY_DN18262_c0_g1, TRINITY_DN18453_c0_g2, TRINITY_DN18525_c0_g1, TRINITY_DN18579_c0_g1, TRINITY_DN18593_c0_g1, TRINITY_…
GO:0009526	2.9857e-43	1	163	403	plastid envelope	CC	2.01933e-40	CC plastid envelope	TRINITY_DN14657_c0_g1, TRINITY_DN14760_c0_g1, TRINITY_DN15020_c0_g1, TRINITY_DN15171_c0_g1, TRINITY_DN15923_c0_g1, TRINITY_DN16210_c0_g1, TRINITY_DN16933_c0_g1, TRINITY_DN17078_c0_g1, TRINITY_DN17323_c0_g1, TRINITY_DN17669_c0_g1, TRINITY_DN17875_c0_g1, TRINITY_DN17977_c0_g1, TRINITY_DN18262_c0_g1, TRINITY_DN18453_c0_g2, TRINITY_DN18525_c0_g1, TRINITY_DN18579_c0_g1, TRINITY_DN18593_c0_g1, TRINITY_…
GO:0015979	1.76144e-36	1	72	110	photosynthesis	BP	1.12862e-33	BP photosynthesis	TRINITY_DN14157_c0_g1, TRINITY_DN14722_c0_g3, TRINITY_DN15696_c0_g1, TRINITY_DN15735_c0_g1, TRINITY_DN15881_c0_g1, TRINITY_DN16182_c0_g1, TRINITY_DN16637_c0_g1, TRINITY_DN16654_c0_g1, TRINITY_DN17607_c0_g1, TRINITY_DN17624_c0_g1, TRINITY_DN17786_c0_g1, TRINITY_DN18615_c0_g1, TRINITY_DN18943_c0_g1, TRINITY_DN18998_c0_g2, TRINITY_DN19325_c0_g1, TRINITY_DN20448_c1_g2, TRINITY_DN20487_c0_g2, TRINITY_…
GO:0009523	3.12983e-35	1	48	54	photosystem II	CC	1.90513e-32	CC photosystem II	TRINITY_DN14157_c0_g1, TRINITY_DN15020_c0_g1, TRINITY_DN15735_c0_g1, TRINITY_DN17607_c0_g1, TRINITY_DN17624_c0_g1, TRINITY_DN17786_c0_g1, TRINITY_DN18615_c0_g1, TRINITY_DN18943_c0_g1, TRINITY_DN18998_c0_g2, TRINITY_DN19325_c0_g1, TRINITY_DN20416_c1_g1, TRINITY_DN21135_c0_g4, TRINITY_DN21358_c0_g1, TRINITY_DN21414_c0_g2, TRINITY_DN21597_c0_g1, TRINITY_DN21641_c2_g1, TRINITY_DN21655_c0_g3, TRINITY_…
GO:0031967	3.00948e-33	1	164	482	organelle envelope	CC	1.66534e-30	CC organelle envelope	TRINITY_DN14657_c0_g1, TRINITY_DN14760_c0_g1, TRINITY_DN15020_c0_g1, TRINITY_DN15171_c0_g1, TRINITY_DN15923_c0_g1, TRINITY_DN16210_c0_g1, TRINITY_DN16933_c0_g1, TRINITY_DN17078_c0_g1, TRINITY_DN17323_c0_g1, TRINITY_DN17669_c0_g1, TRINITY_DN17875_c0_g1, TRINITY_DN17977_c0_g1, TRINITY_DN18262_c0_g1, TRINITY_DN18453_c0_g2, TRINITY_DN18525_c0_g1, TRINITY_DN18579_c0_g1, TRINITY_DN18593_c0_g1, TRINITY_…
GO:0031975	3.00948e-33	1	164	482	envelope	CC	1.66534e-30	CC envelope	TRINITY_DN14657_c0_g1, TRINITY_DN14760_c0_g1, TRINITY_DN15020_c0_g1, TRINITY_DN15171_c0_g1, TRINITY_DN15923_c0_g1, TRINITY_DN16210_c0_g1, TRINITY_DN16933_c0_g1, TRINITY_DN17078_c0_g1, TRINITY_DN17323_c0_g1, TRINITY_DN17669_c0_g1, TRINITY_DN17875_c0_g1, TRINITY_DN17977_c0_g1, TRINITY_DN18262_c0_g1, TRINITY_DN18453_c0_g2, TRINITY_DN18525_c0_g1, TRINITY_DN18579_c0_g1, TRINITY_DN18593_c0_g1, TRINITY_…
GO:0009522	4.08374e-27	1	35	37	photosystem I	CC	2.16154e-24	CC photosystem I	TRINITY_DN14722_c0_g3, TRINITY_DN15020_c0_g1, TRINITY_DN16182_c0_g1, TRINITY_DN16654_c0_g1, TRINITY_DN18453_c0_g2, TRINITY_DN20416_c1_g1, TRINITY_DN20705_c0_g2, TRINITY_DN20819_c0_g2, TRINITY_DN21330_c0_g3, TRINITY_DN21414_c0_g2, TRINITY_DN22074_c0_g3, TRINITY_DN22316_c2_g1, TRINITY_DN22316_c2_g3, TRINITY_DN22685_c1_g1, TRINITY_DN22685_c1_g2, TRINITY_DN22956_c1_g2, TRINITY_DN22956_c1_g5, TRINITY_…
GO:0016168	2.49744e-26	1	32	33	chlorophyll binding	MF	1.26683e-23	MF chlorophyll binding	TRINITY_DN14722_c0_g3, TRINITY_DN15020_c0_g1, TRINITY_DN15923_c0_g1, TRINITY_DN18453_c0_g2, TRINITY_DN20416_c1_g1, TRINITY_DN21414_c0_g2, TRINITY_DN21655_c0_g3, TRINITY_DN22074_c0_g3, TRINITY_DN22211_c0_g1, TRINITY_DN22316_c2_g1, TRINITY_DN22316_c2_g3, TRINITY_DN22353_c4_g9, TRINITY_DN22925_c0_g2, TRINITY_DN22956_c1_g2, TRINITY_DN22956_c1_g5, TRINITY_DN22975_c0_g1, TRINITY_DN23150_c0_g1, TRINITY_…
GO:0031977	4.17835e-25	1	44	60	thylakoid lumen	CC	2.03469e-22	CC thylakoid lumen	TRINITY_DN15091_c0_g1, TRINITY_DN15696_c0_g1, TRINITY_DN16605_c0_g1, TRINITY_DN16606_c0_g1, TRINITY_DN16809_c0_g1, TRINITY_DN17041_c0_g1, TRINITY_DN17544_c0_g1, TRINITY_DN17607_c0_g1, TRINITY_DN17624_c0_g1, TRINITY_DN17786_c0_g1, TRINITY_DN17906_c0_g1, TRINITY_DN18017_c0_g1, TRINITY_DN18033_c0_g1, TRINITY_DN18765_c0_g1, TRINITY_DN19325_c0_g1, TRINITY_DN19353_c0_g2, TRINITY_DN19380_c0_g1, TRINITY_…
GO:0010287	4.70531e-24	1	44	63	plastoglobule	CC	2.20317e-21	CC plastoglobule	TRINITY_DN15020_c0_g1, TRINITY_DN15923_c0_g1, TRINITY_DN16319_c0_g1, TRINITY_DN18262_c0_g1, TRINITY_DN18453_c0_g2, TRINITY_DN19048_c0_g1, TRINITY_DN19099_c0_g1, TRINITY_DN19961_c0_g1, TRINITY_DN19989_c0_g3, TRINITY_DN20419_c0_g1, TRINITY_DN20470_c3_g1, TRINITY_DN20614_c2_g3, TRINITY_DN20870_c0_g1, TRINITY_DN20875_c1_g2, TRINITY_DN21330_c0_g3, TRINITY_DN21379_c0_g1, TRINITY_DN21446_c1_g1, TRINITY_…
GO:0031969	4.47015e-22	1	96	271	chloroplast membrane	CC	2.01554e-19	CC chloroplast membrane	TRINITY_DN15097_c0_g1, TRINITY_DN15319_c0_g1, TRINITY_DN16007_c0_g1, TRINITY_DN16210_c0_g1, TRINITY_DN16527_c0_g1, TRINITY_DN17078_c0_g1, TRINITY_DN17180_c0_g1, TRINITY_DN18368_c1_g1, TRINITY_DN18525_c0_g1, TRINITY_DN18614_c0_g1, TRINITY_DN18889_c0_g1, TRINITY_DN19067_c0_g1, TRINITY_DN19169_c0_g1, TRINITY_DN19196_c1_g1, TRINITY_DN19256_c0_g1, TRINITY_DN19375_c0_g2, TRINITY_DN19447_c0_g1, TRINITY_…
GO:0042170	2.36114e-21	1	97	280	plastid membrane	CC	1.02659e-18	CC plastid membrane	TRINITY_DN15097_c0_g1, TRINITY_DN15319_c0_g1, TRINITY_DN16007_c0_g1, TRINITY_DN16210_c0_g1, TRINITY_DN16527_c0_g1, TRINITY_DN17078_c0_g1, TRINITY_DN17180_c0_g1, TRINITY_DN18368_c1_g1, TRINITY_DN18525_c0_g1, TRINITY_DN18614_c0_g1, TRINITY_DN18889_c0_g1, TRINITY_DN19067_c0_g1, TRINITY_DN19169_c0_g1, TRINITY_DN19196_c1_g1, TRINITY_DN19256_c0_g1, TRINITY_DN19375_c0_g2, TRINITY_DN19447_c0_g1, TRINITY_…
GO:0016021	1.27979e-20	1	651	3634	integral component of membrane	CC	5.37246e-18	CC integral component of membrane	TRINITY_DN11792_c0_g1, TRINITY_DN13275_c0_g1, TRINITY_DN13300_c0_g1, TRINITY_DN13407_c0_g1, TRINITY_DN13480_c0_g1, TRINITY_DN13488_c0_g1, TRINITY_DN13793_c0_g1, TRINITY_DN13940_c0_g1, TRINITY_DN14164_c0_g1, TRINITY_DN14584_c0_g1, TRINITY_DN14722_c0_g3, TRINITY_DN14910_c0_g1, TRINITY_DN15020_c0_g1, TRINITY_DN15097_c0_g1, TRINITY_DN15102_c0_g1, TRINITY_DN15319_c0_g1, TRINITY_DN15347_c0_g1, TRINITY_…
GO:0015994	2.4451e-19	1	36	56	chlorophyll metabolic process	BP	9.9222e-17	BP chlorophyll metabolic process	TRINITY_DN17222_c0_g1, TRINITY_DN17518_c0_g1, TRINITY_DN18627_c0_g1, TRINITY_DN18789_c0_g1, TRINITY_DN20248_c1_g1, TRINITY_DN20298_c0_g1, TRINITY_DN20487_c0_g2, TRINITY_DN20505_c0_g1, TRINITY_DN20870_c0_g1, TRINITY_DN20903_c0_g1, TRINITY_DN21275_c0_g1, TRINITY_DN21329_c0_g2, TRINITY_DN21455_c0_g1, TRINITY_DN21617_c0_g1, TRINITY_DN21907_c1_g2, TRINITY_DN21936_c0_g1, TRINITY_DN22490_c0_g1, TRINITY_…
GO:0033013	1.60657e-18	1	41	73	tetrapyrrole metabolic process	BP	6.30915e-16	BP tetrapyrrole metabolic process	TRINITY_DN16637_c0_g1, TRINITY_DN17222_c0_g1, TRINITY_DN17518_c0_g1, TRINITY_DN18627_c0_g1, TRINITY_DN18789_c0_g1, TRINITY_DN20248_c1_g1, TRINITY_DN20298_c0_g1, TRINITY_DN20487_c0_g2, TRINITY_DN20505_c0_g1, TRINITY_DN20870_c0_g1, TRINITY_DN20903_c0_g1, TRINITY_DN21275_c0_g1, TRINITY_DN21329_c0_g2, TRINITY_DN21455_c0_g1, TRINITY_DN21617_c0_g1, TRINITY_DN21907_c1_g2, TRINITY_DN21936_c0_g1, TRINITY_…
GO:0031224	3.83903e-18	1	660	3775	intrinsic component of membrane	CC	1.46051e-15	CC intrinsic component of membrane	TRINITY_DN11792_c0_g1, TRINITY_DN13275_c0_g1, TRINITY_DN13300_c0_g1, TRINITY_DN13407_c0_g1, TRINITY_DN13480_c0_g1, TRINITY_DN13488_c0_g1, TRINITY_DN13793_c0_g1, TRINITY_DN13940_c0_g1, TRINITY_DN14164_c0_g1, TRINITY_DN14584_c0_g1, TRINITY_DN14722_c0_g3, TRINITY_DN14910_c0_g1, TRINITY_DN15020_c0_g1, TRINITY_DN15097_c0_g1, TRINITY_DN15102_c0_g1, TRINITY_DN15319_c0_g1, TRINITY_DN15347_c0_g1, TRINITY_…
GO:0006778	6.80919e-18	1	39	69	porphyrin-containing compound metabolic process	BP	2.51197e-15	BP porphyrin-containing compound metabolic process	TRINITY_DN16637_c0_g1, TRINITY_DN17222_c0_g1, TRINITY_DN17518_c0_g1, TRINITY_DN18627_c0_g1, TRINITY_DN18789_c0_g1, TRINITY_DN20248_c1_g1, TRINITY_DN20298_c0_g1, TRINITY_DN20487_c0_g2, TRINITY_DN20505_c0_g1, TRINITY_DN20870_c0_g1, TRINITY_DN20903_c0_g1, TRINITY_DN21275_c0_g1, TRINITY_DN21329_c0_g2, TRINITY_DN21455_c0_g1, TRINITY_DN21617_c0_g1, TRINITY_DN21907_c1_g2, TRINITY_DN21936_c0_g1, TRINITY_…
GO:0009767	7.77106e-18	1	27	35	photosynthetic electron transport chain	BP	2.7825e-15	BP photosynthetic electron transport chain	TRINITY_DN14515_c0_g1, TRINITY_DN17968_c0_g1, TRINITY_DN19790_c0_g1, TRINITY_DN19870_c0_g1, TRINITY_DN19974_c0_g1, TRINITY_DN20565_c0_g1, TRINITY_DN20819_c0_g2, TRINITY_DN21597_c0_g1, TRINITY_DN22685_c1_g1, TRINITY_DN22685_c1_g2, TRINITY_DN22925_c0_g2, TRINITY_DN23071_c0_g1, TRINITY_DN23346_c1_g3, TRINITY_DN23475_c0_g1, TRINITY_DN23557_c2_g3, TRINITY_DN23737_c0_g1, TRINITY_DN24454_c0_g3, TRINITY_…
GO:0009543	2.35565e-17	1	32	46	chloroplast thylakoid lumen	CC	7.96603e-15	CC chloroplast thylakoid lumen	TRINITY_DN15091_c0_g1, TRINITY_DN15696_c0_g1, TRINITY_DN16605_c0_g1, TRINITY_DN16606_c0_g1, TRINITY_DN16809_c0_g1, TRINITY_DN17544_c0_g1, TRINITY_DN17607_c0_g1, TRINITY_DN17624_c0_g1, TRINITY_DN17786_c0_g1, TRINITY_DN17906_c0_g1, TRINITY_DN18017_c0_g1, TRINITY_DN18033_c0_g1, TRINITY_DN18765_c0_g1, TRINITY_DN19325_c0_g1, TRINITY_DN19380_c0_g1, TRINITY_DN19657_c0_g1, TRINITY_DN19669_c0_g1, TRINITY_…
GO:0031978	2.35565e-17	1	32	46	plastid thylakoid lumen	CC	7.96603e-15	CC plastid thylakoid lumen	TRINITY_DN15091_c0_g1, TRINITY_DN15696_c0_g1, TRINITY_DN16605_c0_g1, TRINITY_DN16606_c0_g1, TRINITY_DN16809_c0_g1, TRINITY_DN17544_c0_g1, TRINITY_DN17607_c0_g1, TRINITY_DN17624_c0_g1, TRINITY_DN17786_c0_g1, TRINITY_DN17906_c0_g1, TRINITY_DN18017_c0_g1, TRINITY_DN18033_c0_g1, TRINITY_DN18765_c0_g1, TRINITY_DN19325_c0_g1, TRINITY_DN19380_c0_g1, TRINITY_DN19657_c0_g1, TRINITY_DN19669_c0_g1, TRINITY_…
GO:0009765	9.69501e-17	1	21	22	photosynthesis, light harvesting	BP	3.18992e-14	BP photosynthesis, light harvesting	TRINITY_DN15020_c0_g1, TRINITY_DN15923_c0_g1, TRINITY_DN18453_c0_g2, TRINITY_DN20416_c1_g1, TRINITY_DN21414_c0_g2, TRINITY_DN21655_c0_g3, TRINITY_DN22074_c0_g3, TRINITY_DN22685_c1_g1, TRINITY_DN22685_c1_g2, TRINITY_DN22956_c1_g2, TRINITY_DN22956_c1_g5, TRINITY_DN23150_c0_g1, TRINITY_DN25274_c2_g1, TRINITY_DN25931_c3_g1, TRINITY_DN25931_c3_g2, TRINITY_DN26240_c1_g1, TRINITY_DN26377_c1_g1, TRINITY_…
GO:0016020	2.22612e-16	1	821	4985	membrane	CC	7.1318e-14	CC membrane	TRINITY_DN11792_c0_g1, TRINITY_DN13300_c0_g1, TRINITY_DN13488_c0_g1, TRINITY_DN13606_c1_g1, TRINITY_DN13793_c0_g1, TRINITY_DN13903_c0_g1, TRINITY_DN13949_c0_g1, TRINITY_DN14127_c0_g1, TRINITY_DN14157_c0_g1, TRINITY_DN14164_c0_g1, TRINITY_DN14515_c0_g1, TRINITY_DN14584_c0_g1, TRINITY_DN14618_c0_g1, TRINITY_DN14722_c0_g3, TRINITY_DN14910_c0_g1, TRINITY_DN15020_c0_g1, TRINITY_DN15097_c0_g1, TRINITY_…
GO:0042440	3.99537e-16	1	55	133	pigment metabolic process	BP	1.24717e-13	BP pigment metabolic process	TRINITY_DN16637_c0_g1, TRINITY_DN17222_c0_g1, TRINITY_DN17238_c0_g1, TRINITY_DN17518_c0_g1, TRINITY_DN17536_c0_g1, TRINITY_DN18627_c0_g1, TRINITY_DN18789_c0_g1, TRINITY_DN19169_c0_g1, TRINITY_DN19256_c0_g1, TRINITY_DN19731_c3_g1, TRINITY_DN19912_c0_g1, TRINITY_DN20248_c1_g1, TRINITY_DN20298_c0_g1, TRINITY_DN20487_c0_g2, TRINITY_DN20505_c0_g1, TRINITY_DN20870_c0_g1, TRINITY_DN20903_c0_g1, TRINITY_…
GO:0055114	4.45628e-16	1	234	1048	oxidation-reduction process	BP	1.35627e-13	BP oxidation-reduction process	TRINITY_DN13793_c0_g1, TRINITY_DN14164_c0_g1, TRINITY_DN14515_c0_g1, TRINITY_DN14584_c0_g1, TRINITY_DN15168_c0_g1, TRINITY_DN15541_c0_g1, TRINITY_DN15696_c0_g1, TRINITY_DN15707_c0_g1, TRINITY_DN15881_c0_g1, TRINITY_DN15906_c0_g1, TRINITY_DN16465_c0_g1, TRINITY_DN16637_c0_g1, TRINITY_DN16875_c0_g1, TRINITY_DN16911_c0_g1, TRINITY_DN17100_c0_g1, TRINITY_DN17136_c0_g1, TRINITY_DN17222_c0_g1, TRINITY_…
GO:0016491	1.63253e-15	1	274	1278	oxidoreductase activity	MF	4.84741e-13	MF oxidoreductase activity	TRINITY_DN11898_c0_g1, TRINITY_DN13395_c0_g1, TRINITY_DN13793_c0_g1, TRINITY_DN14164_c0_g1, TRINITY_DN14565_c0_g1, TRINITY_DN14584_c0_g1, TRINITY_DN14657_c0_g1, TRINITY_DN14722_c0_g3, TRINITY_DN15541_c0_g1, TRINITY_DN15664_c0_g1, TRINITY_DN15707_c0_g1, TRINITY_DN15881_c0_g1, TRINITY_DN15906_c0_g1, TRINITY_DN16007_c0_g1, TRINITY_DN16465_c0_g1, TRINITY_DN16637_c0_g1, TRINITY_DN16719_c0_g1, TRINITY_…
GO:0044425	2.64115e-15	1	712	4247	membrane part	CC	7.65557e-13	CC membrane part	TRINITY_DN11792_c0_g1, TRINITY_DN13275_c0_g1, TRINITY_DN13300_c0_g1, TRINITY_DN13407_c0_g1, TRINITY_DN13480_c0_g1, TRINITY_DN13488_c0_g1, TRINITY_DN13793_c0_g1, TRINITY_DN13903_c0_g1, TRINITY_DN13940_c0_g1, TRINITY_DN14157_c0_g1, TRINITY_DN14164_c0_g1, TRINITY_DN14584_c0_g1, TRINITY_DN14618_c0_g1, TRINITY_DN14722_c0_g3, TRINITY_DN14910_c0_g1, TRINITY_DN15020_c0_g1, TRINITY_DN15097_c0_g1, TRINITY_…
GO:0046906	4.67033e-15	1	90	281	tetrapyrrole binding	MF	1.32225e-12	MF tetrapyrrole binding	TRINITY_DN14164_c0_g1, TRINITY_DN14584_c0_g1, TRINITY_DN14722_c0_g3, TRINITY_DN15020_c0_g1, TRINITY_DN15541_c0_g1, TRINITY_DN15696_c0_g1, TRINITY_DN15906_c0_g1, TRINITY_DN15923_c0_g1, TRINITY_DN17422_c0_g1, TRINITY_DN17809_c0_g1, TRINITY_DN18054_c0_g1, TRINITY_DN18099_c0_g1, TRINITY_DN18399_c0_g4, TRINITY_DN18399_c0_g5, TRINITY_DN18453_c0_g2, TRINITY_DN18472_c0_g2, TRINITY_DN18626_c0_g1, TRINITY_…
GO:0015995	5.43851e-15	1	24	34	chlorophyll biosynthetic process	BP	1.50474e-12	BP chlorophyll biosynthetic process	TRINITY_DN17222_c0_g1, TRINITY_DN18627_c0_g1, TRINITY_DN18789_c0_g1, TRINITY_DN20248_c1_g1, TRINITY_DN20298_c0_g1, TRINITY_DN20903_c0_g1, TRINITY_DN21275_c0_g1, TRINITY_DN21329_c0_g2, TRINITY_DN21455_c0_g1, TRINITY_DN21907_c1_g2, TRINITY_DN21936_c0_g1, TRINITY_DN22490_c0_g1, TRINITY_DN22569_c2_g1, TRINITY_DN23051_c1_g2, TRINITY_DN24037_c0_g2, TRINITY_DN24050_c0_g1, TRINITY_DN24050_c0_g2, TRINITY_…
GO:0009768	7.40317e-14	1	16	16	photosynthesis, light harvesting in photosystem I	BP	2.0028e-11	BP photosynthesis, light harvesting in photosystem I	TRINITY_DN15020_c0_g1, TRINITY_DN15923_c0_g1, TRINITY_DN18453_c0_g2, TRINITY_DN21655_c0_g3, TRINITY_DN22074_c0_g3, TRINITY_DN22685_c1_g1, TRINITY_DN22685_c1_g2, TRINITY_DN22956_c1_g2, TRINITY_DN22956_c1_g5, TRINITY_DN23150_c0_g1, TRINITY_DN26240_c1_g1, TRINITY_DN26377_c1_g1, TRINITY_DN26377_c1_g3, TRINITY_DN26377_c1_g5, TRINITY_DN26563_c1_g7, TRINITY_DN26563_c1_g8
GO:0018298	9.402e-14	1	30	58	protein-chromophore linkage	BP	2.45398e-11	BP protein-chromophore linkage	TRINITY_DN14722_c0_g3, TRINITY_DN15020_c0_g1, TRINITY_DN15923_c0_g1, TRINITY_DN18453_c0_g2, TRINITY_DN20416_c1_g1, TRINITY_DN21414_c0_g2, TRINITY_DN21655_c0_g3, TRINITY_DN22074_c0_g3, TRINITY_DN22925_c0_g2, TRINITY_DN22956_c1_g2, TRINITY_DN22956_c1_g5, TRINITY_DN22975_c0_g1, TRINITY_DN23150_c0_g1, TRINITY_DN24281_c0_g1, TRINITY_DN24355_c0_g1, TRINITY_DN24548_c0_g3, TRINITY_DN25191_c0_g1, TRINITY_…
GO:0005576	9.47404e-14	1	172	743	extracellular region	CC	2.45398e-11	CC extracellular region	TRINITY_DN13257_c0_g1, TRINITY_DN14127_c0_g1, TRINITY_DN14341_c0_g1, TRINITY_DN14691_c0_g1, TRINITY_DN15563_c0_g1, TRINITY_DN15656_c0_g1, TRINITY_DN15677_c0_g1, TRINITY_DN15707_c0_g1, TRINITY_DN15718_c0_g1, TRINITY_DN15741_c0_g1, TRINITY_DN15950_c0_g1, TRINITY_DN15982_c0_g1, TRINITY_DN16258_c0_g1, TRINITY_DN16432_c0_g2, TRINITY_DN16553_c0_g1, TRINITY_DN16575_c0_g1, TRINITY_DN16710_c0_g1, TRINITY_…
GO:0031409	4.49665e-13	1	15	15	pigment binding	MF	1.14046e-10	MF pigment binding	TRINITY_DN15020_c0_g1, TRINITY_DN15923_c0_g1, TRINITY_DN18453_c0_g2, TRINITY_DN21655_c0_g3, TRINITY_DN22074_c0_g3, TRINITY_DN22353_c4_g9, TRINITY_DN22956_c1_g2, TRINITY_DN22956_c1_g5, TRINITY_DN23150_c0_g1, TRINITY_DN26240_c1_g1, TRINITY_DN26377_c1_g1, TRINITY_DN26377_c1_g3, TRINITY_DN26377_c1_g5, TRINITY_DN26563_c1_g7, TRINITY_DN26563_c1_g8
GO:0046148	5.57586e-13	1	44	108	pigment biosynthetic process	BP	1.38532e-10	BP pigment biosynthetic process	TRINITY_DN17222_c0_g1, TRINITY_DN17238_c0_g1, TRINITY_DN17536_c0_g1, TRINITY_DN18627_c0_g1, TRINITY_DN18789_c0_g1, TRINITY_DN19169_c0_g1, TRINITY_DN19256_c0_g1, TRINITY_DN19731_c3_g1, TRINITY_DN19912_c0_g1, TRINITY_DN20248_c1_g1, TRINITY_DN20298_c0_g1, TRINITY_DN20903_c0_g1, TRINITY_DN21275_c0_g1, TRINITY_DN21314_c0_g4, TRINITY_DN21329_c0_g2, TRINITY_DN21455_c0_g1, TRINITY_DN21907_c1_g2, TRINITY_…
GO:0033014	1.25955e-12	1	27	49	tetrapyrrole biosynthetic process	BP	3.06675e-10	BP tetrapyrrole biosynthetic process	TRINITY_DN17222_c0_g1, TRINITY_DN18627_c0_g1, TRINITY_DN18789_c0_g1, TRINITY_DN20248_c1_g1, TRINITY_DN20298_c0_g1, TRINITY_DN20903_c0_g1, TRINITY_DN21275_c0_g1, TRINITY_DN21329_c0_g2, TRINITY_DN21455_c0_g1, TRINITY_DN21907_c1_g2, TRINITY_DN21936_c0_g1, TRINITY_DN22490_c0_g1, TRINITY_DN22569_c2_g1, TRINITY_DN23051_c1_g2, TRINITY_DN23161_c1_g1, TRINITY_DN23161_c1_g3, TRINITY_DN24037_c0_g2, TRINITY_…
GO:0003824	1.51419e-12	1	1111	7335	catalytic activity	MF	3.61447e-10	MF catalytic activity	TRINITY_DN11792_c0_g1, TRINITY_DN11898_c0_g1, TRINITY_DN12887_c0_g1, TRINITY_DN13257_c0_g1, TRINITY_DN13275_c0_g1, TRINITY_DN13300_c0_g1, TRINITY_DN13395_c0_g1, TRINITY_DN13407_c0_g1, TRINITY_DN13480_c0_g1, TRINITY_DN13488_c0_g1, TRINITY_DN13606_c1_g1, TRINITY_DN13613_c0_g1, TRINITY_DN13793_c0_g1, TRINITY_DN14164_c0_g1, TRINITY_DN14245_c0_g1, TRINITY_DN14387_c0_g1, TRINITY_DN14543_c0_g1, TRINITY_…
GO:0009528	1.84362e-12	1	36	83	plastid inner membrane	CC	4.3162e-10	CC plastid inner membrane	TRINITY_DN15097_c0_g1, TRINITY_DN15319_c0_g1, TRINITY_DN16527_c0_g1, TRINITY_DN17078_c0_g1, TRINITY_DN18889_c0_g1, TRINITY_DN19447_c0_g1, TRINITY_DN19447_c0_g3, TRINITY_DN20487_c0_g2, TRINITY_DN20494_c0_g1, TRINITY_DN20972_c2_g1, TRINITY_DN21168_c0_g1, TRINITY_DN21274_c5_g1, TRINITY_DN21431_c0_g1, TRINITY_DN21455_c0_g1, TRINITY_DN21854_c0_g1, TRINITY_DN22275_c2_g2, TRINITY_DN22534_c3_g3, TRINITY_…
GO:0006091	2.11028e-12	1	69	223	generation of precursor metabolites and energy	BP	4.84727e-10	BP generation of precursor metabolites and energy	TRINITY_DN14515_c0_g1, TRINITY_DN15020_c0_g1, TRINITY_DN15541_c0_g1, TRINITY_DN15923_c0_g1, TRINITY_DN17180_c0_g1, TRINITY_DN17283_c0_g2, TRINITY_DN17968_c0_g1, TRINITY_DN18453_c0_g2, TRINITY_DN19790_c0_g1, TRINITY_DN19870_c0_g1, TRINITY_DN19974_c0_g1, TRINITY_DN20023_c0_g1, TRINITY_DN20416_c1_g1, TRINITY_DN20565_c0_g1, TRINITY_DN20819_c0_g2, TRINITY_DN21096_c1_g1, TRINITY_DN21358_c0_g1, TRINITY_…
GO:0006779	2.48783e-12	1	25	44	porphyrin-containing compound biosynthetic process	BP	5.60867e-10	BP porphyrin-containing compound biosynthetic process	TRINITY_DN17222_c0_g1, TRINITY_DN18627_c0_g1, TRINITY_DN18789_c0_g1, TRINITY_DN20248_c1_g1, TRINITY_DN20298_c0_g1, TRINITY_DN20903_c0_g1, TRINITY_DN21275_c0_g1, TRINITY_DN21329_c0_g2, TRINITY_DN21455_c0_g1, TRINITY_DN21907_c1_g2, TRINITY_DN21936_c0_g1, TRINITY_DN22490_c0_g1, TRINITY_DN22569_c2_g1, TRINITY_DN23051_c1_g2, TRINITY_DN24037_c0_g2, TRINITY_DN24050_c0_g1, TRINITY_DN24050_c0_g2, TRINITY_…
GO:0010207	5.86708e-12	1	16	18	photosystem II assembly	BP	1.29865e-09	BP photosystem II assembly	TRINITY_DN17544_c0_g1, TRINITY_DN18029_c0_g1, TRINITY_DN18793_c0_g1, TRINITY_DN18906_c0_g1, TRINITY_DN19067_c0_g1, TRINITY_DN20487_c0_g2, TRINITY_DN20640_c0_g3, TRINITY_DN22905_c1_g2, TRINITY_DN23432_c0_g1, TRINITY_DN24520_c1_g1, TRINITY_DN24520_c1_g3, TRINITY_DN24801_c0_g1, TRINITY_DN25451_c3_g1, TRINITY_DN26127_c1_g2, TRINITY_DN26563_c1_g7, TRINITY_DN26563_c1_g8
GO:0009668	6.75209e-12	1	20	28	plastid membrane organization	BP	1.4421e-09	BP plastid membrane organization	TRINITY_DN17180_c0_g1, TRINITY_DN18452_c0_g1, TRINITY_DN19611_c0_g1, TRINITY_DN20487_c0_g2, TRINITY_DN21168_c0_g1, TRINITY_DN21182_c3_g1, TRINITY_DN21274_c5_g1, TRINITY_DN21453_c0_g1, TRINITY_DN21809_c1_g3, TRINITY_DN22110_c0_g6, TRINITY_DN22242_c0_g2, TRINITY_DN22242_c0_g3, TRINITY_DN22353_c4_g9, TRINITY_DN23432_c0_g1, TRINITY_DN23763_c0_g1, TRINITY_DN23764_c0_g1, TRINITY_DN24165_c1_g1, TRINITY_…
GO:0010027	6.75209e-12	1	20	28	thylakoid membrane organization	BP	1.4421e-09	BP thylakoid membrane organization	TRINITY_DN17180_c0_g1, TRINITY_DN18452_c0_g1, TRINITY_DN19611_c0_g1, TRINITY_DN20487_c0_g2, TRINITY_DN21168_c0_g1, TRINITY_DN21182_c3_g1, TRINITY_DN21274_c5_g1, TRINITY_DN21453_c0_g1, TRINITY_DN21809_c1_g3, TRINITY_DN22110_c0_g6, TRINITY_DN22242_c0_g2, TRINITY_DN22242_c0_g3, TRINITY_DN22353_c4_g9, TRINITY_DN23432_c0_g1, TRINITY_DN23763_c0_g1, TRINITY_DN23764_c0_g1, TRINITY_DN24165_c1_g1, TRINITY_…
GO:0004672	8.92161e-12	1	215	1090	protein kinase activity	MF	1.87261e-09	MF protein kinase activity	TRINITY_DN15324_c0_g1, TRINITY_DN15360_c0_g1, TRINITY_DN15846_c0_g1, TRINITY_DN16261_c0_g1, TRINITY_DN16535_c0_g1, TRINITY_DN16604_c1_g1, TRINITY_DN16796_c0_g1, TRINITY_DN16854_c0_g1, TRINITY_DN17113_c0_g1, TRINITY_DN17295_c0_g1, TRINITY_DN17901_c0_g1, TRINITY_DN18723_c0_g2, TRINITY_DN19198_c1_g2, TRINITY_DN19311_c0_g1, TRINITY_DN19589_c0_g1, TRINITY_DN19796_c0_g1, TRINITY_DN19961_c0_g1, TRINITY_…
GO:0009706	1.30764e-11	1	34	80	chloroplast inner membrane	CC	2.69817e-09	CC chloroplast inner membrane	TRINITY_DN15097_c0_g1, TRINITY_DN15319_c0_g1, TRINITY_DN16527_c0_g1, TRINITY_DN18889_c0_g1, TRINITY_DN19447_c0_g1, TRINITY_DN19447_c0_g3, TRINITY_DN20494_c0_g1, TRINITY_DN20972_c2_g1, TRINITY_DN21168_c0_g1, TRINITY_DN21274_c5_g1, TRINITY_DN21431_c0_g1, TRINITY_DN21455_c0_g1, TRINITY_DN21854_c0_g1, TRINITY_DN22275_c2_g2, TRINITY_DN22534_c3_g3, TRINITY_DN22956_c1_g1, TRINITY_DN22973_c0_g1, TRINITY_…
GO:0019253	3.16493e-11	1	16	20	reductive pentose-phosphate cycle	BP	6.31637e-09	BP reductive pentose-phosphate cycle	TRINITY_DN15664_c0_g1, TRINITY_DN19173_c0_g1, TRINITY_DN22200_c0_g1, TRINITY_DN22200_c0_g2, TRINITY_DN22200_c0_g4, TRINITY_DN22200_c0_g5, TRINITY_DN22377_c0_g1, TRINITY_DN22399_c4_g3, TRINITY_DN22399_c4_g5, TRINITY_DN22583_c0_g3, TRINITY_DN23362_c0_g3, TRINITY_DN23893_c1_g1, TRINITY_DN24331_c2_g1, TRINITY_DN25487_c3_g1, TRINITY_DN25883_c4_g1, TRINITY_DN26733_c1_g2
GO:0019685	3.16493e-11	1	16	20	photosynthesis, dark reaction	BP	6.31637e-09	BP photosynthesis, dark reaction	TRINITY_DN15664_c0_g1, TRINITY_DN19173_c0_g1, TRINITY_DN22200_c0_g1, TRINITY_DN22200_c0_g2, TRINITY_DN22200_c0_g4, TRINITY_DN22200_c0_g5, TRINITY_DN22377_c0_g1, TRINITY_DN22399_c4_g3, TRINITY_DN22399_c4_g5, TRINITY_DN22583_c0_g3, TRINITY_DN23362_c0_g3, TRINITY_DN23893_c1_g1, TRINITY_DN24331_c2_g1, TRINITY_DN25487_c3_g1, TRINITY_DN25883_c4_g1, TRINITY_DN26733_c1_g2
GO:0044710	4.93147e-11	1	614	3781	single-organism metabolic process	BP	9.68317e-09	BP single-organism metabolic process	TRINITY_DN11792_c0_g1, TRINITY_DN13257_c0_g1, TRINITY_DN13275_c0_g1, TRINITY_DN13300_c0_g1, TRINITY_DN13407_c0_g1, TRINITY_DN13606_c1_g1, TRINITY_DN13613_c0_g1, TRINITY_DN13793_c0_g1, TRINITY_DN13940_c0_g1, TRINITY_DN14164_c0_g1, TRINITY_DN14245_c0_g1, TRINITY_DN14515_c0_g1, TRINITY_DN14565_c0_g1, TRINITY_DN14584_c0_g1, TRINITY_DN14634_c0_g1, TRINITY_DN14657_c0_g1, TRINITY_DN14691_c0_g1, TRINITY_…
GO:0006721	7.87773e-11	1	51	150	terpenoid metabolic process	BP	1.52228e-08	BP terpenoid metabolic process	TRINITY_DN14565_c0_g1, TRINITY_DN14584_c0_g1, TRINITY_DN16007_c0_g1, TRINITY_DN16976_c0_g1, TRINITY_DN17238_c0_g1, TRINITY_DN17536_c0_g1, TRINITY_DN19169_c0_g1, TRINITY_DN19225_c0_g1, TRINITY_DN19256_c0_g1, TRINITY_DN19407_c0_g1, TRINITY_DN19912_c0_g1, TRINITY_DN20298_c0_g1, TRINITY_DN20432_c1_g2, TRINITY_DN20528_c0_g1, TRINITY_DN20614_c2_g3, TRINITY_DN21396_c3_g1, TRINITY_DN21839_c0_g2, TRINITY_…
GO:0004674	8.31826e-11	1	201	1010	protein serine/threonine kinase activity	MF	1.58229e-08	MF protein serine/threonine kinase activity	TRINITY_DN15324_c0_g1, TRINITY_DN15846_c0_g1, TRINITY_DN16261_c0_g1, TRINITY_DN16535_c0_g1, TRINITY_DN16604_c1_g1, TRINITY_DN16796_c0_g1, TRINITY_DN16854_c0_g1, TRINITY_DN17113_c0_g1, TRINITY_DN17295_c0_g1, TRINITY_DN17901_c0_g1, TRINITY_DN18723_c0_g2, TRINITY_DN19198_c1_g2, TRINITY_DN19311_c0_g1, TRINITY_DN19589_c0_g1, TRINITY_DN19796_c0_g1, TRINITY_DN19986_c1_g3, TRINITY_DN20427_c1_g1, TRINITY_…
GO:0010319	1.39885e-10	1	17	24	stromule	CC	2.61993e-08	CC stromule	TRINITY_DN18719_c0_g1, TRINITY_DN19218_c0_g1, TRINITY_DN20487_c0_g2, TRINITY_DN22200_c0_g2, TRINITY_DN22646_c0_g1, TRINITY_DN23057_c0_g1, TRINITY_DN23362_c0_g3, TRINITY_DN23762_c3_g1, TRINITY_DN23893_c1_g1, TRINITY_DN24227_c0_g1, TRINITY_DN25008_c2_g1, TRINITY_DN25176_c2_g2, TRINITY_DN25177_c1_g1, TRINITY_DN25303_c0_g3, TRINITY_DN25883_c4_g1, TRINITY_DN26123_c1_g1, TRINITY_DN26445_c0_g4
GO:0022900	1.81635e-10	1	37	93	electron transport chain	BP	3.35035e-08	BP electron transport chain	TRINITY_DN14515_c0_g1, TRINITY_DN15541_c0_g1, TRINITY_DN17283_c0_g2, TRINITY_DN17968_c0_g1, TRINITY_DN19790_c0_g1, TRINITY_DN19870_c0_g1, TRINITY_DN19974_c0_g1, TRINITY_DN20565_c0_g1, TRINITY_DN20819_c0_g2, TRINITY_DN21597_c0_g1, TRINITY_DN21915_c0_g2, TRINITY_DN22092_c0_g1, TRINITY_DN22092_c0_g3, TRINITY_DN22685_c1_g1, TRINITY_DN22685_c1_g2, TRINITY_DN22925_c0_g2, TRINITY_DN22952_c2_g3, TRINITY_…
GO:0004497	2.59686e-10	1	65	215	monooxygenase activity	MF	4.71854e-08	MF monooxygenase activity	TRINITY_DN14164_c0_g1, TRINITY_DN14584_c0_g1, TRINITY_DN15664_c0_g1, TRINITY_DN15906_c0_g1, TRINITY_DN16007_c0_g1, TRINITY_DN17422_c0_g1, TRINITY_DN17716_c0_g1, TRINITY_DN17809_c0_g1, TRINITY_DN18054_c0_g1, TRINITY_DN18099_c0_g1, TRINITY_DN18399_c0_g4, TRINITY_DN18399_c0_g5, TRINITY_DN18438_c0_g4, TRINITY_DN18472_c0_g2, TRINITY_DN18626_c0_g1, TRINITY_DN18626_c0_g2, TRINITY_DN19169_c0_g1, TRINITY_…
GO:0019684	2.68774e-10	1	11	12	photosynthesis, light reaction	BP	4.81185e-08	BP photosynthesis, light reaction	TRINITY_DN17180_c0_g1, TRINITY_DN21358_c0_g1, TRINITY_DN21915_c0_g2, TRINITY_DN22925_c0_g2, TRINITY_DN23942_c1_g1, TRINITY_DN24548_c0_g3, TRINITY_DN25396_c3_g5, TRINITY_DN26733_c1_g2, TRINITY_DN26751_c1_g3, TRINITY_DN26798_c2_g1, TRINITY_DN26805_c2_g5
GO:0006720	9.95169e-10	1	56	182	isoprenoid metabolic process	BP	1.75582e-07	BP isoprenoid metabolic process	TRINITY_DN14565_c0_g1, TRINITY_DN14584_c0_g1, TRINITY_DN14880_c0_g1, TRINITY_DN16007_c0_g1, TRINITY_DN16976_c0_g1, TRINITY_DN17238_c0_g1, TRINITY_DN17536_c0_g1, TRINITY_DN19169_c0_g1, TRINITY_DN19225_c0_g1, TRINITY_DN19256_c0_g1, TRINITY_DN19407_c0_g1, TRINITY_DN19912_c0_g1, TRINITY_DN20298_c0_g1, TRINITY_DN20432_c1_g2, TRINITY_DN20528_c0_g1, TRINITY_DN20614_c2_g3, TRINITY_DN21396_c3_g1, TRINITY_…
GO:0016114	1.07534e-09	1	45	131	terpenoid biosynthetic process	BP	1.87018e-07	BP terpenoid biosynthetic process	TRINITY_DN14565_c0_g1, TRINITY_DN14584_c0_g1, TRINITY_DN16007_c0_g1, TRINITY_DN16976_c0_g1, TRINITY_DN17238_c0_g1, TRINITY_DN17536_c0_g1, TRINITY_DN19169_c0_g1, TRINITY_DN19225_c0_g1, TRINITY_DN19256_c0_g1, TRINITY_DN19407_c0_g1, TRINITY_DN19912_c0_g1, TRINITY_DN20298_c0_g1, TRINITY_DN20432_c1_g2, TRINITY_DN20528_c0_g1, TRINITY_DN21396_c3_g1, TRINITY_DN21839_c0_g2, TRINITY_DN22064_c0_g1, TRINITY_…
GO:0044711	1.09417e-09	1	288	1584	single-organism biosynthetic process	BP	1.87612e-07	BP single-organism biosynthetic process	TRINITY_DN11792_c0_g1, TRINITY_DN13300_c0_g1, TRINITY_DN13407_c0_g1, TRINITY_DN13606_c1_g1, TRINITY_DN13793_c0_g1, TRINITY_DN13940_c0_g1, TRINITY_DN14565_c0_g1, TRINITY_DN14584_c0_g1, TRINITY_DN14880_c0_g1, TRINITY_DN15537_c0_g1, TRINITY_DN15664_c0_g1, TRINITY_DN15665_c0_g1, TRINITY_DN15887_c0_g1, TRINITY_DN15896_c0_g1, TRINITY_DN16007_c0_g1, TRINITY_DN16531_c0_g1, TRINITY_DN16976_c0_g1, TRINITY_…
GO:0016773	2.86163e-09	1	224	1222	phosphotransferase activity, alcohol group as acceptor	MF	4.83855e-07	MF phosphotransferase activity, alcohol group as acceptor	TRINITY_DN14387_c0_g1, TRINITY_DN15324_c0_g1, TRINITY_DN15360_c0_g1, TRINITY_DN15846_c0_g1, TRINITY_DN16261_c0_g1, TRINITY_DN16535_c0_g1, TRINITY_DN16604_c1_g1, TRINITY_DN16796_c0_g1, TRINITY_DN16854_c0_g1, TRINITY_DN17113_c0_g1, TRINITY_DN17295_c0_g1, TRINITY_DN17901_c0_g1, TRINITY_DN18723_c0_g2, TRINITY_DN19198_c1_g2, TRINITY_DN19311_c0_g1, TRINITY_DN19589_c0_g1, TRINITY_DN19673_c0_g1, TRINITY_…
GO:0009654	4.0037e-09	1	14	19	photosystem II oxygen evolving complex	CC	6.67686e-07	CC photosystem II oxygen evolving complex	TRINITY_DN15735_c0_g1, TRINITY_DN17607_c0_g1, TRINITY_DN17624_c0_g1, TRINITY_DN17786_c0_g1, TRINITY_DN19325_c0_g1, TRINITY_DN21358_c0_g1, TRINITY_DN21597_c0_g1, TRINITY_DN21716_c0_g1, TRINITY_DN22905_c1_g2, TRINITY_DN23993_c2_g1, TRINITY_DN24396_c3_g2, TRINITY_DN24732_c0_g1, TRINITY_DN25967_c0_g2, TRINITY_DN26269_c0_g1
GO:0016301	4.46043e-09	1	237	1314	kinase activity	MF	7.33802e-07	MF kinase activity	TRINITY_DN14387_c0_g1, TRINITY_DN15324_c0_g1, TRINITY_DN15360_c0_g1, TRINITY_DN15846_c0_g1, TRINITY_DN16261_c0_g1, TRINITY_DN16535_c0_g1, TRINITY_DN16604_c1_g1, TRINITY_DN16796_c0_g1, TRINITY_DN16854_c0_g1, TRINITY_DN17113_c0_g1, TRINITY_DN17256_c1_g1, TRINITY_DN17295_c0_g1, TRINITY_DN17901_c0_g1, TRINITY_DN18723_c0_g2, TRINITY_DN19198_c1_g2, TRINITY_DN19311_c0_g1, TRINITY_DN19589_c0_g1, TRINITY_…
GO:0008299	4.65659e-09	1	50	160	isoprenoid biosynthetic process	BP	7.55858e-07	BP isoprenoid biosynthetic process	TRINITY_DN14565_c0_g1, TRINITY_DN14584_c0_g1, TRINITY_DN14880_c0_g1, TRINITY_DN16007_c0_g1, TRINITY_DN16976_c0_g1, TRINITY_DN17238_c0_g1, TRINITY_DN17536_c0_g1, TRINITY_DN19169_c0_g1, TRINITY_DN19225_c0_g1, TRINITY_DN19256_c0_g1, TRINITY_DN19407_c0_g1, TRINITY_DN19912_c0_g1, TRINITY_DN20298_c0_g1, TRINITY_DN20432_c1_g2, TRINITY_DN20528_c0_g1, TRINITY_DN21396_c3_g1, TRINITY_DN21839_c0_g2, TRINITY_…
GO:0016108	4.9425e-09	1	17	30	tetraterpenoid metabolic process	BP	7.81429e-07	BP tetraterpenoid metabolic process	TRINITY_DN17238_c0_g1, TRINITY_DN17536_c0_g1, TRINITY_DN19169_c0_g1, TRINITY_DN19256_c0_g1, TRINITY_DN19912_c0_g1, TRINITY_DN20298_c0_g1, TRINITY_DN22357_c0_g1, TRINITY_DN22449_c0_g1, TRINITY_DN22933_c0_g1, TRINITY_DN23034_c0_g1, TRINITY_DN23636_c2_g1, TRINITY_DN23695_c4_g1, TRINITY_DN24180_c0_g2, TRINITY_DN24363_c0_g1, TRINITY_DN24690_c1_g2, TRINITY_DN24822_c1_g1, TRINITY_DN26080_c2_g4
GO:0016116	4.9425e-09	1	17	30	carotenoid metabolic process	BP	7.81429e-07	BP carotenoid metabolic process	TRINITY_DN17238_c0_g1, TRINITY_DN17536_c0_g1, TRINITY_DN19169_c0_g1, TRINITY_DN19256_c0_g1, TRINITY_DN19912_c0_g1, TRINITY_DN20298_c0_g1, TRINITY_DN22357_c0_g1, TRINITY_DN22449_c0_g1, TRINITY_DN22933_c0_g1, TRINITY_DN23034_c0_g1, TRINITY_DN23636_c2_g1, TRINITY_DN23695_c4_g1, TRINITY_DN24180_c0_g2, TRINITY_DN24363_c0_g1, TRINITY_DN24690_c1_g2, TRINITY_DN24822_c1_g1, TRINITY_DN26080_c2_g4
GO:0048046	5.12333e-09	1	72	267	apoplast	CC	7.99634e-07	CC apoplast	TRINITY_DN15677_c0_g1, TRINITY_DN16553_c0_g1, TRINITY_DN16742_c0_g1, TRINITY_DN17464_c0_g1, TRINITY_DN17505_c0_g1, TRINITY_DN18593_c0_g1, TRINITY_DN18719_c0_g1, TRINITY_DN19411_c0_g1, TRINITY_DN19464_c0_g1, TRINITY_DN19685_c0_g1, TRINITY_DN19685_c0_g3, TRINITY_DN19807_c0_g3, TRINITY_DN20244_c0_g1, TRINITY_DN20394_c0_g1, TRINITY_DN20644_c0_g1, TRINITY_DN20664_c5_g1, TRINITY_DN21011_c0_g1, TRINITY_…
GO:0044444	5.76342e-09	1	992	6623	cytoplasmic part	CC	8.8815e-07	CC cytoplasmic part	TRINITY_DN11792_c0_g1, TRINITY_DN11870_c0_g1, TRINITY_DN11977_c0_g1, TRINITY_DN12032_c0_g1, TRINITY_DN13488_c0_g1, TRINITY_DN13606_c1_g1, TRINITY_DN13793_c0_g1, TRINITY_DN13903_c0_g1, TRINITY_DN13940_c0_g1, TRINITY_DN14127_c0_g1, TRINITY_DN14157_c0_g1, TRINITY_DN14164_c0_g1, TRINITY_DN14387_c0_g1, TRINITY_DN14515_c0_g1, TRINITY_DN14565_c0_g1, TRINITY_DN14618_c0_g1, TRINITY_DN14657_c0_g1, TRINITY_…
GO:0051186	8.72474e-09	1	75	302	cofactor metabolic process	BP	1.32769e-06	BP cofactor metabolic process	TRINITY_DN15887_c0_g1, TRINITY_DN16637_c0_g1, TRINITY_DN17222_c0_g1, TRINITY_DN17518_c0_g1, TRINITY_DN18502_c0_g2, TRINITY_DN18627_c0_g1, TRINITY_DN18789_c0_g1, TRINITY_DN18871_c1_g1, TRINITY_DN19178_c0_g1, TRINITY_DN19194_c0_g1, TRINITY_DN19969_c0_g1, TRINITY_DN20239_c0_g1, TRINITY_DN20248_c1_g1, TRINITY_DN20298_c0_g1, TRINITY_DN20419_c0_g1, TRINITY_DN20487_c0_g2, TRINITY_DN20505_c0_g1, TRINITY_…
GO:0009416	1.68183e-08	1	110	518	response to light stimulus	BP	2.52773e-06	BP response to light stimulus	TRINITY_DN13935_c0_g1, TRINITY_DN14515_c0_g1, TRINITY_DN15020_c0_g1, TRINITY_DN15145_c0_g1, TRINITY_DN15870_c0_g1, TRINITY_DN15896_c0_g1, TRINITY_DN15923_c0_g1, TRINITY_DN16605_c0_g1, TRINITY_DN16953_c0_g1, TRINITY_DN16953_c0_g2, TRINITY_DN17029_c0_g1, TRINITY_DN17366_c0_g1, TRINITY_DN17428_c0_g1, TRINITY_DN17577_c0_g1, TRINITY_DN17669_c0_g1, TRINITY_DN17938_c0_g1, TRINITY_DN18029_c0_g1, TRINITY_…
GO:0009657	1.80949e-08	1	56	203	plastid organization	BP	2.68643e-06	BP plastid organization	TRINITY_DN14618_c0_g1, TRINITY_DN15319_c0_g1, TRINITY_DN15665_c0_g1, TRINITY_DN15740_c0_g1, TRINITY_DN16953_c0_g1, TRINITY_DN16953_c0_g2, TRINITY_DN18029_c0_g1, TRINITY_DN18452_c0_g1, TRINITY_DN18915_c3_g1, TRINITY_DN19375_c0_g2, TRINITY_DN19611_c0_g1, TRINITY_DN19818_c0_g1, TRINITY_DN19912_c0_g1, TRINITY_DN20476_c2_g7, TRINITY_DN21168_c0_g1, TRINITY_DN21318_c4_g1, TRINITY_DN21680_c0_g2, TRINITY_…
GO:0048544	2.51745e-08	1	31	81	recognition of pollen	BP	3.69246e-06	BP recognition of pollen	TRINITY_DN15846_c0_g1, TRINITY_DN17295_c0_g1, TRINITY_DN20438_c0_g1, TRINITY_DN21638_c1_g3, TRINITY_DN21638_c1_g5, TRINITY_DN22356_c1_g2, TRINITY_DN22987_c1_g1, TRINITY_DN22987_c1_g2, TRINITY_DN24324_c0_g1, TRINITY_DN24324_c0_g3, TRINITY_DN24498_c1_g1, TRINITY_DN24498_c1_g2, TRINITY_DN24498_c1_g3, TRINITY_DN24747_c1_g4, TRINITY_DN24825_c0_g3, TRINITY_DN24825_c0_g5, TRINITY_DN24936_c0_g1, TRINITY_…
GO:0016109	3.28643e-08	1	14	23	tetraterpenoid biosynthetic process	BP	4.70694e-06	BP tetraterpenoid biosynthetic process	TRINITY_DN17238_c0_g1, TRINITY_DN17536_c0_g1, TRINITY_DN19169_c0_g1, TRINITY_DN19256_c0_g1, TRINITY_DN19912_c0_g1, TRINITY_DN20298_c0_g1, TRINITY_DN22357_c0_g1, TRINITY_DN22449_c0_g1, TRINITY_DN23034_c0_g1, TRINITY_DN23636_c2_g1, TRINITY_DN24180_c0_g2, TRINITY_DN24363_c0_g1, TRINITY_DN24690_c1_g2, TRINITY_DN26080_c2_g4
GO:0016117	3.28643e-08	1	14	23	carotenoid biosynthetic process	BP	4.70694e-06	BP carotenoid biosynthetic process	TRINITY_DN17238_c0_g1, TRINITY_DN17536_c0_g1, TRINITY_DN19169_c0_g1, TRINITY_DN19256_c0_g1, TRINITY_DN19912_c0_g1, TRINITY_DN20298_c0_g1, TRINITY_DN22357_c0_g1, TRINITY_DN22449_c0_g1, TRINITY_DN23034_c0_g1, TRINITY_DN23636_c2_g1, TRINITY_DN24180_c0_g2, TRINITY_DN24363_c0_g1, TRINITY_DN24690_c1_g2, TRINITY_DN26080_c2_g4
GO:0008610	4.34028e-08	1	119	555	lipid biosynthetic process	BP	6.14402e-06	BP lipid biosynthetic process	TRINITY_DN13300_c0_g1, TRINITY_DN13407_c0_g1, TRINITY_DN13793_c0_g1, TRINITY_DN13940_c0_g1, TRINITY_DN14565_c0_g1, TRINITY_DN14584_c0_g1, TRINITY_DN14880_c0_g1, TRINITY_DN15537_c0_g1, TRINITY_DN15896_c0_g1, TRINITY_DN16007_c0_g1, TRINITY_DN16531_c0_g1, TRINITY_DN16976_c0_g1, TRINITY_DN17222_c0_g1, TRINITY_DN17238_c0_g1, TRINITY_DN17536_c0_g1, TRINITY_DN17818_c0_g1, TRINITY_DN17976_c0_g1, TRINITY_…
GO:0010598	8.05972e-08	1	10	12	NAD(P)H dehydrogenase complex (plastoquinone)	CC	1.1244e-05	CC NAD(P)H dehydrogenase complex (plastoquinone)	TRINITY_DN17968_c0_g1, TRINITY_DN19870_c0_g1, TRINITY_DN19974_c0_g1, TRINITY_DN20412_c3_g3, TRINITY_DN22614_c2_g1, TRINITY_DN23071_c0_g1, TRINITY_DN23266_c0_g1, TRINITY_DN23737_c0_g1, TRINITY_DN25808_c0_g1, TRINITY_DN26288_c0_g1
GO:0030246	8.14154e-08	1	80	338	carbohydrate binding	MF	1.1244e-05	MF carbohydrate binding	TRINITY_DN16854_c0_g1, TRINITY_DN16911_c0_g1, TRINITY_DN17111_c0_g1, TRINITY_DN17136_c0_g1, TRINITY_DN17295_c0_g1, TRINITY_DN17968_c0_g1, TRINITY_DN18354_c0_g1, TRINITY_DN18805_c0_g1, TRINITY_DN18805_c0_g2, TRINITY_DN19328_c0_g2, TRINITY_DN20438_c0_g1, TRINITY_DN20565_c0_g1, TRINITY_DN20624_c4_g2, TRINITY_DN21638_c1_g3, TRINITY_DN21638_c1_g5, TRINITY_DN22032_c0_g1, TRINITY_DN22356_c1_g2, TRINITY_…
GO:0008037	8.22011e-08	1	31	85	cell recognition	BP	1.1244e-05	BP cell recognition	TRINITY_DN15846_c0_g1, TRINITY_DN17295_c0_g1, TRINITY_DN20438_c0_g1, TRINITY_DN21638_c1_g3, TRINITY_DN21638_c1_g5, TRINITY_DN22356_c1_g2, TRINITY_DN22987_c1_g1, TRINITY_DN22987_c1_g2, TRINITY_DN24324_c0_g1, TRINITY_DN24324_c0_g3, TRINITY_DN24498_c1_g1, TRINITY_DN24498_c1_g2, TRINITY_DN24498_c1_g3, TRINITY_DN24747_c1_g4, TRINITY_DN24825_c0_g3, TRINITY_DN24825_c0_g5, TRINITY_DN24936_c0_g1, TRINITY_…
GO:0016705	9.95641e-08	1	69	269	oxidoreductase activity, acting on paired donors, with incorporation or reduction of molecular oxygen	MF	1.34677e-05	MF oxidoreductase activity, acting on paired donors, with incorporation or reduction of molecular oxygen	TRINITY_DN14164_c0_g1, TRINITY_DN14584_c0_g1, TRINITY_DN15906_c0_g1, TRINITY_DN16007_c0_g1, TRINITY_DN16637_c0_g1, TRINITY_DN17238_c0_g1, TRINITY_DN17422_c0_g1, TRINITY_DN17536_c0_g1, TRINITY_DN17716_c0_g1, TRINITY_DN17809_c0_g1, TRINITY_DN18054_c0_g1, TRINITY_DN18099_c0_g1, TRINITY_DN18399_c0_g4, TRINITY_DN18399_c0_g5, TRINITY_DN18438_c0_g4, TRINITY_DN18472_c0_g2, TRINITY_DN18626_c0_g1, TRINITY_…
GO:0010290	1.06696e-07	1	13	18	chlorophyll catabolite transmembrane transporter activity	MF	1.39669e-05	MF chlorophyll catabolite transmembrane transporter activity	TRINITY_DN19685_c0_g1, TRINITY_DN19685_c0_g3, TRINITY_DN20394_c0_g1, TRINITY_DN23659_c0_g1, TRINITY_DN23659_c2_g1, TRINITY_DN24422_c0_g2, TRINITY_DN25034_c0_g1, TRINITY_DN25209_c0_g1, TRINITY_DN25209_c0_g2, TRINITY_DN26778_c1_g1, TRINITY_DN26778_c2_g1, TRINITY_DN26778_c2_g4, TRINITY_DN26778_c2_g5
GO:0015431	1.06696e-07	1	13	18	glutathione S-conjugate-exporting ATPase activity	MF	1.39669e-05	MF glutathione S-conjugate-exporting ATPase activity	TRINITY_DN19685_c0_g1, TRINITY_DN19685_c0_g3, TRINITY_DN20394_c0_g1, TRINITY_DN23659_c0_g1, TRINITY_DN23659_c2_g1, TRINITY_DN24422_c0_g2, TRINITY_DN25034_c0_g1, TRINITY_DN25209_c0_g1, TRINITY_DN25209_c0_g2, TRINITY_DN26778_c1_g1, TRINITY_DN26778_c2_g1, TRINITY_DN26778_c2_g4, TRINITY_DN26778_c2_g5
GO:0071997	1.06696e-07	1	13	18	glutathione S-conjugate-transporting ATPase activity	MF	1.39669e-05	MF glutathione S-conjugate-transporting ATPase activity	TRINITY_DN19685_c0_g1, TRINITY_DN19685_c0_g3, TRINITY_DN20394_c0_g1, TRINITY_DN23659_c0_g1, TRINITY_DN23659_c2_g1, TRINITY_DN24422_c0_g2, TRINITY_DN25034_c0_g1, TRINITY_DN25209_c0_g1, TRINITY_DN25209_c0_g2, TRINITY_DN26778_c1_g1, TRINITY_DN26778_c2_g1, TRINITY_DN26778_c2_g4, TRINITY_DN26778_c2_g5
GO:0042548	1.36886e-07	1	9	11	regulation of photosynthesis, light reaction	BP	1.77282e-05	BP regulation of photosynthesis, light reaction	TRINITY_DN17180_c0_g1, TRINITY_DN20283_c0_g2, TRINITY_DN21850_c0_g1, TRINITY_DN21868_c4_g1, TRINITY_DN21967_c0_g2, TRINITY_DN23557_c2_g3, TRINITY_DN23993_c2_g1, TRINITY_DN25017_c0_g1, TRINITY_DN25452_c0_g2
GO:0009773	2.64564e-07	1	11	15	photosynthetic electron transport in photosystem I	BP	3.39032e-05	BP photosynthetic electron transport in photosystem I	TRINITY_DN14515_c0_g1, TRINITY_DN17968_c0_g1, TRINITY_DN19870_c0_g1, TRINITY_DN19974_c0_g1, TRINITY_DN20565_c0_g1, TRINITY_DN20819_c0_g2, TRINITY_DN23071_c0_g1, TRINITY_DN23557_c2_g3, TRINITY_DN24454_c0_g3, TRINITY_DN25808_c0_g1, TRINITY_DN25883_c4_g1
GO:0005506	3.25963e-07	1	61	240	iron ion binding	MF	4.13362e-05	MF iron ion binding	TRINITY_DN13793_c0_g1, TRINITY_DN14164_c0_g1, TRINITY_DN14584_c0_g1, TRINITY_DN15541_c0_g1, TRINITY_DN15906_c0_g1, TRINITY_DN17422_c0_g1, TRINITY_DN17489_c0_g1, TRINITY_DN17809_c0_g1, TRINITY_DN18054_c0_g1, TRINITY_DN18099_c0_g1, TRINITY_DN18399_c0_g4, TRINITY_DN18399_c0_g5, TRINITY_DN18472_c0_g2, TRINITY_DN18560_c0_g1, TRINITY_DN18560_c0_g2, TRINITY_DN18626_c0_g1, TRINITY_DN18626_c0_g2, TRINITY_…
GO:0009314	4.46994e-07	1	111	560	response to radiation	BP	5.61001e-05	BP response to radiation	TRINITY_DN13935_c0_g1, TRINITY_DN14515_c0_g1, TRINITY_DN15020_c0_g1, TRINITY_DN15145_c0_g1, TRINITY_DN15870_c0_g1, TRINITY_DN15896_c0_g1, TRINITY_DN15923_c0_g1, TRINITY_DN16605_c0_g1, TRINITY_DN16953_c0_g1, TRINITY_DN16953_c0_g2, TRINITY_DN17029_c0_g1, TRINITY_DN17366_c0_g1, TRINITY_DN17428_c0_g1, TRINITY_DN17577_c0_g1, TRINITY_DN17669_c0_g1, TRINITY_DN17938_c0_g1, TRINITY_DN18029_c0_g1, TRINITY_…
GO:0000996	4.96072e-07	1	7	7	core DNA-dependent RNA polymerase binding promoter specificity activity	MF	6.03918e-05	MF core DNA-dependent RNA polymerase binding promoter specificity activity	TRINITY_DN18029_c0_g1, TRINITY_DN18246_c0_g1, TRINITY_DN20927_c0_g1, TRINITY_DN20927_c0_g2, TRINITY_DN22302_c1_g1, TRINITY_DN23597_c0_g2, TRINITY_DN23827_c1_g1
GO:0001053	4.96072e-07	1	7	7	plastid sigma factor activity	MF	6.03918e-05	MF plastid sigma factor activity	TRINITY_DN18029_c0_g1, TRINITY_DN18246_c0_g1, TRINITY_DN20927_c0_g1, TRINITY_DN20927_c0_g2, TRINITY_DN22302_c1_g1, TRINITY_DN23597_c0_g2, TRINITY_DN23827_c1_g1
GO:0016987	4.96072e-07	1	7	7	sigma factor activity	MF	6.03918e-05	MF sigma factor activity	TRINITY_DN18029_c0_g1, TRINITY_DN18246_c0_g1, TRINITY_DN20927_c0_g1, TRINITY_DN20927_c0_g2, TRINITY_DN22302_c1_g1, TRINITY_DN23597_c0_g2, TRINITY_DN23827_c1_g1
GO:0010206	5.08472e-07	1	9	11	photosystem II repair	BP	6.12885e-05	BP photosystem II repair	TRINITY_DN17906_c0_g1, TRINITY_DN19353_c0_g2, TRINITY_DN20640_c0_g3, TRINITY_DN21554_c0_g1, TRINITY_DN21967_c0_g2, TRINITY_DN25017_c0_g1, TRINITY_DN25199_c2_g1, TRINITY_DN26572_c0_g1, TRINITY_DN26572_c0_g2
GO:0004888	5.20345e-07	1	34	111	transmembrane signaling receptor activity	MF	6.21047e-05	MF transmembrane signaling receptor activity	TRINITY_DN17901_c0_g1, TRINITY_DN18723_c0_g2, TRINITY_DN19311_c0_g1, TRINITY_DN19986_c1_g3, TRINITY_DN20438_c0_g1, TRINITY_DN21210_c1_g1, TRINITY_DN21544_c0_g1, TRINITY_DN22290_c1_g3, TRINITY_DN22593_c1_g1, TRINITY_DN22941_c0_g2, TRINITY_DN23658_c0_g1, TRINITY_DN23827_c1_g1, TRINITY_DN24232_c0_g1, TRINITY_DN24456_c0_g1, TRINITY_DN24479_c0_g1, TRINITY_DN24624_c2_g3, TRINITY_DN24676_c1_g2, TRINITY_…
GO:0009658	9.55975e-07	1	47	177	chloroplast organization	BP	0.000112991	BP chloroplast organization	TRINITY_DN14618_c0_g1, TRINITY_DN15319_c0_g1, TRINITY_DN15740_c0_g1, TRINITY_DN16953_c0_g1, TRINITY_DN16953_c0_g2, TRINITY_DN18029_c0_g1, TRINITY_DN18452_c0_g1, TRINITY_DN19375_c0_g2, TRINITY_DN19611_c0_g1, TRINITY_DN19818_c0_g1, TRINITY_DN20476_c2_g7, TRINITY_DN21168_c0_g1, TRINITY_DN21318_c4_g1, TRINITY_DN21680_c0_g2, TRINITY_DN21809_c1_g3, TRINITY_DN22087_c2_g1, TRINITY_DN22242_c0_g2, TRINITY_…
GO:0051536	1.23714e-06	1	35	121	iron-sulfur cluster binding	MF	0.000143438	MF iron-sulfur cluster binding	TRINITY_DN13395_c0_g1, TRINITY_DN14722_c0_g3, TRINITY_DN15881_c0_g1, TRINITY_DN17317_c0_g1, TRINITY_DN17489_c0_g1, TRINITY_DN18983_c0_g1, TRINITY_DN19447_c0_g1, TRINITY_DN19447_c0_g3, TRINITY_DN19574_c0_g1, TRINITY_DN20143_c0_g1, TRINITY_DN20528_c0_g1, TRINITY_DN21245_c1_g1, TRINITY_DN21455_c0_g1, TRINITY_DN21560_c1_g1, TRINITY_DN22418_c1_g2, TRINITY_DN22952_c2_g3, TRINITY_DN22975_c0_g1, TRINITY_…
GO:0051540	1.23714e-06	1	35	121	metal cluster binding	MF	0.000143438	MF metal cluster binding	TRINITY_DN13395_c0_g1, TRINITY_DN14722_c0_g3, TRINITY_DN15881_c0_g1, TRINITY_DN17317_c0_g1, TRINITY_DN17489_c0_g1, TRINITY_DN18983_c0_g1, TRINITY_DN19447_c0_g1, TRINITY_DN19447_c0_g3, TRINITY_DN19574_c0_g1, TRINITY_DN20143_c0_g1, TRINITY_DN20528_c0_g1, TRINITY_DN21245_c1_g1, TRINITY_DN21455_c0_g1, TRINITY_DN21560_c1_g1, TRINITY_DN22418_c1_g2, TRINITY_DN22952_c2_g3, TRINITY_DN22975_c0_g1, TRINITY_…
GO:0016709	1.30067e-06	1	37	120	oxidoreductase activity, acting on paired donors, with incorporation or reduction of molecular oxygen, NAD(P)H as one donor, and incorporation of one atom of oxygen	MF	0.000149381	MF oxidoreductase activity, acting on paired donors, with incorporation or reduction of molecular oxygen, NAD(P)H as one donor, and incorporation of one atom of oxygen	TRINITY_DN14584_c0_g1, TRINITY_DN16007_c0_g1, TRINITY_DN17716_c0_g1, TRINITY_DN18054_c0_g1, TRINITY_DN18399_c0_g4, TRINITY_DN18399_c0_g5, TRINITY_DN18438_c0_g4, TRINITY_DN18472_c0_g2, TRINITY_DN18626_c0_g1, TRINITY_DN18626_c0_g2, TRINITY_DN19225_c0_g1, TRINITY_DN19459_c0_g1, TRINITY_DN19568_c0_g2, TRINITY_DN21314_c0_g4, TRINITY_DN21839_c0_g2, TRINITY_DN21839_c0_g3, TRINITY_DN22064_c0_g1, TRINITY_…
GO:0009642	1.35701e-06	1	33	104	response to light intensity	BP	0.000154395	BP response to light intensity	TRINITY_DN14515_c0_g1, TRINITY_DN15020_c0_g1, TRINITY_DN15923_c0_g1, TRINITY_DN16605_c0_g1, TRINITY_DN17029_c0_g1, TRINITY_DN17669_c0_g1, TRINITY_DN18443_c0_g1, TRINITY_DN20283_c0_g2, TRINITY_DN20301_c1_g1, TRINITY_DN20603_c0_g1, TRINITY_DN20640_c0_g3, TRINITY_DN21072_c0_g1, TRINITY_DN21275_c0_g1, TRINITY_DN21850_c0_g1, TRINITY_DN21967_c0_g2, TRINITY_DN22087_c2_g1, TRINITY_DN22211_c0_g1, TRINITY_…
GO:0006782	1.46935e-06	1	9	12	protoporphyrinogen IX biosynthetic process	BP	0.000164109	BP protoporphyrinogen IX biosynthetic process	TRINITY_DN18627_c0_g1, TRINITY_DN18789_c0_g1, TRINITY_DN20248_c1_g1, TRINITY_DN21907_c1_g2, TRINITY_DN21936_c0_g1, TRINITY_DN22569_c2_g1, TRINITY_DN24050_c0_g1, TRINITY_DN24050_c0_g2, TRINITY_DN25997_c0_g2
GO:0046501	1.46935e-06	1	9	12	protoporphyrinogen IX metabolic process	BP	0.000164109	BP protoporphyrinogen IX metabolic process	TRINITY_DN18627_c0_g1, TRINITY_DN18789_c0_g1, TRINITY_DN20248_c1_g1, TRINITY_DN21907_c1_g2, TRINITY_DN21936_c0_g1, TRINITY_DN22569_c2_g1, TRINITY_DN24050_c0_g1, TRINITY_DN24050_c0_g2, TRINITY_DN25997_c0_g2
GO:0010109	1.59071e-06	1	13	24	regulation of photosynthesis	BP	0.000175303	BP regulation of photosynthesis	TRINITY_DN17180_c0_g1, TRINITY_DN19173_c0_g1, TRINITY_DN20283_c0_g2, TRINITY_DN20927_c0_g1, TRINITY_DN20927_c0_g2, TRINITY_DN21850_c0_g1, TRINITY_DN21868_c4_g1, TRINITY_DN21967_c0_g2, TRINITY_DN23475_c0_g1, TRINITY_DN23557_c2_g3, TRINITY_DN23993_c2_g1, TRINITY_DN25017_c0_g1, TRINITY_DN25452_c0_g2
GO:0032544	1.59837e-06	1	8	9	plastid translation	BP	0.000175303	BP plastid translation	TRINITY_DN15665_c0_g1, TRINITY_DN18452_c0_g1, TRINITY_DN18915_c3_g1, TRINITY_DN22930_c0_g1, TRINITY_DN23762_c3_g1, TRINITY_DN24227_c0_g1, TRINITY_DN25159_c1_g2, TRINITY_DN25924_c0_g6
GO:0006629	2.43724e-06	0.999999	168	911	lipid metabolic process	BP	0.000264919	BP lipid metabolic process	TRINITY_DN13257_c0_g1, TRINITY_DN13275_c0_g1, TRINITY_DN13300_c0_g1, TRINITY_DN13407_c0_g1, TRINITY_DN13606_c1_g1, TRINITY_DN13793_c0_g1, TRINITY_DN13940_c0_g1, TRINITY_DN14565_c0_g1, TRINITY_DN14584_c0_g1, TRINITY_DN14691_c0_g1, TRINITY_DN14880_c0_g1, TRINITY_DN15537_c0_g1, TRINITY_DN15707_c0_g1, TRINITY_DN15896_c0_g1, TRINITY_DN16007_c0_g1, TRINITY_DN16432_c0_g2, TRINITY_DN16531_c0_g1, TRINITY_…
GO:0043467	2.51833e-06	1	11	19	regulation of generation of precursor metabolites and energy	BP	0.000271311	BP regulation of generation of precursor metabolites and energy	TRINITY_DN17180_c0_g1, TRINITY_DN18915_c3_g1, TRINITY_DN20283_c0_g2, TRINITY_DN21707_c2_g3, TRINITY_DN21850_c0_g1, TRINITY_DN21868_c4_g1, TRINITY_DN21967_c0_g2, TRINITY_DN23557_c2_g3, TRINITY_DN23993_c2_g1, TRINITY_DN25017_c0_g1, TRINITY_DN25452_c0_g2
GO:0009538	2.66151e-06	1	7	7	photosystem I reaction center	CC	0.000284221	CC photosystem I reaction center	TRINITY_DN16182_c0_g1, TRINITY_DN16654_c0_g1, TRINITY_DN21330_c0_g3, TRINITY_DN23906_c1_g1, TRINITY_DN25176_c2_g1, TRINITY_DN25176_c2_g5, TRINITY_DN25176_c2_g6
GO:0051188	2.69964e-06	0.999999	48	191	cofactor biosynthetic process	BP	0.000285786	BP cofactor biosynthetic process	TRINITY_DN17222_c0_g1, TRINITY_DN18502_c0_g2, TRINITY_DN18627_c0_g1, TRINITY_DN18789_c0_g1, TRINITY_DN18871_c1_g1, TRINITY_DN19178_c0_g1, TRINITY_DN19969_c0_g1, TRINITY_DN20248_c1_g1, TRINITY_DN20298_c0_g1, TRINITY_DN20419_c0_g1, TRINITY_DN20837_c0_g1, TRINITY_DN20903_c0_g1, TRINITY_DN21054_c3_g1, TRINITY_DN21275_c0_g1, TRINITY_DN21329_c0_g2, TRINITY_DN21455_c0_g1, TRINITY_DN21745_c0_g1, TRINITY_…
GO:0008559	3.43902e-06	0.999999	17	38	xenobiotic-transporting ATPase activity	MF	0.000357835	MF xenobiotic-transporting ATPase activity	TRINITY_DN19685_c0_g1, TRINITY_DN19685_c0_g3, TRINITY_DN20394_c0_g1, TRINITY_DN20501_c0_g1, TRINITY_DN23257_c1_g1, TRINITY_DN23659_c0_g1, TRINITY_DN23659_c2_g1, TRINITY_DN24422_c0_g2, TRINITY_DN24529_c0_g1, TRINITY_DN25034_c0_g1, TRINITY_DN25209_c0_g1, TRINITY_DN25209_c0_g2, TRINITY_DN25507_c1_g2, TRINITY_DN26778_c1_g1, TRINITY_DN26778_c2_g1, TRINITY_DN26778_c2_g4, TRINITY_DN26778_c2_g5
GO:0042910	3.43902e-06	0.999999	17	38	xenobiotic transporter activity	MF	0.000357835	MF xenobiotic transporter activity	TRINITY_DN19685_c0_g1, TRINITY_DN19685_c0_g3, TRINITY_DN20394_c0_g1, TRINITY_DN20501_c0_g1, TRINITY_DN23257_c1_g1, TRINITY_DN23659_c0_g1, TRINITY_DN23659_c2_g1, TRINITY_DN24422_c0_g2, TRINITY_DN24529_c0_g1, TRINITY_DN25034_c0_g1, TRINITY_DN25209_c0_g1, TRINITY_DN25209_c0_g2, TRINITY_DN25507_c1_g2, TRINITY_DN26778_c1_g1, TRINITY_DN26778_c2_g1, TRINITY_DN26778_c2_g4, TRINITY_DN26778_c2_g5
GO:0019843	3.61386e-06	0.999998	49	177	rRNA binding	MF	0.000372841	MF rRNA binding	TRINITY_DN11870_c0_g1, TRINITY_DN12032_c0_g1, TRINITY_DN15171_c0_g1, TRINITY_DN15296_c0_g1, TRINITY_DN15329_c0_g1, TRINITY_DN15555_c0_g1, TRINITY_DN16933_c0_g1, TRINITY_DN17323_c0_g1, TRINITY_DN18257_c0_g1, TRINITY_DN18579_c0_g1, TRINITY_DN18582_c0_g2, TRINITY_DN18915_c3_g1, TRINITY_DN19268_c0_g1, TRINITY_DN19341_c0_g1, TRINITY_DN20476_c2_g7, TRINITY_DN20947_c3_g1, TRINITY_DN20947_c3_g2, TRINITY_…
GO:0030091	3.87071e-06	1	11	18	protein repair	BP	0.000395983	BP protein repair	TRINITY_DN17655_c0_g1, TRINITY_DN17906_c0_g1, TRINITY_DN19353_c0_g2, TRINITY_DN20640_c0_g3, TRINITY_DN21554_c0_g1, TRINITY_DN21967_c0_g2, TRINITY_DN25017_c0_g1, TRINITY_DN25089_c1_g2, TRINITY_DN25199_c2_g1, TRINITY_DN26572_c0_g1, TRINITY_DN26572_c0_g2
GO:0031425	5.94991e-06	0.999999	12	25	chloroplast RNA processing	BP	0.000603618	BP chloroplast RNA processing	TRINITY_DN15555_c0_g1, TRINITY_DN20298_c0_g1, TRINITY_DN21092_c0_g1, TRINITY_DN21809_c1_g5, TRINITY_DN22560_c2_g1, TRINITY_DN23228_c2_g1, TRINITY_DN23561_c0_g2, TRINITY_DN23924_c0_g3, TRINITY_DN25010_c0_g2, TRINITY_DN25274_c2_g1, TRINITY_DN25763_c0_g6, TRINITY_DN26458_c2_g4
GO:0035251	6.02062e-06	0.999997	47	185	UDP-glucosyltransferase activity	MF	0.000605744	MF UDP-glucosyltransferase activity	TRINITY_DN18125_c0_g1, TRINITY_DN18125_c0_g4, TRINITY_DN18135_c0_g2, TRINITY_DN18220_c0_g1, TRINITY_DN18925_c0_g1, TRINITY_DN19884_c2_g5, TRINITY_DN20435_c1_g1, TRINITY_DN20435_c1_g2, TRINITY_DN20672_c0_g1, TRINITY_DN20732_c0_g1, TRINITY_DN20863_c2_g2, TRINITY_DN21407_c0_g1, TRINITY_DN21408_c2_g1, TRINITY_DN21466_c0_g2, TRINITY_DN22391_c0_g1, TRINITY_DN22391_c0_g2, TRINITY_DN22525_c0_g1, TRINITY_…
GO:0005975	7.76748e-06	0.999995	166	938	carbohydrate metabolic process	BP	0.000775093	BP carbohydrate metabolic process	TRINITY_DN11792_c0_g1, TRINITY_DN13275_c0_g1, TRINITY_DN13613_c0_g1, TRINITY_DN15050_c0_g1, TRINITY_DN15639_c0_g1, TRINITY_DN15664_c0_g1, TRINITY_DN16348_c0_g1, TRINITY_DN16710_c0_g1, TRINITY_DN16894_c0_g1, TRINITY_DN16912_c0_g2, TRINITY_DN17968_c0_g1, TRINITY_DN18071_c0_g2, TRINITY_DN18125_c0_g1, TRINITY_DN18125_c0_g4, TRINITY_DN18220_c0_g1, TRINITY_DN18385_c0_g1, TRINITY_DN18565_c0_g1, TRINITY_…
GO:0009644	8.69155e-06	0.999998	19	49	response to high light intensity	BP	0.000860252	BP response to high light intensity	TRINITY_DN14515_c0_g1, TRINITY_DN15020_c0_g1, TRINITY_DN15923_c0_g1, TRINITY_DN16605_c0_g1, TRINITY_DN17669_c0_g1, TRINITY_DN20283_c0_g2, TRINITY_DN20301_c1_g1, TRINITY_DN21967_c0_g2, TRINITY_DN22211_c0_g1, TRINITY_DN22286_c0_g1, TRINITY_DN22956_c1_g2, TRINITY_DN24530_c0_g6, TRINITY_DN25017_c0_g1, TRINITY_DN25234_c0_g1, TRINITY_DN25550_c0_g1, TRINITY_DN26240_c1_g1, TRINITY_DN26377_c1_g1, TRINITY_…
GO:0009772	9.27279e-06	1	5	5	photosynthetic electron transport in photosystem II	BP	0.000910379	BP photosynthetic electron transport in photosystem II	TRINITY_DN19790_c0_g1, TRINITY_DN22925_c0_g2, TRINITY_DN24548_c0_g3, TRINITY_DN24947_c1_g1, TRINITY_DN26798_c2_g1
GO:0015996	1.1308e-05	0.999999	10	17	chlorophyll catabolic process	BP	0.00110131	BP chlorophyll catabolic process	TRINITY_DN17518_c0_g1, TRINITY_DN20487_c0_g2, TRINITY_DN20505_c0_g1, TRINITY_DN20870_c0_g1, TRINITY_DN21617_c0_g1, TRINITY_DN23466_c0_g1, TRINITY_DN23532_c0_g1, TRINITY_DN24281_c0_g1, TRINITY_DN24575_c0_g1, TRINITY_DN26343_c1_g3
GO:0008152	1.16964e-05	0.99999	1252	8809	metabolic process	BP	0.0011301	BP metabolic process	TRINITY_DN11667_c0_g1, TRINITY_DN11792_c0_g1, TRINITY_DN11870_c0_g1, TRINITY_DN11977_c0_g1, TRINITY_DN12032_c0_g1, TRINITY_DN12887_c0_g1, TRINITY_DN13257_c0_g1, TRINITY_DN13275_c0_g1, TRINITY_DN13300_c0_g1, TRINITY_DN13407_c0_g1, TRINITY_DN13468_c0_g1, TRINITY_DN13480_c0_g1, TRINITY_DN13606_c1_g1, TRINITY_DN13613_c0_g1, TRINITY_DN13793_c0_g1, TRINITY_DN13940_c0_g1, TRINITY_DN14157_c0_g1, TRINITY_…
GO:0010270	1.29021e-05	1	6	6	photosystem II oxygen evolving complex assembly	BP	0.00123677	BP photosystem II oxygen evolving complex assembly	TRINITY_DN18793_c0_g1, TRINITY_DN19067_c0_g1, TRINITY_DN22905_c1_g2, TRINITY_DN24520_c1_g1, TRINITY_DN24520_c1_g3, TRINITY_DN25451_c3_g1
GO:0008194	1.32644e-05	0.999994	62	278	UDP-glycosyltransferase activity	MF	0.00126157	MF UDP-glycosyltransferase activity	TRINITY_DN11792_c0_g1, TRINITY_DN15639_c0_g1, TRINITY_DN17698_c0_g1, TRINITY_DN18071_c0_g2, TRINITY_DN18125_c0_g1, TRINITY_DN18125_c0_g4, TRINITY_DN18135_c0_g2, TRINITY_DN18220_c0_g1, TRINITY_DN18925_c0_g1, TRINITY_DN19061_c3_g2, TRINITY_DN19884_c2_g5, TRINITY_DN20435_c1_g1, TRINITY_DN20435_c1_g2, TRINITY_DN20672_c0_g1, TRINITY_DN20732_c0_g1, TRINITY_DN20863_c2_g2, TRINITY_DN21407_c0_g1, TRINITY_…
GO:0019199	1.45693e-05	0.999996	25	78	transmembrane receptor protein kinase activity	MF	0.00137494	MF transmembrane receptor protein kinase activity	TRINITY_DN18723_c0_g2, TRINITY_DN19311_c0_g1, TRINITY_DN19986_c1_g3, TRINITY_DN20438_c0_g1, TRINITY_DN21210_c1_g1, TRINITY_DN22290_c1_g3, TRINITY_DN22941_c0_g2, TRINITY_DN23658_c0_g1, TRINITY_DN23827_c1_g1, TRINITY_DN24232_c0_g1, TRINITY_DN24456_c0_g1, TRINITY_DN24479_c0_g1, TRINITY_DN24676_c1_g2, TRINITY_DN24950_c1_g2, TRINITY_DN25226_c2_g1, TRINITY_DN25231_c0_g1, TRINITY_DN25676_c2_g1, TRINITY_…
GO:0046527	1.51638e-05	0.999993	47	191	glucosyltransferase activity	MF	0.00142003	MF glucosyltransferase activity	TRINITY_DN18125_c0_g1, TRINITY_DN18125_c0_g4, TRINITY_DN18135_c0_g2, TRINITY_DN18220_c0_g1, TRINITY_DN18925_c0_g1, TRINITY_DN19884_c2_g5, TRINITY_DN20435_c1_g1, TRINITY_DN20435_c1_g2, TRINITY_DN20672_c0_g1, TRINITY_DN20732_c0_g1, TRINITY_DN20863_c2_g2, TRINITY_DN21407_c0_g1, TRINITY_DN21408_c2_g1, TRINITY_DN21466_c0_g2, TRINITY_DN22391_c0_g1, TRINITY_DN22391_c0_g2, TRINITY_DN22525_c0_g1, TRINITY_…
GO:0010304	1.71977e-05	1	5	5	PSII associated light-harvesting complex II catabolic process	BP	0.00159821	BP PSII associated light-harvesting complex II catabolic process	TRINITY_DN21617_c0_g1, TRINITY_DN21967_c0_g2, TRINITY_DN22879_c5_g1, TRINITY_DN23466_c0_g1, TRINITY_DN25017_c0_g1
GO:0010033	1.76992e-05	0.999988	208	1187	response to organic substance	BP	0.00163234	BP response to organic substance	TRINITY_DN10560_c0_g1, TRINITY_DN13407_c0_g1, TRINITY_DN13468_c0_g1, TRINITY_DN13480_c0_g1, TRINITY_DN14245_c0_g1, TRINITY_DN14861_c0_g1, TRINITY_DN15020_c0_g1, TRINITY_DN15555_c0_g1, TRINITY_DN15721_c0_g1, TRINITY_DN15870_c0_g1, TRINITY_DN15990_c0_g1, TRINITY_DN15994_c0_g1, TRINITY_DN16454_c0_g1, TRINITY_DN16533_c0_g1, TRINITY_DN16605_c0_g1, TRINITY_DN17113_c0_g1, TRINITY_DN17182_c0_g1, TRINITY_…
GO:0010277	1.81469e-05	1	5	5	chlorophyllide a oxygenase [overall] activity	MF	0.00166106	MF chlorophyllide a oxygenase [overall] activity	TRINITY_DN19447_c0_g1, TRINITY_DN19447_c0_g3, TRINITY_DN21455_c0_g1, TRINITY_DN25579_c2_g1, TRINITY_DN26343_c1_g3
GO:0010359	2.07936e-05	0.999998	9	16	regulation of anion channel activity	BP	0.00188912	BP regulation of anion channel activity	TRINITY_DN23658_c0_g1, TRINITY_DN24355_c0_g1, TRINITY_DN24479_c0_g1, TRINITY_DN25191_c0_g1, TRINITY_DN25231_c0_g1, TRINITY_DN25959_c1_g1, TRINITY_DN26610_c1_g2, TRINITY_DN26653_c4_g2, TRINITY_DN26732_c0_g2
GO:0005996	2.14844e-05	0.99999	47	185	monosaccharide metabolic process	BP	0.00193741	BP monosaccharide metabolic process	TRINITY_DN15639_c0_g1, TRINITY_DN18071_c0_g2, TRINITY_DN18925_c0_g1, TRINITY_DN19884_c2_g5, TRINITY_DN20435_c1_g1, TRINITY_DN20435_c1_g2, TRINITY_DN20448_c1_g2, TRINITY_DN20732_c0_g1, TRINITY_DN20841_c2_g3, TRINITY_DN21174_c0_g3, TRINITY_DN21408_c2_g1, TRINITY_DN22200_c0_g1, TRINITY_DN22200_c0_g2, TRINITY_DN22200_c0_g4, TRINITY_DN22200_c0_g5, TRINITY_DN22377_c0_g1, TRINITY_DN22450_c3_g1, TRINITY_…
GO:0048037	2.18777e-05	0.999987	105	534	cofactor binding	MF	0.00195838	MF cofactor binding	TRINITY_DN14565_c0_g1, TRINITY_DN15707_c0_g1, TRINITY_DN16007_c0_g1, TRINITY_DN16897_c0_g1, TRINITY_DN17100_c0_g1, TRINITY_DN17222_c0_g1, TRINITY_DN17686_c0_g1, TRINITY_DN17716_c0_g1, TRINITY_DN17821_c0_g1, TRINITY_DN17870_c0_g1, TRINITY_DN18438_c0_g4, TRINITY_DN18698_c0_g1, TRINITY_DN18936_c1_g1, TRINITY_DN19099_c0_g1, TRINITY_DN19225_c0_g1, TRINITY_DN19256_c0_g1, TRINITY_DN19459_c0_g1, TRINITY_…
GO:0006787	2.40197e-05	0.999997	10	18	porphyrin-containing compound catabolic process	BP	0.00210371	BP porphyrin-containing compound catabolic process	TRINITY_DN17518_c0_g1, TRINITY_DN20487_c0_g2, TRINITY_DN20505_c0_g1, TRINITY_DN20870_c0_g1, TRINITY_DN21617_c0_g1, TRINITY_DN23466_c0_g1, TRINITY_DN23532_c0_g1, TRINITY_DN24281_c0_g1, TRINITY_DN24575_c0_g1, TRINITY_DN26343_c1_g3
GO:0033015	2.40197e-05	0.999997	10	18	tetrapyrrole catabolic process	BP	0.00210371	BP tetrapyrrole catabolic process	TRINITY_DN17518_c0_g1, TRINITY_DN20487_c0_g2, TRINITY_DN20505_c0_g1, TRINITY_DN20870_c0_g1, TRINITY_DN21617_c0_g1, TRINITY_DN23466_c0_g1, TRINITY_DN23532_c0_g1, TRINITY_DN24281_c0_g1, TRINITY_DN24575_c0_g1, TRINITY_DN26343_c1_g3
GO:0046149	2.40197e-05	0.999997	10	18	pigment catabolic process	BP	0.00210371	BP pigment catabolic process	TRINITY_DN17518_c0_g1, TRINITY_DN20487_c0_g2, TRINITY_DN20505_c0_g1, TRINITY_DN20870_c0_g1, TRINITY_DN21617_c0_g1, TRINITY_DN23466_c0_g1, TRINITY_DN23532_c0_g1, TRINITY_DN24281_c0_g1, TRINITY_DN24575_c0_g1, TRINITY_DN26343_c1_g3
GO:0009637	2.93371e-05	0.999991	22	71	response to blue light	BP	0.00255107	BP response to blue light	TRINITY_DN13935_c0_g1, TRINITY_DN15020_c0_g1, TRINITY_DN16953_c0_g1, TRINITY_DN16953_c0_g2, TRINITY_DN18029_c0_g1, TRINITY_DN18453_c0_g2, TRINITY_DN19029_c0_g1, TRINITY_DN20363_c1_g2, TRINITY_DN20943_c0_g1, TRINITY_DN21275_c0_g1, TRINITY_DN22074_c0_g3, TRINITY_DN22566_c2_g1, TRINITY_DN22793_c5_g1, TRINITY_DN22956_c1_g2, TRINITY_DN23150_c0_g1, TRINITY_DN23827_c1_g1, TRINITY_DN24230_c0_g1, TRINITY_…
GO:0006063	3.50911e-05	0.999989	25	76	uronic acid metabolic process	BP	0.00302978	BP uronic acid metabolic process	TRINITY_DN15639_c0_g1, TRINITY_DN18071_c0_g2, TRINITY_DN18925_c0_g1, TRINITY_DN19884_c2_g5, TRINITY_DN20435_c1_g1, TRINITY_DN20435_c1_g2, TRINITY_DN20732_c0_g1, TRINITY_DN21174_c0_g3, TRINITY_DN21408_c2_g1, TRINITY_DN22525_c0_g1, TRINITY_DN22525_c1_g2, TRINITY_DN22612_c1_g1, TRINITY_DN23131_c1_g4, TRINITY_DN24769_c2_g1, TRINITY_DN24929_c1_g8, TRINITY_DN25234_c0_g1, TRINITY_DN25315_c0_g2, TRINITY_…
GO:0008061	4.00223e-05	0.999992	15	34	chitin binding	MF	0.00343121	MF chitin binding	TRINITY_DN16348_c0_g1, TRINITY_DN18998_c0_g2, TRINITY_DN18998_c0_g3, TRINITY_DN18998_c0_g5, TRINITY_DN19790_c0_g1, TRINITY_DN20682_c4_g3, TRINITY_DN22243_c0_g2, TRINITY_DN25076_c0_g1, TRINITY_DN25076_c1_g4, TRINITY_DN25155_c1_g1, TRINITY_DN25848_c2_g1, TRINITY_DN25848_c2_g4, TRINITY_DN26390_c0_g7, TRINITY_DN26549_c4_g4, TRINITY_DN26549_c4_g6
GO:0016051	4.1928e-05	0.999979	56	267	carbohydrate biosynthetic process	BP	0.00356945	BP carbohydrate biosynthetic process	TRINITY_DN11792_c0_g1, TRINITY_DN15664_c0_g1, TRINITY_DN18220_c0_g1, TRINITY_DN18565_c0_g1, TRINITY_DN19173_c0_g1, TRINITY_DN19178_c0_g1, TRINITY_DN19531_c0_g2, TRINITY_DN20023_c0_g1, TRINITY_DN20301_c1_g1, TRINITY_DN20448_c1_g2, TRINITY_DN20573_c0_g1, TRINITY_DN21174_c0_g3, TRINITY_DN21407_c0_g1, TRINITY_DN21451_c0_g1, TRINITY_DN21466_c0_g2, TRINITY_DN22200_c0_g1, TRINITY_DN22200_c0_g2, TRINITY_…
GO:0010114	5.13329e-05	0.999986	20	59	response to red light	BP	0.00433977	BP response to red light	TRINITY_DN15020_c0_g1, TRINITY_DN17366_c0_g1, TRINITY_DN17577_c0_g1, TRINITY_DN18029_c0_g1, TRINITY_DN18453_c0_g2, TRINITY_DN20388_c1_g3, TRINITY_DN20943_c0_g1, TRINITY_DN21275_c0_g1, TRINITY_DN22074_c0_g3, TRINITY_DN22215_c0_g2, TRINITY_DN22449_c0_g1, TRINITY_DN22490_c0_g1, TRINITY_DN22956_c1_g2, TRINITY_DN23150_c0_g1, TRINITY_DN23597_c0_g2, TRINITY_DN24702_c2_g1, TRINITY_DN26043_c0_g1, TRINITY_…
GO:0000373	5.36318e-05	0.999994	9	17	Group II intron splicing	BP	0.00450285	BP Group II intron splicing	TRINITY_DN16425_c0_g1, TRINITY_DN21078_c0_g1, TRINITY_DN23723_c0_g3, TRINITY_DN24602_c0_g1, TRINITY_DN24602_c0_g2, TRINITY_DN25142_c0_g1, TRINITY_DN25441_c0_g3, TRINITY_DN25460_c0_g1, TRINITY_DN26358_c0_g1
GO:0019585	5.6728e-05	0.999982	24	73	glucuronate metabolic process	BP	0.00466626	BP glucuronate metabolic process	TRINITY_DN15639_c0_g1, TRINITY_DN18071_c0_g2, TRINITY_DN18925_c0_g1, TRINITY_DN19884_c2_g5, TRINITY_DN20435_c1_g1, TRINITY_DN20435_c1_g2, TRINITY_DN20732_c0_g1, TRINITY_DN21408_c2_g1, TRINITY_DN22525_c0_g1, TRINITY_DN22525_c1_g2, TRINITY_DN22612_c1_g1, TRINITY_DN23131_c1_g4, TRINITY_DN24769_c2_g1, TRINITY_DN24929_c1_g8, TRINITY_DN25234_c0_g1, TRINITY_DN25315_c0_g2, TRINITY_DN26206_c2_g2, TRINITY_…
GO:0052695	5.6728e-05	0.999982	24	73	cellular glucuronidation	BP	0.00466626	BP cellular glucuronidation	TRINITY_DN15639_c0_g1, TRINITY_DN18071_c0_g2, TRINITY_DN18925_c0_g1, TRINITY_DN19884_c2_g5, TRINITY_DN20435_c1_g1, TRINITY_DN20435_c1_g2, TRINITY_DN20732_c0_g1, TRINITY_DN21408_c2_g1, TRINITY_DN22525_c0_g1, TRINITY_DN22525_c1_g2, TRINITY_DN22612_c1_g1, TRINITY_DN23131_c1_g4, TRINITY_DN24769_c2_g1, TRINITY_DN24929_c1_g8, TRINITY_DN25234_c0_g1, TRINITY_DN25315_c0_g2, TRINITY_DN26206_c2_g2, TRINITY_…
GO:0052696	5.6728e-05	0.999982	24	73	flavonoid glucuronidation	BP	0.00466626	BP flavonoid glucuronidation	TRINITY_DN15639_c0_g1, TRINITY_DN18071_c0_g2, TRINITY_DN18925_c0_g1, TRINITY_DN19884_c2_g5, TRINITY_DN20435_c1_g1, TRINITY_DN20435_c1_g2, TRINITY_DN20732_c0_g1, TRINITY_DN21408_c2_g1, TRINITY_DN22525_c0_g1, TRINITY_DN22525_c1_g2, TRINITY_DN22612_c1_g1, TRINITY_DN23131_c1_g4, TRINITY_DN24769_c2_g1, TRINITY_DN24929_c1_g8, TRINITY_DN25234_c0_g1, TRINITY_DN25315_c0_g2, TRINITY_DN26206_c2_g2, TRINITY_…
GO:0042300	6.52991e-05	0.999997	7	9	beta-amyrin synthase activity	MF	0.00533524	MF beta-amyrin synthase activity	TRINITY_DN19407_c0_g1, TRINITY_DN25365_c0_g2, TRINITY_DN25675_c2_g5, TRINITY_DN25998_c2_g1, TRINITY_DN25998_c2_g2, TRINITY_DN26576_c2_g1, TRINITY_DN26576_c2_g2
GO:0020037	6.64947e-05	0.999966	57	246	heme binding	MF	0.00539671	MF heme binding	TRINITY_DN14164_c0_g1, TRINITY_DN14584_c0_g1, TRINITY_DN15541_c0_g1, TRINITY_DN15696_c0_g1, TRINITY_DN15906_c0_g1, TRINITY_DN17422_c0_g1, TRINITY_DN17809_c0_g1, TRINITY_DN18054_c0_g1, TRINITY_DN18099_c0_g1, TRINITY_DN18399_c0_g4, TRINITY_DN18399_c0_g5, TRINITY_DN18472_c0_g2, TRINITY_DN18626_c0_g1, TRINITY_DN18626_c0_g2, TRINITY_DN19140_c0_g1, TRINITY_DN19169_c0_g1, TRINITY_DN19956_c0_g1, TRINITY_…
GO:0042626	7.42534e-05	0.999964	47	211	ATPase activity, coupled to transmembrane movement of substances	MF	0.0059865	MF ATPase activity, coupled to transmembrane movement of substances	TRINITY_DN17217_c0_g1, TRINITY_DN17483_c0_g1, TRINITY_DN18147_c0_g1, TRINITY_DN19191_c0_g1, TRINITY_DN19685_c0_g1, TRINITY_DN19685_c0_g3, TRINITY_DN19817_c1_g4, TRINITY_DN19855_c0_g1, TRINITY_DN20394_c0_g1, TRINITY_DN20468_c3_g1, TRINITY_DN20501_c0_g1, TRINITY_DN21081_c0_g1, TRINITY_DN21697_c1_g3, TRINITY_DN22315_c0_g1, TRINITY_DN22315_c0_g2, TRINITY_DN22390_c0_g2, TRINITY_DN22457_c0_g3, TRINITY_…
GO:0010166	8.43702e-05	0.999984	13	32	wax metabolic process	BP	0.00675739	BP wax metabolic process	TRINITY_DN11667_c0_g1, TRINITY_DN14164_c0_g1, TRINITY_DN16531_c0_g1, TRINITY_DN18099_c0_g1, TRINITY_DN18434_c0_g1, TRINITY_DN20736_c0_g1, TRINITY_DN20794_c0_g2, TRINITY_DN20988_c1_g1, TRINITY_DN21225_c0_g2, TRINITY_DN21868_c3_g3, TRINITY_DN23676_c3_g1, TRINITY_DN24576_c1_g5, TRINITY_DN26504_c0_g1
GO:0051707	0.000107955	0.999926	161	909	response to other organism	BP	0.00858984	BP response to other organism	TRINITY_DN15870_c0_g1, TRINITY_DN15990_c0_g1, TRINITY_DN16348_c0_g1, TRINITY_DN16708_c0_g1, TRINITY_DN16854_c0_g1, TRINITY_DN17094_c0_g1, TRINITY_DN17111_c0_g1, TRINITY_DN17140_c0_g1, TRINITY_DN17298_c0_g1, TRINITY_DN17716_c0_g1, TRINITY_DN18010_c0_g1, TRINITY_DN18368_c1_g1, TRINITY_DN18438_c0_g4, TRINITY_DN18443_c0_g1, TRINITY_DN18614_c0_g1, TRINITY_DN18723_c0_g2, TRINITY_DN18805_c0_g1, TRINITY_…
GO:0031559	0.00011008	0.999988	9	15	oxidosqualene cyclase activity	MF	0.00870204	MF oxidosqualene cyclase activity	TRINITY_DN19407_c0_g1, TRINITY_DN23682_c0_g1, TRINITY_DN25365_c0_g2, TRINITY_DN25675_c2_g5, TRINITY_DN25998_c2_g1, TRINITY_DN25998_c2_g2, TRINITY_DN26339_c1_g1, TRINITY_DN26576_c2_g1, TRINITY_DN26576_c2_g2
GO:0044255	0.000135104	0.999912	121	675	cellular lipid metabolic process	BP	0.0105799	BP cellular lipid metabolic process	TRINITY_DN13300_c0_g1, TRINITY_DN13407_c0_g1, TRINITY_DN13793_c0_g1, TRINITY_DN13940_c0_g1, TRINITY_DN14565_c0_g1, TRINITY_DN14584_c0_g1, TRINITY_DN14880_c0_g1, TRINITY_DN15537_c0_g1, TRINITY_DN15707_c0_g1, TRINITY_DN15896_c0_g1, TRINITY_DN16007_c0_g1, TRINITY_DN16531_c0_g1, TRINITY_DN16976_c0_g1, TRINITY_DN17238_c0_g1, TRINITY_DN17473_c0_g1, TRINITY_DN17536_c0_g1, TRINITY_DN17976_c0_g1, TRINITY_…
GO:0022857	0.000135573	0.999906	157	921	transmembrane transporter activity	MF	0.0105799	MF transmembrane transporter activity	TRINITY_DN14910_c0_g1, TRINITY_DN15428_c0_g1, TRINITY_DN15541_c0_g1, TRINITY_DN15699_c0_g1, TRINITY_DN16210_c0_g1, TRINITY_DN16237_c0_g1, TRINITY_DN16417_c0_g1, TRINITY_DN16458_c0_g1, TRINITY_DN17078_c0_g1, TRINITY_DN17094_c0_g1, TRINITY_DN17180_c0_g1, TRINITY_DN17217_c0_g1, TRINITY_DN17283_c0_g2, TRINITY_DN17397_c0_g1, TRINITY_DN17483_c0_g1, TRINITY_DN18147_c0_g1, TRINITY_DN18173_c0_g1, TRINITY_…
GO:0048038	0.000136944	0.999974	12	30	quinone binding	MF	0.0106188	MF quinone binding	TRINITY_DN20412_c3_g3, TRINITY_DN21915_c0_g2, TRINITY_DN22614_c2_g1, TRINITY_DN22845_c0_g1, TRINITY_DN23266_c0_g1, TRINITY_DN23737_c0_g1, TRINITY_DN25909_c1_g4, TRINITY_DN26127_c1_g2, TRINITY_DN26288_c0_g1, TRINITY_DN26733_c1_g2, TRINITY_DN26751_c1_g3, TRINITY_DN26805_c2_g5
GO:0016772	0.000150038	0.999887	261	1652	transferase activity, transferring phosphorus-containing groups	MF	0.0115605	MF transferase activity, transferring phosphorus-containing groups	TRINITY_DN14387_c0_g1, TRINITY_DN15324_c0_g1, TRINITY_DN15360_c0_g1, TRINITY_DN15846_c0_g1, TRINITY_DN16261_c0_g1, TRINITY_DN16535_c0_g1, TRINITY_DN16604_c1_g1, TRINITY_DN16796_c0_g1, TRINITY_DN16854_c0_g1, TRINITY_DN17113_c0_g1, TRINITY_DN17256_c1_g1, TRINITY_DN17295_c0_g1, TRINITY_DN17901_c0_g1, TRINITY_DN18246_c0_g1, TRINITY_DN18399_c0_g3, TRINITY_DN18723_c0_g2, TRINITY_DN19198_c1_g2, TRINITY_…
GO:0043492	0.000160159	0.99992	47	220	ATPase activity, coupled to movement of substances	MF	0.0122627	MF ATPase activity, coupled to movement of substances	TRINITY_DN17217_c0_g1, TRINITY_DN17483_c0_g1, TRINITY_DN18147_c0_g1, TRINITY_DN19191_c0_g1, TRINITY_DN19685_c0_g1, TRINITY_DN19685_c0_g3, TRINITY_DN19817_c1_g4, TRINITY_DN19855_c0_g1, TRINITY_DN20394_c0_g1, TRINITY_DN20468_c3_g1, TRINITY_DN20501_c0_g1, TRINITY_DN21081_c0_g1, TRINITY_DN21697_c1_g3, TRINITY_DN22315_c0_g1, TRINITY_DN22315_c0_g2, TRINITY_DN22390_c0_g2, TRINITY_DN22457_c0_g3, TRINITY_…
GO:0046620	0.000172883	0.999974	10	20	regulation of organ growth	BP	0.0131542	BP regulation of organ growth	TRINITY_DN15721_c0_g1, TRINITY_DN15994_c0_g1, TRINITY_DN18399_c0_g4, TRINITY_DN18399_c0_g5, TRINITY_DN22417_c1_g2, TRINITY_DN22999_c0_g1, TRINITY_DN25667_c0_g1, TRINITY_DN25667_c0_g2, TRINITY_DN25667_c0_g3, TRINITY_DN25667_c0_g4
GO:0016820	0.000174615	0.999913	47	217	hydrolase activity, acting on acid anhydrides, catalyzing transmembrane movement of substances	MF	0.0132035	MF hydrolase activity, acting on acid anhydrides, catalyzing transmembrane movement of substances	TRINITY_DN17217_c0_g1, TRINITY_DN17483_c0_g1, TRINITY_DN18147_c0_g1, TRINITY_DN19191_c0_g1, TRINITY_DN19685_c0_g1, TRINITY_DN19685_c0_g3, TRINITY_DN19817_c1_g4, TRINITY_DN19855_c0_g1, TRINITY_DN20394_c0_g1, TRINITY_DN20468_c3_g1, TRINITY_DN20501_c0_g1, TRINITY_DN21081_c0_g1, TRINITY_DN21697_c1_g3, TRINITY_DN22315_c0_g1, TRINITY_DN22315_c0_g2, TRINITY_DN22390_c0_g2, TRINITY_DN22457_c0_g3, TRINITY_…
GO:0016627	0.00018514	0.999929	27	95	oxidoreductase activity, acting on the CH-CH group of donors	MF	0.0139129	MF oxidoreductase activity, acting on the CH-CH group of donors	TRINITY_DN17222_c0_g1, TRINITY_DN18627_c0_g1, TRINITY_DN18719_c0_g1, TRINITY_DN18789_c0_g1, TRINITY_DN19256_c0_g1, TRINITY_DN20132_c0_g4, TRINITY_DN21729_c0_g1, TRINITY_DN21961_c1_g1, TRINITY_DN23039_c0_g1, TRINITY_DN23039_c1_g5, TRINITY_DN23051_c1_g2, TRINITY_DN23161_c1_g1, TRINITY_DN23161_c1_g3, TRINITY_DN23434_c0_g3, TRINITY_DN23615_c1_g2, TRINITY_DN23615_c1_g4, TRINITY_DN23942_c1_g1, TRINITY_…
GO:0000990	0.00018854	0.999984	7	12	core RNA polymerase binding transcription factor activity	MF	0.0140815	MF core RNA polymerase binding transcription factor activity	TRINITY_DN18029_c0_g1, TRINITY_DN18246_c0_g1, TRINITY_DN20927_c0_g1, TRINITY_DN20927_c0_g2, TRINITY_DN22302_c1_g1, TRINITY_DN23597_c0_g2, TRINITY_DN23827_c1_g1
GO:0000272	0.000191499	0.999922	30	118	polysaccharide catabolic process	BP	0.0142153	BP polysaccharide catabolic process	TRINITY_DN15050_c0_g1, TRINITY_DN16348_c0_g1, TRINITY_DN16710_c0_g1, TRINITY_DN16912_c0_g2, TRINITY_DN18998_c0_g3, TRINITY_DN19011_c0_g1, TRINITY_DN19602_c0_g1, TRINITY_DN19602_c1_g2, TRINITY_DN20157_c0_g1, TRINITY_DN20448_c1_g2, TRINITY_DN20682_c4_g3, TRINITY_DN20754_c1_g1, TRINITY_DN20754_c1_g5, TRINITY_DN21082_c0_g1, TRINITY_DN22243_c0_g2, TRINITY_DN22627_c1_g2, TRINITY_DN23075_c0_g1, TRINITY_…
GO:0051187	0.000204963	0.999967	10	22	cofactor catabolic process	BP	0.0150716	BP cofactor catabolic process	TRINITY_DN17518_c0_g1, TRINITY_DN20487_c0_g2, TRINITY_DN20505_c0_g1, TRINITY_DN20870_c0_g1, TRINITY_DN21617_c0_g1, TRINITY_DN23466_c0_g1, TRINITY_DN23532_c0_g1, TRINITY_DN24281_c0_g1, TRINITY_DN24575_c0_g1, TRINITY_DN26343_c1_g3
GO:0080043	0.000206749	0.999933	21	64	quercetin 3-O-glucosyltransferase activity	MF	0.0150716	MF quercetin 3-O-glucosyltransferase activity	TRINITY_DN18925_c0_g1, TRINITY_DN19884_c2_g5, TRINITY_DN20435_c1_g1, TRINITY_DN20435_c1_g2, TRINITY_DN20732_c0_g1, TRINITY_DN21408_c2_g1, TRINITY_DN22525_c0_g1, TRINITY_DN22525_c1_g2, TRINITY_DN22612_c1_g1, TRINITY_DN23131_c1_g4, TRINITY_DN24929_c1_g8, TRINITY_DN25234_c0_g1, TRINITY_DN25315_c0_g2, TRINITY_DN26206_c2_g2, TRINITY_DN26206_c3_g1, TRINITY_DN26210_c0_g1, TRINITY_DN26376_c0_g2, TRINITY_…
GO:0080044	0.000206749	0.999933	21	64	quercetin 7-O-glucosyltransferase activity	MF	0.0150716	MF quercetin 7-O-glucosyltransferase activity	TRINITY_DN18925_c0_g1, TRINITY_DN19884_c2_g5, TRINITY_DN20435_c1_g1, TRINITY_DN20435_c1_g2, TRINITY_DN20732_c0_g1, TRINITY_DN21408_c2_g1, TRINITY_DN22525_c0_g1, TRINITY_DN22525_c1_g2, TRINITY_DN22612_c1_g1, TRINITY_DN23131_c1_g4, TRINITY_DN24929_c1_g8, TRINITY_DN25234_c0_g1, TRINITY_DN25315_c0_g2, TRINITY_DN26206_c2_g2, TRINITY_DN26206_c3_g1, TRINITY_DN26210_c0_g1, TRINITY_DN26376_c0_g2, TRINITY_…
GO:0045156	0.000208708	0.999992	5	7	electron transporter, transferring electrons within the cyclic electron transport pathway of photosynthesis activity	MF	0.0150773	MF electron transporter, transferring electrons within the cyclic electron transport pathway of photosynthesis activity	TRINITY_DN21597_c0_g1, TRINITY_DN22925_c0_g2, TRINITY_DN24548_c0_g3, TRINITY_DN26540_c1_g1, TRINITY_DN26798_c2_g1
GO:1901259	0.000209304	0.999983	7	11	chloroplast rRNA processing	BP	0.0150773	BP chloroplast rRNA processing	TRINITY_DN15555_c0_g1, TRINITY_DN21308_c0_g1, TRINITY_DN21809_c1_g5, TRINITY_DN22087_c2_g1, TRINITY_DN22560_c2_g1, TRINITY_DN25010_c0_g2, TRINITY_DN25159_c1_g2
GO:0009902	0.00021594	0.999964	10	24	chloroplast relocation	BP	0.0153079	BP chloroplast relocation	TRINITY_DN16953_c0_g1, TRINITY_DN16953_c0_g2, TRINITY_DN23078_c2_g2, TRINITY_DN23349_c1_g2, TRINITY_DN24230_c0_g1, TRINITY_DN24355_c0_g1, TRINITY_DN24565_c2_g1, TRINITY_DN25191_c0_g1, TRINITY_DN25464_c3_g1, TRINITY_DN25491_c2_g3
GO:0051667	0.00021594	0.999964	10	24	establishment of plastid localization	BP	0.0153079	BP establishment of plastid localization	TRINITY_DN16953_c0_g1, TRINITY_DN16953_c0_g2, TRINITY_DN23078_c2_g2, TRINITY_DN23349_c1_g2, TRINITY_DN24230_c0_g1, TRINITY_DN24355_c0_g1, TRINITY_DN24565_c2_g1, TRINITY_DN25191_c0_g1, TRINITY_DN25464_c3_g1, TRINITY_DN25491_c2_g3
GO:0022804	0.000216277	0.999868	84	455	active transmembrane transporter activity	MF	0.0153079	MF active transmembrane transporter activity	TRINITY_DN16237_c0_g1, TRINITY_DN16417_c0_g1, TRINITY_DN16458_c0_g1, TRINITY_DN17078_c0_g1, TRINITY_DN17094_c0_g1, TRINITY_DN17217_c0_g1, TRINITY_DN17483_c0_g1, TRINITY_DN18147_c0_g1, TRINITY_DN18374_c0_g1, TRINITY_DN18525_c0_g1, TRINITY_DN18614_c0_g1, TRINITY_DN18634_c0_g1, TRINITY_DN19191_c0_g1, TRINITY_DN19685_c0_g1, TRINITY_DN19685_c0_g3, TRINITY_DN19817_c1_g4, TRINITY_DN19832_c0_g2, TRINITY_…
GO:0009719	0.000219327	0.999845	168	972	response to endogenous stimulus	BP	0.015434	BP response to endogenous stimulus	TRINITY_DN10560_c0_g1, TRINITY_DN13407_c0_g1, TRINITY_DN13468_c0_g1, TRINITY_DN13480_c0_g1, TRINITY_DN14245_c0_g1, TRINITY_DN14861_c0_g1, TRINITY_DN15020_c0_g1, TRINITY_DN15555_c0_g1, TRINITY_DN15721_c0_g1, TRINITY_DN15870_c0_g1, TRINITY_DN15990_c0_g1, TRINITY_DN15994_c0_g1, TRINITY_DN16454_c0_g1, TRINITY_DN16533_c0_g1, TRINITY_DN16605_c0_g1, TRINITY_DN17113_c0_g1, TRINITY_DN17182_c0_g1, TRINITY_…
GO:0071229	0.000234426	0.999907	28	104	cellular response to acid chemical	BP	0.0164017	BP cellular response to acid chemical	TRINITY_DN13407_c0_g1, TRINITY_DN15020_c0_g1, TRINITY_DN20435_c1_g2, TRINITY_DN20641_c0_g1, TRINITY_DN21350_c0_g1, TRINITY_DN21408_c2_g1, TRINITY_DN22051_c0_g1, TRINITY_DN22593_c1_g1, TRINITY_DN22987_c1_g2, TRINITY_DN23092_c0_g4, TRINITY_DN23131_c1_g4, TRINITY_DN24227_c0_g1, TRINITY_DN24498_c1_g2, TRINITY_DN24624_c2_g3, TRINITY_DN24936_c0_g1, TRINITY_DN25226_c2_g1, TRINITY_DN25313_c0_g1, TRINITY_…
GO:0009735	0.00024701	0.999896	31	120	response to cytokinin	BP	0.017125	BP response to cytokinin	TRINITY_DN15870_c0_g1, TRINITY_DN19218_c0_g1, TRINITY_DN19268_c0_g1, TRINITY_DN20269_c3_g4, TRINITY_DN20501_c0_g1, TRINITY_DN22033_c4_g9, TRINITY_DN22138_c0_g1, TRINITY_DN22716_c2_g1, TRINITY_DN22785_c2_g1, TRINITY_DN22905_c1_g2, TRINITY_DN23150_c0_g1, TRINITY_DN23530_c0_g2, TRINITY_DN23598_c3_g1, TRINITY_DN23723_c0_g1, TRINITY_DN23723_c0_g3, TRINITY_DN23762_c3_g1, TRINITY_DN24046_c0_g2, TRINITY_…
GO:0008236	0.000248984	0.999889	34	146	serine-type peptidase activity	MF	0.017125	MF serine-type peptidase activity	TRINITY_DN15563_c0_g1, TRINITY_DN16606_c0_g1, TRINITY_DN17906_c0_g1, TRINITY_DN18299_c0_g1, TRINITY_DN18881_c0_g1, TRINITY_DN19769_c0_g1, TRINITY_DN19807_c0_g3, TRINITY_DN20172_c0_g1, TRINITY_DN20172_c0_g2, TRINITY_DN20180_c0_g1, TRINITY_DN20477_c0_g1, TRINITY_DN20816_c0_g1, TRINITY_DN21453_c0_g1, TRINITY_DN21498_c0_g1, TRINITY_DN21554_c0_g1, TRINITY_DN22526_c0_g1, TRINITY_DN22682_c2_g5, TRINITY_…
GO:0017171	0.000248984	0.999889	34	146	serine hydrolase activity	MF	0.017125	MF serine hydrolase activity	TRINITY_DN15563_c0_g1, TRINITY_DN16606_c0_g1, TRINITY_DN17906_c0_g1, TRINITY_DN18299_c0_g1, TRINITY_DN18881_c0_g1, TRINITY_DN19769_c0_g1, TRINITY_DN19807_c0_g3, TRINITY_DN20172_c0_g1, TRINITY_DN20172_c0_g2, TRINITY_DN20180_c0_g1, TRINITY_DN20477_c0_g1, TRINITY_DN20816_c0_g1, TRINITY_DN21453_c0_g1, TRINITY_DN21498_c0_g1, TRINITY_DN21554_c0_g1, TRINITY_DN22526_c0_g1, TRINITY_DN22682_c2_g5, TRINITY_…
GO:0006979	0.000251568	0.999855	68	328	response to oxidative stress	BP	0.0172056	BP response to oxidative stress	TRINITY_DN11792_c0_g1, TRINITY_DN13606_c1_g1, TRINITY_DN14657_c0_g1, TRINITY_DN15324_c0_g1, TRINITY_DN15366_c0_g1, TRINITY_DN15740_c0_g1, TRINITY_DN16465_c0_g1, TRINITY_DN16605_c0_g1, TRINITY_DN16897_c0_g1, TRINITY_DN17428_c0_g1, TRINITY_DN17655_c0_g1, TRINITY_DN18222_c0_g1, TRINITY_DN18443_c0_g1, TRINITY_DN18554_c0_g1, TRINITY_DN18882_c0_g1, TRINITY_DN19140_c0_g1, TRINITY_DN19650_c0_g2, TRINITY_…
GO:0010025	0.000253309	0.999947	12	31	wax biosynthetic process	BP	0.0172278	BP wax biosynthetic process	TRINITY_DN14164_c0_g1, TRINITY_DN16531_c0_g1, TRINITY_DN18099_c0_g1, TRINITY_DN18434_c0_g1, TRINITY_DN20736_c0_g1, TRINITY_DN20794_c0_g2, TRINITY_DN20988_c1_g1, TRINITY_DN21225_c0_g2, TRINITY_DN21868_c3_g3, TRINITY_DN23676_c3_g1, TRINITY_DN24576_c1_g5, TRINITY_DN26504_c0_g1
GO:0009628	0.000264157	0.9998	254	1592	response to abiotic stimulus	BP	0.0177675	BP response to abiotic stimulus	TRINITY_DN11667_c0_g1, TRINITY_DN13300_c0_g1, TRINITY_DN13935_c0_g1, TRINITY_DN14515_c0_g1, TRINITY_DN14657_c0_g1, TRINITY_DN14713_c0_g1, TRINITY_DN15020_c0_g1, TRINITY_DN15145_c0_g1, TRINITY_DN15366_c0_g1, TRINITY_DN15428_c0_g1, TRINITY_DN15740_c0_g1, TRINITY_DN15870_c0_g1, TRINITY_DN15896_c0_g1, TRINITY_DN15923_c0_g1, TRINITY_DN15990_c0_g1, TRINITY_DN16351_c0_g1, TRINITY_DN16417_c0_g1, TRINITY_…
GO:0042221	0.000264162	0.999797	282	1758	response to chemical	BP	0.0177675	BP response to chemical	TRINITY_DN10560_c0_g1, TRINITY_DN11667_c0_g1, TRINITY_DN13407_c0_g1, TRINITY_DN13468_c0_g1, TRINITY_DN13480_c0_g1, TRINITY_DN13606_c1_g1, TRINITY_DN14245_c0_g1, TRINITY_DN14515_c0_g1, TRINITY_DN14657_c0_g1, TRINITY_DN14861_c0_g1, TRINITY_DN15020_c0_g1, TRINITY_DN15366_c0_g1, TRINITY_DN15555_c0_g1, TRINITY_DN15721_c0_g1, TRINITY_DN15740_c0_g1, TRINITY_DN15870_c0_g1, TRINITY_DN15990_c0_g1, TRINITY_…
GO:0009312	0.000273742	0.999932	14	42	oligosaccharide biosynthetic process	BP	0.0183006	BP oligosaccharide biosynthetic process	TRINITY_DN18565_c0_g1, TRINITY_DN19178_c0_g1, TRINITY_DN20301_c1_g1, TRINITY_DN20448_c1_g2, TRINITY_DN21407_c0_g1, TRINITY_DN22377_c0_g1, TRINITY_DN22627_c1_g2, TRINITY_DN23874_c2_g3, TRINITY_DN24579_c0_g1, TRINITY_DN24796_c0_g3, TRINITY_DN25792_c1_g1, TRINITY_DN25820_c0_g1, TRINITY_DN25883_c4_g1, TRINITY_DN26415_c1_g1
GO:0009605	0.000275095	0.999798	205	1242	response to external stimulus	BP	0.0183006	BP response to external stimulus	TRINITY_DN13935_c0_g1, TRINITY_DN14387_c0_g1, TRINITY_DN14618_c0_g1, TRINITY_DN15145_c0_g1, TRINITY_DN15870_c0_g1, TRINITY_DN15990_c0_g1, TRINITY_DN16348_c0_g1, TRINITY_DN16708_c0_g1, TRINITY_DN16854_c0_g1, TRINITY_DN17094_c0_g1, TRINITY_DN17111_c0_g1, TRINITY_DN17140_c0_g1, TRINITY_DN17298_c0_g1, TRINITY_DN17716_c0_g1, TRINITY_DN18010_c0_g1, TRINITY_DN18319_c0_g1, TRINITY_DN18368_c1_g1, TRINITY_…
GO:0010016	0.000280988	0.999942	12	29	shoot system morphogenesis	BP	0.0185685	BP shoot system morphogenesis	TRINITY_DN18125_c0_g1, TRINITY_DN18125_c0_g4, TRINITY_DN18723_c0_g2, TRINITY_DN19986_c1_g3, TRINITY_DN20435_c1_g2, TRINITY_DN21408_c2_g1, TRINITY_DN23131_c1_g4, TRINITY_DN26376_c0_g2, TRINITY_DN26376_c0_g3, TRINITY_DN26629_c2_g1, TRINITY_DN26629_c2_g3, TRINITY_DN26731_c4_g1
GO:0009725	0.000282173	0.999803	152	871	response to hormone	BP	0.0185685	BP response to hormone	TRINITY_DN10560_c0_g1, TRINITY_DN13407_c0_g1, TRINITY_DN13468_c0_g1, TRINITY_DN14245_c0_g1, TRINITY_DN14861_c0_g1, TRINITY_DN15020_c0_g1, TRINITY_DN15555_c0_g1, TRINITY_DN15721_c0_g1, TRINITY_DN15870_c0_g1, TRINITY_DN15990_c0_g1, TRINITY_DN15994_c0_g1, TRINITY_DN16454_c0_g1, TRINITY_DN16533_c0_g1, TRINITY_DN16605_c0_g1, TRINITY_DN17113_c0_g1, TRINITY_DN17182_c0_g1, TRINITY_DN17298_c0_g1, TRINITY_…
GO:0010190	0.000286422	0.999992	5	6	cytochrome b6f complex assembly	BP	0.0187468	BP cytochrome b6f complex assembly	TRINITY_DN17423_c0_g1, TRINITY_DN21180_c2_g2, TRINITY_DN22696_c0_g1, TRINITY_DN24566_c0_g1, TRINITY_DN25149_c1_g1
GO:0044723	0.000296586	0.999806	108	620	single-organism carbohydrate metabolic process	BP	0.0193082	BP single-organism carbohydrate metabolic process	TRINITY_DN11792_c0_g1, TRINITY_DN13275_c0_g1, TRINITY_DN15639_c0_g1, TRINITY_DN15664_c0_g1, TRINITY_DN18071_c0_g2, TRINITY_DN18125_c0_g1, TRINITY_DN18125_c0_g4, TRINITY_DN18220_c0_g1, TRINITY_DN18565_c0_g1, TRINITY_DN18925_c0_g1, TRINITY_DN19061_c3_g2, TRINITY_DN19173_c0_g1, TRINITY_DN19178_c0_g1, TRINITY_DN19531_c0_g2, TRINITY_DN19884_c2_g5, TRINITY_DN20023_c0_g1, TRINITY_DN20301_c1_g1, TRINITY_…
GO:0009607	0.000310255	0.999779	168	970	response to biotic stimulus	BP	0.0200907	BP response to biotic stimulus	TRINITY_DN12071_c0_g1, TRINITY_DN15599_c0_g1, TRINITY_DN15870_c0_g1, TRINITY_DN15990_c0_g1, TRINITY_DN16258_c0_g1, TRINITY_DN16348_c0_g1, TRINITY_DN16708_c0_g1, TRINITY_DN16854_c0_g1, TRINITY_DN17094_c0_g1, TRINITY_DN17111_c0_g1, TRINITY_DN17140_c0_g1, TRINITY_DN17298_c0_g1, TRINITY_DN17716_c0_g1, TRINITY_DN18010_c0_g1, TRINITY_DN18368_c1_g1, TRINITY_DN18438_c0_g4, TRINITY_DN18443_c0_g1, TRINITY_…
GO:0038023	0.000312957	0.999853	37	170	signaling receptor activity	MF	0.0201584	MF signaling receptor activity	TRINITY_DN17901_c0_g1, TRINITY_DN18723_c0_g2, TRINITY_DN19311_c0_g1, TRINITY_DN19986_c1_g3, TRINITY_DN20438_c0_g1, TRINITY_DN21210_c1_g1, TRINITY_DN21544_c0_g1, TRINITY_DN22290_c1_g3, TRINITY_DN22593_c1_g1, TRINITY_DN22941_c0_g2, TRINITY_DN23658_c0_g1, TRINITY_DN23827_c1_g1, TRINITY_DN24232_c0_g1, TRINITY_DN24355_c0_g1, TRINITY_DN24456_c0_g1, TRINITY_DN24479_c0_g1, TRINITY_DN24624_c2_g3, TRINITY_…
GO:0009635	0.000319036	0.999987	5	7	response to herbicide	BP	0.0204418	BP response to herbicide	TRINITY_DN22357_c0_g1, TRINITY_DN24548_c0_g3, TRINITY_DN26377_c1_g1, TRINITY_DN26377_c1_g3, TRINITY_DN26377_c1_g5
GO:0010143	0.000328816	0.999951	9	19	cutin biosynthetic process	BP	0.0209581	BP cutin biosynthetic process	TRINITY_DN11667_c0_g1, TRINITY_DN17378_c0_g1, TRINITY_DN17976_c0_g1, TRINITY_DN18626_c0_g1, TRINITY_DN18626_c0_g2, TRINITY_DN20432_c1_g2, TRINITY_DN20794_c0_g2, TRINITY_DN20938_c0_g2, TRINITY_DN21130_c2_g3
GO:0047100	0.000334681	1	4	4	glyceraldehyde-3-phosphate dehydrogenase (NADP+) (phosphorylating) activity	MF	0.0212209	MF glyceraldehyde-3-phosphate dehydrogenase (NADP+) (phosphorylating) activity	TRINITY_DN22200_c0_g1, TRINITY_DN22200_c0_g2, TRINITY_DN22200_c0_g4, TRINITY_DN22200_c0_g5
GO:0042214	0.00035995	0.999966	7	12	terpene metabolic process	BP	0.0227048	BP terpene metabolic process	TRINITY_DN14584_c0_g1, TRINITY_DN14880_c0_g1, TRINITY_DN20298_c0_g1, TRINITY_DN23039_c0_g1, TRINITY_DN24822_c1_g1, TRINITY_DN25509_c0_g1, TRINITY_DN26507_c0_g1
GO:0071215	0.000382143	0.999892	16	46	cellular response to abscisic acid stimulus	BP	0.0236785	BP cellular response to abscisic acid stimulus	TRINITY_DN13407_c0_g1, TRINITY_DN15020_c0_g1, TRINITY_DN20435_c1_g2, TRINITY_DN21408_c2_g1, TRINITY_DN22987_c1_g2, TRINITY_DN23131_c1_g4, TRINITY_DN24498_c1_g2, TRINITY_DN24936_c0_g1, TRINITY_DN25226_c2_g1, TRINITY_DN25676_c2_g1, TRINITY_DN26095_c0_g1, TRINITY_DN26376_c0_g2, TRINITY_DN26376_c0_g3, TRINITY_DN26596_c1_g4, TRINITY_DN26629_c2_g1, TRINITY_DN26629_c2_g3
GO:0009769	0.000385633	1	4	4	photosynthesis, light harvesting in photosystem II	BP	0.0236785	BP photosynthesis, light harvesting in photosystem II	TRINITY_DN15020_c0_g1, TRINITY_DN26377_c1_g1, TRINITY_DN26377_c1_g3, TRINITY_DN26377_c1_g5
GO:0006030	0.000387055	0.999912	13	31	chitin metabolic process	BP	0.0236785	BP chitin metabolic process	TRINITY_DN16348_c0_g1, TRINITY_DN18998_c0_g3, TRINITY_DN19790_c0_g1, TRINITY_DN20682_c4_g3, TRINITY_DN22243_c0_g2, TRINITY_DN25076_c0_g1, TRINITY_DN25076_c1_g4, TRINITY_DN25155_c1_g1, TRINITY_DN25848_c2_g1, TRINITY_DN25848_c2_g4, TRINITY_DN26390_c0_g7, TRINITY_DN26549_c4_g4, TRINITY_DN26549_c4_g6
GO:0006032	0.000387055	0.999912	13	31	chitin catabolic process	BP	0.0236785	BP chitin catabolic process	TRINITY_DN16348_c0_g1, TRINITY_DN18998_c0_g3, TRINITY_DN19790_c0_g1, TRINITY_DN20682_c4_g3, TRINITY_DN22243_c0_g2, TRINITY_DN25076_c0_g1, TRINITY_DN25076_c1_g4, TRINITY_DN25155_c1_g1, TRINITY_DN25848_c2_g1, TRINITY_DN25848_c2_g4, TRINITY_DN26390_c0_g7, TRINITY_DN26549_c4_g4, TRINITY_DN26549_c4_g6
GO:0046348	0.000387055	0.999912	13	31	amino sugar catabolic process	BP	0.0236785	BP amino sugar catabolic process	TRINITY_DN16348_c0_g1, TRINITY_DN18998_c0_g3, TRINITY_DN19790_c0_g1, TRINITY_DN20682_c4_g3, TRINITY_DN22243_c0_g2, TRINITY_DN25076_c0_g1, TRINITY_DN25076_c1_g4, TRINITY_DN25155_c1_g1, TRINITY_DN25848_c2_g1, TRINITY_DN25848_c2_g4, TRINITY_DN26390_c0_g7, TRINITY_DN26549_c4_g4, TRINITY_DN26549_c4_g6
GO:1901072	0.000387055	0.999912	13	31	glucosamine-containing compound catabolic process	BP	0.0236785	BP glucosamine-containing compound catabolic process	TRINITY_DN16348_c0_g1, TRINITY_DN18998_c0_g3, TRINITY_DN19790_c0_g1, TRINITY_DN20682_c4_g3, TRINITY_DN22243_c0_g2, TRINITY_DN25076_c0_g1, TRINITY_DN25076_c1_g4, TRINITY_DN25155_c1_g1, TRINITY_DN25848_c2_g1, TRINITY_DN25848_c2_g4, TRINITY_DN26390_c0_g7, TRINITY_DN26549_c4_g4, TRINITY_DN26549_c4_g6
GO:0015238	0.000389626	0.999856	23	83	drug transmembrane transporter activity	MF	0.0237166	MF drug transmembrane transporter activity	TRINITY_DN19685_c0_g1, TRINITY_DN19685_c0_g3, TRINITY_DN20394_c0_g1, TRINITY_DN20501_c0_g1, TRINITY_DN20863_c1_g1, TRINITY_DN23257_c1_g1, TRINITY_DN23406_c1_g2, TRINITY_DN23659_c0_g1, TRINITY_DN23659_c2_g1, TRINITY_DN24422_c0_g2, TRINITY_DN24529_c0_g1, TRINITY_DN24534_c2_g1, TRINITY_DN24880_c2_g1, TRINITY_DN25034_c0_g1, TRINITY_DN25064_c0_g2, TRINITY_DN25123_c2_g5, TRINITY_DN25209_c0_g1, TRINITY_…
GO:0046351	0.000431983	0.999918	10	27	disaccharide biosynthetic process	BP	0.026164	BP disaccharide biosynthetic process	TRINITY_DN20301_c1_g1, TRINITY_DN20448_c1_g2, TRINITY_DN21407_c0_g1, TRINITY_DN22377_c0_g1, TRINITY_DN22627_c1_g2, TRINITY_DN23874_c2_g3, TRINITY_DN24579_c0_g1, TRINITY_DN24796_c0_g3, TRINITY_DN25792_c1_g1, TRINITY_DN25883_c4_g1
GO:0043207	0.000447176	0.99968	161	934	response to external biotic stimulus	BP	0.0269501	BP response to external biotic stimulus	TRINITY_DN15870_c0_g1, TRINITY_DN15990_c0_g1, TRINITY_DN16348_c0_g1, TRINITY_DN16708_c0_g1, TRINITY_DN16854_c0_g1, TRINITY_DN17094_c0_g1, TRINITY_DN17111_c0_g1, TRINITY_DN17140_c0_g1, TRINITY_DN17298_c0_g1, TRINITY_DN17716_c0_g1, TRINITY_DN18010_c0_g1, TRINITY_DN18368_c1_g1, TRINITY_DN18438_c0_g4, TRINITY_DN18443_c0_g1, TRINITY_DN18614_c0_g1, TRINITY_DN18723_c0_g2, TRINITY_DN18805_c0_g1, TRINITY_…
GO:0090484	0.000455757	0.999829	23	84	drug transporter activity	MF	0.0272459	MF drug transporter activity	TRINITY_DN19685_c0_g1, TRINITY_DN19685_c0_g3, TRINITY_DN20394_c0_g1, TRINITY_DN20501_c0_g1, TRINITY_DN20863_c1_g1, TRINITY_DN23257_c1_g1, TRINITY_DN23406_c1_g2, TRINITY_DN23659_c0_g1, TRINITY_DN23659_c2_g1, TRINITY_DN24422_c0_g2, TRINITY_DN24529_c0_g1, TRINITY_DN24534_c2_g1, TRINITY_DN24880_c2_g1, TRINITY_DN25034_c0_g1, TRINITY_DN25064_c0_g2, TRINITY_DN25123_c2_g5, TRINITY_DN25209_c0_g1, TRINITY_…
GO:0016122	0.00045656	0.999949	7	14	xanthophyll metabolic process	BP	0.0272459	BP xanthophyll metabolic process	TRINITY_DN20298_c0_g1, TRINITY_DN22449_c0_g1, TRINITY_DN22933_c0_g1, TRINITY_DN23034_c0_g1, TRINITY_DN23695_c4_g1, TRINITY_DN24363_c0_g1, TRINITY_DN24822_c1_g1
GO:0022891	0.000470048	0.999681	119	691	substrate-specific transmembrane transporter activity	MF	0.027914	MF substrate-specific transmembrane transporter activity	TRINITY_DN14910_c0_g1, TRINITY_DN15428_c0_g1, TRINITY_DN15541_c0_g1, TRINITY_DN16210_c0_g1, TRINITY_DN16237_c0_g1, TRINITY_DN16417_c0_g1, TRINITY_DN17078_c0_g1, TRINITY_DN17180_c0_g1, TRINITY_DN17217_c0_g1, TRINITY_DN17283_c0_g2, TRINITY_DN17483_c0_g1, TRINITY_DN18147_c0_g1, TRINITY_DN18173_c0_g1, TRINITY_DN18374_c0_g1, TRINITY_DN18408_c0_g1, TRINITY_DN18525_c0_g1, TRINITY_DN18586_c0_g1, TRINITY_…
GO:0015405	0.000481052	0.999742	49	238	P-P-bond-hydrolysis-driven transmembrane transporter activity	MF	0.0284288	MF P-P-bond-hydrolysis-driven transmembrane transporter activity	TRINITY_DN17217_c0_g1, TRINITY_DN17483_c0_g1, TRINITY_DN18147_c0_g1, TRINITY_DN18374_c0_g1, TRINITY_DN19191_c0_g1, TRINITY_DN19685_c0_g1, TRINITY_DN19685_c0_g3, TRINITY_DN19817_c1_g4, TRINITY_DN19855_c0_g1, TRINITY_DN20394_c0_g1, TRINITY_DN20468_c3_g1, TRINITY_DN20501_c0_g1, TRINITY_DN21081_c0_g1, TRINITY_DN21697_c1_g3, TRINITY_DN22315_c0_g1, TRINITY_DN22315_c0_g2, TRINITY_DN22390_c0_g2, TRINITY_…
GO:0010148	0.000494267	0.999977	5	7	transpiration	BP	0.0290354	BP transpiration	TRINITY_DN18723_c0_g2, TRINITY_DN19986_c1_g3, TRINITY_DN20432_c1_g2, TRINITY_DN22535_c0_g1, TRINITY_DN26731_c4_g1
GO:0080167	0.000496087	0.9998	26	94	response to karrikin	BP	0.0290354	BP response to karrikin	TRINITY_DN15428_c0_g1, TRINITY_DN16417_c0_g1, TRINITY_DN17977_c0_g1, TRINITY_DN20287_c0_g1, TRINITY_DN20435_c1_g2, TRINITY_DN20863_c1_g1, TRINITY_DN20938_c0_g2, TRINITY_DN21408_c2_g1, TRINITY_DN21446_c1_g1, TRINITY_DN21654_c1_g2, TRINITY_DN21655_c0_g2, TRINITY_DN21929_c1_g1, TRINITY_DN22190_c2_g2, TRINITY_DN22220_c1_g1, TRINITY_DN22353_c4_g9, TRINITY_DN23045_c3_g4, TRINITY_DN23131_c1_g4, TRINITY_…
GO:0006662	0.000506739	0.999898	11	26	glycerol ether metabolic process	BP	0.029517	BP glycerol ether metabolic process	TRINITY_DN14657_c0_g1, TRINITY_DN18222_c0_g1, TRINITY_DN21754_c2_g1, TRINITY_DN22696_c0_g1, TRINITY_DN23160_c2_g2, TRINITY_DN23322_c1_g2, TRINITY_DN23381_c1_g1, TRINITY_DN24575_c0_g1, TRINITY_DN25062_c2_g1, TRINITY_DN25826_c1_g1, TRINITY_DN26393_c0_g1
GO:0047216	0.000527933	0.999984	5	6	inositol 3-alpha-galactosyltransferase activity	MF	0.030605	MF inositol 3-alpha-galactosyltransferase activity	TRINITY_DN24530_c0_g2, TRINITY_DN24530_c0_g4, TRINITY_DN24530_c0_g6, TRINITY_DN25820_c0_g1, TRINITY_DN25820_c0_g4
GO:1901071	0.000557245	0.999866	13	32	glucosamine-containing compound metabolic process	BP	0.0321512	BP glucosamine-containing compound metabolic process	TRINITY_DN16348_c0_g1, TRINITY_DN18998_c0_g3, TRINITY_DN19790_c0_g1, TRINITY_DN20682_c4_g3, TRINITY_DN22243_c0_g2, TRINITY_DN25076_c0_g1, TRINITY_DN25076_c1_g4, TRINITY_DN25155_c1_g1, TRINITY_DN25848_c2_g1, TRINITY_DN25848_c2_g4, TRINITY_DN26390_c0_g7, TRINITY_DN26549_c4_g4, TRINITY_DN26549_c4_g6
GO:0015399	0.000641688	0.999651	49	241	primary active transmembrane transporter activity	MF	0.0368486	MF primary active transmembrane transporter activity	TRINITY_DN17217_c0_g1, TRINITY_DN17483_c0_g1, TRINITY_DN18147_c0_g1, TRINITY_DN18374_c0_g1, TRINITY_DN19191_c0_g1, TRINITY_DN19685_c0_g1, TRINITY_DN19685_c0_g3, TRINITY_DN19817_c1_g4, TRINITY_DN19855_c0_g1, TRINITY_DN20394_c0_g1, TRINITY_DN20468_c3_g1, TRINITY_DN20501_c0_g1, TRINITY_DN21081_c0_g1, TRINITY_DN21697_c1_g3, TRINITY_DN22315_c0_g1, TRINITY_DN22315_c0_g2, TRINITY_DN22390_c0_g2, TRINITY_…
GO:0045962	0.000648947	0.999984	4	5	positive regulation of development, heterochronic	BP	0.0370905	BP positive regulation of development, heterochronic	TRINITY_DN16445_c0_g1, TRINITY_DN21861_c1_g2, TRINITY_DN22793_c5_g1, TRINITY_DN25407_c0_g1
GO:0016713	0.000659941	0.999968	5	7	oxidoreductase activity, acting on paired donors, with incorporation or reduction of molecular oxygen, reduced iron-sulfur protein as one donor, and incorporation of one atom of oxygen	MF	0.0375426	MF oxidoreductase activity, acting on paired donors, with incorporation or reduction of molecular oxygen, reduced iron-sulfur protein as one donor, and incorporation of one atom of oxygen	TRINITY_DN14164_c0_g1, TRINITY_DN18099_c0_g1, TRINITY_DN20736_c0_g1, TRINITY_DN25025_c5_g4, TRINITY_DN25073_c0_g1
GO:0009503	0.000672522	1	4	4	thylakoid light-harvesting complex	CC	0.0377294	CC thylakoid light-harvesting complex	TRINITY_DN15020_c0_g1, TRINITY_DN22353_c4_g9, TRINITY_DN26563_c1_g7, TRINITY_DN26563_c1_g8
GO:0009517	0.000672522	1	4	4	PSII associated light-harvesting complex II	CC	0.0377294	CC PSII associated light-harvesting complex II	TRINITY_DN15020_c0_g1, TRINITY_DN22353_c4_g9, TRINITY_DN26563_c1_g7, TRINITY_DN26563_c1_g8
GO:0030076	0.000672522	1	4	4	light-harvesting complex	CC	0.0377294	CC light-harvesting complex	TRINITY_DN15020_c0_g1, TRINITY_DN22353_c4_g9, TRINITY_DN26563_c1_g7, TRINITY_DN26563_c1_g8
GO:0006026	0.000687658	0.999829	13	33	aminoglycan catabolic process	BP	0.0384016	BP aminoglycan catabolic process	TRINITY_DN16348_c0_g1, TRINITY_DN18998_c0_g3, TRINITY_DN19790_c0_g1, TRINITY_DN20682_c4_g3, TRINITY_DN22243_c0_g2, TRINITY_DN25076_c0_g1, TRINITY_DN25076_c1_g4, TRINITY_DN25155_c1_g1, TRINITY_DN25848_c2_g1, TRINITY_DN25848_c2_g4, TRINITY_DN26390_c0_g7, TRINITY_DN26549_c4_g4, TRINITY_DN26549_c4_g6
GO:0097306	0.000693925	0.99979	16	48	cellular response to alcohol	BP	0.0385746	BP cellular response to alcohol	TRINITY_DN13407_c0_g1, TRINITY_DN15020_c0_g1, TRINITY_DN20435_c1_g2, TRINITY_DN21408_c2_g1, TRINITY_DN22987_c1_g2, TRINITY_DN23131_c1_g4, TRINITY_DN24498_c1_g2, TRINITY_DN24936_c0_g1, TRINITY_DN25226_c2_g1, TRINITY_DN25676_c2_g1, TRINITY_DN26095_c0_g1, TRINITY_DN26376_c0_g2, TRINITY_DN26376_c0_g3, TRINITY_DN26596_c1_g4, TRINITY_DN26629_c2_g1, TRINITY_DN26629_c2_g3
GO:0016310	0.000701787	0.999497	149	927	phosphorylation	BP	0.0388343	BP phosphorylation	TRINITY_DN15324_c0_g1, TRINITY_DN15360_c0_g1, TRINITY_DN15541_c0_g1, TRINITY_DN15846_c0_g1, TRINITY_DN16261_c0_g1, TRINITY_DN16535_c0_g1, TRINITY_DN16604_c1_g1, TRINITY_DN16854_c0_g1, TRINITY_DN17113_c0_g1, TRINITY_DN17295_c0_g1, TRINITY_DN18288_c0_g1, TRINITY_DN18723_c0_g2, TRINITY_DN19198_c1_g2, TRINITY_DN19796_c0_g1, TRINITY_DN20096_c0_g1, TRINITY_DN20406_c0_g1, TRINITY_DN20438_c0_g1, TRINITY_…
GO:0006775	0.00072956	0.999893	8	17	fat-soluble vitamin metabolic process	BP	0.0396503	BP fat-soluble vitamin metabolic process	TRINITY_DN20663_c1_g1, TRINITY_DN20663_c1_g3, TRINITY_DN20957_c0_g1, TRINITY_DN20972_c2_g1, TRINITY_DN21065_c1_g1, TRINITY_DN22281_c1_g1, TRINITY_DN22956_c1_g1, TRINITY_DN26122_c1_g2
GO:0010189	0.00072956	0.999893	8	17	vitamin E biosynthetic process	BP	0.0396503	BP vitamin E biosynthetic process	TRINITY_DN20663_c1_g1, TRINITY_DN20663_c1_g3, TRINITY_DN20957_c0_g1, TRINITY_DN20972_c2_g1, TRINITY_DN21065_c1_g1, TRINITY_DN22281_c1_g1, TRINITY_DN22956_c1_g1, TRINITY_DN26122_c1_g2
GO:0042360	0.00072956	0.999893	8	17	vitamin E metabolic process	BP	0.0396503	BP vitamin E metabolic process	TRINITY_DN20663_c1_g1, TRINITY_DN20663_c1_g3, TRINITY_DN20957_c0_g1, TRINITY_DN20972_c2_g1, TRINITY_DN21065_c1_g1, TRINITY_DN22281_c1_g1, TRINITY_DN22956_c1_g1, TRINITY_DN26122_c1_g2
GO:0042362	0.00072956	0.999893	8	17	fat-soluble vitamin biosynthetic process	BP	0.0396503	BP fat-soluble vitamin biosynthetic process	TRINITY_DN20663_c1_g1, TRINITY_DN20663_c1_g3, TRINITY_DN20957_c0_g1, TRINITY_DN20972_c2_g1, TRINITY_DN21065_c1_g1, TRINITY_DN22281_c1_g1, TRINITY_DN22956_c1_g1, TRINITY_DN26122_c1_g2
GO:0102483	0.000755387	0.999837	11	27	NA	NA	0.0408715	none	TRINITY_DN16894_c0_g1, TRINITY_DN20538_c1_g1, TRINITY_DN20863_c2_g2, TRINITY_DN20863_c2_g3, TRINITY_DN22316_c2_g2, TRINITY_DN23044_c0_g1, TRINITY_DN23044_c1_g6, TRINITY_DN25914_c0_g1, TRINITY_DN26447_c2_g2, TRINITY_DN26447_c2_g7, TRINITY_DN26447_c2_g9
GO:0016209	0.000771179	0.999655	30	117	antioxidant activity	MF	0.0414544	MF antioxidant activity	TRINITY_DN14657_c0_g1, TRINITY_DN16465_c0_g1, TRINITY_DN17716_c0_g1, TRINITY_DN18222_c0_g1, TRINITY_DN18386_c0_g1, TRINITY_DN19140_c0_g1, TRINITY_DN19650_c0_g2, TRINITY_DN19956_c0_g1, TRINITY_DN19956_c0_g2, TRINITY_DN21011_c0_g1, TRINITY_DN21185_c1_g1, TRINITY_DN21433_c0_g1, TRINITY_DN22286_c0_g1, TRINITY_DN22646_c0_g1, TRINITY_DN22696_c0_g1, TRINITY_DN22785_c2_g1, TRINITY_DN22980_c0_g1, TRINITY_…
GO:0102336	0.00077978	0.999927	6	11	NA	NA	0.0414544	none	TRINITY_DN13300_c0_g1, TRINITY_DN13940_c0_g1, TRINITY_DN15537_c0_g1, TRINITY_DN15896_c0_g1, TRINITY_DN21868_c3_g3, TRINITY_DN23334_c0_g2
GO:0102337	0.00077978	0.999927	6	11	NA	NA	0.0414544	none	TRINITY_DN13300_c0_g1, TRINITY_DN13940_c0_g1, TRINITY_DN15537_c0_g1, TRINITY_DN15896_c0_g1, TRINITY_DN21868_c3_g3, TRINITY_DN23334_c0_g2
GO:0102338	0.00077978	0.999927	6	11	NA	NA	0.0414544	none	TRINITY_DN13300_c0_g1, TRINITY_DN13940_c0_g1, TRINITY_DN15537_c0_g1, TRINITY_DN15896_c0_g1, TRINITY_DN21868_c3_g3, TRINITY_DN23334_c0_g2
GO:0015276	0.00080282	0.999874	8	19	ligand-gated ion channel activity	MF	0.0423097	MF ligand-gated ion channel activity	TRINITY_DN22593_c1_g1, TRINITY_DN23050_c0_g2, TRINITY_DN24624_c2_g3, TRINITY_DN25313_c0_g1, TRINITY_DN26031_c0_g1, TRINITY_DN26305_c0_g1, TRINITY_DN26707_c1_g1, TRINITY_DN26707_c2_g2
GO:0022834	0.00080282	0.999874	8	19	ligand-gated channel activity	MF	0.0423097	MF ligand-gated channel activity	TRINITY_DN22593_c1_g1, TRINITY_DN23050_c0_g2, TRINITY_DN24624_c2_g3, TRINITY_DN25313_c0_g1, TRINITY_DN26031_c0_g1, TRINITY_DN26305_c0_g1, TRINITY_DN26707_c1_g1, TRINITY_DN26707_c2_g2
GO:0009620	0.000816463	0.999524	59	298	response to fungus	BP	0.0428432	BP response to fungus	TRINITY_DN15870_c0_g1, TRINITY_DN15990_c0_g1, TRINITY_DN17140_c0_g1, TRINITY_DN17298_c0_g1, TRINITY_DN17716_c0_g1, TRINITY_DN18010_c0_g1, TRINITY_DN18368_c1_g1, TRINITY_DN18438_c0_g4, TRINITY_DN18443_c0_g1, TRINITY_DN18723_c0_g2, TRINITY_DN18998_c0_g2, TRINITY_DN18998_c0_g5, TRINITY_DN19589_c0_g1, TRINITY_DN19798_c2_g1, TRINITY_DN19798_c2_g2, TRINITY_DN19986_c1_g3, TRINITY_DN20432_c1_g2, TRINITY_…
GO:0016758	0.000836065	0.99949	69	366	transferase activity, transferring hexosyl groups	MF	0.0436835	MF transferase activity, transferring hexosyl groups	TRINITY_DN11792_c0_g1, TRINITY_DN15639_c0_g1, TRINITY_DN17698_c0_g1, TRINITY_DN18071_c0_g2, TRINITY_DN18125_c0_g1, TRINITY_DN18125_c0_g4, TRINITY_DN18135_c0_g2, TRINITY_DN18220_c0_g1, TRINITY_DN18565_c0_g1, TRINITY_DN18925_c0_g1, TRINITY_DN19061_c3_g2, TRINITY_DN19884_c2_g5, TRINITY_DN20435_c1_g1, TRINITY_DN20435_c1_g2, TRINITY_DN20672_c0_g1, TRINITY_DN20732_c0_g1, TRINITY_DN20863_c2_g2, TRINITY_…
GO:0050662	0.000888652	0.99944	78	409	coenzyme binding	MF	0.0462327	MF coenzyme binding	TRINITY_DN14565_c0_g1, TRINITY_DN15707_c0_g1, TRINITY_DN16007_c0_g1, TRINITY_DN16897_c0_g1, TRINITY_DN17100_c0_g1, TRINITY_DN17222_c0_g1, TRINITY_DN17716_c0_g1, TRINITY_DN17870_c0_g1, TRINITY_DN18438_c0_g4, TRINITY_DN18936_c1_g1, TRINITY_DN19099_c0_g1, TRINITY_DN19225_c0_g1, TRINITY_DN19256_c0_g1, TRINITY_DN19459_c0_g1, TRINITY_DN19568_c0_g2, TRINITY_DN19731_c3_g1, TRINITY_DN19859_c0_g3, TRINITY_…
GO:0042549	0.00100461	1	3	3	photosystem II stabilization	BP	0.052043	BP photosystem II stabilization	TRINITY_DN21868_c4_g1, TRINITY_DN23993_c2_g1, TRINITY_DN25452_c0_g2
GO:0050661	0.00103202	0.999607	21	75	NADP binding	MF	0.0532366	MF NADP binding	TRINITY_DN17716_c0_g1, TRINITY_DN18438_c0_g4, TRINITY_DN19225_c0_g1, TRINITY_DN19459_c0_g1, TRINITY_DN19859_c0_g3, TRINITY_DN21054_c3_g1, TRINITY_DN21282_c0_g1, TRINITY_DN22200_c0_g1, TRINITY_DN22200_c0_g2, TRINITY_DN22200_c0_g4, TRINITY_DN22200_c0_g5, TRINITY_DN22450_c3_g1, TRINITY_DN23039_c0_g1, TRINITY_DN24003_c0_g1, TRINITY_DN24169_c0_g1, TRINITY_DN24170_c0_g2, TRINITY_DN24692_c0_g1, TRINITY_…
GO:0015085	0.0011051	0.999624	17	62	calcium ion transmembrane transporter activity	MF	0.0564898	MF calcium ion transmembrane transporter activity	TRINITY_DN16237_c0_g1, TRINITY_DN18147_c0_g1, TRINITY_DN19817_c1_g4, TRINITY_DN19832_c0_g2, TRINITY_DN22580_c0_g1, TRINITY_DN22593_c1_g1, TRINITY_DN22860_c2_g4, TRINITY_DN23050_c0_g2, TRINITY_DN24624_c2_g3, TRINITY_DN24636_c2_g1, TRINITY_DN25313_c0_g1, TRINITY_DN26031_c0_g1, TRINITY_DN26589_c0_g3, TRINITY_DN26589_c1_g1, TRINITY_DN26589_c1_g3, TRINITY_DN26707_c1_g1, TRINITY_DN26707_c2_g2
GO:0048564	0.00110526	0.999969	4	5	photosystem I assembly	BP	0.0564898	BP photosystem I assembly	TRINITY_DN15740_c0_g1, TRINITY_DN17624_c0_g1, TRINITY_DN23432_c0_g1, TRINITY_DN25017_c0_g1
GO:0046246	0.00110901	0.999969	4	5	terpene biosynthetic process	BP	0.0564898	BP terpene biosynthetic process	TRINITY_DN14584_c0_g1, TRINITY_DN14880_c0_g1, TRINITY_DN20298_c0_g1, TRINITY_DN25509_c0_g1
GO:0006468	0.0011399	0.99918	141	883	protein phosphorylation	BP	0.0578212	BP protein phosphorylation	TRINITY_DN15324_c0_g1, TRINITY_DN15360_c0_g1, TRINITY_DN15846_c0_g1, TRINITY_DN16261_c0_g1, TRINITY_DN16535_c0_g1, TRINITY_DN16604_c1_g1, TRINITY_DN16854_c0_g1, TRINITY_DN17113_c0_g1, TRINITY_DN17295_c0_g1, TRINITY_DN18723_c0_g2, TRINITY_DN19198_c1_g2, TRINITY_DN19796_c0_g1, TRINITY_DN20438_c0_g1, TRINITY_DN20527_c0_g1, TRINITY_DN20624_c4_g2, TRINITY_DN20876_c2_g1, TRINITY_DN20948_c3_g1, TRINITY_…
GO:0016671	0.00114658	0.999712	12	32	oxidoreductase activity, acting on a sulfur group of donors, disulfide as acceptor	MF	0.0579188	MF oxidoreductase activity, acting on a sulfur group of donors, disulfide as acceptor	TRINITY_DN14657_c0_g1, TRINITY_DN17655_c0_g1, TRINITY_DN18222_c0_g1, TRINITY_DN21754_c2_g1, TRINITY_DN22696_c0_g1, TRINITY_DN22980_c0_g1, TRINITY_DN23160_c2_g2, TRINITY_DN23322_c1_g2, TRINITY_DN25062_c2_g1, TRINITY_DN25089_c1_g2, TRINITY_DN25826_c1_g1, TRINITY_DN26393_c0_g1
GO:0009058	0.00116093	0.999026	563	3815	biosynthetic process	BP	0.0584017	BP biosynthetic process	TRINITY_DN11667_c0_g1, TRINITY_DN11792_c0_g1, TRINITY_DN12032_c0_g1, TRINITY_DN13300_c0_g1, TRINITY_DN13407_c0_g1, TRINITY_DN13468_c0_g1, TRINITY_DN13606_c1_g1, TRINITY_DN13793_c0_g1, TRINITY_DN13940_c0_g1, TRINITY_DN14164_c0_g1, TRINITY_DN14387_c0_g1, TRINITY_DN14565_c0_g1, TRINITY_DN14584_c0_g1, TRINITY_DN14658_c0_g1, TRINITY_DN14760_c0_g1, TRINITY_DN14861_c0_g1, TRINITY_DN14880_c0_g1, TRINITY_…
GO:0019252	0.00117495	0.999765	9	26	starch biosynthetic process	BP	0.0588637	BP starch biosynthetic process	TRINITY_DN20023_c0_g1, TRINITY_DN22377_c0_g1, TRINITY_DN22561_c0_g1, TRINITY_DN22867_c2_g2, TRINITY_DN23712_c0_g1, TRINITY_DN24174_c2_g2, TRINITY_DN25008_c2_g1, TRINITY_DN25574_c1_g2, TRINITY_DN25880_c0_g1
GO:0009853	0.00118717	0.999654	14	42	photorespiration	BP	0.0592318	BP photorespiration	TRINITY_DN15664_c0_g1, TRINITY_DN18502_c0_g2, TRINITY_DN20239_c0_g1, TRINITY_DN20244_c0_g1, TRINITY_DN21115_c0_g1, TRINITY_DN21717_c0_g1, TRINITY_DN22329_c0_g1, TRINITY_DN22399_c4_g3, TRINITY_DN22399_c4_g5, TRINITY_DN23993_c1_g1, TRINITY_DN24161_c0_g1, TRINITY_DN24448_c0_g1, TRINITY_DN25373_c1_g1, TRINITY_DN26733_c1_g2
GO:0042742	0.00120353	0.999233	78	402	defense response to bacterium	BP	0.0596856	BP defense response to bacterium	TRINITY_DN15990_c0_g1, TRINITY_DN16708_c0_g1, TRINITY_DN17716_c0_g1, TRINITY_DN18438_c0_g4, TRINITY_DN18723_c0_g2, TRINITY_DN18998_c0_g2, TRINITY_DN18998_c0_g5, TRINITY_DN19322_c0_g1, TRINITY_DN19380_c0_g1, TRINITY_DN19602_c0_g1, TRINITY_DN19790_c0_g1, TRINITY_DN19798_c2_g1, TRINITY_DN19798_c2_g2, TRINITY_DN19986_c1_g3, TRINITY_DN20438_c0_g1, TRINITY_DN20641_c0_g1, TRINITY_DN21174_c0_g3, TRINITY_…
GO:0009617	0.00120607	0.999205	90	479	response to bacterium	BP	0.0596856	BP response to bacterium	TRINITY_DN15990_c0_g1, TRINITY_DN16348_c0_g1, TRINITY_DN16708_c0_g1, TRINITY_DN17716_c0_g1, TRINITY_DN18438_c0_g4, TRINITY_DN18723_c0_g2, TRINITY_DN18998_c0_g2, TRINITY_DN18998_c0_g3, TRINITY_DN18998_c0_g5, TRINITY_DN19322_c0_g1, TRINITY_DN19380_c0_g1, TRINITY_DN19602_c0_g1, TRINITY_DN19790_c0_g1, TRINITY_DN19798_c2_g1, TRINITY_DN19798_c2_g2, TRINITY_DN19986_c1_g3, TRINITY_DN20438_c0_g1, TRINITY_…
GO:0016703	0.00126168	0.999912	5	8	oxidoreductase activity, acting on single donors with incorporation of molecular oxygen, incorporation of one atom of oxygen (internal monooxygenases or internal mixed function oxidases)	MF	0.062185	MF oxidoreductase activity, acting on single donors with incorporation of molecular oxygen, incorporation of one atom of oxygen (internal monooxygenases or internal mixed function oxidases)	TRINITY_DN19447_c0_g1, TRINITY_DN19447_c0_g3, TRINITY_DN21455_c0_g1, TRINITY_DN25579_c2_g1, TRINITY_DN26343_c1_g3
GO:0016984	0.00127514	0.999963	4	5	ribulose-bisphosphate carboxylase activity	MF	0.0625948	MF ribulose-bisphosphate carboxylase activity	TRINITY_DN15664_c0_g1, TRINITY_DN22399_c4_g3, TRINITY_DN22399_c4_g5, TRINITY_DN26733_c1_g2
GO:0009540	0.00130701	0.999962	4	5	zeaxanthin epoxidase [overall] activity	MF	0.0633927	MF zeaxanthin epoxidase [overall] activity	TRINITY_DN16007_c0_g1, TRINITY_DN19225_c0_g1, TRINITY_DN22449_c0_g1, TRINITY_DN24692_c0_g1
GO:0052662	0.00130701	0.999962	4	5	zeaxanthin epoxidase activity	MF	0.0633927	MF zeaxanthin epoxidase activity	TRINITY_DN16007_c0_g1, TRINITY_DN19225_c0_g1, TRINITY_DN22449_c0_g1, TRINITY_DN24692_c0_g1
GO:0052663	0.00130701	0.999962	4	5	antheraxanthin epoxidase activity	MF	0.0633927	MF antheraxanthin epoxidase activity	TRINITY_DN16007_c0_g1, TRINITY_DN19225_c0_g1, TRINITY_DN22449_c0_g1, TRINITY_DN24692_c0_g1
GO:0052482	0.00134349	0.999806	7	16	defense response by cell wall thickening	BP	0.064647	BP defense response by cell wall thickening	TRINITY_DN23658_c0_g1, TRINITY_DN24061_c0_g1, TRINITY_DN24479_c0_g1, TRINITY_DN25959_c1_g1, TRINITY_DN26043_c0_g1, TRINITY_DN26653_c4_g2, TRINITY_DN26732_c0_g2
GO:0052544	0.00134349	0.999806	7	16	defense response by callose deposition in cell wall	BP	0.064647	BP defense response by callose deposition in cell wall	TRINITY_DN23658_c0_g1, TRINITY_DN24061_c0_g1, TRINITY_DN24479_c0_g1, TRINITY_DN25959_c1_g1, TRINITY_DN26043_c0_g1, TRINITY_DN26653_c4_g2, TRINITY_DN26732_c0_g2
GO:0009639	0.00136057	0.999378	28	123	response to red or far red light	BP	0.0652108	BP response to red or far red light	TRINITY_DN13935_c0_g1, TRINITY_DN15020_c0_g1, TRINITY_DN17366_c0_g1, TRINITY_DN17577_c0_g1, TRINITY_DN17938_c0_g1, TRINITY_DN18029_c0_g1, TRINITY_DN18453_c0_g2, TRINITY_DN18704_c0_g1, TRINITY_DN20388_c1_g3, TRINITY_DN20943_c0_g1, TRINITY_DN21275_c0_g1, TRINITY_DN22074_c0_g3, TRINITY_DN22149_c0_g2, TRINITY_DN22215_c0_g2, TRINITY_DN22449_c0_g1, TRINITY_DN22490_c0_g1, TRINITY_DN22591_c0_g1, TRINITY_…
GO:0000372	0.00137939	1	3	3	Group I intron splicing	BP	0.0655965	BP Group I intron splicing	TRINITY_DN24602_c0_g1, TRINITY_DN24602_c0_g2, TRINITY_DN25460_c0_g1
GO:0000376	0.00137939	1	3	3	RNA splicing, via transesterification reactions with guanosine as nucleophile	BP	0.0655965	BP RNA splicing, via transesterification reactions with guanosine as nucleophile	TRINITY_DN24602_c0_g1, TRINITY_DN24602_c0_g2, TRINITY_DN25460_c0_g1
GO:0090558	0.00138936	0.999692	10	27	plant epidermis development	BP	0.0658136	BP plant epidermis development	TRINITY_DN16575_c0_g1, TRINITY_DN17505_c0_g1, TRINITY_DN20611_c1_g1, TRINITY_DN23658_c0_g1, TRINITY_DN23672_c1_g1, TRINITY_DN25256_c0_g3, TRINITY_DN26569_c1_g1, TRINITY_DN26731_c4_g1, TRINITY_DN26732_c0_g2, TRINITY_DN26817_c7_g2
GO:0004568	0.00140207	0.999615	13	35	chitinase activity	MF	0.0660664	MF chitinase activity	TRINITY_DN16348_c0_g1, TRINITY_DN18998_c0_g3, TRINITY_DN19790_c0_g1, TRINITY_DN20682_c4_g3, TRINITY_DN22243_c0_g2, TRINITY_DN25076_c0_g1, TRINITY_DN25076_c1_g4, TRINITY_DN25155_c1_g1, TRINITY_DN25848_c2_g1, TRINITY_DN25848_c2_g4, TRINITY_DN26390_c0_g7, TRINITY_DN26549_c4_g4, TRINITY_DN26549_c4_g6
GO:0016628	0.00140584	0.99952	17	55	oxidoreductase activity, acting on the CH-CH group of donors, NAD or NADP as acceptor	MF	0.0660664	MF oxidoreductase activity, acting on the CH-CH group of donors, NAD or NADP as acceptor	TRINITY_DN17222_c0_g1, TRINITY_DN18719_c0_g1, TRINITY_DN20132_c0_g4, TRINITY_DN23039_c0_g1, TRINITY_DN23039_c1_g5, TRINITY_DN23051_c1_g2, TRINITY_DN23434_c0_g3, TRINITY_DN23942_c1_g1, TRINITY_DN24037_c0_g2, TRINITY_DN24262_c1_g1, TRINITY_DN24454_c0_g2, TRINITY_DN25303_c0_g3, TRINITY_DN26122_c1_g2, TRINITY_DN26231_c0_g2, TRINITY_DN26507_c0_g1, TRINITY_DN26507_c0_g2, TRINITY_DN26507_c0_g6
GO:0043623	0.00141098	0.999298	34	155	cellular protein complex assembly	BP	0.0660664	BP cellular protein complex assembly	TRINITY_DN15740_c0_g1, TRINITY_DN17423_c0_g1, TRINITY_DN17544_c0_g1, TRINITY_DN17624_c0_g1, TRINITY_DN17836_c0_g1, TRINITY_DN18029_c0_g1, TRINITY_DN18793_c0_g1, TRINITY_DN18906_c0_g1, TRINITY_DN19067_c0_g1, TRINITY_DN20342_c0_g1, TRINITY_DN20487_c0_g2, TRINITY_DN20508_c1_g3, TRINITY_DN20640_c0_g3, TRINITY_DN21180_c2_g2, TRINITY_DN21508_c0_g1, TRINITY_DN22614_c2_g1, TRINITY_DN22696_c0_g1, TRINITY_…
GO:0016145	0.00148245	0.999796	7	14	S-glycoside catabolic process	BP	0.068621	BP S-glycoside catabolic process	TRINITY_DN20863_c2_g2, TRINITY_DN20863_c2_g3, TRINITY_DN22316_c2_g2, TRINITY_DN23044_c0_g1, TRINITY_DN23044_c1_g6, TRINITY_DN26447_c2_g2, TRINITY_DN26447_c2_g7
GO:0019759	0.00148245	0.999796	7	14	glycosinolate catabolic process	BP	0.068621	BP glycosinolate catabolic process	TRINITY_DN20863_c2_g2, TRINITY_DN20863_c2_g3, TRINITY_DN22316_c2_g2, TRINITY_DN23044_c0_g1, TRINITY_DN23044_c1_g6, TRINITY_DN26447_c2_g2, TRINITY_DN26447_c2_g7
GO:0019762	0.00148245	0.999796	7	14	glucosinolate catabolic process	BP	0.068621	BP glucosinolate catabolic process	TRINITY_DN20863_c2_g2, TRINITY_DN20863_c2_g3, TRINITY_DN22316_c2_g2, TRINITY_DN23044_c0_g1, TRINITY_DN23044_c1_g6, TRINITY_DN26447_c2_g2, TRINITY_DN26447_c2_g7
GO:0071396	0.00151651	0.999497	16	52	cellular response to lipid	BP	0.069932	BP cellular response to lipid	TRINITY_DN13407_c0_g1, TRINITY_DN15020_c0_g1, TRINITY_DN20435_c1_g2, TRINITY_DN21408_c2_g1, TRINITY_DN22987_c1_g2, TRINITY_DN23131_c1_g4, TRINITY_DN24498_c1_g2, TRINITY_DN24936_c0_g1, TRINITY_DN25226_c2_g1, TRINITY_DN25676_c2_g1, TRINITY_DN26095_c0_g1, TRINITY_DN26376_c0_g2, TRINITY_DN26376_c0_g3, TRINITY_DN26596_c1_g4, TRINITY_DN26629_c2_g1, TRINITY_DN26629_c2_g3
GO:0070402	0.00152904	0.999746	8	17	NADPH binding	MF	0.0702433	MF NADPH binding	TRINITY_DN19225_c0_g1, TRINITY_DN19459_c0_g1, TRINITY_DN21054_c3_g1, TRINITY_DN23039_c0_g1, TRINITY_DN24003_c0_g1, TRINITY_DN24692_c0_g1, TRINITY_DN25118_c0_g6, TRINITY_DN26507_c0_g1
GO:0072598	0.00154381	0.999681	9	25	protein localization to chloroplast	BP	0.0706552	BP protein localization to chloroplast	TRINITY_DN16527_c0_g1, TRINITY_DN17669_c0_g1, TRINITY_DN19818_c0_g1, TRINITY_DN20487_c0_g2, TRINITY_DN21544_c0_g1, TRINITY_DN23674_c1_g1, TRINITY_DN24165_c1_g1, TRINITY_DN24613_c2_g1, TRINITY_DN25451_c2_g2
GO:1901700	0.00164748	0.998767	172	1039	response to oxygen-containing compound	BP	0.0751179	BP response to oxygen-containing compound	TRINITY_DN11667_c0_g1, TRINITY_DN13407_c0_g1, TRINITY_DN13468_c0_g1, TRINITY_DN13480_c0_g1, TRINITY_DN13606_c1_g1, TRINITY_DN14245_c0_g1, TRINITY_DN14515_c0_g1, TRINITY_DN14657_c0_g1, TRINITY_DN14861_c0_g1, TRINITY_DN15020_c0_g1, TRINITY_DN15366_c0_g1, TRINITY_DN15555_c0_g1, TRINITY_DN15740_c0_g1, TRINITY_DN15870_c0_g1, TRINITY_DN15990_c0_g1, TRINITY_DN16454_c0_g1, TRINITY_DN16533_c0_g1, TRINITY_…
GO:0010187	0.00166705	0.999757	7	15	negative regulation of seed germination	BP	0.0754819	BP negative regulation of seed germination	TRINITY_DN17366_c0_g1, TRINITY_DN21275_c0_g1, TRINITY_DN22490_c0_g1, TRINITY_DN23730_c1_g1, TRINITY_DN23730_c1_g3, TRINITY_DN24332_c0_g4, TRINITY_DN25973_c0_g3
GO:0010333	0.00166787	0.999817	6	11	terpene synthase activity	MF	0.0754819	MF terpene synthase activity	TRINITY_DN14880_c0_g1, TRINITY_DN16976_c0_g1, TRINITY_DN19339_c0_g1, TRINITY_DN25635_c0_g1, TRINITY_DN25967_c0_g1, TRINITY_DN37164_c0_g1
GO:0046577	0.00179217	0.999864	5	8	long-chain-alcohol oxidase activity	MF	0.0807156	MF long-chain-alcohol oxidase activity	TRINITY_DN17100_c0_g1, TRINITY_DN17870_c0_g1, TRINITY_DN22177_c0_g1, TRINITY_DN26560_c0_g3, TRINITY_DN26560_c1_g3
GO:0034599	0.0018019	0.999316	19	69	cellular response to oxidative stress	BP	0.0807156	BP cellular response to oxidative stress	TRINITY_DN14657_c0_g1, TRINITY_DN18222_c0_g1, TRINITY_DN19140_c0_g1, TRINITY_DN20435_c1_g2, TRINITY_DN21408_c2_g1, TRINITY_DN21680_c0_g2, TRINITY_DN22696_c0_g1, TRINITY_DN23131_c1_g4, TRINITY_DN23160_c2_g2, TRINITY_DN23322_c1_g2, TRINITY_DN23778_c0_g1, TRINITY_DN24078_c0_g1, TRINITY_DN25062_c2_g1, TRINITY_DN25826_c1_g1, TRINITY_DN26376_c0_g2, TRINITY_DN26376_c0_g3, TRINITY_DN26393_c0_g1, TRINITY_…
GO:0004872	0.0018034	0.999038	39	194	receptor activity	MF	0.0807156	MF receptor activity	TRINITY_DN17901_c0_g1, TRINITY_DN18723_c0_g2, TRINITY_DN19311_c0_g1, TRINITY_DN19986_c1_g3, TRINITY_DN20438_c0_g1, TRINITY_DN21210_c1_g1, TRINITY_DN21544_c0_g1, TRINITY_DN22290_c1_g3, TRINITY_DN22593_c1_g1, TRINITY_DN22941_c0_g2, TRINITY_DN23658_c0_g1, TRINITY_DN23827_c1_g1, TRINITY_DN24232_c0_g1, TRINITY_DN24355_c0_g1, TRINITY_DN24456_c0_g1, TRINITY_DN24479_c0_g1, TRINITY_DN24624_c2_g3, TRINITY_…
GO:0010119	0.00181388	0.999373	16	60	regulation of stomatal movement	BP	0.0808872	BP regulation of stomatal movement	TRINITY_DN15020_c0_g1, TRINITY_DN17094_c0_g1, TRINITY_DN19185_c0_g1, TRINITY_DN20487_c0_g2, TRINITY_DN20956_c0_g1, TRINITY_DN21654_c1_g2, TRINITY_DN22475_c1_g1, TRINITY_DN23045_c3_g4, TRINITY_DN24636_c3_g1, TRINITY_DN25042_c1_g4, TRINITY_DN25191_c0_g1, TRINITY_DN25802_c1_g4, TRINITY_DN26123_c1_g1, TRINITY_DN26377_c1_g1, TRINITY_DN26377_c1_g3, TRINITY_DN26377_c1_g5
GO:0004252	0.0018935	0.999206	22	94	serine-type endopeptidase activity	MF	0.0841297	MF serine-type endopeptidase activity	TRINITY_DN15563_c0_g1, TRINITY_DN17906_c0_g1, TRINITY_DN18299_c0_g1, TRINITY_DN18881_c0_g1, TRINITY_DN19807_c0_g3, TRINITY_DN20477_c0_g1, TRINITY_DN21453_c0_g1, TRINITY_DN21554_c0_g1, TRINITY_DN22526_c0_g1, TRINITY_DN22684_c1_g3, TRINITY_DN22925_c0_g2, TRINITY_DN23236_c0_g2, TRINITY_DN23278_c1_g2, TRINITY_DN23981_c0_g1, TRINITY_DN24107_c0_g1, TRINITY_DN24175_c0_g2, TRINITY_DN25199_c2_g1, TRINITY_…
GO:0009055	0.00195755	0.999045	31	132	electron carrier activity	MF	0.0866591	MF electron carrier activity	TRINITY_DN11898_c0_g1, TRINITY_DN13395_c0_g1, TRINITY_DN14515_c0_g1, TRINITY_DN14722_c0_g3, TRINITY_DN15168_c0_g1, TRINITY_DN15541_c0_g1, TRINITY_DN15696_c0_g1, TRINITY_DN16742_c0_g1, TRINITY_DN17283_c0_g2, TRINITY_DN17317_c0_g1, TRINITY_DN18443_c0_g1, TRINITY_DN19019_c0_g3, TRINITY_DN19574_c0_g1, TRINITY_DN21245_c1_g1, TRINITY_DN21597_c0_g1, TRINITY_DN21961_c1_g1, TRINITY_DN22496_c3_g2, TRINITY_…
GO:0043680	0.00196607	0.999777	6	11	filiform apparatus	CC	0.0867209	CC filiform apparatus	TRINITY_DN22305_c1_g1, TRINITY_DN22305_c1_g3, TRINITY_DN22305_c1_g6, TRINITY_DN22305_c1_g9, TRINITY_DN22378_c0_g1, TRINITY_DN26455_c1_g2
GO:1905421	0.00200836	1	3	3	NA	NA	0.0882665	none	TRINITY_DN18723_c0_g2, TRINITY_DN19986_c1_g3, TRINITY_DN26731_c4_g1
GO:0009295	0.00203097	0.999436	12	36	nucleoid	CC	0.0888584	CC nucleoid	TRINITY_DN14760_c0_g1, TRINITY_DN17029_c0_g1, TRINITY_DN20664_c5_g1, TRINITY_DN20819_c0_g2, TRINITY_DN21274_c5_g1, TRINITY_DN21308_c0_g1, TRINITY_DN22988_c1_g2, TRINITY_DN23101_c0_g6, TRINITY_DN23489_c0_g1, TRINITY_DN24474_c0_g3, TRINITY_DN25561_c2_g2, TRINITY_DN26006_c2_g1
GO:0052638	0.00203643	0.999716	7	13	indole-3-butyrate beta-glucosyltransferase activity	MF	0.0888584	MF indole-3-butyrate beta-glucosyltransferase activity	TRINITY_DN20435_c1_g2, TRINITY_DN21408_c2_g1, TRINITY_DN23131_c1_g4, TRINITY_DN26376_c0_g2, TRINITY_DN26376_c0_g3, TRINITY_DN26629_c2_g1, TRINITY_DN26629_c2_g3
GO:0080133	0.00207183	1	3	3	midchain alkane hydroxylase activity	MF	0.0900774	MF midchain alkane hydroxylase activity	TRINITY_DN14164_c0_g1, TRINITY_DN18099_c0_g1, TRINITY_DN20736_c0_g1
GO:0009606	0.00208386	0.999236	17	68	tropism	BP	0.0900774	BP tropism	TRINITY_DN13935_c0_g1, TRINITY_DN14618_c0_g1, TRINITY_DN19029_c0_g1, TRINITY_DN20363_c1_g2, TRINITY_DN20501_c0_g1, TRINITY_DN20943_c0_g1, TRINITY_DN21275_c0_g1, TRINITY_DN21654_c1_g2, TRINITY_DN22490_c0_g1, TRINITY_DN22627_c1_g2, TRINITY_DN23045_c3_g4, TRINITY_DN23432_c0_g1, TRINITY_DN24355_c0_g1, TRINITY_DN24554_c2_g1, TRINITY_DN25191_c0_g1, TRINITY_DN26031_c0_g1, TRINITY_DN26707_c1_g1
GO:1901564	0.00208706	0.998415	182	1122	organonitrogen compound metabolic process	BP	0.0900774	BP organonitrogen compound metabolic process	TRINITY_DN12887_c0_g1, TRINITY_DN13613_c0_g1, TRINITY_DN15354_c0_g1, TRINITY_DN15541_c0_g1, TRINITY_DN15887_c0_g1, TRINITY_DN16348_c0_g1, TRINITY_DN16553_c0_g1, TRINITY_DN16637_c0_g1, TRINITY_DN17150_c0_g1, TRINITY_DN17162_c0_g1, TRINITY_DN17217_c0_g1, TRINITY_DN17222_c0_g1, TRINITY_DN17256_c1_g1, TRINITY_DN17469_c0_g1, TRINITY_DN17483_c0_g1, TRINITY_DN17518_c0_g1, TRINITY_DN17821_c0_g1, TRINITY_…
GO:0005978	0.00209396	0.999801	5	10	glycogen biosynthetic process	BP	0.0900774	BP glycogen biosynthetic process	TRINITY_DN20023_c0_g1, TRINITY_DN22867_c2_g2, TRINITY_DN25008_c2_g1, TRINITY_DN25574_c1_g2, TRINITY_DN25880_c0_g1
GO:0018904	0.00211534	0.99946	11	30	ether metabolic process	BP	0.0906765	BP ether metabolic process	TRINITY_DN14657_c0_g1, TRINITY_DN18222_c0_g1, TRINITY_DN21754_c2_g1, TRINITY_DN22696_c0_g1, TRINITY_DN23160_c2_g2, TRINITY_DN23322_c1_g2, TRINITY_DN23381_c1_g1, TRINITY_DN24575_c0_g1, TRINITY_DN25062_c2_g1, TRINITY_DN25826_c1_g1, TRINITY_DN26393_c0_g1
GO:0005986	0.00216283	0.999808	5	9	sucrose biosynthetic process	BP	0.0923868	BP sucrose biosynthetic process	TRINITY_DN20448_c1_g2, TRINITY_DN21407_c0_g1, TRINITY_DN22377_c0_g1, TRINITY_DN25792_c1_g1, TRINITY_DN25883_c4_g1
GO:0004837	0.00222275	1	3	3	tyrosine decarboxylase activity	MF	0.0946147	MF tyrosine decarboxylase activity	TRINITY_DN17821_c0_g1, TRINITY_DN21865_c0_g1, TRINITY_DN37856_c0_g1
GO:0061077	0.00225488	0.999324	13	40	chaperone-mediated protein folding	BP	0.0956479	BP chaperone-mediated protein folding	TRINITY_DN17544_c0_g1, TRINITY_DN18017_c0_g1, TRINITY_DN18033_c0_g1, TRINITY_DN18765_c0_g1, TRINITY_DN19516_c3_g1, TRINITY_DN19657_c0_g1, TRINITY_DN21605_c2_g3, TRINITY_DN23057_c0_g1, TRINITY_DN24576_c1_g2, TRINITY_DN25185_c0_g1, TRINITY_DN25684_c2_g2, TRINITY_DN25942_c2_g1, TRINITY_DN26445_c0_g4
GO:0009409	0.00234118	0.998584	56	290	response to cold	BP	0.0989637	BP response to cold	TRINITY_DN14713_c0_g1, TRINITY_DN15020_c0_g1, TRINITY_DN15896_c0_g1, TRINITY_DN15923_c0_g1, TRINITY_DN15990_c0_g1, TRINITY_DN16533_c0_g1, TRINITY_DN17366_c0_g1, TRINITY_DN17870_c0_g1, TRINITY_DN18443_c0_g1, TRINITY_DN18719_c0_g1, TRINITY_DN18810_c0_g1, TRINITY_DN19173_c0_g1, TRINITY_DN19218_c0_g1, TRINITY_DN19600_c0_g1, TRINITY_DN19813_c0_g1, TRINITY_DN19969_c0_g1, TRINITY_DN20580_c2_g2, TRINITY_…
GO:0071482	0.00246063	0.998999	20	81	cellular response to light stimulus	BP	0.103653	BP cellular response to light stimulus	TRINITY_DN13935_c0_g1, TRINITY_DN14515_c0_g1, TRINITY_DN18029_c0_g1, TRINITY_DN18246_c0_g1, TRINITY_DN18704_c0_g1, TRINITY_DN20640_c0_g3, TRINITY_DN20927_c0_g1, TRINITY_DN20927_c0_g2, TRINITY_DN20943_c0_g1, TRINITY_DN21275_c0_g1, TRINITY_DN22051_c0_g1, TRINITY_DN22211_c0_g1, TRINITY_DN22286_c0_g1, TRINITY_DN22302_c1_g1, TRINITY_DN22490_c0_g1, TRINITY_DN22591_c0_g1, TRINITY_DN23597_c0_g2, TRINITY_…
GO:0015036	0.00252489	0.999014	19	67	disulfide oxidoreductase activity	MF	0.105993	MF disulfide oxidoreductase activity	TRINITY_DN11898_c0_g1, TRINITY_DN13395_c0_g1, TRINITY_DN14657_c0_g1, TRINITY_DN17317_c0_g1, TRINITY_DN18222_c0_g1, TRINITY_DN21754_c2_g1, TRINITY_DN22696_c0_g1, TRINITY_DN22785_c2_g1, TRINITY_DN22980_c0_g1, TRINITY_DN23138_c0_g3, TRINITY_DN23160_c2_g2, TRINITY_DN23322_c1_g2, TRINITY_DN23381_c1_g1, TRINITY_DN24209_c1_g2, TRINITY_DN24575_c0_g1, TRINITY_DN24928_c1_g1, TRINITY_DN25062_c2_g1, TRINITY_…
GO:0051539	0.00256401	0.999039	17	69	4 iron, 4 sulfur cluster binding	MF	0.107265	MF 4 iron, 4 sulfur cluster binding	TRINITY_DN14722_c0_g3, TRINITY_DN15881_c0_g1, TRINITY_DN19574_c0_g1, TRINITY_DN20143_c0_g1, TRINITY_DN20528_c0_g1, TRINITY_DN21560_c1_g1, TRINITY_DN22975_c0_g1, TRINITY_DN23955_c1_g2, TRINITY_DN24086_c0_g4, TRINITY_DN24174_c2_g2, TRINITY_DN26006_c2_g1, TRINITY_DN26359_c0_g2, TRINITY_DN26359_c0_g3, TRINITY_DN26733_c1_g2, TRINITY_DN26751_c1_g3, TRINITY_DN26798_c2_g1, TRINITY_DN26798_c2_g3
GO:0001871	0.00258713	0.99887	23	93	pattern binding	MF	0.107388	MF pattern binding	TRINITY_DN20624_c4_g2, TRINITY_DN22032_c0_g1, TRINITY_DN23663_c0_g1, TRINITY_DN23712_c0_g1, TRINITY_DN24219_c0_g1, TRINITY_DN24219_c0_g2, TRINITY_DN24219_c0_g4, TRINITY_DN24227_c0_g1, TRINITY_DN24653_c1_g5, TRINITY_DN24689_c0_g2, TRINITY_DN24908_c0_g3, TRINITY_DN24973_c0_g1, TRINITY_DN24973_c1_g1, TRINITY_DN24994_c0_g4, TRINITY_DN25338_c0_g3, TRINITY_DN25480_c5_g3, TRINITY_DN25907_c1_g1, TRINITY_…
GO:0030247	0.00258713	0.99887	23	93	polysaccharide binding	MF	0.107388	MF polysaccharide binding	TRINITY_DN20624_c4_g2, TRINITY_DN22032_c0_g1, TRINITY_DN23663_c0_g1, TRINITY_DN23712_c0_g1, TRINITY_DN24219_c0_g1, TRINITY_DN24219_c0_g2, TRINITY_DN24219_c0_g4, TRINITY_DN24227_c0_g1, TRINITY_DN24653_c1_g5, TRINITY_DN24689_c0_g2, TRINITY_DN24908_c0_g3, TRINITY_DN24973_c0_g1, TRINITY_DN24973_c1_g1, TRINITY_DN24994_c0_g4, TRINITY_DN25338_c0_g3, TRINITY_DN25480_c5_g3, TRINITY_DN25907_c1_g1, TRINITY_…
GO:0005982	0.00259341	0.999229	12	44	starch metabolic process	BP	0.107388	BP starch metabolic process	TRINITY_DN20023_c0_g1, TRINITY_DN20448_c1_g2, TRINITY_DN22377_c0_g1, TRINITY_DN22561_c0_g1, TRINITY_DN22627_c1_g2, TRINITY_DN22867_c2_g2, TRINITY_DN23075_c0_g1, TRINITY_DN23712_c0_g1, TRINITY_DN24174_c2_g2, TRINITY_DN25008_c2_g1, TRINITY_DN25574_c1_g2, TRINITY_DN25880_c0_g1
GO:0052542	0.00265113	0.999545	7	18	defense response by callose deposition	BP	0.109406	BP defense response by callose deposition	TRINITY_DN23658_c0_g1, TRINITY_DN24061_c0_g1, TRINITY_DN24479_c0_g1, TRINITY_DN25959_c1_g1, TRINITY_DN26043_c0_g1, TRINITY_DN26653_c4_g2, TRINITY_DN26732_c0_g2
GO:0009645	0.00269886	0.999747	5	9	response to low light intensity stimulus	BP	0.111	BP response to low light intensity stimulus	TRINITY_DN15020_c0_g1, TRINITY_DN15923_c0_g1, TRINITY_DN21275_c0_g1, TRINITY_DN22956_c1_g2, TRINITY_DN26240_c1_g1
GO:0008544	0.00277841	0.999306	10	29	epidermis development	BP	0.113887	BP epidermis development	TRINITY_DN16575_c0_g1, TRINITY_DN17505_c0_g1, TRINITY_DN20611_c1_g1, TRINITY_DN23658_c0_g1, TRINITY_DN23672_c1_g1, TRINITY_DN25256_c0_g3, TRINITY_DN26569_c1_g1, TRINITY_DN26731_c4_g1, TRINITY_DN26732_c0_g2, TRINITY_DN26817_c7_g2
GO:0009509	0.00279737	0.999735	5	9	chromoplast	CC	0.114279	CC chromoplast	TRINITY_DN17238_c0_g1, TRINITY_DN17536_c0_g1, TRINITY_DN20845_c0_g1, TRINITY_DN22357_c0_g1, TRINITY_DN23636_c2_g1
GO:1901701	0.00303916	0.998461	31	143	cellular response to oxygen-containing compound	BP	0.123062	BP cellular response to oxygen-containing compound	TRINITY_DN13407_c0_g1, TRINITY_DN15020_c0_g1, TRINITY_DN20435_c1_g2, TRINITY_DN20641_c0_g1, TRINITY_DN21350_c0_g1, TRINITY_DN21408_c2_g1, TRINITY_DN21680_c0_g2, TRINITY_DN22051_c0_g1, TRINITY_DN22593_c1_g1, TRINITY_DN22987_c1_g2, TRINITY_DN23092_c0_g4, TRINITY_DN23131_c1_g4, TRINITY_DN24078_c0_g1, TRINITY_DN24227_c0_g1, TRINITY_DN24498_c1_g2, TRINITY_DN24624_c2_g3, TRINITY_DN24936_c0_g1, TRINITY_…
GO:0001948	0.00304269	0.999598	6	12	glycoprotein binding	MF	0.123062	MF glycoprotein binding	TRINITY_DN17111_c0_g1, TRINITY_DN18805_c0_g1, TRINITY_DN18805_c0_g2, TRINITY_DN22627_c1_g1, TRINITY_DN25973_c0_g3, TRINITY_DN26249_c0_g7
GO:0043394	0.00304269	0.999598	6	12	proteoglycan binding	MF	0.123062	MF proteoglycan binding	TRINITY_DN17111_c0_g1, TRINITY_DN18805_c0_g1, TRINITY_DN18805_c0_g2, TRINITY_DN22627_c1_g1, TRINITY_DN25973_c0_g3, TRINITY_DN26249_c0_g7
GO:0000293	0.0030582	0.99983	4	6	ferric-chelate reductase activity	MF	0.12328	MF ferric-chelate reductase activity	TRINITY_DN25891_c0_g1, TRINITY_DN26077_c0_g1, TRINITY_DN26230_c3_g1, TRINITY_DN26405_c0_g1
GO:0050832	0.0033329	0.998072	45	223	defense response to fungus	BP	0.13391	BP defense response to fungus	TRINITY_DN15870_c0_g1, TRINITY_DN15990_c0_g1, TRINITY_DN17140_c0_g1, TRINITY_DN17298_c0_g1, TRINITY_DN17716_c0_g1, TRINITY_DN18010_c0_g1, TRINITY_DN18368_c1_g1, TRINITY_DN18438_c0_g4, TRINITY_DN18443_c0_g1, TRINITY_DN18723_c0_g2, TRINITY_DN18998_c0_g2, TRINITY_DN18998_c0_g5, TRINITY_DN19589_c0_g1, TRINITY_DN19798_c2_g1, TRINITY_DN19798_c2_g2, TRINITY_DN19986_c1_g3, TRINITY_DN20432_c1_g2, TRINITY_…
GO:0071475	0.00334887	0.999462	7	14	cellular hyperosmotic salinity response	BP	0.134109	BP cellular hyperosmotic salinity response	TRINITY_DN20435_c1_g2, TRINITY_DN21408_c2_g1, TRINITY_DN23131_c1_g4, TRINITY_DN26376_c0_g2, TRINITY_DN26376_c0_g3, TRINITY_DN26629_c2_g1, TRINITY_DN26629_c2_g3
GO:0006796	0.00348086	0.997251	223	1491	phosphate-containing compound metabolic process	BP	0.138938	BP phosphate-containing compound metabolic process	TRINITY_DN14634_c0_g1, TRINITY_DN15324_c0_g1, TRINITY_DN15360_c0_g1, TRINITY_DN15541_c0_g1, TRINITY_DN15846_c0_g1, TRINITY_DN16261_c0_g1, TRINITY_DN16535_c0_g1, TRINITY_DN16604_c1_g1, TRINITY_DN16854_c0_g1, TRINITY_DN17113_c0_g1, TRINITY_DN17217_c0_g1, TRINITY_DN17256_c1_g1, TRINITY_DN17295_c0_g1, TRINITY_DN17473_c0_g1, TRINITY_DN17483_c0_g1, TRINITY_DN17976_c0_g1, TRINITY_DN18279_c0_g1, TRINITY_…
GO:0002240	0.00355587	0.999401	7	15	response to molecule of oomycetes origin	BP	0.141468	BP response to molecule of oomycetes origin	TRINITY_DN19589_c0_g1, TRINITY_DN22410_c0_g1, TRINITY_DN23990_c0_g1, TRINITY_DN26550_c0_g1, TRINITY_DN26653_c4_g1, TRINITY_DN26653_c4_g2, TRINITY_DN26727_c2_g2
GO:0009638	0.00361713	0.999449	6	15	phototropism	BP	0.143056	BP phototropism	TRINITY_DN13935_c0_g1, TRINITY_DN19029_c0_g1, TRINITY_DN20363_c1_g2, TRINITY_DN20943_c0_g1, TRINITY_DN24355_c0_g1, TRINITY_DN25191_c0_g1
GO:0006793	0.00361929	0.997134	227	1521	phosphorus metabolic process	BP	0.143056	BP phosphorus metabolic process	TRINITY_DN14634_c0_g1, TRINITY_DN15324_c0_g1, TRINITY_DN15360_c0_g1, TRINITY_DN15541_c0_g1, TRINITY_DN15846_c0_g1, TRINITY_DN16261_c0_g1, TRINITY_DN16535_c0_g1, TRINITY_DN16604_c1_g1, TRINITY_DN16854_c0_g1, TRINITY_DN17113_c0_g1, TRINITY_DN17217_c0_g1, TRINITY_DN17256_c1_g1, TRINITY_DN17295_c0_g1, TRINITY_DN17473_c0_g1, TRINITY_DN17483_c0_g1, TRINITY_DN17976_c0_g1, TRINITY_DN18279_c0_g1, TRINITY_…
GO:0010817	0.00372252	0.997926	39	190	regulation of hormone levels	BP	0.14666	BP regulation of hormone levels	TRINITY_DN15721_c0_g1, TRINITY_DN15994_c0_g1, TRINITY_DN17162_c0_g1, TRINITY_DN18054_c0_g1, TRINITY_DN18125_c0_g1, TRINITY_DN18125_c0_g4, TRINITY_DN18480_c0_g1, TRINITY_DN18943_c0_g1, TRINITY_DN20435_c1_g2, TRINITY_DN20501_c0_g1, TRINITY_DN20663_c1_g1, TRINITY_DN21122_c4_g2, TRINITY_DN21408_c2_g1, TRINITY_DN21654_c1_g2, TRINITY_DN21754_c2_g2, TRINITY_DN22170_c1_g3, TRINITY_DN22215_c0_g2, TRINITY_…
GO:0032440	0.00378233	0.999506	6	11	2-alkenal reductase [NAD(P)] activity	MF	0.147998	MF 2-alkenal reductase [NAD(P)] activity	TRINITY_DN20132_c0_g4, TRINITY_DN23039_c0_g1, TRINITY_DN23039_c1_g5, TRINITY_DN26231_c0_g2, TRINITY_DN26507_c0_g2, TRINITY_DN26507_c0_g6
GO:0050896	0.00379182	0.996744	614	4225	response to stimulus	BP	0.147998	BP response to stimulus	TRINITY_DN10560_c0_g1, TRINITY_DN11667_c0_g1, TRINITY_DN11792_c0_g1, TRINITY_DN12071_c0_g1, TRINITY_DN13300_c0_g1, TRINITY_DN13407_c0_g1, TRINITY_DN13468_c0_g1, TRINITY_DN13480_c0_g1, TRINITY_DN13606_c1_g1, TRINITY_DN13935_c0_g1, TRINITY_DN13949_c0_g1, TRINITY_DN14245_c0_g1, TRINITY_DN14387_c0_g1, TRINITY_DN14515_c0_g1, TRINITY_DN14584_c0_g1, TRINITY_DN14618_c0_g1, TRINITY_DN14657_c0_g1, TRINITY_…
GO:0070887	0.00381353	0.997621	57	308	cellular response to chemical stimulus	BP	0.147998	BP cellular response to chemical stimulus	TRINITY_DN13407_c0_g1, TRINITY_DN14657_c0_g1, TRINITY_DN15020_c0_g1, TRINITY_DN17716_c0_g1, TRINITY_DN18222_c0_g1, TRINITY_DN18438_c0_g4, TRINITY_DN19140_c0_g1, TRINITY_DN19173_c0_g1, TRINITY_DN19561_c1_g2, TRINITY_DN20435_c1_g2, TRINITY_DN20641_c0_g1, TRINITY_DN21350_c0_g1, TRINITY_DN21408_c2_g1, TRINITY_DN21680_c0_g2, TRINITY_DN21844_c0_g1, TRINITY_DN21883_c2_g1, TRINITY_DN22051_c0_g1, TRINITY_…
GO:0004970	0.00382942	0.999426	6	14	ionotropic glutamate receptor activity	MF	0.147998	MF ionotropic glutamate receptor activity	TRINITY_DN22593_c1_g1, TRINITY_DN24624_c2_g3, TRINITY_DN25313_c0_g1, TRINITY_DN26031_c0_g1, TRINITY_DN26707_c1_g1, TRINITY_DN26707_c2_g2
GO:0005230	0.00382942	0.999426	6	14	extracellular ligand-gated ion channel activity	MF	0.147998	MF extracellular ligand-gated ion channel activity	TRINITY_DN22593_c1_g1, TRINITY_DN24624_c2_g3, TRINITY_DN25313_c0_g1, TRINITY_DN26031_c0_g1, TRINITY_DN26707_c1_g1, TRINITY_DN26707_c2_g2
GO:0008066	0.00382942	0.999426	6	14	glutamate receptor activity	MF	0.147998	MF glutamate receptor activity	TRINITY_DN22593_c1_g1, TRINITY_DN24624_c2_g3, TRINITY_DN25313_c0_g1, TRINITY_DN26031_c0_g1, TRINITY_DN26707_c1_g1, TRINITY_DN26707_c2_g2
GO:0051537	0.00385171	0.998683	14	48	2 iron, 2 sulfur cluster binding	MF	0.148388	MF 2 iron, 2 sulfur cluster binding	TRINITY_DN13395_c0_g1, TRINITY_DN17317_c0_g1, TRINITY_DN19447_c0_g1, TRINITY_DN19447_c0_g3, TRINITY_DN21245_c1_g1, TRINITY_DN21455_c0_g1, TRINITY_DN21560_c1_g1, TRINITY_DN22952_c2_g3, TRINITY_DN23071_c0_g1, TRINITY_DN23171_c0_g1, TRINITY_DN24174_c2_g2, TRINITY_DN25579_c2_g1, TRINITY_DN26027_c1_g2, TRINITY_DN26343_c1_g3
GO:0046462	0.00392005	1	3	3	monoacylglycerol metabolic process	BP	0.150071	BP monoacylglycerol metabolic process	TRINITY_DN23730_c1_g1, TRINITY_DN23730_c1_g3, TRINITY_DN25973_c0_g3
GO:0052651	0.00392005	1	3	3	monoacylglycerol catabolic process	BP	0.150071	BP monoacylglycerol catabolic process	TRINITY_DN23730_c1_g1, TRINITY_DN23730_c1_g3, TRINITY_DN25973_c0_g3
GO:0072330	0.00395487	0.997688	45	226	monocarboxylic acid biosynthetic process	BP	0.15093	BP monocarboxylic acid biosynthetic process	TRINITY_DN13300_c0_g1, TRINITY_DN13407_c0_g1, TRINITY_DN13793_c0_g1, TRINITY_DN13940_c0_g1, TRINITY_DN15537_c0_g1, TRINITY_DN15887_c0_g1, TRINITY_DN15896_c0_g1, TRINITY_DN16007_c0_g1, TRINITY_DN17469_c0_g1, TRINITY_DN18287_c0_g1, TRINITY_DN18434_c0_g1, TRINITY_DN18588_c0_g1, TRINITY_DN19225_c0_g1, TRINITY_DN19561_c1_g2, TRINITY_DN20078_c1_g2, TRINITY_DN20283_c0_g2, TRINITY_DN20432_c1_g2, TRINITY_…
GO:0000311	0.00401471	1	3	3	plastid large ribosomal subunit	CC	0.152734	CC plastid large ribosomal subunit	TRINITY_DN19341_c0_g1, TRINITY_DN23101_c0_g6, TRINITY_DN24046_c0_g2
GO:0010019	0.00404242	0.999549	5	10	chloroplast-nucleus signaling pathway	BP	0.15331	BP chloroplast-nucleus signaling pathway	TRINITY_DN23161_c1_g1, TRINITY_DN23161_c1_g2, TRINITY_DN23161_c1_g3, TRINITY_DN23432_c0_g1, TRINITY_DN26069_c2_g1
GO:0032787	0.00408301	0.997134	97	561	monocarboxylic acid metabolic process	BP	0.154368	BP monocarboxylic acid metabolic process	TRINITY_DN13300_c0_g1, TRINITY_DN13407_c0_g1, TRINITY_DN13613_c0_g1, TRINITY_DN13793_c0_g1, TRINITY_DN13940_c0_g1, TRINITY_DN14245_c0_g1, TRINITY_DN15537_c0_g1, TRINITY_DN15639_c0_g1, TRINITY_DN15707_c0_g1, TRINITY_DN15887_c0_g1, TRINITY_DN15896_c0_g1, TRINITY_DN16007_c0_g1, TRINITY_DN17469_c0_g1, TRINITY_DN17518_c0_g1, TRINITY_DN18071_c0_g2, TRINITY_DN18287_c0_g1, TRINITY_DN18434_c0_g1, TRINITY_…
GO:0035673	0.00433514	0.999355	6	13	oligopeptide transmembrane transporter activity	MF	0.163393	MF oligopeptide transmembrane transporter activity	TRINITY_DN15428_c0_g1, TRINITY_DN18408_c0_g1, TRINITY_DN23530_c1_g4, TRINITY_DN26387_c0_g1, TRINITY_DN26387_c1_g1, TRINITY_DN26387_c1_g3
GO:0080051	0.00452603	0.999868	3	4	cutin transport	BP	0.169793	BP cutin transport	TRINITY_DN19191_c0_g1, TRINITY_DN21081_c0_g1, TRINITY_DN23676_c3_g1
GO:0045261	0.00453847	0.999479	5	10	proton-transporting ATP synthase complex, catalytic core F(1)	CC	0.169793	CC proton-transporting ATP synthase complex, catalytic core F(1)	TRINITY_DN17217_c0_g1, TRINITY_DN17483_c0_g1, TRINITY_DN19855_c0_g1, TRINITY_DN26599_c2_g2, TRINITY_DN26733_c1_g2
GO:0009110	0.00454677	0.998036	20	83	vitamin biosynthetic process	BP	0.169793	BP vitamin biosynthetic process	TRINITY_DN15887_c0_g1, TRINITY_DN19095_c0_g1, TRINITY_DN19969_c0_g1, TRINITY_DN20663_c1_g1, TRINITY_DN20663_c1_g3, TRINITY_DN20957_c0_g1, TRINITY_DN20972_c2_g1, TRINITY_DN21054_c3_g1, TRINITY_DN21065_c1_g1, TRINITY_DN21131_c0_g1, TRINITY_DN22281_c1_g1, TRINITY_DN22608_c0_g1, TRINITY_DN22956_c1_g1, TRINITY_DN23419_c0_g1, TRINITY_DN23763_c0_g1, TRINITY_DN23955_c1_g2, TRINITY_DN24061_c0_g1, TRINITY_…
GO:0022892	0.00458854	0.99661	127	801	substrate-specific transporter activity	MF	0.170828	MF substrate-specific transporter activity	TRINITY_DN14910_c0_g1, TRINITY_DN15428_c0_g1, TRINITY_DN15541_c0_g1, TRINITY_DN16210_c0_g1, TRINITY_DN16237_c0_g1, TRINITY_DN16417_c0_g1, TRINITY_DN16527_c0_g1, TRINITY_DN17078_c0_g1, TRINITY_DN17094_c0_g1, TRINITY_DN17180_c0_g1, TRINITY_DN17217_c0_g1, TRINITY_DN17283_c0_g2, TRINITY_DN17483_c0_g1, TRINITY_DN18147_c0_g1, TRINITY_DN18173_c0_g1, TRINITY_DN18374_c0_g1, TRINITY_DN18408_c0_g1, TRINITY_…
GO:0035250	0.00463509	0.9993	6	13	UDP-galactosyltransferase activity	MF	0.172035	MF UDP-galactosyltransferase activity	TRINITY_DN22534_c3_g3, TRINITY_DN24530_c0_g2, TRINITY_DN24530_c0_g4, TRINITY_DN24530_c0_g6, TRINITY_DN25820_c0_g1, TRINITY_DN25820_c0_g4
GO:0045036	0.00479686	0.998909	8	24	protein targeting to chloroplast	BP	0.176961	BP protein targeting to chloroplast	TRINITY_DN16527_c0_g1, TRINITY_DN17669_c0_g1, TRINITY_DN20487_c0_g2, TRINITY_DN21544_c0_g1, TRINITY_DN23674_c1_g1, TRINITY_DN24165_c1_g1, TRINITY_DN24613_c2_g1, TRINITY_DN25451_c2_g2
GO:0072596	0.00479686	0.998909	8	24	establishment of protein localization to chloroplast	BP	0.176961	BP establishment of protein localization to chloroplast	TRINITY_DN16527_c0_g1, TRINITY_DN17669_c0_g1, TRINITY_DN20487_c0_g2, TRINITY_DN21544_c0_g1, TRINITY_DN23674_c1_g1, TRINITY_DN24165_c1_g1, TRINITY_DN24613_c2_g1, TRINITY_DN25451_c2_g2
GO:0006722	0.00498332	0.998793	9	23	triterpenoid metabolic process	BP	0.182202	BP triterpenoid metabolic process	TRINITY_DN19407_c0_g1, TRINITY_DN21396_c3_g1, TRINITY_DN23682_c0_g1, TRINITY_DN25675_c2_g5, TRINITY_DN25998_c2_g1, TRINITY_DN25998_c2_g2, TRINITY_DN26339_c1_g1, TRINITY_DN26576_c2_g1, TRINITY_DN26576_c2_g2
GO:0016104	0.00498332	0.998793	9	23	triterpenoid biosynthetic process	BP	0.182202	BP triterpenoid biosynthetic process	TRINITY_DN19407_c0_g1, TRINITY_DN21396_c3_g1, TRINITY_DN23682_c0_g1, TRINITY_DN25675_c2_g5, TRINITY_DN25998_c2_g1, TRINITY_DN25998_c2_g2, TRINITY_DN26339_c1_g1, TRINITY_DN26576_c2_g1, TRINITY_DN26576_c2_g2
GO:0009611	0.00498384	0.997293	34	164	response to wounding	BP	0.182202	BP response to wounding	TRINITY_DN13300_c0_g1, TRINITY_DN13949_c0_g1, TRINITY_DN15324_c0_g1, TRINITY_DN15990_c0_g1, TRINITY_DN16348_c0_g1, TRINITY_DN17428_c0_g1, TRINITY_DN17869_c0_g1, TRINITY_DN18998_c0_g3, TRINITY_DN19191_c0_g1, TRINITY_DN19673_c0_g1, TRINITY_DN19798_c2_g1, TRINITY_DN19798_c2_g2, TRINITY_DN21081_c0_g1, TRINITY_DN21348_c0_g2, TRINITY_DN21497_c4_g1, TRINITY_DN21865_c0_g1, TRINITY_DN22211_c0_g1, TRINITY_…
GO:0052689	0.00519143	0.997145	35	169	carboxylic ester hydrolase activity	MF	0.187871	MF carboxylic ester hydrolase activity	TRINITY_DN12887_c0_g1, TRINITY_DN13606_c1_g1, TRINITY_DN14543_c0_g1, TRINITY_DN14872_c0_g1, TRINITY_DN15887_c0_g1, TRINITY_DN16710_c0_g1, TRINITY_DN16912_c0_g2, TRINITY_DN17473_c0_g1, TRINITY_DN17518_c0_g1, TRINITY_DN18138_c0_g1, TRINITY_DN18279_c0_g1, TRINITY_DN19194_c0_g1, TRINITY_DN19561_c1_g2, TRINITY_DN19602_c0_g1, TRINITY_DN19602_c1_g2, TRINITY_DN20125_c0_g1, TRINITY_DN20432_c1_g2, TRINITY_…
GO:0009813	0.00522421	0.997229	32	140	flavonoid biosynthetic process	BP	0.187871	BP flavonoid biosynthetic process	TRINITY_DN15639_c0_g1, TRINITY_DN18071_c0_g2, TRINITY_DN18925_c0_g1, TRINITY_DN19731_c3_g1, TRINITY_DN19884_c2_g5, TRINITY_DN20435_c1_g1, TRINITY_DN20435_c1_g2, TRINITY_DN20732_c0_g1, TRINITY_DN21314_c0_g4, TRINITY_DN21408_c2_g1, TRINITY_DN22190_c2_g2, TRINITY_DN22525_c0_g1, TRINITY_DN22525_c1_g2, TRINITY_DN22612_c1_g1, TRINITY_DN22684_c1_g2, TRINITY_DN23131_c1_g4, TRINITY_DN24769_c2_g1, TRINITY_…
GO:0006766	0.00522606	0.997656	21	89	vitamin metabolic process	BP	0.187871	BP vitamin metabolic process	TRINITY_DN15887_c0_g1, TRINITY_DN19095_c0_g1, TRINITY_DN19969_c0_g1, TRINITY_DN20663_c1_g1, TRINITY_DN20663_c1_g3, TRINITY_DN20957_c0_g1, TRINITY_DN20972_c2_g1, TRINITY_DN21054_c3_g1, TRINITY_DN21065_c1_g1, TRINITY_DN21131_c0_g1, TRINITY_DN22281_c1_g1, TRINITY_DN22600_c4_g1, TRINITY_DN22608_c0_g1, TRINITY_DN22956_c1_g1, TRINITY_DN23419_c0_g1, TRINITY_DN23763_c0_g1, TRINITY_DN23955_c1_g2, TRINITY_…
GO:0048281	0.00523129	0.999839	3	4	inflorescence morphogenesis	BP	0.187871	BP inflorescence morphogenesis	TRINITY_DN18723_c0_g2, TRINITY_DN19986_c1_g3, TRINITY_DN26731_c4_g1
GO:0010205	0.0052315	0.999839	3	4	photoinhibition	BP	0.187871	BP photoinhibition	TRINITY_DN20283_c0_g2, TRINITY_DN21967_c0_g2, TRINITY_DN25017_c0_g1
GO:0043155	0.0052315	0.999839	3	4	negative regulation of photosynthesis, light reaction	BP	0.187871	BP negative regulation of photosynthesis, light reaction	TRINITY_DN20283_c0_g2, TRINITY_DN21967_c0_g2, TRINITY_DN25017_c0_g1
GO:0009566	0.00542456	0.998481	10	31	fertilization	BP	0.193323	BP fertilization	TRINITY_DN17586_c0_g1, TRINITY_DN19061_c3_g1, TRINITY_DN20948_c3_g1, TRINITY_DN22305_c1_g1, TRINITY_DN22305_c1_g3, TRINITY_DN22305_c1_g6, TRINITY_DN22305_c1_g9, TRINITY_DN22378_c0_g1, TRINITY_DN23764_c0_g1, TRINITY_DN26455_c1_g2
GO:0010218	0.00544304	0.998326	11	39	response to far red light	BP	0.193323	BP response to far red light	TRINITY_DN15020_c0_g1, TRINITY_DN17577_c0_g1, TRINITY_DN18029_c0_g1, TRINITY_DN18453_c0_g2, TRINITY_DN20943_c0_g1, TRINITY_DN22074_c0_g3, TRINITY_DN22956_c1_g2, TRINITY_DN23150_c0_g1, TRINITY_DN25052_c2_g1, TRINITY_DN26563_c1_g7, TRINITY_DN26563_c1_g8
GO:0042372	0.00545783	0.999568	4	7	phylloquinone biosynthetic process	BP	0.193323	BP phylloquinone biosynthetic process	TRINITY_DN21745_c0_g1, TRINITY_DN23743_c2_g1, TRINITY_DN24947_c1_g1, TRINITY_DN26665_c2_g1
GO:0042374	0.00545783	0.999568	4	7	phylloquinone metabolic process	BP	0.193323	BP phylloquinone metabolic process	TRINITY_DN21745_c0_g1, TRINITY_DN23743_c2_g1, TRINITY_DN24947_c1_g1, TRINITY_DN26665_c2_g1
GO:0046933	0.00546272	0.999116	6	14	proton-transporting ATP synthase activity, rotational mechanism	MF	0.193323	MF proton-transporting ATP synthase activity, rotational mechanism	TRINITY_DN17217_c0_g1, TRINITY_DN17483_c0_g1, TRINITY_DN19855_c0_g1, TRINITY_DN23581_c3_g3, TRINITY_DN26599_c2_g2, TRINITY_DN26733_c1_g2
GO:0016723	0.00553812	0.99956	4	7	oxidoreductase activity, oxidizing metal ions, NAD or NADP as acceptor	MF	0.195195	MF oxidoreductase activity, oxidizing metal ions, NAD or NADP as acceptor	TRINITY_DN25891_c0_g1, TRINITY_DN26077_c0_g1, TRINITY_DN26230_c3_g1, TRINITY_DN26405_c0_g1
GO:0010196	0.00556371	0.99963	4	6	nonphotochemical quenching	BP	0.195195	BP nonphotochemical quenching	TRINITY_DN21245_c1_g1, TRINITY_DN22353_c4_g9, TRINITY_DN26563_c1_g7, TRINITY_DN26563_c1_g8
GO:1990066	0.00556371	0.99963	4	6	energy quenching	BP	0.195195	BP energy quenching	TRINITY_DN21245_c1_g1, TRINITY_DN22353_c4_g9, TRINITY_DN26563_c1_g7, TRINITY_DN26563_c1_g8
GO:0004791	0.00581061	0.998522	9	25	thioredoxin-disulfide reductase activity	MF	0.203271	MF thioredoxin-disulfide reductase activity	TRINITY_DN14657_c0_g1, TRINITY_DN18222_c0_g1, TRINITY_DN22696_c0_g1, TRINITY_DN22980_c0_g1, TRINITY_DN23160_c2_g2, TRINITY_DN23322_c1_g2, TRINITY_DN25062_c2_g1, TRINITY_DN25826_c1_g1, TRINITY_DN26393_c0_g1
GO:0071478	0.00583323	0.997405	20	88	cellular response to radiation	BP	0.203478	BP cellular response to radiation	TRINITY_DN13935_c0_g1, TRINITY_DN14515_c0_g1, TRINITY_DN18029_c0_g1, TRINITY_DN18246_c0_g1, TRINITY_DN18704_c0_g1, TRINITY_DN20640_c0_g3, TRINITY_DN20927_c0_g1, TRINITY_DN20927_c0_g2, TRINITY_DN20943_c0_g1, TRINITY_DN21275_c0_g1, TRINITY_DN22051_c0_g1, TRINITY_DN22211_c0_g1, TRINITY_DN22286_c0_g1, TRINITY_DN22302_c1_g1, TRINITY_DN22490_c0_g1, TRINITY_DN22591_c0_g1, TRINITY_DN23597_c0_g2, TRINITY_…
GO:0016866	0.00588857	0.997689	16	60	intramolecular transferase activity	MF	0.204821	MF intramolecular transferase activity	TRINITY_DN19407_c0_g1, TRINITY_DN21396_c3_g1, TRINITY_DN23189_c2_g1, TRINITY_DN23682_c0_g1, TRINITY_DN23743_c2_g1, TRINITY_DN24050_c0_g1, TRINITY_DN24050_c0_g2, TRINITY_DN25008_c2_g1, TRINITY_DN25365_c0_g2, TRINITY_DN25675_c2_g5, TRINITY_DN25998_c2_g1, TRINITY_DN25998_c2_g2, TRINITY_DN26339_c1_g1, TRINITY_DN26576_c2_g1, TRINITY_DN26576_c2_g2, TRINITY_DN26576_c2_g3
GO:0046873	0.0060701	0.996549	37	195	metal ion transmembrane transporter activity	MF	0.210534	MF metal ion transmembrane transporter activity	TRINITY_DN14910_c0_g1, TRINITY_DN16237_c0_g1, TRINITY_DN18147_c0_g1, TRINITY_DN18586_c0_g1, TRINITY_DN18586_c1_g2, TRINITY_DN19067_c0_g1, TRINITY_DN19185_c0_g1, TRINITY_DN19196_c1_g1, TRINITY_DN19817_c1_g4, TRINITY_DN19832_c0_g2, TRINITY_DN20114_c0_g1, TRINITY_DN21654_c1_g2, TRINITY_DN21844_c0_g1, TRINITY_DN21851_c0_g1, TRINITY_DN22004_c0_g2, TRINITY_DN22580_c0_g1, TRINITY_DN22593_c1_g1, TRINITY_…
GO:0030388	0.00624819	0.999795	3	4	fructose 1,6-bisphosphate metabolic process	BP	0.216095	BP fructose 1,6-bisphosphate metabolic process	TRINITY_DN20448_c1_g2, TRINITY_DN22377_c0_g1, TRINITY_DN25883_c4_g1
GO:0006633	0.00628193	0.996603	32	152	fatty acid biosynthetic process	BP	0.216647	BP fatty acid biosynthetic process	TRINITY_DN13300_c0_g1, TRINITY_DN13407_c0_g1, TRINITY_DN13793_c0_g1, TRINITY_DN13940_c0_g1, TRINITY_DN15537_c0_g1, TRINITY_DN15896_c0_g1, TRINITY_DN18287_c0_g1, TRINITY_DN18434_c0_g1, TRINITY_DN18588_c0_g1, TRINITY_DN19561_c1_g2, TRINITY_DN20078_c1_g2, TRINITY_DN20283_c0_g2, TRINITY_DN20957_c0_g1, TRINITY_DN20988_c1_g1, TRINITY_DN21000_c0_g1, TRINITY_DN21868_c3_g3, TRINITY_DN22088_c0_g1, TRINITY_…
GO:0042873	0.00648683	0.999459	4	7	aldonate transport	BP	0.221793	BP aldonate transport	TRINITY_DN16210_c0_g1, TRINITY_DN17078_c0_g1, TRINITY_DN23993_c1_g1, TRINITY_DN26155_c1_g1
GO:0042879	0.00648683	0.999459	4	7	aldonate transmembrane transporter activity	MF	0.221793	MF aldonate transmembrane transporter activity	TRINITY_DN16210_c0_g1, TRINITY_DN17078_c0_g1, TRINITY_DN23993_c1_g1, TRINITY_DN26155_c1_g1
GO:0010361	0.00650403	1	2	2	regulation of anion channel activity by blue light	BP	0.221793	BP regulation of anion channel activity by blue light	TRINITY_DN24355_c0_g1, TRINITY_DN25191_c0_g1
GO:0010362	0.00650403	1	2	2	negative regulation of anion channel activity by blue light	BP	0.221793	BP negative regulation of anion channel activity by blue light	TRINITY_DN24355_c0_g1, TRINITY_DN25191_c0_g1
GO:0016668	0.006605	0.998093	10	31	oxidoreductase activity, acting on a sulfur group of donors, NAD(P) as acceptor	MF	0.224054	MF oxidoreductase activity, acting on a sulfur group of donors, NAD(P) as acceptor	TRINITY_DN14657_c0_g1, TRINITY_DN18222_c0_g1, TRINITY_DN22696_c0_g1, TRINITY_DN22980_c0_g1, TRINITY_DN23160_c2_g2, TRINITY_DN23322_c1_g2, TRINITY_DN24928_c1_g1, TRINITY_DN25062_c2_g1, TRINITY_DN25826_c1_g1, TRINITY_DN26393_c0_g1
GO:0009812	0.00660715	0.996392	33	148	flavonoid metabolic process	BP	0.224054	BP flavonoid metabolic process	TRINITY_DN15639_c0_g1, TRINITY_DN18071_c0_g2, TRINITY_DN18925_c0_g1, TRINITY_DN19731_c3_g1, TRINITY_DN19884_c2_g5, TRINITY_DN20435_c1_g1, TRINITY_DN20435_c1_g2, TRINITY_DN20732_c0_g1, TRINITY_DN21314_c0_g4, TRINITY_DN21408_c2_g1, TRINITY_DN21853_c0_g1, TRINITY_DN22190_c2_g2, TRINITY_DN22525_c0_g1, TRINITY_DN22525_c1_g2, TRINITY_DN22612_c1_g1, TRINITY_DN22684_c1_g2, TRINITY_DN23131_c1_g4, TRINITY_…
GO:0044281	0.00667363	0.994595	245	1595	small molecule metabolic process	BP	0.22568	BP small molecule metabolic process	TRINITY_DN13275_c0_g1, TRINITY_DN13300_c0_g1, TRINITY_DN13407_c0_g1, TRINITY_DN13613_c0_g1, TRINITY_DN13793_c0_g1, TRINITY_DN13940_c0_g1, TRINITY_DN14245_c0_g1, TRINITY_DN14565_c0_g1, TRINITY_DN14634_c0_g1, TRINITY_DN14657_c0_g1, TRINITY_DN15537_c0_g1, TRINITY_DN15541_c0_g1, TRINITY_DN15639_c0_g1, TRINITY_DN15707_c0_g1, TRINITY_DN15887_c0_g1, TRINITY_DN15896_c0_g1, TRINITY_DN16007_c0_g1, TRINITY_…
GO:0005976	0.00673458	0.99568	56	322	polysaccharide metabolic process	BP	0.226798	BP polysaccharide metabolic process	TRINITY_DN11792_c0_g1, TRINITY_DN15050_c0_g1, TRINITY_DN16348_c0_g1, TRINITY_DN16710_c0_g1, TRINITY_DN16912_c0_g2, TRINITY_DN18220_c0_g1, TRINITY_DN18998_c0_g3, TRINITY_DN19011_c0_g1, TRINITY_DN19531_c0_g2, TRINITY_DN19602_c0_g1, TRINITY_DN19602_c1_g2, TRINITY_DN20023_c0_g1, TRINITY_DN20157_c0_g1, TRINITY_DN20448_c1_g2, TRINITY_DN20573_c0_g1, TRINITY_DN20682_c4_g3, TRINITY_DN20754_c1_g1, TRINITY_…
GO:0016123	0.00675748	0.999367	4	8	xanthophyll biosynthetic process	BP	0.226798	BP xanthophyll biosynthetic process	TRINITY_DN20298_c0_g1, TRINITY_DN22449_c0_g1, TRINITY_DN23034_c0_g1, TRINITY_DN24363_c0_g1
GO:0008843	0.00676277	0.999203	5	9	endochitinase activity	MF	0.226798	MF endochitinase activity	TRINITY_DN25076_c0_g1, TRINITY_DN25848_c2_g1, TRINITY_DN26390_c0_g7, TRINITY_DN26549_c4_g4, TRINITY_DN26549_c4_g6
GO:0006714	0.00678799	0.998359	8	24	sesquiterpenoid metabolic process	BP	0.226798	BP sesquiterpenoid metabolic process	TRINITY_DN16007_c0_g1, TRINITY_DN19225_c0_g1, TRINITY_DN20432_c1_g2, TRINITY_DN22170_c1_g3, TRINITY_DN22215_c0_g2, TRINITY_DN22449_c0_g1, TRINITY_DN24692_c0_g1, TRINITY_DN25777_c0_g3
GO:0070301	0.00679984	0.998413	8	21	cellular response to hydrogen peroxide	BP	0.226798	BP cellular response to hydrogen peroxide	TRINITY_DN20435_c1_g2, TRINITY_DN21408_c2_g1, TRINITY_DN21680_c0_g2, TRINITY_DN23131_c1_g4, TRINITY_DN26376_c0_g2, TRINITY_DN26376_c0_g3, TRINITY_DN26629_c2_g1, TRINITY_DN26629_c2_g3
GO:0080124	0.00684765	0.999767	3	4	pheophytinase activity	MF	0.227196	MF pheophytinase activity	TRINITY_DN17518_c0_g1, TRINITY_DN23532_c0_g1, TRINITY_DN24281_c0_g1
GO:0071949	0.00684911	0.997711	12	41	FAD binding	MF	0.227196	MF FAD binding	TRINITY_DN16007_c0_g1, TRINITY_DN19225_c0_g1, TRINITY_DN19256_c0_g1, TRINITY_DN19459_c0_g1, TRINITY_DN19568_c0_g2, TRINITY_DN22449_c0_g1, TRINITY_DN24692_c0_g1, TRINITY_DN25118_c0_g3, TRINITY_DN25118_c0_g6, TRINITY_DN26122_c1_g2, TRINITY_DN26415_c1_g1, TRINITY_DN26560_c1_g3
GO:0044699	0.00702005	0.993797	1019	7369	single-organism process	BP	0.232234	BP single-organism process	TRINITY_DN11792_c0_g1, TRINITY_DN11898_c0_g1, TRINITY_DN13257_c0_g1, TRINITY_DN13275_c0_g1, TRINITY_DN13300_c0_g1, TRINITY_DN13395_c0_g1, TRINITY_DN13407_c0_g1, TRINITY_DN13456_c0_g1, TRINITY_DN13468_c0_g1, TRINITY_DN13606_c1_g1, TRINITY_DN13613_c0_g1, TRINITY_DN13793_c0_g1, TRINITY_DN13903_c0_g1, TRINITY_DN13940_c0_g1, TRINITY_DN14127_c0_g1, TRINITY_DN14164_c0_g1, TRINITY_DN14245_c0_g1, TRINITY_…
GO:0098542	0.00704465	0.994784	118	701	defense response to other organism	BP	0.232416	BP defense response to other organism	TRINITY_DN15870_c0_g1, TRINITY_DN15990_c0_g1, TRINITY_DN16708_c0_g1, TRINITY_DN16854_c0_g1, TRINITY_DN17140_c0_g1, TRINITY_DN17298_c0_g1, TRINITY_DN17716_c0_g1, TRINITY_DN18010_c0_g1, TRINITY_DN18368_c1_g1, TRINITY_DN18438_c0_g4, TRINITY_DN18443_c0_g1, TRINITY_DN18723_c0_g2, TRINITY_DN18998_c0_g2, TRINITY_DN18998_c0_g5, TRINITY_DN19322_c0_g1, TRINITY_DN19380_c0_g1, TRINITY_DN19464_c0_g1, TRINITY_…
GO:0042168	0.00708942	0.998505	7	19	heme metabolic process	BP	0.232663	BP heme metabolic process	TRINITY_DN16637_c0_g1, TRINITY_DN20248_c1_g1, TRINITY_DN21275_c0_g1, TRINITY_DN22490_c0_g1, TRINITY_DN22569_c2_g1, TRINITY_DN24248_c0_g1, TRINITY_DN25997_c0_g2
GO:0032491	0.00709036	0.998559	7	17	detection of molecule of fungal origin	BP	0.232663	BP detection of molecule of fungal origin	TRINITY_DN19589_c0_g1, TRINITY_DN22410_c0_g1, TRINITY_DN23990_c0_g1, TRINITY_DN26550_c0_g1, TRINITY_DN26653_c4_g1, TRINITY_DN26653_c4_g2, TRINITY_DN26727_c2_g2
GO:0016667	0.00715499	0.996637	22	91	oxidoreductase activity, acting on a sulfur group of donors	MF	0.234153	MF oxidoreductase activity, acting on a sulfur group of donors	TRINITY_DN11898_c0_g1, TRINITY_DN13395_c0_g1, TRINITY_DN14657_c0_g1, TRINITY_DN17317_c0_g1, TRINITY_DN17655_c0_g1, TRINITY_DN18222_c0_g1, TRINITY_DN21754_c2_g1, TRINITY_DN22696_c0_g1, TRINITY_DN22785_c2_g1, TRINITY_DN22980_c0_g1, TRINITY_DN23138_c0_g3, TRINITY_DN23160_c2_g2, TRINITY_DN23322_c1_g2, TRINITY_DN23381_c1_g1, TRINITY_DN24209_c1_g2, TRINITY_DN24575_c0_g1, TRINITY_DN24928_c1_g1, TRINITY_…
GO:0055085	0.00720956	0.994714	109	684	transmembrane transport	BP	0.235212	BP transmembrane transport	TRINITY_DN14910_c0_g1, TRINITY_DN15428_c0_g1, TRINITY_DN15699_c0_g1, TRINITY_DN15974_c0_g1, TRINITY_DN16210_c0_g1, TRINITY_DN16527_c0_g1, TRINITY_DN17078_c0_g1, TRINITY_DN17217_c0_g1, TRINITY_DN17397_c0_g1, TRINITY_DN17483_c0_g1, TRINITY_DN17669_c0_g1, TRINITY_DN18173_c0_g1, TRINITY_DN18408_c0_g1, TRINITY_DN18525_c0_g1, TRINITY_DN18586_c1_g2, TRINITY_DN18614_c0_g1, TRINITY_DN18634_c0_g1, TRINITY_…
GO:0045038	0.00722599	0.999749	3	4	protein import into chloroplast thylakoid membrane	BP	0.235212	BP protein import into chloroplast thylakoid membrane	TRINITY_DN17669_c0_g1, TRINITY_DN20487_c0_g2, TRINITY_DN24165_c1_g1
GO:0090447	0.00724965	0.999748	3	4	glycerol-3-phosphate 2-O-acyltransferase activity	MF	0.235353	MF glycerol-3-phosphate 2-O-acyltransferase activity	TRINITY_DN17976_c0_g1, TRINITY_DN20938_c0_g2, TRINITY_DN21130_c2_g3
GO:0008171	0.00727579	0.997549	12	41	O-methyltransferase activity	MF	0.235573	MF O-methyltransferase activity	TRINITY_DN15354_c0_g1, TRINITY_DN15887_c0_g1, TRINITY_DN18039_c0_g1, TRINITY_DN19178_c0_g1, TRINITY_DN20819_c0_g2, TRINITY_DN20972_c2_g1, TRINITY_DN21065_c1_g1, TRINITY_DN21329_c0_g2, TRINITY_DN21837_c0_g2, TRINITY_DN21837_c0_g3, TRINITY_DN22956_c1_g1, TRINITY_DN25554_c1_g1
GO:0008878	0.00731497	0.999745	3	4	glucose-1-phosphate adenylyltransferase activity	MF	0.236213	MF glucose-1-phosphate adenylyltransferase activity	TRINITY_DN20023_c0_g1, TRINITY_DN22867_c2_g2, TRINITY_DN25880_c0_g1
GO:0000287	0.00746758	0.995939	31	155	magnesium ion binding	MF	0.240503	MF magnesium ion binding	TRINITY_DN14634_c0_g1, TRINITY_DN14722_c0_g3, TRINITY_DN14880_c0_g1, TRINITY_DN16976_c0_g1, TRINITY_DN17895_c0_g1, TRINITY_DN19289_c0_g1, TRINITY_DN19320_c0_g1, TRINITY_DN19322_c0_g1, TRINITY_DN19339_c0_g1, TRINITY_DN19673_c0_g1, TRINITY_DN20216_c0_g1, TRINITY_DN20406_c0_g1, TRINITY_DN20448_c0_g1, TRINITY_DN20640_c0_g1, TRINITY_DN21168_c0_g1, TRINITY_DN21497_c4_g1, TRINITY_DN22039_c3_g1, TRINITY_…
GO:0000229	0.0075456	0.998688	6	14	cytoplasmic chromosome	CC	0.241737	CC cytoplasmic chromosome	TRINITY_DN20664_c5_g1, TRINITY_DN20819_c0_g2, TRINITY_DN21274_c5_g1, TRINITY_DN22988_c1_g2, TRINITY_DN24474_c0_g3, TRINITY_DN25561_c2_g2
GO:0009508	0.0075456	0.998688	6	14	plastid chromosome	CC	0.241737	CC plastid chromosome	TRINITY_DN20664_c5_g1, TRINITY_DN20819_c0_g2, TRINITY_DN21274_c5_g1, TRINITY_DN22988_c1_g2, TRINITY_DN24474_c0_g3, TRINITY_DN25561_c2_g2
GO:0019628	0.00770543	0.998699	6	13	urate catabolic process	BP	0.245565	BP urate catabolic process	TRINITY_DN19225_c0_g1, TRINITY_DN19459_c0_g1, TRINITY_DN20538_c1_g1, TRINITY_DN24692_c0_g1, TRINITY_DN25118_c0_g6, TRINITY_DN25914_c0_g1
GO:0046415	0.00770543	0.998699	6	13	urate metabolic process	BP	0.245565	BP urate metabolic process	TRINITY_DN19225_c0_g1, TRINITY_DN19459_c0_g1, TRINITY_DN20538_c1_g1, TRINITY_DN24692_c0_g1, TRINITY_DN25118_c0_g6, TRINITY_DN25914_c0_g1
GO:0048235	0.00789083	0.998329	7	18	pollen sperm cell differentiation	BP	0.250649	BP pollen sperm cell differentiation	TRINITY_DN14910_c0_g1, TRINITY_DN18408_c0_g1, TRINITY_DN18544_c0_g1, TRINITY_DN18586_c1_g2, TRINITY_DN20938_c0_g2, TRINITY_DN26504_c0_g1, TRINITY_DN26729_c0_g1
GO:0010483	0.00790612	0.998611	6	14	pollen tube reception	BP	0.250649	BP pollen tube reception	TRINITY_DN22305_c1_g1, TRINITY_DN22305_c1_g3, TRINITY_DN22305_c1_g6, TRINITY_DN22305_c1_g9, TRINITY_DN22378_c0_g1, TRINITY_DN26455_c1_g2
GO:0016701	0.00793746	0.997601	10	34	oxidoreductase activity, acting on single donors with incorporation of molecular oxygen	MF	0.250989	MF oxidoreductase activity, acting on single donors with incorporation of molecular oxygen	TRINITY_DN18560_c0_g1, TRINITY_DN18560_c0_g2, TRINITY_DN19447_c0_g1, TRINITY_DN19447_c0_g3, TRINITY_DN20470_c3_g1, TRINITY_DN21455_c0_g1, TRINITY_DN24822_c1_g1, TRINITY_DN25579_c2_g1, TRINITY_DN25975_c1_g1, TRINITY_DN26343_c1_g3
GO:0080024	0.00808591	0.998352	7	16	indolebutyric acid metabolic process	BP	0.25502	BP indolebutyric acid metabolic process	TRINITY_DN20435_c1_g2, TRINITY_DN21408_c2_g1, TRINITY_DN23131_c1_g4, TRINITY_DN26376_c0_g2, TRINITY_DN26376_c0_g3, TRINITY_DN26629_c2_g1, TRINITY_DN26629_c2_g3
GO:0043231	0.00817795	0.992761	996	7240	intracellular membrane-bounded organelle	CC	0.255301	CC intracellular membrane-bounded organelle	TRINITY_DN11667_c0_g1, TRINITY_DN11792_c0_g1, TRINITY_DN11870_c0_g1, TRINITY_DN11977_c0_g1, TRINITY_DN12032_c0_g1, TRINITY_DN13606_c1_g1, TRINITY_DN13903_c0_g1, TRINITY_DN14164_c0_g1, TRINITY_DN14387_c0_g1, TRINITY_DN14515_c0_g1, TRINITY_DN14565_c0_g1, TRINITY_DN14618_c0_g1, TRINITY_DN14657_c0_g1, TRINITY_DN14658_c0_g1, TRINITY_DN14674_c0_g1, TRINITY_DN14713_c0_g1, TRINITY_DN14760_c0_g1, TRINITY_…
GO:0006544	0.00818423	0.998225	7	19	glycine metabolic process	BP	0.255301	BP glycine metabolic process	TRINITY_DN18593_c0_g1, TRINITY_DN20244_c0_g1, TRINITY_DN21278_c0_g2, TRINITY_DN22091_c1_g1, TRINITY_DN22091_c1_g3, TRINITY_DN22793_c3_g1, TRINITY_DN25588_c2_g1
GO:0009687	0.00819967	0.998194	7	20	abscisic acid metabolic process	BP	0.255301	BP abscisic acid metabolic process	TRINITY_DN16007_c0_g1, TRINITY_DN19225_c0_g1, TRINITY_DN20432_c1_g2, TRINITY_DN22170_c1_g3, TRINITY_DN22215_c0_g2, TRINITY_DN22449_c0_g1, TRINITY_DN24692_c0_g1
GO:0043288	0.00819967	0.998194	7	20	apocarotenoid metabolic process	BP	0.255301	BP apocarotenoid metabolic process	TRINITY_DN16007_c0_g1, TRINITY_DN19225_c0_g1, TRINITY_DN20432_c1_g2, TRINITY_DN22170_c1_g3, TRINITY_DN22215_c0_g2, TRINITY_DN22449_c0_g1, TRINITY_DN24692_c0_g1
GO:1902644	0.00819967	0.998194	7	20	tertiary alcohol metabolic process	BP	0.255301	BP tertiary alcohol metabolic process	TRINITY_DN16007_c0_g1, TRINITY_DN19225_c0_g1, TRINITY_DN20432_c1_g2, TRINITY_DN22170_c1_g3, TRINITY_DN22215_c0_g2, TRINITY_DN22449_c0_g1, TRINITY_DN24692_c0_g1
GO:0042644	0.00844385	0.998804	5	11	chloroplast nucleoid	CC	0.262233	CC chloroplast nucleoid	TRINITY_DN17029_c0_g1, TRINITY_DN21308_c0_g1, TRINITY_DN22988_c1_g2, TRINITY_DN23489_c0_g1, TRINITY_DN26006_c2_g1
GO:0019866	0.00853879	0.994637	49	266	organelle inner membrane	CC	0.264507	CC organelle inner membrane	TRINITY_DN15097_c0_g1, TRINITY_DN15319_c0_g1, TRINITY_DN15541_c0_g1, TRINITY_DN15785_c0_g1, TRINITY_DN16237_c0_g1, TRINITY_DN16527_c0_g1, TRINITY_DN17078_c0_g1, TRINITY_DN17283_c0_g2, TRINITY_DN18889_c0_g1, TRINITY_DN19421_c0_g1, TRINITY_DN19447_c0_g1, TRINITY_DN19447_c0_g3, TRINITY_DN19795_c0_g2, TRINITY_DN20114_c0_g1, TRINITY_DN20487_c0_g2, TRINITY_DN20494_c0_g1, TRINITY_DN20972_c2_g1, TRINITY_…
GO:0016843	0.00860292	0.998838	5	10	amine-lyase activity	MF	0.265817	MF amine-lyase activity	TRINITY_DN15493_c0_g1, TRINITY_DN19969_c0_g1, TRINITY_DN22551_c0_g3, TRINITY_DN26093_c0_g1, TRINITY_DN819_c0_g1
GO:0042132	0.00863535	0.999679	3	4	fructose 1,6-bisphosphate 1-phosphatase activity	MF	0.266144	MF fructose 1,6-bisphosphate 1-phosphatase activity	TRINITY_DN20448_c1_g2, TRINITY_DN22377_c0_g1, TRINITY_DN25883_c4_g1
GO:0016730	0.0086983	0.999208	4	7	oxidoreductase activity, acting on iron-sulfur proteins as donors	MF	0.267154	MF oxidoreductase activity, acting on iron-sulfur proteins as donors	TRINITY_DN19574_c0_g1, TRINITY_DN22716_c2_g1, TRINITY_DN24454_c0_g3, TRINITY_DN26343_c1_g3
GO:0042445	0.00871204	0.995589	25	111	hormone metabolic process	BP	0.267154	BP hormone metabolic process	TRINITY_DN17162_c0_g1, TRINITY_DN18054_c0_g1, TRINITY_DN18125_c0_g1, TRINITY_DN18125_c0_g4, TRINITY_DN18480_c0_g1, TRINITY_DN20435_c1_g2, TRINITY_DN20663_c1_g1, TRINITY_DN21408_c2_g1, TRINITY_DN21754_c2_g2, TRINITY_DN22170_c1_g3, TRINITY_DN22215_c0_g2, TRINITY_DN22276_c1_g2, TRINITY_DN22433_c0_g1, TRINITY_DN23131_c1_g4, TRINITY_DN23434_c0_g3, TRINITY_DN23928_c1_g1, TRINITY_DN24169_c0_g1, TRINITY_…
GO:0006040	0.00894128	0.99661	14	48	amino sugar metabolic process	BP	0.273495	BP amino sugar metabolic process	TRINITY_DN16348_c0_g1, TRINITY_DN18998_c0_g3, TRINITY_DN19790_c0_g1, TRINITY_DN20682_c4_g3, TRINITY_DN22243_c0_g2, TRINITY_DN25076_c0_g1, TRINITY_DN25076_c1_g4, TRINITY_DN25155_c1_g1, TRINITY_DN25848_c2_g1, TRINITY_DN25848_c2_g4, TRINITY_DN26079_c0_g3, TRINITY_DN26390_c0_g7, TRINITY_DN26549_c4_g4, TRINITY_DN26549_c4_g6
GO:0045165	0.00906369	0.998359	6	14	cell fate commitment	BP	0.276545	BP cell fate commitment	TRINITY_DN14658_c0_g1, TRINITY_DN19643_c0_g3, TRINITY_DN20293_c0_g1, TRINITY_DN23434_c0_g3, TRINITY_DN25464_c1_g3, TRINITY_DN26506_c2_g6
GO:0009512	0.00930107	0.999485	3	5	cytochrome b6f complex	CC	0.283078	CC cytochrome b6f complex	TRINITY_DN23632_c0_g1, TRINITY_DN24366_c2_g2, TRINITY_DN26733_c1_g2
GO:0010334	0.00936344	0.999641	3	4	sesquiterpene synthase activity	MF	0.284266	MF sesquiterpene synthase activity	TRINITY_DN14880_c0_g1, TRINITY_DN16976_c0_g1, TRINITY_DN37164_c0_g1
GO:0044426	0.00960547	0.998238	6	14	cell wall part	CC	0.290888	CC cell wall part	TRINITY_DN22305_c1_g1, TRINITY_DN22305_c1_g3, TRINITY_DN22305_c1_g6, TRINITY_DN22305_c1_g9, TRINITY_DN22378_c0_g1, TRINITY_DN26455_c1_g2
GO:0033993	0.00967464	0.993202	80	459	response to lipid	BP	0.292256	BP response to lipid	TRINITY_DN13407_c0_g1, TRINITY_DN13468_c0_g1, TRINITY_DN14861_c0_g1, TRINITY_DN15020_c0_g1, TRINITY_DN15555_c0_g1, TRINITY_DN15990_c0_g1, TRINITY_DN16454_c0_g1, TRINITY_DN16533_c0_g1, TRINITY_DN16605_c0_g1, TRINITY_DN17113_c0_g1, TRINITY_DN17182_c0_g1, TRINITY_DN17298_c0_g1, TRINITY_DN18882_c0_g1, TRINITY_DN19191_c0_g1, TRINITY_DN19311_c0_g1, TRINITY_DN20062_c0_g2, TRINITY_DN20388_c1_g3, TRINITY_…
GO:0090406	0.00981056	0.996506	12	45	pollen tube	CC	0.295628	CC pollen tube	TRINITY_DN16261_c0_g1, TRINITY_DN19198_c1_g2, TRINITY_DN20455_c2_g1, TRINITY_DN21946_c0_g1, TRINITY_DN22941_c0_g2, TRINITY_DN24223_c0_g1, TRINITY_DN25714_c2_g1, TRINITY_DN26308_c1_g1, TRINITY_DN26412_c0_g2, TRINITY_DN26569_c1_g1, TRINITY_DN26800_c0_g1, TRINITY_DN26817_c7_g2
GO:1901136	0.00986519	0.994872	26	117	carbohydrate derivative catabolic process	BP	0.29654	BP carbohydrate derivative catabolic process	TRINITY_DN16348_c0_g1, TRINITY_DN18998_c0_g3, TRINITY_DN19194_c0_g1, TRINITY_DN19790_c0_g1, TRINITY_DN20682_c4_g3, TRINITY_DN20863_c2_g2, TRINITY_DN20863_c2_g3, TRINITY_DN21348_c0_g2, TRINITY_DN22243_c0_g2, TRINITY_DN22316_c2_g2, TRINITY_DN22450_c3_g1, TRINITY_DN22627_c1_g1, TRINITY_DN23044_c0_g1, TRINITY_DN23044_c1_g6, TRINITY_DN23893_c1_g1, TRINITY_DN24815_c2_g2, TRINITY_DN25076_c0_g1, TRINITY_…
GO:0015035	0.0100286	0.995817	16	60	protein disulfide oxidoreductase activity	MF	0.300709	MF protein disulfide oxidoreductase activity	TRINITY_DN11898_c0_g1, TRINITY_DN13395_c0_g1, TRINITY_DN14657_c0_g1, TRINITY_DN17317_c0_g1, TRINITY_DN18222_c0_g1, TRINITY_DN21754_c2_g1, TRINITY_DN22696_c0_g1, TRINITY_DN22980_c0_g1, TRINITY_DN23160_c2_g2, TRINITY_DN23322_c1_g2, TRINITY_DN23381_c1_g1, TRINITY_DN24209_c1_g2, TRINITY_DN24575_c0_g1, TRINITY_DN25062_c2_g1, TRINITY_DN25826_c1_g1, TRINITY_DN26393_c0_g1
GO:0051703	0.0100832	0.998079	6	15	intraspecies interaction between organisms	BP	0.301052	BP intraspecies interaction between organisms	TRINITY_DN22305_c1_g1, TRINITY_DN22305_c1_g3, TRINITY_DN22305_c1_g6, TRINITY_DN22305_c1_g9, TRINITY_DN22378_c0_g1, TRINITY_DN26455_c1_g2
GO:0046622	0.0100895	0.999602	3	4	positive regulation of organ growth	BP	0.301052	BP positive regulation of organ growth	TRINITY_DN18399_c0_g4, TRINITY_DN18399_c0_g5, TRINITY_DN22999_c0_g1
GO:0010588	0.0102837	0.99883	4	9	cotyledon vascular tissue pattern formation	BP	0.305648	BP cotyledon vascular tissue pattern formation	TRINITY_DN15815_c0_g1, TRINITY_DN19191_c0_g1, TRINITY_DN21081_c0_g1, TRINITY_DN22512_c0_g1
GO:0051704	0.0102937	0.991887	170	1081	multi-organism process	BP	0.305648	BP multi-organism process	TRINITY_DN15870_c0_g1, TRINITY_DN15990_c0_g1, TRINITY_DN16348_c0_g1, TRINITY_DN16708_c0_g1, TRINITY_DN16854_c0_g1, TRINITY_DN17094_c0_g1, TRINITY_DN17111_c0_g1, TRINITY_DN17140_c0_g1, TRINITY_DN17298_c0_g1, TRINITY_DN17716_c0_g1, TRINITY_DN18010_c0_g1, TRINITY_DN18368_c1_g1, TRINITY_DN18438_c0_g4, TRINITY_DN18443_c0_g1, TRINITY_DN18614_c0_g1, TRINITY_DN18723_c0_g2, TRINITY_DN18805_c0_g1, TRINITY_…
GO:0016740	0.0104163	0.991029	471	3332	transferase activity	MF	0.308002	MF transferase activity	TRINITY_DN11792_c0_g1, TRINITY_DN13275_c0_g1, TRINITY_DN13300_c0_g1, TRINITY_DN13407_c0_g1, TRINITY_DN13480_c0_g1, TRINITY_DN13488_c0_g1, TRINITY_DN13606_c1_g1, TRINITY_DN14245_c0_g1, TRINITY_DN14387_c0_g1, TRINITY_DN14634_c0_g1, TRINITY_DN15324_c0_g1, TRINITY_DN15354_c0_g1, TRINITY_DN15358_c0_g2, TRINITY_DN15360_c0_g1, TRINITY_DN15537_c0_g1, TRINITY_DN15639_c0_g1, TRINITY_DN15734_c0_g1, TRINITY_…
GO:0042631	0.0104489	0.996515	11	36	cellular response to water deprivation	BP	0.308002	BP cellular response to water deprivation	TRINITY_DN20435_c1_g2, TRINITY_DN21408_c2_g1, TRINITY_DN22051_c0_g1, TRINITY_DN23131_c1_g4, TRINITY_DN24227_c0_g1, TRINITY_DN26095_c0_g1, TRINITY_DN26376_c0_g2, TRINITY_DN26376_c0_g3, TRINITY_DN26596_c1_g4, TRINITY_DN26629_c2_g1, TRINITY_DN26629_c2_g3
GO:0071462	0.0104489	0.996515	11	36	cellular response to water stimulus	BP	0.308002	BP cellular response to water stimulus	TRINITY_DN20435_c1_g2, TRINITY_DN21408_c2_g1, TRINITY_DN22051_c0_g1, TRINITY_DN23131_c1_g4, TRINITY_DN24227_c0_g1, TRINITY_DN26095_c0_g1, TRINITY_DN26376_c0_g2, TRINITY_DN26376_c0_g3, TRINITY_DN26596_c1_g4, TRINITY_DN26629_c2_g1, TRINITY_DN26629_c2_g3
GO:0071230	0.0105071	0.997896	6	17	cellular response to amino acid stimulus	BP	0.30897	BP cellular response to amino acid stimulus	TRINITY_DN22593_c1_g1, TRINITY_DN24624_c2_g3, TRINITY_DN25313_c0_g1, TRINITY_DN26031_c0_g1, TRINITY_DN26707_c1_g1, TRINITY_DN26707_c2_g2
GO:1902265	0.0105972	1	2	2	abscisic acid homeostasis	BP	0.31053	BP abscisic acid homeostasis	TRINITY_DN16953_c0_g1, TRINITY_DN16953_c0_g2
GO:0000302	0.0106118	0.99428	28	134	response to reactive oxygen species	BP	0.31053	BP response to reactive oxygen species	TRINITY_DN13606_c1_g1, TRINITY_DN15366_c0_g1, TRINITY_DN17428_c0_g1, TRINITY_DN19140_c0_g1, TRINITY_DN20301_c1_g1, TRINITY_DN20435_c1_g2, TRINITY_DN21408_c2_g1, TRINITY_DN21680_c0_g2, TRINITY_DN23131_c1_g4, TRINITY_DN23296_c0_g2, TRINITY_DN23471_c0_g3, TRINITY_DN23778_c0_g1, TRINITY_DN23986_c0_g4, TRINITY_DN24061_c0_g1, TRINITY_DN24078_c0_g1, TRINITY_DN24498_c1_g1, TRINITY_DN24498_c1_g3, TRINITY_…
GO:0010380	0.0106367	0.997502	7	21	regulation of chlorophyll biosynthetic process	BP	0.31053	BP regulation of chlorophyll biosynthetic process	TRINITY_DN18125_c0_g1, TRINITY_DN18125_c0_g4, TRINITY_DN22087_c2_g1, TRINITY_DN22980_c0_g1, TRINITY_DN24332_c0_g4, TRINITY_DN24613_c2_g1, TRINITY_DN25562_c0_g1
GO:0043094	0.0106815	0.994964	20	86	cellular metabolic compound salvage	BP	0.311092	BP cellular metabolic compound salvage	TRINITY_DN15664_c0_g1, TRINITY_DN18502_c0_g2, TRINITY_DN18560_c0_g1, TRINITY_DN18560_c0_g2, TRINITY_DN20239_c0_g1, TRINITY_DN20244_c0_g1, TRINITY_DN21054_c3_g1, TRINITY_DN21115_c0_g1, TRINITY_DN21717_c0_g1, TRINITY_DN22051_c0_g1, TRINITY_DN22329_c0_g1, TRINITY_DN22399_c4_g3, TRINITY_DN22399_c4_g5, TRINITY_DN23993_c1_g1, TRINITY_DN24161_c0_g1, TRINITY_DN24392_c0_g1, TRINITY_DN24392_c0_g3, TRINITY_…
GO:0018874	0.0107889	0.999563	3	4	benzoate metabolic process	BP	0.312952	BP benzoate metabolic process	TRINITY_DN17518_c0_g1, TRINITY_DN20435_c1_g1, TRINITY_DN20435_c1_g2
GO:0005516	0.0107968	0.993957	31	156	calmodulin binding	MF	0.312952	MF calmodulin binding	TRINITY_DN17295_c0_g1, TRINITY_DN20438_c0_g1, TRINITY_DN21638_c1_g3, TRINITY_DN21638_c1_g5, TRINITY_DN22356_c1_g2, TRINITY_DN22950_c0_g1, TRINITY_DN22987_c1_g1, TRINITY_DN22987_c1_g2, TRINITY_DN22987_c1_g3, TRINITY_DN23050_c0_g2, TRINITY_DN24324_c0_g1, TRINITY_DN24324_c0_g3, TRINITY_DN24498_c1_g1, TRINITY_DN24498_c1_g3, TRINITY_DN24747_c1_g4, TRINITY_DN24825_c0_g3, TRINITY_DN24825_c0_g5, TRINITY_…
GO:1902171	0.010845	1	2	2	regulation of tocopherol cyclase activity	BP	0.313603	BP regulation of tocopherol cyclase activity	TRINITY_DN19961_c0_g1, TRINITY_DN25066_c1_g1
GO:0080005	0.0108989	0.999557	3	4	photosystem stoichiometry adjustment	BP	0.314416	BP photosystem stoichiometry adjustment	TRINITY_DN20927_c0_g1, TRINITY_DN20927_c0_g2, TRINITY_DN23475_c0_g1
GO:0009266	0.0109486	0.992292	78	457	response to temperature stimulus	BP	0.315102	BP response to temperature stimulus	TRINITY_DN14713_c0_g1, TRINITY_DN15020_c0_g1, TRINITY_DN15366_c0_g1, TRINITY_DN15740_c0_g1, TRINITY_DN15896_c0_g1, TRINITY_DN15923_c0_g1, TRINITY_DN15990_c0_g1, TRINITY_DN16495_c0_g1, TRINITY_DN16533_c0_g1, TRINITY_DN16605_c0_g1, TRINITY_DN17366_c0_g1, TRINITY_DN17757_c0_g1, TRINITY_DN17870_c0_g1, TRINITY_DN18443_c0_g1, TRINITY_DN18719_c0_g1, TRINITY_DN18723_c0_g2, TRINITY_DN18810_c0_g1, TRINITY_…
GO:0044070	0.011331	0.996623	9	31	regulation of anion transport	BP	0.32534	BP regulation of anion transport	TRINITY_DN23658_c0_g1, TRINITY_DN24355_c0_g1, TRINITY_DN24479_c0_g1, TRINITY_DN25191_c0_g1, TRINITY_DN25231_c0_g1, TRINITY_DN25959_c1_g1, TRINITY_DN26610_c1_g2, TRINITY_DN26653_c4_g2, TRINITY_DN26732_c0_g2
GO:0045158	0.0115086	0.999308	3	5	electron transporter, transferring electrons within cytochrome b6/f complex of photosystem II activity	MF	0.329661	MF electron transporter, transferring electrons within cytochrome b6/f complex of photosystem II activity	TRINITY_DN21245_c1_g1, TRINITY_DN26540_c1_g1, TRINITY_DN26733_c1_g2
GO:0016859	0.0115812	0.995058	16	63	cis-trans isomerase activity	MF	0.330214	MF cis-trans isomerase activity	TRINITY_DN17041_c0_g1, TRINITY_DN17544_c0_g1, TRINITY_DN18017_c0_g1, TRINITY_DN18033_c0_g1, TRINITY_DN18765_c0_g1, TRINITY_DN19230_c0_g1, TRINITY_DN19307_c0_g1, TRINITY_DN19380_c0_g1, TRINITY_DN19657_c0_g1, TRINITY_DN20508_c1_g2, TRINITY_DN20508_c1_g3, TRINITY_DN24576_c1_g2, TRINITY_DN25185_c0_g1, TRINITY_DN25777_c0_g3, TRINITY_DN26088_c0_g2, TRINITY_DN26089_c2_g2
GO:0009704	0.0116078	0.998215	5	11	de-etiolation	BP	0.330214	BP de-etiolation	TRINITY_DN18704_c0_g1, TRINITY_DN22475_c1_g1, TRINITY_DN22591_c0_g1, TRINITY_DN25684_c2_g2, TRINITY_DN25802_c1_g4
GO:1901565	0.0116093	0.992908	41	214	organonitrogen compound catabolic process	BP	0.330214	BP organonitrogen compound catabolic process	TRINITY_DN16348_c0_g1, TRINITY_DN17469_c0_g1, TRINITY_DN17518_c0_g1, TRINITY_DN18593_c0_g1, TRINITY_DN18998_c0_g3, TRINITY_DN19225_c0_g1, TRINITY_DN19459_c0_g1, TRINITY_DN19790_c0_g1, TRINITY_DN20244_c0_g1, TRINITY_DN20487_c0_g2, TRINITY_DN20505_c0_g1, TRINITY_DN20538_c1_g1, TRINITY_DN20682_c4_g3, TRINITY_DN20870_c0_g1, TRINITY_DN21054_c3_g1, TRINITY_DN21096_c1_g1, TRINITY_DN21617_c0_g1, TRINITY_…
GO:0097305	0.0118267	0.991772	72	411	response to alcohol	BP	0.335614	BP response to alcohol	TRINITY_DN13407_c0_g1, TRINITY_DN13468_c0_g1, TRINITY_DN14861_c0_g1, TRINITY_DN15020_c0_g1, TRINITY_DN15555_c0_g1, TRINITY_DN15990_c0_g1, TRINITY_DN16533_c0_g1, TRINITY_DN16605_c0_g1, TRINITY_DN17113_c0_g1, TRINITY_DN17182_c0_g1, TRINITY_DN17298_c0_g1, TRINITY_DN18882_c0_g1, TRINITY_DN19191_c0_g1, TRINITY_DN19311_c0_g1, TRINITY_DN20062_c0_g2, TRINITY_DN20432_c1_g2, TRINITY_DN20435_c1_g2, TRINITY_…
GO:0005215	0.0119121	0.99058	167	1107	transporter activity	MF	0.337251	MF transporter activity	TRINITY_DN14910_c0_g1, TRINITY_DN15428_c0_g1, TRINITY_DN15541_c0_g1, TRINITY_DN15699_c0_g1, TRINITY_DN15974_c0_g1, TRINITY_DN16210_c0_g1, TRINITY_DN16237_c0_g1, TRINITY_DN16417_c0_g1, TRINITY_DN16458_c0_g1, TRINITY_DN16527_c0_g1, TRINITY_DN17078_c0_g1, TRINITY_DN17094_c0_g1, TRINITY_DN17180_c0_g1, TRINITY_DN17217_c0_g1, TRINITY_DN17283_c0_g2, TRINITY_DN17397_c0_g1, TRINITY_DN17483_c0_g1, TRINITY_…
GO:0102550	0.011952	1	2	2	NA	NA	0.337597	none	TRINITY_DN20972_c2_g1, TRINITY_DN22956_c1_g1
GO:0071474	0.0120551	0.997272	7	17	cellular hyperosmotic response	BP	0.339262	BP cellular hyperosmotic response	TRINITY_DN20435_c1_g2, TRINITY_DN21408_c2_g1, TRINITY_DN23131_c1_g4, TRINITY_DN26376_c0_g2, TRINITY_DN26376_c0_g3, TRINITY_DN26629_c2_g1, TRINITY_DN26629_c2_g3
GO:0001101	0.0120668	0.990795	126	775	response to acid chemical	BP	0.339262	BP response to acid chemical	TRINITY_DN11667_c0_g1, TRINITY_DN13407_c0_g1, TRINITY_DN14245_c0_g1, TRINITY_DN14515_c0_g1, TRINITY_DN14657_c0_g1, TRINITY_DN14861_c0_g1, TRINITY_DN15020_c0_g1, TRINITY_DN15555_c0_g1, TRINITY_DN15740_c0_g1, TRINITY_DN15990_c0_g1, TRINITY_DN16454_c0_g1, TRINITY_DN16533_c0_g1, TRINITY_DN16553_c0_g1, TRINITY_DN16605_c0_g1, TRINITY_DN17113_c0_g1, TRINITY_DN17182_c0_g1, TRINITY_DN17298_c0_g1, TRINITY_…
GO:0042646	0.0121014	0.998043	5	12	plastid nucleoid	CC	0.339453	CC plastid nucleoid	TRINITY_DN17029_c0_g1, TRINITY_DN21308_c0_g1, TRINITY_DN22988_c1_g2, TRINITY_DN23489_c0_g1, TRINITY_DN26006_c2_g1
GO:0034637	0.0122392	0.993045	31	172	cellular carbohydrate biosynthetic process	BP	0.342528	BP cellular carbohydrate biosynthetic process	TRINITY_DN18220_c0_g1, TRINITY_DN20023_c0_g1, TRINITY_DN20301_c1_g1, TRINITY_DN20448_c1_g2, TRINITY_DN20573_c0_g1, TRINITY_DN21407_c0_g1, TRINITY_DN21451_c0_g1, TRINITY_DN21466_c0_g2, TRINITY_DN22377_c0_g1, TRINITY_DN22391_c0_g1, TRINITY_DN22391_c0_g2, TRINITY_DN22433_c0_g1, TRINITY_DN22561_c0_g1, TRINITY_DN22627_c1_g2, TRINITY_DN22867_c2_g2, TRINITY_DN23189_c2_g1, TRINITY_DN23624_c3_g1, TRINITY_…
GO:0016844	0.0123885	0.998742	4	7	strictosidine synthase activity	MF	0.343626	MF strictosidine synthase activity	TRINITY_DN15493_c0_g1, TRINITY_DN22551_c0_g3, TRINITY_DN26093_c0_g1, TRINITY_DN819_c0_g1
GO:0016636	0.0124016	0.999469	3	4	oxidoreductase activity, acting on the CH-CH group of donors, iron-sulfur protein as acceptor	MF	0.343626	MF oxidoreductase activity, acting on the CH-CH group of donors, iron-sulfur protein as acceptor	TRINITY_DN23161_c1_g1, TRINITY_DN23161_c1_g3, TRINITY_DN24575_c0_g1
GO:0022898	0.0124195	0.996263	9	30	regulation of transmembrane transporter activity	BP	0.343626	BP regulation of transmembrane transporter activity	TRINITY_DN23658_c0_g1, TRINITY_DN24355_c0_g1, TRINITY_DN24479_c0_g1, TRINITY_DN25191_c0_g1, TRINITY_DN25231_c0_g1, TRINITY_DN25959_c1_g1, TRINITY_DN26610_c1_g2, TRINITY_DN26653_c4_g2, TRINITY_DN26732_c0_g2
GO:0032409	0.0124195	0.996263	9	30	regulation of transporter activity	BP	0.343626	BP regulation of transporter activity	TRINITY_DN23658_c0_g1, TRINITY_DN24355_c0_g1, TRINITY_DN24479_c0_g1, TRINITY_DN25191_c0_g1, TRINITY_DN25231_c0_g1, TRINITY_DN25959_c1_g1, TRINITY_DN26610_c1_g2, TRINITY_DN26653_c4_g2, TRINITY_DN26732_c0_g2
GO:0032412	0.0124195	0.996263	9	30	regulation of ion transmembrane transporter activity	BP	0.343626	BP regulation of ion transmembrane transporter activity	TRINITY_DN23658_c0_g1, TRINITY_DN24355_c0_g1, TRINITY_DN24479_c0_g1, TRINITY_DN25191_c0_g1, TRINITY_DN25231_c0_g1, TRINITY_DN25959_c1_g1, TRINITY_DN26610_c1_g2, TRINITY_DN26653_c4_g2, TRINITY_DN26732_c0_g2
GO:0034614	0.0125051	0.996257	9	29	cellular response to reactive oxygen species	BP	0.344837	BP cellular response to reactive oxygen species	TRINITY_DN20435_c1_g2, TRINITY_DN21408_c2_g1, TRINITY_DN21680_c0_g2, TRINITY_DN23131_c1_g4, TRINITY_DN24078_c0_g1, TRINITY_DN26376_c0_g2, TRINITY_DN26376_c0_g3, TRINITY_DN26629_c2_g1, TRINITY_DN26629_c2_g3
GO:0060919	0.0125217	1	2	2	auxin influx	BP	0.344837	BP auxin influx	TRINITY_DN20501_c0_g1, TRINITY_DN23244_c1_g1
GO:0006022	0.0125483	0.995173	13	48	aminoglycan metabolic process	BP	0.344837	BP aminoglycan metabolic process	TRINITY_DN16348_c0_g1, TRINITY_DN18998_c0_g3, TRINITY_DN19790_c0_g1, TRINITY_DN20682_c4_g3, TRINITY_DN22243_c0_g2, TRINITY_DN25076_c0_g1, TRINITY_DN25076_c1_g4, TRINITY_DN25155_c1_g1, TRINITY_DN25848_c2_g1, TRINITY_DN25848_c2_g4, TRINITY_DN26390_c0_g7, TRINITY_DN26549_c4_g4, TRINITY_DN26549_c4_g6
GO:0022890	0.0126218	0.991824	50	290	inorganic cation transmembrane transporter activity	MF	0.34564	MF inorganic cation transmembrane transporter activity	TRINITY_DN14910_c0_g1, TRINITY_DN15541_c0_g1, TRINITY_DN16237_c0_g1, TRINITY_DN17217_c0_g1, TRINITY_DN17283_c0_g2, TRINITY_DN17483_c0_g1, TRINITY_DN18147_c0_g1, TRINITY_DN18586_c0_g1, TRINITY_DN18586_c1_g2, TRINITY_DN19067_c0_g1, TRINITY_DN19185_c0_g1, TRINITY_DN19196_c1_g1, TRINITY_DN19817_c1_g4, TRINITY_DN19832_c0_g2, TRINITY_DN19855_c0_g1, TRINITY_DN20114_c0_g1, TRINITY_DN21564_c0_g1, TRINITY_…
GO:0080085	0.0126538	0.999454	3	4	signal recognition particle, chloroplast targeting	CC	0.34564	CC signal recognition particle, chloroplast targeting	TRINITY_DN17669_c0_g1, TRINITY_DN24629_c1_g4, TRINITY_DN26248_c1_g2
GO:0003747	0.0126911	0.997922	5	12	translation release factor activity	MF	0.34564	MF translation release factor activity	TRINITY_DN17526_c0_g1, TRINITY_DN18452_c0_g1, TRINITY_DN21877_c3_g1, TRINITY_DN22544_c0_g1, TRINITY_DN26158_c0_g2
GO:0008079	0.0126911	0.997922	5	12	translation termination factor activity	MF	0.34564	MF translation termination factor activity	TRINITY_DN17526_c0_g1, TRINITY_DN18452_c0_g1, TRINITY_DN21877_c3_g1, TRINITY_DN22544_c0_g1, TRINITY_DN26158_c0_g2
GO:0019318	0.0127851	0.994273	17	73	hexose metabolic process	BP	0.347424	BP hexose metabolic process	TRINITY_DN20448_c1_g2, TRINITY_DN22200_c0_g1, TRINITY_DN22200_c0_g2, TRINITY_DN22200_c0_g4, TRINITY_DN22200_c0_g5, TRINITY_DN22377_c0_g1, TRINITY_DN22450_c3_g1, TRINITY_DN24061_c0_g1, TRINITY_DN24170_c0_g2, TRINITY_DN24530_c0_g2, TRINITY_DN24530_c0_g4, TRINITY_DN24530_c0_g6, TRINITY_DN25008_c2_g1, TRINITY_DN25820_c0_g1, TRINITY_DN25820_c0_g4, TRINITY_DN25883_c4_g1, TRINITY_DN26030_c1_g1
GO:0010052	0.0128412	0.998539	4	8	guard cell differentiation	BP	0.348171	BP guard cell differentiation	TRINITY_DN16575_c0_g1, TRINITY_DN17505_c0_g1, TRINITY_DN19723_c0_g1, TRINITY_DN25464_c1_g3
GO:0071484	0.0128726	0.998677	4	7	cellular response to light intensity	BP	0.348248	BP cellular response to light intensity	TRINITY_DN14515_c0_g1, TRINITY_DN20640_c0_g3, TRINITY_DN22211_c0_g1, TRINITY_DN22286_c0_g1
GO:0060429	0.0131483	0.995638	10	37	epithelium development	BP	0.354916	BP epithelium development	TRINITY_DN16575_c0_g1, TRINITY_DN17505_c0_g1, TRINITY_DN20611_c1_g1, TRINITY_DN23658_c0_g1, TRINITY_DN23672_c1_g1, TRINITY_DN25256_c0_g3, TRINITY_DN26569_c1_g1, TRINITY_DN26731_c4_g1, TRINITY_DN26732_c0_g2, TRINITY_DN26817_c7_g2
GO:0070404	0.0132336	0.998628	4	7	NADH binding	MF	0.356428	MF NADH binding	TRINITY_DN19225_c0_g1, TRINITY_DN19459_c0_g1, TRINITY_DN24692_c0_g1, TRINITY_DN25118_c0_g6
GO:0043227	0.0133556	0.988089	1000	7301	membrane-bounded organelle	CC	0.358921	CC membrane-bounded organelle	TRINITY_DN11667_c0_g1, TRINITY_DN11792_c0_g1, TRINITY_DN11870_c0_g1, TRINITY_DN11977_c0_g1, TRINITY_DN12032_c0_g1, TRINITY_DN13606_c1_g1, TRINITY_DN13613_c0_g1, TRINITY_DN13903_c0_g1, TRINITY_DN14164_c0_g1, TRINITY_DN14387_c0_g1, TRINITY_DN14515_c0_g1, TRINITY_DN14565_c0_g1, TRINITY_DN14618_c0_g1, TRINITY_DN14657_c0_g1, TRINITY_DN14658_c0_g1, TRINITY_DN14674_c0_g1, TRINITY_DN14713_c0_g1, TRINITY_…
GO:0016630	0.0138617	1	2	2	protochlorophyllide reductase activity	MF	0.371701	MF protochlorophyllide reductase activity	TRINITY_DN23051_c1_g2, TRINITY_DN24454_c0_g2
GO:0048437	0.0139946	0.99561	9	34	floral organ development	BP	0.37444	BP floral organ development	TRINITY_DN17366_c0_g1, TRINITY_DN18054_c0_g1, TRINITY_DN18399_c0_g4, TRINITY_DN18399_c0_g5, TRINITY_DN20096_c0_g1, TRINITY_DN22999_c0_g1, TRINITY_DN23658_c0_g1, TRINITY_DN25106_c2_g1, TRINITY_DN26063_c2_g1
GO:0047538	0.0141009	1	2	2	2-carboxy-D-arabinitol-1-phosphatase activity	MF	0.376457	MF 2-carboxy-D-arabinitol-1-phosphatase activity	TRINITY_DN21319_c0_g1, TRINITY_DN25027_c0_g1
GO:0010325	0.0141346	1	2	2	raffinose family oligosaccharide biosynthetic process	BP	0.37653	BP raffinose family oligosaccharide biosynthetic process	TRINITY_DN18565_c0_g1, TRINITY_DN25820_c0_g1
GO:0016651	0.0142416	0.99243	25	118	oxidoreductase activity, acting on NAD(P)H	MF	0.378553	MF oxidoreductase activity, acting on NAD(P)H	TRINITY_DN14657_c0_g1, TRINITY_DN17839_c0_g1, TRINITY_DN18222_c0_g1, TRINITY_DN20419_c0_g1, TRINITY_DN21915_c0_g2, TRINITY_DN22092_c0_g1, TRINITY_DN22092_c0_g3, TRINITY_DN22093_c0_g1, TRINITY_DN22614_c2_g1, TRINITY_DN22696_c0_g1, TRINITY_DN22845_c0_g1, TRINITY_DN22980_c0_g1, TRINITY_DN23160_c2_g2, TRINITY_DN23322_c1_g2, TRINITY_DN24262_c1_g1, TRINITY_DN24928_c1_g1, TRINITY_DN25062_c2_g1, TRINITY_…
GO:0009501	0.0142962	0.996301	7	25	amyloplast	CC	0.379176	CC amyloplast	TRINITY_DN20023_c0_g1, TRINITY_DN22561_c0_g1, TRINITY_DN22867_c2_g2, TRINITY_DN23712_c0_g1, TRINITY_DN24174_c2_g2, TRINITY_DN25574_c1_g2, TRINITY_DN25880_c0_g1
GO:0009965	0.0143976	0.994503	12	51	leaf morphogenesis	BP	0.380386	BP leaf morphogenesis	TRINITY_DN16445_c0_g1, TRINITY_DN18054_c0_g1, TRINITY_DN18125_c0_g1, TRINITY_DN18125_c0_g4, TRINITY_DN18723_c0_g2, TRINITY_DN19986_c1_g3, TRINITY_DN21861_c1_g2, TRINITY_DN22627_c1_g2, TRINITY_DN22793_c5_g1, TRINITY_DN25347_c0_g1, TRINITY_DN25407_c0_g1, TRINITY_DN26731_c4_g1
GO:0006783	0.0144756	0.996884	6	17	heme biosynthetic process	BP	0.380386	BP heme biosynthetic process	TRINITY_DN20248_c1_g1, TRINITY_DN21275_c0_g1, TRINITY_DN22490_c0_g1, TRINITY_DN22569_c2_g1, TRINITY_DN24248_c0_g1, TRINITY_DN25997_c0_g2
GO:0047134	0.0144779	0.995977	8	24	protein-disulfide reductase activity	MF	0.380386	MF protein-disulfide reductase activity	TRINITY_DN14657_c0_g1, TRINITY_DN18222_c0_g1, TRINITY_DN22696_c0_g1, TRINITY_DN23160_c2_g2, TRINITY_DN23322_c1_g2, TRINITY_DN25062_c2_g1, TRINITY_DN25826_c1_g1, TRINITY_DN26393_c0_g1
GO:0005977	0.0145272	0.997397	5	14	glycogen metabolic process	BP	0.380386	BP glycogen metabolic process	TRINITY_DN20023_c0_g1, TRINITY_DN22867_c2_g2, TRINITY_DN25008_c2_g1, TRINITY_DN25574_c1_g2, TRINITY_DN25880_c0_g1
GO:0006112	0.0145272	0.997397	5	14	energy reserve metabolic process	BP	0.380386	BP energy reserve metabolic process	TRINITY_DN20023_c0_g1, TRINITY_DN22867_c2_g2, TRINITY_DN25008_c2_g1, TRINITY_DN25574_c1_g2, TRINITY_DN25880_c0_g1
GO:0080183	0.0145293	1	2	2	response to photooxidative stress	BP	0.380386	BP response to photooxidative stress	TRINITY_DN15740_c0_g1, TRINITY_DN20870_c0_g1
GO:0010045	0.0148318	0.999319	3	4	response to nickel cation	BP	0.386642	BP response to nickel cation	TRINITY_DN21883_c2_g1, TRINITY_DN22296_c2_g5, TRINITY_DN22296_c2_g6
GO:0071289	0.0148318	0.999319	3	4	cellular response to nickel ion	BP	0.386642	BP cellular response to nickel ion	TRINITY_DN21883_c2_g1, TRINITY_DN22296_c2_g5, TRINITY_DN22296_c2_g6
GO:1901463	0.0150609	0.996161	7	22	regulation of tetrapyrrole biosynthetic process	BP	0.391776	BP regulation of tetrapyrrole biosynthetic process	TRINITY_DN18125_c0_g1, TRINITY_DN18125_c0_g4, TRINITY_DN22087_c2_g1, TRINITY_DN22980_c0_g1, TRINITY_DN24332_c0_g4, TRINITY_DN24613_c2_g1, TRINITY_DN25562_c0_g1
GO:1901576	0.0152799	0.986674	518	3614	organic substance biosynthetic process	BP	0.395722	BP organic substance biosynthetic process	TRINITY_DN11667_c0_g1, TRINITY_DN11792_c0_g1, TRINITY_DN12032_c0_g1, TRINITY_DN13300_c0_g1, TRINITY_DN13407_c0_g1, TRINITY_DN13468_c0_g1, TRINITY_DN13606_c1_g1, TRINITY_DN13793_c0_g1, TRINITY_DN13940_c0_g1, TRINITY_DN14565_c0_g1, TRINITY_DN14584_c0_g1, TRINITY_DN14658_c0_g1, TRINITY_DN14760_c0_g1, TRINITY_DN14861_c0_g1, TRINITY_DN14880_c0_g1, TRINITY_DN14950_c0_g1, TRINITY_DN14970_c0_g1, TRINITY_…
GO:0090056	0.0153097	0.996047	7	23	regulation of chlorophyll metabolic process	BP	0.395722	BP regulation of chlorophyll metabolic process	TRINITY_DN18125_c0_g1, TRINITY_DN18125_c0_g4, TRINITY_DN22087_c2_g1, TRINITY_DN22980_c0_g1, TRINITY_DN24332_c0_g4, TRINITY_DN24613_c2_g1, TRINITY_DN25562_c0_g1
GO:0072509	0.0153101	0.99215	22	108	divalent inorganic cation transmembrane transporter activity	MF	0.395722	MF divalent inorganic cation transmembrane transporter activity	TRINITY_DN16237_c0_g1, TRINITY_DN18147_c0_g1, TRINITY_DN19067_c0_g1, TRINITY_DN19196_c1_g1, TRINITY_DN19817_c1_g4, TRINITY_DN19832_c0_g2, TRINITY_DN21851_c0_g1, TRINITY_DN22004_c0_g2, TRINITY_DN22580_c0_g1, TRINITY_DN22593_c1_g1, TRINITY_DN22860_c2_g4, TRINITY_DN23050_c0_g2, TRINITY_DN24624_c2_g3, TRINITY_DN24636_c2_g1, TRINITY_DN25313_c0_g1, TRINITY_DN26031_c0_g1, TRINITY_DN26460_c0_g2, TRINITY_…
GO:0072348	0.0154125	0.996015	7	23	sulfur compound transport	BP	0.397221	BP sulfur compound transport	TRINITY_DN16417_c0_g1, TRINITY_DN19375_c0_g2, TRINITY_DN20621_c3_g1, TRINITY_DN21529_c1_g1, TRINITY_DN21585_c0_g1, TRINITY_DN23598_c5_g2, TRINITY_DN24772_c0_g3
GO:0033728	0.0154346	1	2	2	divinyl chlorophyllide a 8-vinyl-reductase activity	MF	0.397221	MF divinyl chlorophyllide a 8-vinyl-reductase activity	TRINITY_DN17222_c0_g1, TRINITY_DN24037_c0_g2
GO:0050308	0.015466	0.997251	5	13	sugar-phosphatase activity	MF	0.397221	MF sugar-phosphatase activity	TRINITY_DN19320_c0_g1, TRINITY_DN20448_c0_g1, TRINITY_DN20448_c1_g2, TRINITY_DN22377_c0_g1, TRINITY_DN25883_c4_g1
GO:0045490	0.0160633	0.994543	10	35	pectin catabolic process	BP	0.411694	BP pectin catabolic process	TRINITY_DN15050_c0_g1, TRINITY_DN16710_c0_g1, TRINITY_DN16912_c0_g2, TRINITY_DN19602_c0_g1, TRINITY_DN19602_c1_g2, TRINITY_DN20754_c1_g1, TRINITY_DN20754_c1_g5, TRINITY_DN23222_c0_g1, TRINITY_DN25931_c3_g3, TRINITY_DN26653_c4_g2
GO:0009539	0.016105	1	2	2	photosystem II reaction center	CC	0.411895	CC photosystem II reaction center	TRINITY_DN23346_c1_g3, TRINITY_DN26599_c2_g4
GO:0006109	0.0164777	0.99433	10	37	regulation of carbohydrate metabolic process	BP	0.418624	BP regulation of carbohydrate metabolic process	TRINITY_DN18915_c3_g1, TRINITY_DN19173_c0_g1, TRINITY_DN19723_c0_g1, TRINITY_DN20298_c0_g1, TRINITY_DN21605_c2_g3, TRINITY_DN22627_c1_g2, TRINITY_DN22980_c0_g1, TRINITY_DN23322_c1_g2, TRINITY_DN25826_c1_g1, TRINITY_DN26747_c0_g1
GO:0004659	0.0164833	0.994823	9	29	prenyltransferase activity	MF	0.418624	MF prenyltransferase activity	TRINITY_DN20957_c0_g1, TRINITY_DN22433_c0_g1, TRINITY_DN23928_c1_g1, TRINITY_DN23983_c0_g1, TRINITY_DN24180_c0_g2, TRINITY_DN24187_c0_g1, TRINITY_DN24690_c1_g2, TRINITY_DN24947_c1_g1, TRINITY_DN25509_c0_g1
GO:0042545	0.0166182	0.99274	15	65	cell wall modification	BP	0.418624	BP cell wall modification	TRINITY_DN16710_c0_g1, TRINITY_DN16912_c0_g2, TRINITY_DN19602_c0_g1, TRINITY_DN19602_c1_g2, TRINITY_DN23222_c0_g1, TRINITY_DN23420_c0_g1, TRINITY_DN23658_c0_g1, TRINITY_DN24061_c0_g1, TRINITY_DN24479_c0_g1, TRINITY_DN25821_c1_g3, TRINITY_DN25931_c3_g3, TRINITY_DN25959_c1_g1, TRINITY_DN26043_c0_g1, TRINITY_DN26653_c4_g2, TRINITY_DN26732_c0_g2
GO:0034256	0.0167322	1	2	2	chlorophyll(ide) b reductase activity	MF	0.418624	MF chlorophyll(ide) b reductase activity	TRINITY_DN21617_c0_g1, TRINITY_DN23466_c0_g1
GO:0016853	0.0168348	0.989032	48	260	isomerase activity	MF	0.418624	MF isomerase activity	TRINITY_DN16658_c0_g1, TRINITY_DN17041_c0_g1, TRINITY_DN17536_c0_g1, TRINITY_DN17544_c0_g1, TRINITY_DN18017_c0_g1, TRINITY_DN18033_c0_g1, TRINITY_DN18765_c0_g1, TRINITY_DN19230_c0_g1, TRINITY_DN19256_c0_g1, TRINITY_DN19307_c0_g1, TRINITY_DN19380_c0_g1, TRINITY_DN19407_c0_g1, TRINITY_DN19657_c0_g1, TRINITY_DN20508_c1_g2, TRINITY_DN20508_c1_g3, TRINITY_DN21174_c0_g3, TRINITY_DN21396_c3_g1, TRINITY_…
GO:0002155	0.0168839	0.998822	3	5	regulation of thyroid hormone mediated signaling pathway	BP	0.418624	BP regulation of thyroid hormone mediated signaling pathway	TRINITY_DN20172_c0_g1, TRINITY_DN20172_c0_g2, TRINITY_DN22812_c0_g1
GO:0002254	0.0168839	0.998822	3	5	kinin cascade	BP	0.418624	BP kinin cascade	TRINITY_DN20172_c0_g1, TRINITY_DN20172_c0_g2, TRINITY_DN22812_c0_g1
GO:0002353	0.0168839	0.998822	3	5	plasma kallikrein-kinin cascade	BP	0.418624	BP plasma kallikrein-kinin cascade	TRINITY_DN20172_c0_g1, TRINITY_DN20172_c0_g2, TRINITY_DN22812_c0_g1
GO:0002526	0.0168839	0.998822	3	5	acute inflammatory response	BP	0.418624	BP acute inflammatory response	TRINITY_DN20172_c0_g1, TRINITY_DN20172_c0_g2, TRINITY_DN22812_c0_g1
GO:0003085	0.0168839	0.998822	3	5	negative regulation of systemic arterial blood pressure	BP	0.418624	BP negative regulation of systemic arterial blood pressure	TRINITY_DN20172_c0_g1, TRINITY_DN20172_c0_g2, TRINITY_DN22812_c0_g1
GO:0043535	0.0168839	0.998822	3	5	regulation of blood vessel endothelial cell migration	BP	0.418624	BP regulation of blood vessel endothelial cell migration	TRINITY_DN20172_c0_g1, TRINITY_DN20172_c0_g2, TRINITY_DN22812_c0_g1
GO:0045178	0.0168839	0.998822	3	5	basal part of cell	CC	0.418624	CC basal part of cell	TRINITY_DN20172_c0_g1, TRINITY_DN20172_c0_g2, TRINITY_DN22812_c0_g1
GO:0045776	0.0168839	0.998822	3	5	negative regulation of blood pressure	BP	0.418624	BP negative regulation of blood pressure	TRINITY_DN20172_c0_g1, TRINITY_DN20172_c0_g2, TRINITY_DN22812_c0_g1
GO:0060055	0.0168839	0.998822	3	5	angiogenesis involved in wound healing	BP	0.418624	BP angiogenesis involved in wound healing	TRINITY_DN20172_c0_g1, TRINITY_DN20172_c0_g2, TRINITY_DN22812_c0_g1
GO:0072376	0.0168839	0.998822	3	5	protein activation cascade	BP	0.418624	BP protein activation cascade	TRINITY_DN20172_c0_g1, TRINITY_DN20172_c0_g2, TRINITY_DN22812_c0_g1
GO:0010028	0.0170951	1	2	2	xanthophyll cycle	BP	0.422999	BP xanthophyll cycle	TRINITY_DN22933_c0_g1, TRINITY_DN23695_c4_g1
GO:0009974	0.0175921	1	2	2	zeinoxanthin epsilon hydroxylase activity	MF	0.433534	MF zeinoxanthin epsilon hydroxylase activity	TRINITY_DN19169_c0_g1, TRINITY_DN24822_c1_g1
GO:0072374	0.0175921	1	2	2	carotene epsilon hydroxylase activity	MF	0.433534	MF carotene epsilon hydroxylase activity	TRINITY_DN19169_c0_g1, TRINITY_DN24822_c1_g1
GO:0003850	0.0180315	1	2	2	2-deoxyglucose-6-phosphatase activity	MF	0.440539	MF 2-deoxyglucose-6-phosphatase activity	TRINITY_DN19320_c0_g1, TRINITY_DN20448_c0_g1
GO:0004346	0.0180315	1	2	2	glucose-6-phosphatase activity	MF	0.440539	MF glucose-6-phosphatase activity	TRINITY_DN19320_c0_g1, TRINITY_DN20448_c0_g1
GO:0050309	0.0180315	1	2	2	sugar-terminal-phosphatase activity	MF	0.440539	MF sugar-terminal-phosphatase activity	TRINITY_DN19320_c0_g1, TRINITY_DN20448_c0_g1
GO:0044462	0.0180437	0.995985	6	16	external encapsulating structure part	CC	0.440539	CC external encapsulating structure part	TRINITY_DN22305_c1_g1, TRINITY_DN22305_c1_g3, TRINITY_DN22305_c1_g6, TRINITY_DN22305_c1_g9, TRINITY_DN22378_c0_g1, TRINITY_DN26455_c1_g2
GO:0010021	0.0181055	0.998325	3	7	amylopectin biosynthetic process	BP	0.440539	BP amylopectin biosynthetic process	TRINITY_DN23712_c0_g1, TRINITY_DN24174_c2_g2, TRINITY_DN25574_c1_g2
GO:2000896	0.0181055	0.998325	3	7	amylopectin metabolic process	BP	0.440539	BP amylopectin metabolic process	TRINITY_DN23712_c0_g1, TRINITY_DN24174_c2_g2, TRINITY_DN25574_c1_g2
GO:0009944	0.0181595	0.995189	7	22	polarity specification of adaxial/abaxial axis	BP	0.440539	BP polarity specification of adaxial/abaxial axis	TRINITY_DN18723_c0_g2, TRINITY_DN19986_c1_g3, TRINITY_DN20293_c0_g1, TRINITY_DN21119_c2_g1, TRINITY_DN25347_c0_g1, TRINITY_DN26506_c2_g6, TRINITY_DN26731_c4_g1
GO:0046863	0.0181658	1	2	2	ribulose-1,5-bisphosphate carboxylase/oxygenase activator activity	MF	0.440539	MF ribulose-1,5-bisphosphate carboxylase/oxygenase activator activity	TRINITY_DN21737_c0_g2, TRINITY_DN25177_c1_g1
GO:0015368	0.0183401	0.998678	3	5	calcium:cation antiporter activity	MF	0.443	MF calcium:cation antiporter activity	TRINITY_DN19832_c0_g2, TRINITY_DN22580_c0_g1, TRINITY_DN24636_c2_g1
GO:0015369	0.0183401	0.998678	3	5	calcium:proton antiporter activity	MF	0.443	MF calcium:proton antiporter activity	TRINITY_DN19832_c0_g2, TRINITY_DN22580_c0_g1, TRINITY_DN24636_c2_g1
GO:0050660	0.0186765	0.989788	25	124	flavin adenine dinucleotide binding	MF	0.450181	MF flavin adenine dinucleotide binding	TRINITY_DN15707_c0_g1, TRINITY_DN16007_c0_g1, TRINITY_DN17100_c0_g1, TRINITY_DN17716_c0_g1, TRINITY_DN17870_c0_g1, TRINITY_DN18438_c0_g4, TRINITY_DN19225_c0_g1, TRINITY_DN19256_c0_g1, TRINITY_DN19459_c0_g1, TRINITY_DN19568_c0_g2, TRINITY_DN20644_c0_g1, TRINITY_DN21961_c1_g1, TRINITY_DN22093_c0_g1, TRINITY_DN22177_c0_g1, TRINITY_DN22449_c0_g1, TRINITY_DN24169_c0_g1, TRINITY_DN24692_c0_g1, TRINITY_…
GO:0042389	0.0187113	1	2	2	omega-3 fatty acid desaturase activity	MF	0.450181	MF omega-3 fatty acid desaturase activity	TRINITY_DN20078_c1_g2, TRINITY_DN24822_c1_g1
GO:0003755	0.0187978	0.991713	15	61	peptidyl-prolyl cis-trans isomerase activity	MF	0.450882	MF peptidyl-prolyl cis-trans isomerase activity	TRINITY_DN17041_c0_g1, TRINITY_DN17544_c0_g1, TRINITY_DN18017_c0_g1, TRINITY_DN18033_c0_g1, TRINITY_DN18765_c0_g1, TRINITY_DN19230_c0_g1, TRINITY_DN19307_c0_g1, TRINITY_DN19380_c0_g1, TRINITY_DN19657_c0_g1, TRINITY_DN20508_c1_g2, TRINITY_DN20508_c1_g3, TRINITY_DN24576_c1_g2, TRINITY_DN25185_c0_g1, TRINITY_DN26088_c0_g2, TRINITY_DN26089_c2_g2
GO:0006546	0.0188145	0.99863	3	5	glycine catabolic process	BP	0.450882	BP glycine catabolic process	TRINITY_DN18593_c0_g1, TRINITY_DN22793_c3_g1, TRINITY_DN25588_c2_g1
GO:0016869	0.0192438	1	2	2	intramolecular transferase activity, transferring amino groups	MF	0.459361	MF intramolecular transferase activity, transferring amino groups	TRINITY_DN24050_c0_g1, TRINITY_DN24050_c0_g2
GO:0042286	0.0192438	1	2	2	glutamate-1-semialdehyde 2,1-aminomutase activity	MF	0.459361	MF glutamate-1-semialdehyde 2,1-aminomutase activity	TRINITY_DN24050_c0_g1, TRINITY_DN24050_c0_g2
GO:0009228	0.019397	0.997185	4	10	thiamine biosynthetic process	BP	0.461209	BP thiamine biosynthetic process	TRINITY_DN19095_c0_g1, TRINITY_DN23419_c0_g1, TRINITY_DN23763_c0_g1, TRINITY_DN23955_c1_g2
GO:0042724	0.019397	0.997185	4	10	thiamine-containing compound biosynthetic process	BP	0.461209	BP thiamine-containing compound biosynthetic process	TRINITY_DN19095_c0_g1, TRINITY_DN23419_c0_g1, TRINITY_DN23763_c0_g1, TRINITY_DN23955_c1_g2
GO:0004853	0.0196605	1	2	2	uroporphyrinogen decarboxylase activity	MF	0.466312	MF uroporphyrinogen decarboxylase activity	TRINITY_DN20248_c1_g1, TRINITY_DN21907_c1_g2
GO:0044273	0.0196882	0.993476	9	33	sulfur compound catabolic process	BP	0.466312	BP sulfur compound catabolic process	TRINITY_DN20863_c2_g2, TRINITY_DN20863_c2_g3, TRINITY_DN22316_c2_g2, TRINITY_DN22627_c1_g1, TRINITY_DN23044_c0_g1, TRINITY_DN23044_c1_g6, TRINITY_DN24772_c0_g3, TRINITY_DN26447_c2_g2, TRINITY_DN26447_c2_g7
GO:0071495	0.0197985	0.989099	25	127	cellular response to endogenous stimulus	BP	0.468014	BP cellular response to endogenous stimulus	TRINITY_DN13407_c0_g1, TRINITY_DN15020_c0_g1, TRINITY_DN20435_c1_g2, TRINITY_DN21408_c2_g1, TRINITY_DN22296_c1_g1, TRINITY_DN22593_c1_g1, TRINITY_DN22987_c1_g2, TRINITY_DN23092_c0_g4, TRINITY_DN23131_c1_g4, TRINITY_DN24078_c0_g1, TRINITY_DN24498_c1_g2, TRINITY_DN24624_c2_g3, TRINITY_DN24936_c0_g1, TRINITY_DN25226_c2_g1, TRINITY_DN25313_c0_g1, TRINITY_DN25676_c2_g1, TRINITY_DN26031_c0_g1, TRINITY_…
GO:0004058	0.0199838	1	2	2	aromatic-L-amino-acid decarboxylase activity	MF	0.470918	MF aromatic-L-amino-acid decarboxylase activity	TRINITY_DN17821_c0_g1, TRINITY_DN37856_c0_g1
GO:0000325	0.0199988	0.99032	18	79	plant-type vacuole	CC	0.470918	CC plant-type vacuole	TRINITY_DN15870_c0_g1, TRINITY_DN19589_c0_g1, TRINITY_DN19685_c0_g1, TRINITY_DN19685_c0_g3, TRINITY_DN20394_c0_g1, TRINITY_DN21124_c0_g1, TRINITY_DN22228_c0_g1, TRINITY_DN23659_c0_g1, TRINITY_DN23659_c2_g1, TRINITY_DN24422_c0_g2, TRINITY_DN24529_c0_g1, TRINITY_DN25034_c0_g1, TRINITY_DN25209_c0_g1, TRINITY_DN25209_c0_g2, TRINITY_DN26778_c1_g1, TRINITY_DN26778_c2_g1, TRINITY_DN26778_c2_g4, TRINITY_…
GO:0052543	0.0202004	0.994475	7	23	callose deposition in cell wall	BP	0.47472	BP callose deposition in cell wall	TRINITY_DN23658_c0_g1, TRINITY_DN24061_c0_g1, TRINITY_DN24479_c0_g1, TRINITY_DN25959_c1_g1, TRINITY_DN26043_c0_g1, TRINITY_DN26653_c4_g2, TRINITY_DN26732_c0_g2
GO:0009311	0.0202382	0.990315	17	85	oligosaccharide metabolic process	BP	0.47472	BP oligosaccharide metabolic process	TRINITY_DN18565_c0_g1, TRINITY_DN19178_c0_g1, TRINITY_DN20301_c1_g1, TRINITY_DN20448_c1_g2, TRINITY_DN21407_c0_g1, TRINITY_DN22377_c0_g1, TRINITY_DN22627_c1_g2, TRINITY_DN23720_c0_g1, TRINITY_DN23874_c2_g3, TRINITY_DN24579_c0_g1, TRINITY_DN24796_c0_g3, TRINITY_DN24973_c0_g1, TRINITY_DN25480_c5_g3, TRINITY_DN25792_c1_g1, TRINITY_DN25820_c0_g1, TRINITY_DN25883_c4_g1, TRINITY_DN26415_c1_g1
GO:0006006	0.0205353	0.992179	11	44	glucose metabolic process	BP	0.480763	BP glucose metabolic process	TRINITY_DN20448_c1_g2, TRINITY_DN22200_c0_g1, TRINITY_DN22200_c0_g2, TRINITY_DN22200_c0_g4, TRINITY_DN22200_c0_g5, TRINITY_DN22377_c0_g1, TRINITY_DN22450_c3_g1, TRINITY_DN24061_c0_g1, TRINITY_DN24170_c0_g2, TRINITY_DN25008_c2_g1, TRINITY_DN25883_c4_g1
GO:0009533	0.0206455	0.998441	3	5	chloroplast stromal thylakoid	CC	0.482416	CC chloroplast stromal thylakoid	TRINITY_DN17180_c0_g1, TRINITY_DN20508_c1_g3, TRINITY_DN22138_c0_g1
GO:0042623	0.0206874	0.985493	63	402	ATPase activity, coupled	MF	0.482469	MF ATPase activity, coupled	TRINITY_DN15704_c0_g1, TRINITY_DN17217_c0_g1, TRINITY_DN17483_c0_g1, TRINITY_DN18147_c0_g1, TRINITY_DN19001_c0_g2, TRINITY_DN19191_c0_g1, TRINITY_DN19346_c1_g1, TRINITY_DN19685_c0_g1, TRINITY_DN19685_c0_g3, TRINITY_DN19817_c1_g4, TRINITY_DN19855_c0_g1, TRINITY_DN20394_c0_g1, TRINITY_DN20468_c3_g1, TRINITY_DN20501_c0_g1, TRINITY_DN21023_c0_g1, TRINITY_DN21081_c0_g1, TRINITY_DN21697_c1_g3, TRINITY_…
GO:0009636	0.0208972	0.99063	15	63	response to toxic substance	BP	0.486429	BP response to toxic substance	TRINITY_DN16553_c0_g1, TRINITY_DN19264_c0_g1, TRINITY_DN20640_c0_g1, TRINITY_DN22190_c2_g2, TRINITY_DN22296_c1_g1, TRINITY_DN22357_c0_g1, TRINITY_DN22608_c0_g1, TRINITY_DN23007_c0_g2, TRINITY_DN24345_c0_g1, TRINITY_DN24548_c0_g3, TRINITY_DN25123_c2_g5, TRINITY_DN25159_c1_g2, TRINITY_DN26377_c1_g1, TRINITY_DN26377_c1_g3, TRINITY_DN26377_c1_g5
GO:1901401	0.0209629	0.994173	7	24	regulation of tetrapyrrole metabolic process	BP	0.487027	BP regulation of tetrapyrrole metabolic process	TRINITY_DN18125_c0_g1, TRINITY_DN18125_c0_g4, TRINITY_DN22087_c2_g1, TRINITY_DN22980_c0_g1, TRINITY_DN24332_c0_g4, TRINITY_DN24613_c2_g1, TRINITY_DN25562_c0_g1
GO:0051656	0.0210427	0.991494	12	52	establishment of organelle localization	BP	0.487951	BP establishment of organelle localization	TRINITY_DN16953_c0_g1, TRINITY_DN16953_c0_g2, TRINITY_DN23078_c2_g2, TRINITY_DN23349_c1_g2, TRINITY_DN24230_c0_g1, TRINITY_DN24355_c0_g1, TRINITY_DN24565_c2_g1, TRINITY_DN25191_c0_g1, TRINITY_DN25464_c3_g1, TRINITY_DN25491_c2_g3, TRINITY_DN25550_c0_g1, TRINITY_DN25655_c1_g1
GO:0010029	0.0211365	0.990756	14	62	regulation of seed germination	BP	0.489194	BP regulation of seed germination	TRINITY_DN16953_c0_g1, TRINITY_DN16953_c0_g2, TRINITY_DN17366_c0_g1, TRINITY_DN19185_c0_g1, TRINITY_DN20435_c1_g1, TRINITY_DN20435_c1_g2, TRINITY_DN21275_c0_g1, TRINITY_DN22033_c4_g9, TRINITY_DN22490_c0_g1, TRINITY_DN23598_c3_g1, TRINITY_DN23730_c1_g1, TRINITY_DN23730_c1_g3, TRINITY_DN24332_c0_g4, TRINITY_DN25973_c0_g3
GO:0050619	0.0221657	1	2	2	phytochromobilin:ferredoxin oxidoreductase activity	MF	0.51204	MF phytochromobilin:ferredoxin oxidoreductase activity	TRINITY_DN23161_c1_g1, TRINITY_DN23161_c1_g3
GO:0035798	0.0222913	1	2	2	2-alkenal reductase (NADP+) activity	MF	0.513304	MF 2-alkenal reductase (NADP+) activity	TRINITY_DN18719_c0_g1, TRINITY_DN25303_c0_g3
GO:0015173	0.0223047	0.996773	4	9	aromatic amino acid transmembrane transporter activity	MF	0.513304	MF aromatic amino acid transmembrane transporter activity	TRINITY_DN18173_c0_g1, TRINITY_DN18782_c0_g1, TRINITY_DN25394_c1_g1, TRINITY_DN25597_c1_g1
GO:0016634	0.0227291	0.996532	4	10	oxidoreductase activity, acting on the CH-CH group of donors, oxygen as acceptor	MF	0.522083	MF oxidoreductase activity, acting on the CH-CH group of donors, oxygen as acceptor	TRINITY_DN18627_c0_g1, TRINITY_DN18789_c0_g1, TRINITY_DN23615_c1_g2, TRINITY_DN23615_c1_g4
GO:0009835	0.0227969	0.995507	5	13	fruit ripening	BP	0.522296	BP fruit ripening	TRINITY_DN16911_c0_g1, TRINITY_DN17136_c0_g1, TRINITY_DN22673_c1_g1, TRINITY_DN25356_c0_g3, TRINITY_DN26043_c0_g1
GO:0042335	0.0228242	0.993541	7	24	cuticle development	BP	0.522296	BP cuticle development	TRINITY_DN17140_c0_g1, TRINITY_DN20432_c1_g2, TRINITY_DN23420_c0_g1, TRINITY_DN25042_c1_g4, TRINITY_DN25821_c1_g3, TRINITY_DN25998_c2_g1, TRINITY_DN26504_c0_g1
GO:0044257	0.0228916	0.995375	5	14	cellular protein catabolic process	BP	0.522856	BP cellular protein catabolic process	TRINITY_DN21617_c0_g1, TRINITY_DN21967_c0_g2, TRINITY_DN22879_c5_g1, TRINITY_DN23466_c0_g1, TRINITY_DN25017_c0_g1
GO:0030093	0.0229621	1	2	2	chloroplast photosystem I	CC	0.523485	CC chloroplast photosystem I	TRINITY_DN20819_c0_g2, TRINITY_DN23557_c2_g3
GO:0071310	0.0231237	0.986187	31	166	cellular response to organic substance	BP	0.524537	BP cellular response to organic substance	TRINITY_DN13407_c0_g1, TRINITY_DN15020_c0_g1, TRINITY_DN20435_c1_g2, TRINITY_DN20641_c0_g1, TRINITY_DN21350_c0_g1, TRINITY_DN21408_c2_g1, TRINITY_DN22296_c1_g1, TRINITY_DN22593_c1_g1, TRINITY_DN22987_c1_g2, TRINITY_DN23092_c0_g4, TRINITY_DN23131_c1_g4, TRINITY_DN24078_c0_g1, TRINITY_DN24498_c1_g2, TRINITY_DN24624_c2_g3, TRINITY_DN24936_c0_g1, TRINITY_DN25076_c0_g1, TRINITY_DN25076_c1_g4, TRINITY_…
GO:0016098	0.0231375	0.994539	6	16	monoterpenoid metabolic process	BP	0.524537	BP monoterpenoid metabolic process	TRINITY_DN14565_c0_g1, TRINITY_DN21839_c0_g2, TRINITY_DN24572_c0_g2, TRINITY_DN25234_c0_g1, TRINITY_DN26206_c3_g1, TRINITY_DN26704_c2_g3
GO:0016099	0.0231375	0.994539	6	16	monoterpenoid biosynthetic process	BP	0.524537	BP monoterpenoid biosynthetic process	TRINITY_DN14565_c0_g1, TRINITY_DN21839_c0_g2, TRINITY_DN24572_c0_g2, TRINITY_DN25234_c0_g1, TRINITY_DN26206_c3_g1, TRINITY_DN26704_c2_g3
GO:0008378	0.0233463	0.991956	9	35	galactosyltransferase activity	MF	0.528285	MF galactosyltransferase activity	TRINITY_DN18565_c0_g1, TRINITY_DN22534_c3_g3, TRINITY_DN22737_c0_g2, TRINITY_DN23720_c0_g1, TRINITY_DN24530_c0_g2, TRINITY_DN24530_c0_g4, TRINITY_DN24530_c0_g6, TRINITY_DN25820_c0_g1, TRINITY_DN25820_c0_g4
GO:0090438	0.0235517	1	2	2	camelliol C synthase activity	MF	0.531945	MF camelliol C synthase activity	TRINITY_DN25365_c0_g2, TRINITY_DN26576_c2_g2
GO:0045926	0.0236212	0.991952	9	32	negative regulation of growth	BP	0.532527	BP negative regulation of growth	TRINITY_DN18125_c0_g1, TRINITY_DN18125_c0_g4, TRINITY_DN22305_c1_g1, TRINITY_DN22305_c1_g3, TRINITY_DN22305_c1_g6, TRINITY_DN22305_c1_g9, TRINITY_DN22378_c0_g1, TRINITY_DN25667_c0_g4, TRINITY_DN26455_c1_g2
GO:0042299	0.0237296	1	2	2	lupeol synthase activity	MF	0.533982	MF lupeol synthase activity	TRINITY_DN25998_c2_g1, TRINITY_DN25998_c2_g2
GO:0052722	0.0238665	1	2	2	fatty acid in-chain hydroxylase activity	MF	0.536071	MF fatty acid in-chain hydroxylase activity	TRINITY_DN18626_c0_g1, TRINITY_DN18626_c0_g2
GO:0043235	0.0239126	0.997751	3	6	receptor complex	CC	0.536118	CC receptor complex	TRINITY_DN18279_c0_g1, TRINITY_DN21852_c1_g2, TRINITY_DN23764_c0_g1
GO:1990135	0.0239712	1	2	2	flavonoid sulfotransferase activity	MF	0.536443	MF flavonoid sulfotransferase activity	TRINITY_DN21853_c0_g1, TRINITY_DN22276_c1_g2
GO:0010204	0.0240547	0.990725	11	40	defense response signaling pathway, resistance gene-independent	BP	0.536595	BP defense response signaling pathway, resistance gene-independent	TRINITY_DN17716_c0_g1, TRINITY_DN18438_c0_g4, TRINITY_DN19589_c0_g1, TRINITY_DN22410_c0_g1, TRINITY_DN23990_c0_g1, TRINITY_DN25231_c0_g1, TRINITY_DN26550_c0_g1, TRINITY_DN26610_c1_g2, TRINITY_DN26653_c4_g1, TRINITY_DN26653_c4_g2, TRINITY_DN26727_c2_g2
GO:0004675	0.0240661	0.990658	11	42	transmembrane receptor protein serine/threonine kinase activity	MF	0.536595	MF transmembrane receptor protein serine/threonine kinase activity	TRINITY_DN20438_c0_g1, TRINITY_DN21210_c1_g1, TRINITY_DN22941_c0_g2, TRINITY_DN23658_c0_g1, TRINITY_DN24479_c0_g1, TRINITY_DN25226_c2_g1, TRINITY_DN25676_c2_g1, TRINITY_DN25959_c1_g1, TRINITY_DN26390_c0_g3, TRINITY_DN26653_c4_g2, TRINITY_DN26732_c0_g2
GO:0004871	0.0241509	0.983824	48	291	signal transducer activity	MF	0.537501	MF signal transducer activity	TRINITY_DN17464_c0_g1, TRINITY_DN17901_c0_g1, TRINITY_DN18723_c0_g2, TRINITY_DN19029_c0_g1, TRINITY_DN19311_c0_g1, TRINITY_DN19986_c1_g3, TRINITY_DN20363_c1_g2, TRINITY_DN20438_c0_g1, TRINITY_DN20956_c0_g1, TRINITY_DN21210_c1_g1, TRINITY_DN21335_c0_g2, TRINITY_DN21544_c0_g1, TRINITY_DN21820_c1_g4, TRINITY_DN21907_c2_g1, TRINITY_DN22290_c1_g3, TRINITY_DN22464_c1_g3, TRINITY_DN22593_c1_g1, TRINITY_…
GO:0016052	0.0244035	0.984336	40	226	carbohydrate catabolic process	BP	0.542133	BP carbohydrate catabolic process	TRINITY_DN15050_c0_g1, TRINITY_DN16348_c0_g1, TRINITY_DN16710_c0_g1, TRINITY_DN16912_c0_g2, TRINITY_DN18998_c0_g3, TRINITY_DN19011_c0_g1, TRINITY_DN19602_c0_g1, TRINITY_DN19602_c1_g2, TRINITY_DN20157_c0_g1, TRINITY_DN20448_c1_g2, TRINITY_DN20682_c4_g3, TRINITY_DN20754_c1_g1, TRINITY_DN20754_c1_g5, TRINITY_DN21082_c0_g1, TRINITY_DN22200_c0_g2, TRINITY_DN22243_c0_g2, TRINITY_DN22316_c2_g2, TRINITY_…
GO:0047274	0.0246277	0.999181	2	3	galactinol-sucrose galactosyltransferase activity	MF	0.544365	MF galactinol-sucrose galactosyltransferase activity	TRINITY_DN22737_c0_g2, TRINITY_DN23720_c0_g1
GO:0031320	0.0246382	0.996555	4	8	hexitol dehydrogenase activity	MF	0.544365	MF hexitol dehydrogenase activity	TRINITY_DN20750_c0_g1, TRINITY_DN20750_c0_g2, TRINITY_DN21181_c1_g1, TRINITY_DN25783_c0_g1
GO:0046029	0.0246382	0.996555	4	8	mannitol dehydrogenase activity	MF	0.544365	MF mannitol dehydrogenase activity	TRINITY_DN20750_c0_g1, TRINITY_DN20750_c0_g2, TRINITY_DN21181_c1_g1, TRINITY_DN25783_c0_g1
GO:0090706	0.0246919	1	2	2	NA	NA	0.544564	none	TRINITY_DN20293_c0_g1, TRINITY_DN26506_c2_g6
GO:0071461	0.0248615	1	2	2	cellular response to redox state	BP	0.547314	BP cellular response to redox state	TRINITY_DN20927_c0_g1, TRINITY_DN20927_c0_g2
GO:0048459	0.0255044	1	2	2	floral whorl structural organization	BP	0.559443	BP floral whorl structural organization	TRINITY_DN20096_c0_g1, TRINITY_DN26063_c2_g1
GO:0080112	0.0255044	1	2	2	seed growth	BP	0.559443	BP seed growth	TRINITY_DN20096_c0_g1, TRINITY_DN26063_c2_g1
GO:0000312	0.0258602	1	2	2	plastid small ribosomal subunit	CC	0.566226	CC plastid small ribosomal subunit	TRINITY_DN17323_c0_g1, TRINITY_DN25924_c0_g6
GO:0046677	0.0259799	0.997848	3	5	response to antibiotic	BP	0.56771	BP response to antibiotic	TRINITY_DN20640_c0_g1, TRINITY_DN24345_c0_g1, TRINITY_DN25159_c1_g2
GO:0052386	0.0260212	0.992427	7	24	cell wall thickening	BP	0.56771	BP cell wall thickening	TRINITY_DN23658_c0_g1, TRINITY_DN24061_c0_g1, TRINITY_DN24479_c0_g1, TRINITY_DN25959_c1_g1, TRINITY_DN26043_c0_g1, TRINITY_DN26653_c4_g2, TRINITY_DN26732_c0_g2
GO:0010037	0.0262132	0.994634	5	13	response to carbon dioxide	BP	0.570409	BP response to carbon dioxide	TRINITY_DN19807_c0_g3, TRINITY_DN24636_c3_g1, TRINITY_DN26123_c1_g1, TRINITY_DN26368_c1_g1, TRINITY_DN26368_c1_g5
GO:0009783	0.0264183	1	2	2	photosystem II antenna complex	CC	0.570409	CC photosystem II antenna complex	TRINITY_DN26563_c1_g7, TRINITY_DN26563_c1_g8
GO:0032722	0.0266386	1	2	2	positive regulation of chemokine production	BP	0.570409	BP positive regulation of chemokine production	TRINITY_DN25848_c2_g4, TRINITY_DN26549_c4_g6
GO:0090196	0.0266386	1	2	2	regulation of chemokine secretion	BP	0.570409	BP regulation of chemokine secretion	TRINITY_DN25848_c2_g4, TRINITY_DN26549_c4_g6
GO:0090197	0.0266386	1	2	2	positive regulation of chemokine secretion	BP	0.570409	BP positive regulation of chemokine secretion	TRINITY_DN25848_c2_g4, TRINITY_DN26549_c4_g6
GO:0018669	0.0267862	0.997754	3	5	3-hydroxybenzoate 6-monooxygenase activity	MF	0.570409	MF 3-hydroxybenzoate 6-monooxygenase activity	TRINITY_DN19225_c0_g1, TRINITY_DN19459_c0_g1, TRINITY_DN25118_c0_g3
GO:0032497	0.02684	1	2	2	detection of lipopolysaccharide	BP	0.570409	BP detection of lipopolysaccharide	TRINITY_DN20438_c0_g1, TRINITY_DN24825_c0_g3
GO:0007250	0.0268999	1	2	2	activation of NF-kappaB-inducing kinase activity	BP	0.570409	BP activation of NF-kappaB-inducing kinase activity	TRINITY_DN25076_c0_g1, TRINITY_DN25076_c1_g4
GO:0051896	0.0268999	1	2	2	regulation of protein kinase B signaling	BP	0.570409	BP regulation of protein kinase B signaling	TRINITY_DN25076_c0_g1, TRINITY_DN25076_c1_g4
GO:0051897	0.0268999	1	2	2	positive regulation of protein kinase B signaling	BP	0.570409	BP positive regulation of protein kinase B signaling	TRINITY_DN25076_c0_g1, TRINITY_DN25076_c1_g4
GO:0070374	0.0268999	1	2	2	positive regulation of ERK1 and ERK2 cascade	BP	0.570409	BP positive regulation of ERK1 and ERK2 cascade	TRINITY_DN25076_c0_g1, TRINITY_DN25076_c1_g4
GO:0070555	0.0268999	1	2	2	response to interleukin-1	BP	0.570409	BP response to interleukin-1	TRINITY_DN25076_c0_g1, TRINITY_DN25076_c1_g4
GO:0070741	0.0268999	1	2	2	response to interleukin-6	BP	0.570409	BP response to interleukin-6	TRINITY_DN25076_c0_g1, TRINITY_DN25076_c1_g4
GO:0072606	0.0268999	1	2	2	interleukin-8 secretion	BP	0.570409	BP interleukin-8 secretion	TRINITY_DN25076_c0_g1, TRINITY_DN25076_c1_g4
GO:1901222	0.0268999	1	2	2	regulation of NIK/NF-kappaB signaling	BP	0.570409	BP regulation of NIK/NF-kappaB signaling	TRINITY_DN25076_c0_g1, TRINITY_DN25076_c1_g4
GO:1901224	0.0268999	1	2	2	positive regulation of NIK/NF-kappaB signaling	BP	0.570409	BP positive regulation of NIK/NF-kappaB signaling	TRINITY_DN25076_c0_g1, TRINITY_DN25076_c1_g4
GO:0050616	0.0269414	1	2	2	secologanin synthase activity	MF	0.570409	MF secologanin synthase activity	TRINITY_DN23615_c1_g2, TRINITY_DN23615_c1_g4
GO:0009629	0.0273666	0.988431	12	55	response to gravity	BP	0.578405	BP response to gravity	TRINITY_DN20501_c0_g1, TRINITY_DN20943_c0_g1, TRINITY_DN21275_c0_g1, TRINITY_DN21654_c1_g2, TRINITY_DN22490_c0_g1, TRINITY_DN22627_c1_g2, TRINITY_DN23045_c3_g4, TRINITY_DN23432_c0_g1, TRINITY_DN24554_c2_g1, TRINITY_DN25008_c2_g1, TRINITY_DN26031_c0_g1, TRINITY_DN26707_c1_g1
GO:0016655	0.0278369	0.987815	13	56	oxidoreductase activity, acting on NAD(P)H, quinone or similar compound as acceptor	MF	0.587325	MF oxidoreductase activity, acting on NAD(P)H, quinone or similar compound as acceptor	TRINITY_DN17839_c0_g1, TRINITY_DN21915_c0_g2, TRINITY_DN22092_c0_g1, TRINITY_DN22092_c0_g3, TRINITY_DN22093_c0_g1, TRINITY_DN22614_c2_g1, TRINITY_DN22845_c0_g1, TRINITY_DN25909_c1_g4, TRINITY_DN26127_c1_g2, TRINITY_DN26288_c0_g1, TRINITY_DN26733_c1_g2, TRINITY_DN26751_c1_g3, TRINITY_DN26805_c2_g5
GO:1900140	0.0280807	0.986803	15	69	regulation of seedling development	BP	0.589742	BP regulation of seedling development	TRINITY_DN16953_c0_g1, TRINITY_DN16953_c0_g2, TRINITY_DN17366_c0_g1, TRINITY_DN19185_c0_g1, TRINITY_DN19311_c0_g1, TRINITY_DN20435_c1_g1, TRINITY_DN20435_c1_g2, TRINITY_DN21275_c0_g1, TRINITY_DN22033_c4_g9, TRINITY_DN22490_c0_g1, TRINITY_DN23598_c3_g1, TRINITY_DN23730_c1_g1, TRINITY_DN23730_c1_g3, TRINITY_DN24332_c0_g4, TRINITY_DN25973_c0_g3
GO:0005527	0.0280968	0.99183	7	22	macrolide binding	MF	0.589742	MF macrolide binding	TRINITY_DN17544_c0_g1, TRINITY_DN18017_c0_g1, TRINITY_DN18033_c0_g1, TRINITY_DN18765_c0_g1, TRINITY_DN19657_c0_g1, TRINITY_DN24576_c1_g2, TRINITY_DN25185_c0_g1
GO:0005528	0.0280968	0.99183	7	22	FK506 binding	MF	0.589742	MF FK506 binding	TRINITY_DN17544_c0_g1, TRINITY_DN18017_c0_g1, TRINITY_DN18033_c0_g1, TRINITY_DN18765_c0_g1, TRINITY_DN19657_c0_g1, TRINITY_DN24576_c1_g2, TRINITY_DN25185_c0_g1
GO:0048496	0.0283643	0.99898	2	3	maintenance of organ identity	BP	0.591833	BP maintenance of organ identity	TRINITY_DN25821_c1_g3, TRINITY_DN25821_c1_g5
GO:0048497	0.0283643	0.99898	2	3	maintenance of floral organ identity	BP	0.591833	BP maintenance of floral organ identity	TRINITY_DN25821_c1_g3, TRINITY_DN25821_c1_g5
GO:0010360	0.0284606	0.998975	2	3	negative regulation of anion channel activity	BP	0.591833	BP negative regulation of anion channel activity	TRINITY_DN24355_c0_g1, TRINITY_DN25191_c0_g1
GO:0016851	0.0284881	0.998973	2	3	magnesium chelatase activity	MF	0.591833	MF magnesium chelatase activity	TRINITY_DN20903_c0_g1, TRINITY_DN25622_c1_g1
GO:0051002	0.0284881	0.998973	2	3	ligase activity, forming nitrogen-metal bonds	MF	0.591833	MF ligase activity, forming nitrogen-metal bonds	TRINITY_DN20903_c0_g1, TRINITY_DN25622_c1_g1
GO:0051003	0.0284881	0.998973	2	3	ligase activity, forming nitrogen-metal bonds, forming coordination complexes	MF	0.591833	MF ligase activity, forming nitrogen-metal bonds, forming coordination complexes	TRINITY_DN20903_c0_g1, TRINITY_DN25622_c1_g1
GO:0002237	0.0286149	0.987522	13	52	response to molecule of bacterial origin	BP	0.593454	BP response to molecule of bacterial origin	TRINITY_DN15990_c0_g1, TRINITY_DN19589_c0_g1, TRINITY_DN19798_c2_g1, TRINITY_DN19798_c2_g2, TRINITY_DN20438_c0_g1, TRINITY_DN22410_c0_g1, TRINITY_DN22950_c0_g1, TRINITY_DN23990_c0_g1, TRINITY_DN24825_c0_g3, TRINITY_DN26550_c0_g1, TRINITY_DN26653_c4_g1, TRINITY_DN26653_c4_g2, TRINITY_DN26727_c2_g2
GO:2000904	0.0287456	0.99709	3	6	regulation of starch metabolic process	BP	0.59515	BP regulation of starch metabolic process	TRINITY_DN22627_c1_g2, TRINITY_DN22980_c0_g1, TRINITY_DN26747_c0_g1
GO:0071695	0.0289024	0.993778	5	14	anatomical structure maturation	BP	0.597382	BP anatomical structure maturation	TRINITY_DN16911_c0_g1, TRINITY_DN17136_c0_g1, TRINITY_DN22673_c1_g1, TRINITY_DN25356_c0_g3, TRINITY_DN26043_c0_g1
GO:0006954	0.0289527	0.993764	5	14	inflammatory response	BP	0.597407	BP inflammatory response	TRINITY_DN20172_c0_g1, TRINITY_DN20172_c0_g2, TRINITY_DN22812_c0_g1, TRINITY_DN25076_c0_g1, TRINITY_DN25076_c1_g4
GO:0044550	0.029176	0.981197	39	204	secondary metabolite biosynthetic process	BP	0.600985	BP secondary metabolite biosynthetic process	TRINITY_DN13300_c0_g1, TRINITY_DN13606_c1_g1, TRINITY_DN14584_c0_g1, TRINITY_DN17469_c0_g1, TRINITY_DN18039_c0_g1, TRINITY_DN18399_c0_g4, TRINITY_DN18399_c0_g5, TRINITY_DN18626_c0_g1, TRINITY_DN18626_c0_g2, TRINITY_DN19731_c3_g1, TRINITY_DN20090_c0_g1, TRINITY_DN20233_c0_g1, TRINITY_DN20432_c1_g2, TRINITY_DN20573_c0_g1, TRINITY_DN20663_c1_g1, TRINITY_DN20750_c0_g1, TRINITY_DN20819_c0_g2, TRINITY_…
GO:0008272	0.0292248	0.994997	4	11	sulfate transport	BP	0.600985	BP sulfate transport	TRINITY_DN20621_c3_g1, TRINITY_DN21529_c1_g1, TRINITY_DN21585_c0_g1, TRINITY_DN23598_c5_g2
GO:0010313	0.0295174	0.998915	2	3	phytochrome binding	MF	0.605978	MF phytochrome binding	TRINITY_DN21275_c0_g1, TRINITY_DN22490_c0_g1
GO:0015120	0.0297874	0.996941	3	6	phosphoglycerate transmembrane transporter activity	MF	0.606408	MF phosphoglycerate transmembrane transporter activity	TRINITY_DN16210_c0_g1, TRINITY_DN17078_c0_g1, TRINITY_DN26155_c1_g1
GO:0015713	0.0297874	0.996941	3	6	phosphoglycerate transport	BP	0.606408	BP phosphoglycerate transport	TRINITY_DN16210_c0_g1, TRINITY_DN17078_c0_g1, TRINITY_DN26155_c1_g1
GO:0015717	0.0297874	0.996941	3	6	triose phosphate transport	BP	0.606408	BP triose phosphate transport	TRINITY_DN16210_c0_g1, TRINITY_DN17078_c0_g1, TRINITY_DN26155_c1_g1
GO:0035436	0.0297874	0.996941	3	6	triose phosphate transmembrane transport	BP	0.606408	BP triose phosphate transmembrane transport	TRINITY_DN16210_c0_g1, TRINITY_DN17078_c0_g1, TRINITY_DN26155_c1_g1
GO:0071917	0.0297874	0.996941	3	6	triose-phosphate transmembrane transporter activity	MF	0.606408	MF triose-phosphate transmembrane transporter activity	TRINITY_DN16210_c0_g1, TRINITY_DN17078_c0_g1, TRINITY_DN26155_c1_g1
GO:0010322	0.0299702	0.998889	2	3	regulation of isopentenyl diphosphate biosynthetic process, methylerythritol 4-phosphate pathway	BP	0.607851	BP regulation of isopentenyl diphosphate biosynthetic process, methylerythritol 4-phosphate pathway	TRINITY_DN20298_c0_g1, TRINITY_DN21605_c2_g3
GO:0071071	0.0299702	0.998889	2	3	regulation of phospholipid biosynthetic process	BP	0.607851	BP regulation of phospholipid biosynthetic process	TRINITY_DN20298_c0_g1, TRINITY_DN21605_c2_g3
GO:0019932	0.0300399	0.98845	10	40	second-messenger-mediated signaling	BP	0.607851	BP second-messenger-mediated signaling	TRINITY_DN17464_c0_g1, TRINITY_DN22512_c0_g1, TRINITY_DN22593_c1_g1, TRINITY_DN23050_c0_g2, TRINITY_DN24624_c2_g3, TRINITY_DN25313_c0_g1, TRINITY_DN26031_c0_g1, TRINITY_DN26308_c1_g1, TRINITY_DN26707_c1_g1, TRINITY_DN26707_c2_g2
GO:0070008	0.030058	0.987775	11	46	serine-type exopeptidase activity	MF	0.607851	MF serine-type exopeptidase activity	TRINITY_DN20172_c0_g1, TRINITY_DN20172_c0_g2, TRINITY_DN20180_c0_g1, TRINITY_DN20816_c0_g1, TRINITY_DN21498_c0_g1, TRINITY_DN22682_c2_g5, TRINITY_DN22812_c0_g1, TRINITY_DN23638_c3_g1, TRINITY_DN24175_c0_g2, TRINITY_DN24636_c3_g2, TRINITY_DN24738_c2_g1
GO:0022836	0.0302941	0.985552	15	73	gated channel activity	MF	0.611151	MF gated channel activity	TRINITY_DN17180_c0_g1, TRINITY_DN19185_c0_g1, TRINITY_DN22593_c1_g1, TRINITY_DN23050_c0_g2, TRINITY_DN23218_c2_g2, TRINITY_DN23253_c2_g1, TRINITY_DN23253_c2_g3, TRINITY_DN24624_c2_g3, TRINITY_DN24636_c3_g1, TRINITY_DN25313_c0_g1, TRINITY_DN25852_c5_g1, TRINITY_DN26031_c0_g1, TRINITY_DN26305_c0_g1, TRINITY_DN26707_c1_g1, TRINITY_DN26707_c2_g2
GO:0065001	0.0303216	0.990879	7	24	specification of axis polarity	BP	0.611151	BP specification of axis polarity	TRINITY_DN18723_c0_g2, TRINITY_DN19986_c1_g3, TRINITY_DN20293_c0_g1, TRINITY_DN21119_c2_g1, TRINITY_DN25347_c0_g1, TRINITY_DN26506_c2_g6, TRINITY_DN26731_c4_g1
GO:0035434	0.030419	0.995136	4	9	copper ion transmembrane transport	BP	0.6121	BP copper ion transmembrane transport	TRINITY_DN14910_c0_g1, TRINITY_DN18586_c1_g2, TRINITY_DN22991_c0_g1, TRINITY_DN26729_c0_g1
GO:0006772	0.0306797	0.994666	4	11	thiamine metabolic process	BP	0.615313	BP thiamine metabolic process	TRINITY_DN19095_c0_g1, TRINITY_DN23419_c0_g1, TRINITY_DN23763_c0_g1, TRINITY_DN23955_c1_g2
GO:0042723	0.0306797	0.994666	4	11	thiamine-containing compound metabolic process	BP	0.615313	BP thiamine-containing compound metabolic process	TRINITY_DN19095_c0_g1, TRINITY_DN23419_c0_g1, TRINITY_DN23763_c0_g1, TRINITY_DN23955_c1_g2
GO:1900865	0.0308474	0.992996	5	16	chloroplast RNA modification	BP	0.617659	BP chloroplast RNA modification	TRINITY_DN11977_c0_g1, TRINITY_DN23176_c1_g1, TRINITY_DN25918_c0_g1, TRINITY_DN25931_c1_g1, TRINITY_DN26009_c0_g2
GO:1990578	0.0308992	0.996472	3	7	NA	NA	0.61768	none	TRINITY_DN23658_c0_g1, TRINITY_DN25959_c1_g1, TRINITY_DN26732_c0_g2
GO:0008374	0.0314975	0.98316	20	98	O-acyltransferase activity	MF	0.628608	MF O-acyltransferase activity	TRINITY_DN13275_c0_g1, TRINITY_DN13606_c1_g1, TRINITY_DN16531_c0_g1, TRINITY_DN17976_c0_g1, TRINITY_DN20180_c0_g1, TRINITY_DN20269_c3_g2, TRINITY_DN20269_c3_g4, TRINITY_DN20614_c2_g3, TRINITY_DN20938_c0_g2, TRINITY_DN21130_c2_g3, TRINITY_DN21225_c0_g2, TRINITY_DN21927_c2_g1, TRINITY_DN22433_c0_g1, TRINITY_DN22480_c0_g1, TRINITY_DN23007_c0_g2, TRINITY_DN23812_c1_g2, TRINITY_DN24419_c1_g2, TRINITY_…
GO:0019748	0.0315581	0.978128	53	293	secondary metabolic process	BP	0.628787	BP secondary metabolic process	TRINITY_DN13300_c0_g1, TRINITY_DN13606_c1_g1, TRINITY_DN14584_c0_g1, TRINITY_DN16553_c0_g1, TRINITY_DN17469_c0_g1, TRINITY_DN17712_c0_g1, TRINITY_DN18039_c0_g1, TRINITY_DN18399_c0_g4, TRINITY_DN18399_c0_g5, TRINITY_DN18626_c0_g1, TRINITY_DN18626_c0_g2, TRINITY_DN19731_c3_g1, TRINITY_DN20090_c0_g1, TRINITY_DN20180_c0_g1, TRINITY_DN20233_c0_g1, TRINITY_DN20320_c1_g4, TRINITY_DN20432_c1_g2, TRINITY_…
GO:1990204	0.0317951	0.984069	17	76	oxidoreductase complex	CC	0.632473	CC oxidoreductase complex	TRINITY_DN15735_c0_g1, TRINITY_DN17607_c0_g1, TRINITY_DN17624_c0_g1, TRINITY_DN17786_c0_g1, TRINITY_DN19325_c0_g1, TRINITY_DN21358_c0_g1, TRINITY_DN21597_c0_g1, TRINITY_DN21716_c0_g1, TRINITY_DN22793_c3_g1, TRINITY_DN22905_c1_g2, TRINITY_DN23993_c2_g1, TRINITY_DN24396_c3_g2, TRINITY_DN24732_c0_g1, TRINITY_DN24815_c2_g2, TRINITY_DN25588_c2_g1, TRINITY_DN25967_c0_g2, TRINITY_DN26269_c0_g1
GO:0016106	0.0319621	0.991377	6	20	sesquiterpenoid biosynthetic process	BP	0.634446	BP sesquiterpenoid biosynthetic process	TRINITY_DN16007_c0_g1, TRINITY_DN19225_c0_g1, TRINITY_DN20432_c1_g2, TRINITY_DN22449_c0_g1, TRINITY_DN24692_c0_g1, TRINITY_DN25777_c0_g3
GO:0042446	0.0319985	0.985211	14	61	hormone biosynthetic process	BP	0.634446	BP hormone biosynthetic process	TRINITY_DN17162_c0_g1, TRINITY_DN18054_c0_g1, TRINITY_DN18480_c0_g1, TRINITY_DN20663_c1_g1, TRINITY_DN21754_c2_g2, TRINITY_DN22170_c1_g3, TRINITY_DN22215_c0_g2, TRINITY_DN22433_c0_g1, TRINITY_DN23434_c0_g3, TRINITY_DN23928_c1_g1, TRINITY_DN24169_c0_g1, TRINITY_DN25554_c1_g1, TRINITY_DN26043_c0_g1, TRINITY_DN26304_c2_g2
GO:0016149	0.032158	0.994516	4	10	translation release factor activity, codon specific	MF	0.636572	MF translation release factor activity, codon specific	TRINITY_DN17526_c0_g1, TRINITY_DN18452_c0_g1, TRINITY_DN21877_c3_g1, TRINITY_DN26158_c0_g2
GO:0097009	0.0323093	0.996571	3	6	energy homeostasis	BP	0.638528	BP energy homeostasis	TRINITY_DN20172_c0_g1, TRINITY_DN20172_c0_g2, TRINITY_DN22812_c0_g1
GO:0051139	0.0326983	0.996513	3	6	metal ion:proton antiporter activity	MF	0.645169	MF metal ion:proton antiporter activity	TRINITY_DN19832_c0_g2, TRINITY_DN22580_c0_g1, TRINITY_DN24636_c2_g1
GO:0010258	0.0328602	0.998718	2	3	NADH dehydrogenase complex (plastoquinone) assembly	BP	0.646061	BP NADH dehydrogenase complex (plastoquinone) assembly	TRINITY_DN22614_c2_g1, TRINITY_DN26288_c0_g1
GO:0001525	0.0329126	0.992514	5	15	angiogenesis	BP	0.646061	BP angiogenesis	TRINITY_DN13903_c0_g1, TRINITY_DN20172_c0_g1, TRINITY_DN20172_c0_g2, TRINITY_DN22812_c0_g1, TRINITY_DN25185_c0_g1
GO:0006082	0.0329448	0.973047	167	1103	organic acid metabolic process	BP	0.646061	BP organic acid metabolic process	TRINITY_DN13300_c0_g1, TRINITY_DN13407_c0_g1, TRINITY_DN13613_c0_g1, TRINITY_DN13793_c0_g1, TRINITY_DN13940_c0_g1, TRINITY_DN14245_c0_g1, TRINITY_DN15537_c0_g1, TRINITY_DN15639_c0_g1, TRINITY_DN15707_c0_g1, TRINITY_DN15887_c0_g1, TRINITY_DN15896_c0_g1, TRINITY_DN16007_c0_g1, TRINITY_DN16458_c0_g1, TRINITY_DN17094_c0_g1, TRINITY_DN17469_c0_g1, TRINITY_DN17518_c0_g1, TRINITY_DN17712_c0_g1, TRINITY_…
GO:0005946	0.0329558	0.998712	2	3	alpha,alpha-trehalose-phosphate synthase complex (UDP-forming)	CC	0.646061	CC alpha,alpha-trehalose-phosphate synthase complex (UDP-forming)	TRINITY_DN23874_c2_g3, TRINITY_DN24579_c0_g1
GO:0005984	0.033375	0.986698	10	47	disaccharide metabolic process	BP	0.653227	BP disaccharide metabolic process	TRINITY_DN20301_c1_g1, TRINITY_DN20448_c1_g2, TRINITY_DN21407_c0_g1, TRINITY_DN22377_c0_g1, TRINITY_DN22627_c1_g2, TRINITY_DN23874_c2_g3, TRINITY_DN24579_c0_g1, TRINITY_DN24796_c0_g3, TRINITY_DN25792_c1_g1, TRINITY_DN25883_c4_g1
GO:0032957	0.0334457	0.996058	3	7	inositol trisphosphate metabolic process	BP	0.65356	BP inositol trisphosphate metabolic process	TRINITY_DN19673_c0_g1, TRINITY_DN21497_c4_g1, TRINITY_DN22512_c0_g1
GO:0010158	0.0337266	0.996358	3	6	abaxial cell fate specification	BP	0.657032	BP abaxial cell fate specification	TRINITY_DN17537_c0_g1, TRINITY_DN20293_c0_g1, TRINITY_DN26506_c2_g6
GO:0004857	0.0337862	0.981845	20	94	enzyme inhibitor activity	MF	0.657032	MF enzyme inhibitor activity	TRINITY_DN13903_c0_g1, TRINITY_DN14596_c0_g1, TRINITY_DN15268_c0_g1, TRINITY_DN15677_c0_g1, TRINITY_DN15982_c0_g1, TRINITY_DN16912_c0_g2, TRINITY_DN17795_c0_g3, TRINITY_DN18572_c0_g1, TRINITY_DN19464_c0_g2, TRINITY_DN19602_c0_g1, TRINITY_DN19602_c1_g2, TRINITY_DN21663_c1_g2, TRINITY_DN23222_c0_g1, TRINITY_DN23322_c1_g2, TRINITY_DN25014_c1_g7, TRINITY_DN25192_c0_g1, TRINITY_DN25826_c1_g1, TRINITY_…
GO:0046593	0.0338286	0.996342	3	6	mandelonitrile lyase activity	MF	0.657032	MF mandelonitrile lyase activity	TRINITY_DN15707_c0_g1, TRINITY_DN21348_c0_g2, TRINITY_DN24884_c1_g1
GO:0010623	0.0338791	0.994388	4	9	developmental programmed cell death	BP	0.657032	BP developmental programmed cell death	TRINITY_DN15870_c0_g1, TRINITY_DN22228_c0_g1, TRINITY_DN22893_c0_g1, TRINITY_DN25655_c1_g1
GO:0019747	0.0339212	0.993605	4	13	regulation of isoprenoid metabolic process	BP	0.657032	BP regulation of isoprenoid metabolic process	TRINITY_DN17938_c0_g1, TRINITY_DN20298_c0_g1, TRINITY_DN20432_c1_g2, TRINITY_DN21605_c2_g3
GO:0031360	0.0340012	0.998647	2	3	intrinsic component of thylakoid membrane	CC	0.657032	CC intrinsic component of thylakoid membrane	TRINITY_DN23764_c0_g1, TRINITY_DN26733_c1_g2
GO:0031361	0.0340012	0.998647	2	3	integral component of thylakoid membrane	CC	0.657032	CC integral component of thylakoid membrane	TRINITY_DN23764_c0_g1, TRINITY_DN26733_c1_g2
GO:0042773	0.0340676	0.992051	5	16	ATP synthesis coupled electron transport	BP	0.657273	BP ATP synthesis coupled electron transport	TRINITY_DN21915_c0_g2, TRINITY_DN22092_c0_g3, TRINITY_DN25909_c1_g4, TRINITY_DN26751_c1_g3, TRINITY_DN26805_c2_g5
GO:0031349	0.0343453	0.979825	26	132	positive regulation of defense response	BP	0.661582	BP positive regulation of defense response	TRINITY_DN17716_c0_g1, TRINITY_DN18438_c0_g4, TRINITY_DN19589_c0_g1, TRINITY_DN20438_c0_g1, TRINITY_DN20641_c0_g1, TRINITY_DN21350_c0_g1, TRINITY_DN21435_c0_g1, TRINITY_DN22290_c1_g9, TRINITY_DN22296_c1_g1, TRINITY_DN22410_c0_g1, TRINITY_DN22952_c2_g2, TRINITY_DN23941_c0_g1, TRINITY_DN23990_c0_g1, TRINITY_DN24479_c0_g1, TRINITY_DN24825_c0_g3, TRINITY_DN25231_c0_g1, TRINITY_DN25959_c1_g1, TRINITY_…
GO:0004185	0.034522	0.986403	10	40	serine-type carboxypeptidase activity	MF	0.663936	MF serine-type carboxypeptidase activity	TRINITY_DN20172_c0_g1, TRINITY_DN20172_c0_g2, TRINITY_DN20180_c0_g1, TRINITY_DN20816_c0_g1, TRINITY_DN21498_c0_g1, TRINITY_DN22682_c2_g5, TRINITY_DN22812_c0_g1, TRINITY_DN23638_c3_g1, TRINITY_DN24636_c3_g2, TRINITY_DN24738_c2_g1
GO:0005509	0.0347985	0.977447	37	213	calcium ion binding	MF	0.668196	MF calcium ion binding	TRINITY_DN10560_c0_g1, TRINITY_DN13903_c0_g1, TRINITY_DN13949_c0_g1, TRINITY_DN14713_c0_g1, TRINITY_DN16501_c0_g1, TRINITY_DN16533_c0_g1, TRINITY_DN17607_c0_g1, TRINITY_DN17624_c0_g1, TRINITY_DN17786_c0_g1, TRINITY_DN18540_c0_g1, TRINITY_DN18810_c0_g1, TRINITY_DN19185_c0_g1, TRINITY_DN19325_c0_g1, TRINITY_DN20008_c0_g1, TRINITY_DN20348_c0_g6, TRINITY_DN20532_c0_g1, TRINITY_DN20797_c3_g4, TRINITY_…
GO:0042542	0.0349441	0.983111	15	68	response to hydrogen peroxide	BP	0.669936	BP response to hydrogen peroxide	TRINITY_DN13606_c1_g1, TRINITY_DN20301_c1_g1, TRINITY_DN20435_c1_g2, TRINITY_DN21408_c2_g1, TRINITY_DN21680_c0_g2, TRINITY_DN23131_c1_g4, TRINITY_DN23471_c0_g3, TRINITY_DN23986_c0_g4, TRINITY_DN24530_c0_g6, TRINITY_DN25234_c0_g1, TRINITY_DN25991_c0_g2, TRINITY_DN26376_c0_g2, TRINITY_DN26376_c0_g3, TRINITY_DN26629_c2_g1, TRINITY_DN26629_c2_g3
GO:0046524	0.0350854	0.998579	2	3	sucrose-phosphate synthase activity	MF	0.671588	MF sucrose-phosphate synthase activity	TRINITY_DN21407_c0_g1, TRINITY_DN25792_c1_g1
GO:0050734	0.0351779	0.996135	3	6	hydroxycinnamoyltransferase activity	MF	0.672301	MF hydroxycinnamoyltransferase activity	TRINITY_DN20573_c0_g1, TRINITY_DN22480_c0_g1, TRINITY_DN24729_c0_g1
GO:0007338	0.035315	0.989016	7	24	single fertilization	BP	0.673863	BP single fertilization	TRINITY_DN20948_c3_g1, TRINITY_DN22305_c1_g1, TRINITY_DN22305_c1_g3, TRINITY_DN22305_c1_g6, TRINITY_DN22305_c1_g9, TRINITY_DN22378_c0_g1, TRINITY_DN26455_c1_g2
GO:0009882	0.0358625	0.99795	2	4	blue light photoreceptor activity	MF	0.68324	MF blue light photoreceptor activity	TRINITY_DN24355_c0_g1, TRINITY_DN25191_c0_g1
GO:0009250	0.0361604	0.980924	18	99	glucan biosynthetic process	BP	0.687788	BP glucan biosynthetic process	TRINITY_DN18220_c0_g1, TRINITY_DN20023_c0_g1, TRINITY_DN21451_c0_g1, TRINITY_DN21466_c0_g2, TRINITY_DN22377_c0_g1, TRINITY_DN22391_c0_g1, TRINITY_DN22391_c0_g2, TRINITY_DN22561_c0_g1, TRINITY_DN22867_c2_g2, TRINITY_DN23712_c0_g1, TRINITY_DN24001_c0_g2, TRINITY_DN24174_c2_g2, TRINITY_DN24493_c0_g1, TRINITY_DN24956_c0_g2, TRINITY_DN25008_c2_g1, TRINITY_DN25574_c1_g2, TRINITY_DN25616_c0_g1, TRINITY_…
GO:0004373	0.0363272	0.995303	3	8	glycogen (starch) synthase activity	MF	0.687788	MF glycogen (starch) synthase activity	TRINITY_DN22561_c0_g1, TRINITY_DN23712_c0_g1, TRINITY_DN24174_c2_g2
GO:0009011	0.0363272	0.995303	3	8	starch synthase activity	MF	0.687788	MF starch synthase activity	TRINITY_DN22561_c0_g1, TRINITY_DN23712_c0_g1, TRINITY_DN24174_c2_g2
GO:0033201	0.0363272	0.995303	3	8	alpha-1,4-glucan synthase activity	MF	0.687788	MF alpha-1,4-glucan synthase activity	TRINITY_DN22561_c0_g1, TRINITY_DN23712_c0_g1, TRINITY_DN24174_c2_g2
GO:0016742	0.0369867	0.99131	5	15	hydroxymethyl-, formyl- and related transferase activity	MF	0.69844	MF hydroxymethyl-, formyl- and related transferase activity	TRINITY_DN20239_c0_g1, TRINITY_DN21278_c0_g2, TRINITY_DN22091_c1_g1, TRINITY_DN22091_c1_g3, TRINITY_DN22354_c0_g1
GO:0006638	0.0370619	0.985135	10	42	neutral lipid metabolic process	BP	0.69844	BP neutral lipid metabolic process	TRINITY_DN16531_c0_g1, TRINITY_DN18279_c0_g1, TRINITY_DN18915_c3_g1, TRINITY_DN20614_c2_g3, TRINITY_DN21225_c0_g2, TRINITY_DN21852_c1_g2, TRINITY_DN23525_c0_g1, TRINITY_DN23730_c1_g1, TRINITY_DN23730_c1_g3, TRINITY_DN25973_c0_g3
GO:0006639	0.0370619	0.985135	10	42	acylglycerol metabolic process	BP	0.69844	BP acylglycerol metabolic process	TRINITY_DN16531_c0_g1, TRINITY_DN18279_c0_g1, TRINITY_DN18915_c3_g1, TRINITY_DN20614_c2_g3, TRINITY_DN21225_c0_g2, TRINITY_DN21852_c1_g2, TRINITY_DN23525_c0_g1, TRINITY_DN23730_c1_g1, TRINITY_DN23730_c1_g3, TRINITY_DN25973_c0_g3
GO:0006730	0.0371462	0.986011	9	36	one-carbon metabolic process	BP	0.698945	BP one-carbon metabolic process	TRINITY_DN18502_c0_g2, TRINITY_DN20239_c0_g1, TRINITY_DN21278_c0_g2, TRINITY_DN21936_c0_g1, TRINITY_DN22091_c1_g1, TRINITY_DN22091_c1_g3, TRINITY_DN22354_c0_g1, TRINITY_DN23000_c3_g3, TRINITY_DN24448_c0_g1
GO:0015037	0.0372719	0.995807	3	6	peptide disulfide oxidoreductase activity	MF	0.699149	MF peptide disulfide oxidoreductase activity	TRINITY_DN22785_c2_g1, TRINITY_DN23138_c0_g3, TRINITY_DN24928_c1_g1
GO:0015038	0.0372719	0.995807	3	6	glutathione disulfide oxidoreductase activity	MF	0.699149	MF glutathione disulfide oxidoreductase activity	TRINITY_DN22785_c2_g1, TRINITY_DN23138_c0_g3, TRINITY_DN24928_c1_g1
GO:0047196	0.0375795	0.995758	3	6	long-chain-alcohol O-fatty-acyltransferase activity	MF	0.701698	MF long-chain-alcohol O-fatty-acyltransferase activity	TRINITY_DN16531_c0_g1, TRINITY_DN21225_c0_g2, TRINITY_DN24419_c1_g2
GO:0103095	0.0375795	0.995758	3	6	NA	NA	0.701698	none	TRINITY_DN16531_c0_g1, TRINITY_DN21225_c0_g2, TRINITY_DN24419_c1_g2
GO:0009527	0.0376383	0.984047	11	48	plastid outer membrane	CC	0.701698	CC plastid outer membrane	TRINITY_DN18368_c1_g1, TRINITY_DN20487_c0_g2, TRINITY_DN21544_c0_g1, TRINITY_DN23078_c2_g2, TRINITY_DN23296_c0_g2, TRINITY_DN23349_c1_g2, TRINITY_DN23432_c0_g1, TRINITY_DN24565_c2_g1, TRINITY_DN24951_c0_g3, TRINITY_DN25464_c3_g1, TRINITY_DN25491_c2_g3
GO:0009707	0.0376383	0.984047	11	48	chloroplast outer membrane	CC	0.701698	CC chloroplast outer membrane	TRINITY_DN18368_c1_g1, TRINITY_DN20487_c0_g2, TRINITY_DN21544_c0_g1, TRINITY_DN23078_c2_g2, TRINITY_DN23296_c0_g2, TRINITY_DN23349_c1_g2, TRINITY_DN23432_c0_g1, TRINITY_DN24565_c2_g1, TRINITY_DN24951_c0_g3, TRINITY_DN25464_c3_g1, TRINITY_DN25491_c2_g3
GO:0071214	0.0379672	0.976286	31	172	cellular response to abiotic stimulus	BP	0.706747	BP cellular response to abiotic stimulus	TRINITY_DN13935_c0_g1, TRINITY_DN14515_c0_g1, TRINITY_DN18029_c0_g1, TRINITY_DN18246_c0_g1, TRINITY_DN18704_c0_g1, TRINITY_DN20435_c1_g2, TRINITY_DN20640_c0_g3, TRINITY_DN20927_c0_g1, TRINITY_DN20927_c0_g2, TRINITY_DN20943_c0_g1, TRINITY_DN21275_c0_g1, TRINITY_DN21408_c2_g1, TRINITY_DN22051_c0_g1, TRINITY_DN22211_c0_g1, TRINITY_DN22286_c0_g1, TRINITY_DN22302_c1_g1, TRINITY_DN22490_c0_g1, TRINITY_…
GO:0042887	0.0381493	0.987764	7	26	amide transmembrane transporter activity	MF	0.709053	MF amide transmembrane transporter activity	TRINITY_DN15428_c0_g1, TRINITY_DN18408_c0_g1, TRINITY_DN21124_c0_g1, TRINITY_DN23530_c1_g4, TRINITY_DN26387_c0_g1, TRINITY_DN26387_c1_g1, TRINITY_DN26387_c1_g3
GO:0033037	0.0386406	0.987499	7	27	polysaccharide localization	BP	0.715998	BP polysaccharide localization	TRINITY_DN23658_c0_g1, TRINITY_DN24061_c0_g1, TRINITY_DN24479_c0_g1, TRINITY_DN25959_c1_g1, TRINITY_DN26043_c0_g1, TRINITY_DN26653_c4_g2, TRINITY_DN26732_c0_g2
GO:0052545	0.0386406	0.987499	7	27	callose localization	BP	0.715998	BP callose localization	TRINITY_DN23658_c0_g1, TRINITY_DN24061_c0_g1, TRINITY_DN24479_c0_g1, TRINITY_DN25959_c1_g1, TRINITY_DN26043_c0_g1, TRINITY_DN26653_c4_g2, TRINITY_DN26732_c0_g2
GO:0006816	0.0392259	0.98326	11	48	calcium ion transport	BP	0.725738	BP calcium ion transport	TRINITY_DN18540_c0_g1, TRINITY_DN18889_c0_g1, TRINITY_DN19067_c0_g1, TRINITY_DN19832_c0_g2, TRINITY_DN22580_c0_g1, TRINITY_DN22593_c1_g1, TRINITY_DN24624_c2_g3, TRINITY_DN25313_c0_g1, TRINITY_DN26031_c0_g1, TRINITY_DN26707_c1_g1, TRINITY_DN26707_c2_g2
GO:0009696	0.0394652	0.988908	6	19	salicylic acid metabolic process	BP	0.727633	BP salicylic acid metabolic process	TRINITY_DN20435_c1_g1, TRINITY_DN20435_c1_g2, TRINITY_DN22950_c0_g1, TRINITY_DN23743_c2_g1, TRINITY_DN24534_c2_g1, TRINITY_DN24845_c0_g1
GO:1902456	0.0394916	0.995021	3	7	regulation of stomatal opening	BP	0.727633	BP regulation of stomatal opening	TRINITY_DN20487_c0_g2, TRINITY_DN20956_c0_g1, TRINITY_DN24636_c3_g1
GO:0009664	0.0395076	0.982423	12	52	plant-type cell wall organization	BP	0.727633	BP plant-type cell wall organization	TRINITY_DN17161_c0_g1, TRINITY_DN18723_c0_g2, TRINITY_DN19986_c1_g3, TRINITY_DN20388_c1_g3, TRINITY_DN21702_c1_g1, TRINITY_DN21702_c1_g2, TRINITY_DN21804_c3_g2, TRINITY_DN23420_c0_g1, TRINITY_DN25616_c0_g1, TRINITY_DN25821_c1_g3, TRINITY_DN26115_c1_g3, TRINITY_DN26731_c4_g1
GO:0010430	0.0397269	0.998274	2	3	fatty acid omega-oxidation	BP	0.730566	BP fatty acid omega-oxidation	TRINITY_DN15707_c0_g1, TRINITY_DN24884_c1_g1
GO:0005262	0.0397953	0.985822	8	32	calcium channel activity	MF	0.730721	MF calcium channel activity	TRINITY_DN16237_c0_g1, TRINITY_DN22593_c1_g1, TRINITY_DN23050_c0_g2, TRINITY_DN24624_c2_g3, TRINITY_DN25313_c0_g1, TRINITY_DN26031_c0_g1, TRINITY_DN26707_c1_g1, TRINITY_DN26707_c2_g2
GO:0005887	0.0400065	0.973274	40	243	integral component of plasma membrane	CC	0.733344	CC integral component of plasma membrane	TRINITY_DN15428_c0_g1, TRINITY_DN18147_c0_g1, TRINITY_DN18173_c0_g1, TRINITY_DN18408_c0_g1, TRINITY_DN18525_c0_g1, TRINITY_DN18544_c0_g1, TRINITY_DN18622_c0_g1, TRINITY_DN19817_c1_g4, TRINITY_DN20455_c2_g1, TRINITY_DN20641_c0_g1, TRINITY_DN21124_c0_g1, TRINITY_DN21221_c0_g1, TRINITY_DN21350_c0_g1, TRINITY_DN21529_c1_g1, TRINITY_DN21585_c0_g1, TRINITY_DN22390_c0_g2, TRINITY_DN22770_c0_g1, TRINITY_…
GO:0016838	0.0400586	0.9887	6	19	carbon-oxygen lyase activity, acting on phosphates	MF	0.733344	MF carbon-oxygen lyase activity, acting on phosphates	TRINITY_DN14880_c0_g1, TRINITY_DN16976_c0_g1, TRINITY_DN19339_c0_g1, TRINITY_DN25635_c0_g1, TRINITY_DN25967_c0_g1, TRINITY_DN37164_c0_g1
GO:0002094	0.040436	0.995296	3	6	polyprenyltransferase activity	MF	0.73914	MF polyprenyltransferase activity	TRINITY_DN23983_c0_g1, TRINITY_DN24187_c0_g1, TRINITY_DN24947_c1_g1
GO:0009630	0.0405816	0.982448	11	52	gravitropism	BP	0.74069	BP gravitropism	TRINITY_DN20501_c0_g1, TRINITY_DN20943_c0_g1, TRINITY_DN21275_c0_g1, TRINITY_DN21654_c1_g2, TRINITY_DN22490_c0_g1, TRINITY_DN22627_c1_g2, TRINITY_DN23045_c3_g4, TRINITY_DN23432_c0_g1, TRINITY_DN24554_c2_g1, TRINITY_DN26031_c0_g1, TRINITY_DN26707_c1_g1
GO:0005375	0.04078	0.990152	5	15	copper ion transmembrane transporter activity	MF	0.743055	MF copper ion transmembrane transporter activity	TRINITY_DN14910_c0_g1, TRINITY_DN18586_c0_g1, TRINITY_DN18586_c1_g2, TRINITY_DN22991_c0_g1, TRINITY_DN26729_c0_g1
GO:0009737	0.0408332	0.970512	60	357	response to abscisic acid	BP	0.743055	BP response to abscisic acid	TRINITY_DN13407_c0_g1, TRINITY_DN14861_c0_g1, TRINITY_DN15020_c0_g1, TRINITY_DN15555_c0_g1, TRINITY_DN15990_c0_g1, TRINITY_DN16533_c0_g1, TRINITY_DN16605_c0_g1, TRINITY_DN17113_c0_g1, TRINITY_DN17182_c0_g1, TRINITY_DN17298_c0_g1, TRINITY_DN18882_c0_g1, TRINITY_DN19191_c0_g1, TRINITY_DN20062_c0_g2, TRINITY_DN20432_c1_g2, TRINITY_DN20435_c1_g2, TRINITY_DN20448_c1_g2, TRINITY_DN20819_c0_g2, TRINITY_…
GO:0009688	0.0412914	0.989835	5	16	abscisic acid biosynthetic process	BP	0.748038	BP abscisic acid biosynthetic process	TRINITY_DN16007_c0_g1, TRINITY_DN19225_c0_g1, TRINITY_DN20432_c1_g2, TRINITY_DN22449_c0_g1, TRINITY_DN24692_c0_g1
GO:0043289	0.0412914	0.989835	5	16	apocarotenoid biosynthetic process	BP	0.748038	BP apocarotenoid biosynthetic process	TRINITY_DN16007_c0_g1, TRINITY_DN19225_c0_g1, TRINITY_DN20432_c1_g2, TRINITY_DN22449_c0_g1, TRINITY_DN24692_c0_g1
GO:1902645	0.0412914	0.989835	5	16	tertiary alcohol biosynthetic process	BP	0.748038	BP tertiary alcohol biosynthetic process	TRINITY_DN16007_c0_g1, TRINITY_DN19225_c0_g1, TRINITY_DN20432_c1_g2, TRINITY_DN22449_c0_g1, TRINITY_DN24692_c0_g1
GO:0009317	0.0418444	0.994597	3	7	acetyl-CoA carboxylase complex	CC	0.756931	CC acetyl-CoA carboxylase complex	TRINITY_DN18287_c0_g1, TRINITY_DN25387_c0_g1, TRINITY_DN26733_c1_g2
GO:0048638	0.0420173	0.977496	18	94	regulation of developmental growth	BP	0.75893	BP regulation of developmental growth	TRINITY_DN15721_c0_g1, TRINITY_DN15994_c0_g1, TRINITY_DN17366_c0_g1, TRINITY_DN18125_c0_g1, TRINITY_DN18125_c0_g4, TRINITY_DN18399_c0_g4, TRINITY_DN18399_c0_g5, TRINITY_DN20841_c3_g1, TRINITY_DN21414_c0_g2, TRINITY_DN22417_c1_g2, TRINITY_DN22999_c0_g1, TRINITY_DN23658_c0_g1, TRINITY_DN24956_c0_g2, TRINITY_DN25655_c1_g1, TRINITY_DN25667_c0_g1, TRINITY_DN25667_c0_g2, TRINITY_DN25667_c0_g3, TRINITY_…
GO:0032870	0.04224	0.977022	19	94	cellular response to hormone stimulus	BP	0.761822	BP cellular response to hormone stimulus	TRINITY_DN13407_c0_g1, TRINITY_DN15020_c0_g1, TRINITY_DN20435_c1_g2, TRINITY_DN21408_c2_g1, TRINITY_DN22296_c1_g1, TRINITY_DN22987_c1_g2, TRINITY_DN23092_c0_g4, TRINITY_DN23131_c1_g4, TRINITY_DN24078_c0_g1, TRINITY_DN24498_c1_g2, TRINITY_DN24936_c0_g1, TRINITY_DN25226_c2_g1, TRINITY_DN25676_c2_g1, TRINITY_DN26095_c0_g1, TRINITY_DN26376_c0_g2, TRINITY_DN26376_c0_g3, TRINITY_DN26596_c1_g4, TRINITY_…
GO:0015140	0.0424252	0.994491	3	7	malate transmembrane transporter activity	MF	0.762901	MF malate transmembrane transporter activity	TRINITY_DN18809_c0_g1, TRINITY_DN20621_c3_g1, TRINITY_DN23095_c0_g2
GO:0015743	0.0424252	0.994491	3	7	malate transport	BP	0.762901	BP malate transport	TRINITY_DN18809_c0_g1, TRINITY_DN20621_c3_g1, TRINITY_DN23095_c0_g2
GO:0009742	0.0430263	0.978577	15	69	brassinosteroid mediated signaling pathway	BP	0.772569	BP brassinosteroid mediated signaling pathway	TRINITY_DN13468_c0_g1, TRINITY_DN17366_c0_g1, TRINITY_DN19311_c0_g1, TRINITY_DN21747_c0_g1, TRINITY_DN22087_c2_g1, TRINITY_DN22305_c1_g1, TRINITY_DN22305_c1_g3, TRINITY_DN22305_c1_g6, TRINITY_DN22305_c1_g9, TRINITY_DN22378_c0_g1, TRINITY_DN22682_c2_g5, TRINITY_DN22941_c0_g2, TRINITY_DN23658_c0_g1, TRINITY_DN25014_c1_g7, TRINITY_DN26455_c1_g2
GO:0005575	0.0433807	0.960753	1697	12547	cellular_component	CC	0.777205	CC cellular_component	TRINITY_DN11667_c0_g1, TRINITY_DN11792_c0_g1, TRINITY_DN11870_c0_g1, TRINITY_DN11898_c0_g1, TRINITY_DN11977_c0_g1, TRINITY_DN12032_c0_g1, TRINITY_DN13257_c0_g1, TRINITY_DN13275_c0_g1, TRINITY_DN13300_c0_g1, TRINITY_DN13395_c0_g1, TRINITY_DN13407_c0_g1, TRINITY_DN13480_c0_g1, TRINITY_DN13488_c0_g1, TRINITY_DN13606_c1_g1, TRINITY_DN13613_c0_g1, TRINITY_DN13793_c0_g1, TRINITY_DN13903_c0_g1, TRINITY_…
Y_DN25597_c1_g1, TRINITY_DN25597_c2_g1, TRINITY_DN25601_c3_g1, TRINITY_DN25614_c0_g1, TRINITY_DN25615_c2_g1, TRINITY_DN25616_c0_g1, TRINITY_DN25619_c2_g1, TRINITY_DN25622_c1_g1, TRINITY_DN25631_c3_g6, TRINITY_DN25635_c0_g1, TRINITY_DN25655_c1_g1, TRINITY_DN25662_c0_g1, TRINITY_DN25667_c0_g1, TRINITY_DN25667_c0_g2, TRINITY_DN25667_c0_g3, TRINITY_DN25667_c0_g4, TRINITY_DN25673_c1_g3, TRINITY_DN2567…
GO:0016614	0.0434121	0.969795	48	274	oxidoreductase activity, acting on CH-OH group of donors	MF	0.777205	MF oxidoreductase activity, acting on CH-OH group of donors	TRINITY_DN14565_c0_g1, TRINITY_DN15707_c0_g1, TRINITY_DN17100_c0_g1, TRINITY_DN17222_c0_g1, TRINITY_DN17818_c0_g1, TRINITY_DN17870_c0_g1, TRINITY_DN19099_c0_g1, TRINITY_DN19731_c3_g1, TRINITY_DN19859_c0_g3, TRINITY_DN20004_c2_g2, TRINITY_DN20233_c0_g1, TRINITY_DN20644_c0_g1, TRINITY_DN20750_c0_g1, TRINITY_DN20750_c0_g2, TRINITY_DN20841_c2_g3, TRINITY_DN21054_c3_g1, TRINITY_DN21151_c0_g1, TRINITY_…
GO:0000427	0.0435232	0.99478	3	6	plastid-encoded plastid RNA polymerase complex	CC	0.778049	CC plastid-encoded plastid RNA polymerase complex	TRINITY_DN17029_c0_g1, TRINITY_DN19611_c0_g1, TRINITY_DN24227_c0_g1
GO:0051193	0.0440081	0.985343	7	27	regulation of cofactor metabolic process	BP	0.785564	BP regulation of cofactor metabolic process	TRINITY_DN18125_c0_g1, TRINITY_DN18125_c0_g4, TRINITY_DN22087_c2_g1, TRINITY_DN22980_c0_g1, TRINITY_DN24332_c0_g4, TRINITY_DN24613_c2_g1, TRINITY_DN25562_c0_g1
GO:0048871	0.0444761	0.994112	3	7	multicellular organismal homeostasis	BP	0.792755	BP multicellular organismal homeostasis	TRINITY_DN20172_c0_g1, TRINITY_DN20172_c0_g2, TRINITY_DN22812_c0_g1
GO:0001944	0.0445947	0.986817	6	21	vasculature development	BP	0.793707	BP vasculature development	TRINITY_DN18723_c0_g2, TRINITY_DN19986_c1_g3, TRINITY_DN23658_c0_g1, TRINITY_DN24223_c0_g1, TRINITY_DN26653_c4_g2, TRINITY_DN26731_c4_g1
GO:0040009	0.0448521	0.994041	3	7	regulation of growth rate	BP	0.795608	BP regulation of growth rate	TRINITY_DN18399_c0_g4, TRINITY_DN18399_c0_g5, TRINITY_DN22999_c0_g1
GO:0016160	0.044864	0.990736	4	13	amylase activity	MF	0.795608	MF amylase activity	TRINITY_DN19011_c0_g1, TRINITY_DN20008_c0_g1, TRINITY_DN22627_c1_g2, TRINITY_DN23075_c0_g1
GO:0070370	0.0448975	0.991156	4	11	cellular heat acclimation	BP	0.795608	BP cellular heat acclimation	TRINITY_DN18723_c0_g2, TRINITY_DN19986_c1_g3, TRINITY_DN24576_c1_g2, TRINITY_DN26731_c4_g1
GO:0046777	0.0450048	0.971161	32	189	protein autophosphorylation	BP	0.796349	BP protein autophosphorylation	TRINITY_DN16261_c0_g1, TRINITY_DN20438_c0_g1, TRINITY_DN20969_c0_g1, TRINITY_DN21335_c0_g2, TRINITY_DN22290_c1_g9, TRINITY_DN22305_c1_g1, TRINITY_DN22305_c1_g3, TRINITY_DN22305_c1_g6, TRINITY_DN22305_c1_g9, TRINITY_DN22378_c0_g1, TRINITY_DN22987_c1_g2, TRINITY_DN23952_c0_g2, TRINITY_DN24223_c0_g1, TRINITY_DN24355_c0_g1, TRINITY_DN24479_c0_g1, TRINITY_DN24498_c1_g2, TRINITY_DN24825_c0_g3, TRINITY_…
GO:2000038	0.0453727	0.988706	5	15	regulation of stomatal complex development	BP	0.801693	BP regulation of stomatal complex development	TRINITY_DN17505_c0_g1, TRINITY_DN19807_c0_g3, TRINITY_DN26123_c1_g1, TRINITY_DN26368_c1_g1, TRINITY_DN26368_c1_g5
GO:0043401	0.0462048	0.976737	15	70	steroid hormone mediated signaling pathway	BP	0.814822	BP steroid hormone mediated signaling pathway	TRINITY_DN13468_c0_g1, TRINITY_DN17366_c0_g1, TRINITY_DN19311_c0_g1, TRINITY_DN21747_c0_g1, TRINITY_DN22087_c2_g1, TRINITY_DN22305_c1_g1, TRINITY_DN22305_c1_g3, TRINITY_DN22305_c1_g6, TRINITY_DN22305_c1_g9, TRINITY_DN22378_c0_g1, TRINITY_DN22682_c2_g5, TRINITY_DN22941_c0_g2, TRINITY_DN23658_c0_g1, TRINITY_DN25014_c1_g7, TRINITY_DN26455_c1_g2
GO:0010945	0.0462496	0.997809	2	3	CoA pyrophosphatase activity	MF	0.814822	MF CoA pyrophosphatase activity	TRINITY_DN18871_c1_g1, TRINITY_DN20903_c0_g1
GO:0009926	0.0463925	0.977155	14	69	auxin polar transport	BP	0.81616	BP auxin polar transport	TRINITY_DN15721_c0_g1, TRINITY_DN15994_c0_g1, TRINITY_DN18943_c0_g1, TRINITY_DN20501_c0_g1, TRINITY_DN21122_c4_g2, TRINITY_DN21654_c1_g2, TRINITY_DN22417_c1_g2, TRINITY_DN23045_c3_g4, TRINITY_DN23092_c0_g4, TRINITY_DN23244_c1_g1, TRINITY_DN24554_c2_g1, TRINITY_DN25667_c0_g1, TRINITY_DN25667_c0_g2, TRINITY_DN25667_c0_g3
GO:0007597	0.0465862	0.997783	2	3	blood coagulation, intrinsic pathway	BP	0.818385	BP blood coagulation, intrinsic pathway	TRINITY_DN20172_c0_g1, TRINITY_DN20172_c0_g2
GO:0018685	0.0469418	0.997757	2	3	alkane 1-monooxygenase activity	MF	0.823443	MF alkane 1-monooxygenase activity	TRINITY_DN25025_c5_g4, TRINITY_DN25073_c0_g1
GO:0090333	0.0474913	0.987674	5	17	regulation of stomatal closure	BP	0.831883	BP regulation of stomatal closure	TRINITY_DN15020_c0_g1, TRINITY_DN21654_c1_g2, TRINITY_DN22475_c1_g1, TRINITY_DN23045_c3_g4, TRINITY_DN25802_c1_g4
GO:0002833	0.0476578	0.98231	8	33	positive regulation of response to biotic stimulus	BP	0.8336	BP positive regulation of response to biotic stimulus	TRINITY_DN20641_c0_g1, TRINITY_DN21350_c0_g1, TRINITY_DN21435_c0_g1, TRINITY_DN22290_c1_g9, TRINITY_DN24479_c0_g1, TRINITY_DN25231_c0_g1, TRINITY_DN25959_c1_g1, TRINITY_DN26273_c0_g1
GO:0052592	0.047798	0.997692	2	3	oxidoreductase activity, acting on CH or CH2 groups, with an iron-sulfur protein as acceptor	MF	0.834854	MF oxidoreductase activity, acting on CH or CH2 groups, with an iron-sulfur protein as acceptor	TRINITY_DN20528_c0_g1, TRINITY_DN23494_c0_g1
GO:0030026	0.0480075	0.990329	4	11	cellular manganese ion homeostasis	BP	0.837311	BP cellular manganese ion homeostasis	TRINITY_DN21844_c0_g1, TRINITY_DN22580_c0_g1, TRINITY_DN24078_c0_g1, TRINITY_DN24636_c2_g1
GO:0036294	0.0481785	0.9878	5	15	cellular response to decreased oxygen levels	BP	0.837893	BP cellular response to decreased oxygen levels	TRINITY_DN17716_c0_g1, TRINITY_DN18438_c0_g4, TRINITY_DN19173_c0_g1, TRINITY_DN19561_c1_g2, TRINITY_DN22950_c0_g1
GO:0071453	0.0481785	0.9878	5	15	cellular response to oxygen levels	BP	0.837893	BP cellular response to oxygen levels	TRINITY_DN17716_c0_g1, TRINITY_DN18438_c0_g4, TRINITY_DN19173_c0_g1, TRINITY_DN19561_c1_g2, TRINITY_DN22950_c0_g1
GO:0004176	0.0485341	0.984928	6	25	ATP-dependent peptidase activity	MF	0.842873	MF ATP-dependent peptidase activity	TRINITY_DN21967_c0_g2, TRINITY_DN22399_c2_g2, TRINITY_DN22684_c1_g3, TRINITY_DN22879_c5_g1, TRINITY_DN24613_c2_g1, TRINITY_DN25017_c0_g1
GO:0009738	0.0486889	0.968858	31	177	abscisic acid-activated signaling pathway	BP	0.844357	BP abscisic acid-activated signaling pathway	TRINITY_DN14861_c0_g1, TRINITY_DN15331_c0_g1, TRINITY_DN16953_c0_g1, TRINITY_DN16953_c0_g2, TRINITY_DN17298_c0_g1, TRINITY_DN21335_c0_g2, TRINITY_DN21435_c0_g1, TRINITY_DN22305_c1_g1, TRINITY_DN22305_c1_g3, TRINITY_DN22305_c1_g6, TRINITY_DN22305_c1_g9, TRINITY_DN22378_c0_g1, TRINITY_DN22512_c0_g1, TRINITY_DN22874_c0_g1, TRINITY_DN22950_c0_g1, TRINITY_DN22962_c1_g1, TRINITY_DN22987_c1_g2, TRINITY_…
GO:0045263	0.0487909	0.989856	4	12	proton-transporting ATP synthase complex, coupling factor F(o)	CC	0.844923	CC proton-transporting ATP synthase complex, coupling factor F(o)	TRINITY_DN22393_c0_g1, TRINITY_DN22648_c2_g4, TRINITY_DN23581_c3_g3, TRINITY_DN26599_c2_g2
GO:0019676	0.0490579	0.996656	2	4	ammonia assimilation cycle	BP	0.848339	BP ammonia assimilation cycle	TRINITY_DN23095_c0_g2, TRINITY_DN25373_c1_g1
GO:0060089	0.0496892	0.96472	50	315	molecular transducer activity	MF	0.858037	MF molecular transducer activity	TRINITY_DN17464_c0_g1, TRINITY_DN17901_c0_g1, TRINITY_DN18723_c0_g2, TRINITY_DN19029_c0_g1, TRINITY_DN19311_c0_g1, TRINITY_DN19986_c1_g3, TRINITY_DN20363_c1_g2, TRINITY_DN20438_c0_g1, TRINITY_DN20956_c0_g1, TRINITY_DN21210_c1_g1, TRINITY_DN21335_c0_g2, TRINITY_DN21544_c0_g1, TRINITY_DN21820_c1_g4, TRINITY_DN21907_c2_g1, TRINITY_DN22290_c1_g3, TRINITY_DN22464_c1_g3, TRINITY_DN22593_c1_g1, TRINITY_…
GO:0043436	0.0497698	0.958742	163	1092	oxoacid metabolic process	BP	0.858211	BP oxoacid metabolic process	TRINITY_DN13300_c0_g1, TRINITY_DN13407_c0_g1, TRINITY_DN13613_c0_g1, TRINITY_DN13793_c0_g1, TRINITY_DN13940_c0_g1, TRINITY_DN14245_c0_g1, TRINITY_DN15537_c0_g1, TRINITY_DN15639_c0_g1, TRINITY_DN15707_c0_g1, TRINITY_DN15887_c0_g1, TRINITY_DN15896_c0_g1, TRINITY_DN16007_c0_g1, TRINITY_DN16458_c0_g1, TRINITY_DN17094_c0_g1, TRINITY_DN17469_c0_g1, TRINITY_DN17518_c0_g1, TRINITY_DN17712_c0_g1, TRINITY_…
