# Supplementary material for: Sequencing and De Novo Assembly of the Toxicodendron radicans (Poison Ivy) Transcriptome
Source: Genes (Basel). 2017 Nov 10;8(11):317. doi: 10.3390/genes8110317 (PMC5704230; doi:10.3390/genes8110317)
Supplement: Supplementary file 1 [file genes-08-00317-s001.zip › Table_S2.xlsx]

## Sheet: Table S2
Table S2	GO terms enriched in root vs leaf tissue
category	over_represented_Pvalue	under_represented_Pvalue	numDEInCat	numInCat	term	ontology	over_represented_FDR	go_term	gene_ids
GO:0016491	1.69647e-13	1	125	1278	oxidoreductase activity	MF	2.06529e-09	MF oxidoreductase activity	TRINITY_DN13483_c0_g1, TRINITY_DN13656_c0_g1, TRINITY_DN14302_c0_g1, TRINITY_DN14918_c0_g1, TRINITY_DN15183_c0_g1, TRINITY_DN15211_c0_g1, TRINITY_DN15252_c0_g1, TRINITY_DN15714_c0_g1, TRINITY_DN15893_c0_g1, TRINITY_DN16171_c0_g1, TRINITY_DN16426_c0_g1, TRINITY_DN16587_c0_g1, TRINITY_DN16675_c0_g1, TRINITY_DN17395_c0_g1, TRINITY_DN17781_c0_g1, TRINITY_DN17881_c0_g1, TRINITY_DN18339_c0_g1, TRINITY_…
GO:0055114	2.86931e-11	1	103	1048	oxidation-reduction process	BP	1.74655e-07	BP oxidation-reduction process	TRINITY_DN13483_c0_g1, TRINITY_DN13656_c0_g1, TRINITY_DN14302_c0_g1, TRINITY_DN14918_c0_g1, TRINITY_DN15211_c0_g1, TRINITY_DN15714_c0_g1, TRINITY_DN15893_c0_g1, TRINITY_DN16171_c0_g1, TRINITY_DN16369_c0_g1, TRINITY_DN16426_c0_g1, TRINITY_DN16587_c0_g1, TRINITY_DN16675_c0_g1, TRINITY_DN16887_c0_g1, TRINITY_DN17395_c0_g1, TRINITY_DN17781_c0_g1, TRINITY_DN17881_c0_g1, TRINITY_DN18339_c0_g1, TRINITY_…
GO:0044712	1.67936e-10	1	70	638	single-organism catabolic process	BP	6.81483e-07	BP single-organism catabolic process	TRINITY_DN13483_c0_g1, TRINITY_DN14918_c0_g1, TRINITY_DN15714_c0_g1, TRINITY_DN15810_c0_g1, TRINITY_DN15931_c0_g1, TRINITY_DN16587_c0_g1, TRINITY_DN16882_c0_g1, TRINITY_DN17775_c0_g1, TRINITY_DN17781_c0_g1, TRINITY_DN17961_c0_g1, TRINITY_DN18468_c0_g3, TRINITY_DN18873_c0_g1, TRINITY_DN19141_c0_g1, TRINITY_DN19635_c0_g1, TRINITY_DN19667_c2_g1, TRINITY_DN19726_c0_g1, TRINITY_DN19979_c0_g2, TRINITY_…
GO:0005576	1.48638e-09	1	75	743	extracellular region	CC	4.52379e-06	CC extracellular region	TRINITY_DN13656_c0_g1, TRINITY_DN14064_c0_g1, TRINITY_DN14642_c0_g1, TRINITY_DN14878_c0_g1, TRINITY_DN14918_c0_g1, TRINITY_DN15183_c0_g1, TRINITY_DN15536_c0_g1, TRINITY_DN15714_c0_g1, TRINITY_DN15931_c0_g1, TRINITY_DN16284_c0_g1, TRINITY_DN16412_c0_g1, TRINITY_DN16587_c0_g1, TRINITY_DN16772_c0_g1, TRINITY_DN17141_c0_g1, TRINITY_DN17322_c0_g1, TRINITY_DN17369_c0_g1, TRINITY_DN17775_c0_g1, TRINITY_…
GO:0006268	2.66741e-08	1	7	9	DNA unwinding involved in DNA replication	BP	6.4946e-05	BP DNA unwinding involved in DNA replication	TRINITY_DN17081_c0_g1, TRINITY_DN20787_c1_g2, TRINITY_DN23950_c1_g1, TRINITY_DN23950_c1_g2, TRINITY_DN23950_c1_g3, TRINITY_DN23973_c2_g1, TRINITY_DN24783_c3_g1
GO:0019748	3.47677e-08	1	38	293	secondary metabolic process	BP	7.05437e-05	BP secondary metabolic process	TRINITY_DN15714_c0_g1, TRINITY_DN15893_c0_g1, TRINITY_DN16127_c0_g1, TRINITY_DN16412_c0_g1, TRINITY_DN17095_c0_g1, TRINITY_DN17186_c0_g1, TRINITY_DN18030_c0_g1, TRINITY_DN19276_c0_g1, TRINITY_DN19667_c2_g1, TRINITY_DN19979_c0_g2, TRINITY_DN20243_c2_g3, TRINITY_DN20373_c1_g7, TRINITY_DN20481_c0_g1, TRINITY_DN20485_c0_g1, TRINITY_DN20623_c0_g1, TRINITY_DN21110_c0_g1, TRINITY_DN21146_c0_g1, TRINITY_…
GO:0042555	1.0596e-07	1	6	7	MCM complex	CC	0.00018428	CC MCM complex	TRINITY_DN17081_c0_g1, TRINITY_DN23950_c1_g1, TRINITY_DN23950_c1_g2, TRINITY_DN23950_c1_g3, TRINITY_DN23973_c2_g1, TRINITY_DN24783_c3_g1
GO:0020037	2.4714e-07	1	34	246	heme binding	MF	0.000376085	MF heme binding	TRINITY_DN14302_c0_g1, TRINITY_DN14918_c0_g1, TRINITY_DN15211_c0_g1, TRINITY_DN15714_c0_g1, TRINITY_DN16587_c0_g1, TRINITY_DN16675_c0_g1, TRINITY_DN17781_c0_g1, TRINITY_DN18468_c0_g3, TRINITY_DN19184_c0_g1, TRINITY_DN19276_c0_g1, TRINITY_DN19726_c0_g1, TRINITY_DN20243_c2_g3, TRINITY_DN20373_c1_g7, TRINITY_DN20385_c0_g2, TRINITY_DN20479_c5_g2, TRINITY_DN21011_c2_g1, TRINITY_DN21110_c0_g1, TRINITY_…
GO:0003777	3.37018e-07	1	14	52	microtubule motor activity	MF	0.000455874	MF microtubule motor activity	TRINITY_DN14117_c0_g1, TRINITY_DN20313_c2_g1, TRINITY_DN21418_c0_g2, TRINITY_DN21960_c0_g1, TRINITY_DN22285_c0_g1, TRINITY_DN22428_c2_g3, TRINITY_DN22559_c1_g4, TRINITY_DN22745_c0_g1, TRINITY_DN23058_c0_g3, TRINITY_DN23058_c0_g4, TRINITY_DN23242_c0_g2, TRINITY_DN23448_c0_g1, TRINITY_DN23849_c0_g1, TRINITY_DN25863_c0_g1
GO:0007018	4.23119e-07	1	15	61	microtubule-based movement	BP	0.000515105	BP microtubule-based movement	TRINITY_DN14117_c0_g1, TRINITY_DN20313_c2_g1, TRINITY_DN21418_c0_g2, TRINITY_DN21960_c0_g1, TRINITY_DN22285_c0_g1, TRINITY_DN22365_c0_g1, TRINITY_DN22428_c2_g3, TRINITY_DN22559_c1_g4, TRINITY_DN22745_c0_g1, TRINITY_DN23058_c0_g3, TRINITY_DN23058_c0_g4, TRINITY_DN23242_c0_g2, TRINITY_DN23448_c0_g1, TRINITY_DN23849_c0_g1, TRINITY_DN25863_c0_g1
GO:0042744	5.00821e-07	1	12	42	hydrogen peroxide catabolic process	BP	0.000554273	BP hydrogen peroxide catabolic process	TRINITY_DN14918_c0_g1, TRINITY_DN15714_c0_g1, TRINITY_DN16587_c0_g1, TRINITY_DN17781_c0_g1, TRINITY_DN18468_c0_g3, TRINITY_DN19726_c0_g1, TRINITY_DN20479_c5_g2, TRINITY_DN21011_c2_g1, TRINITY_DN23328_c0_g1, TRINITY_DN23454_c3_g2, TRINITY_DN25922_c0_g2, TRINITY_DN26360_c1_g2
GO:0031225	5.68891e-07	1	24	156	anchored component of membrane	CC	0.00057714	CC anchored component of membrane	TRINITY_DN15119_c0_g1, TRINITY_DN17705_c0_g1, TRINITY_DN19959_c0_g1, TRINITY_DN20499_c0_g1, TRINITY_DN21024_c0_g1, TRINITY_DN21025_c0_g1, TRINITY_DN21473_c0_g1, TRINITY_DN21869_c0_g2, TRINITY_DN22020_c0_g1, TRINITY_DN22096_c1_g1, TRINITY_DN22611_c0_g1, TRINITY_DN23081_c1_g1, TRINITY_DN23081_c1_g4, TRINITY_DN23081_c1_g5, TRINITY_DN23692_c2_g1, TRINITY_DN23935_c0_g1, TRINITY_DN24372_c1_g1, TRINITY_…
GO:0042743	8.96206e-07	1	13	52	hydrogen peroxide metabolic process	BP	0.000839262	BP hydrogen peroxide metabolic process	TRINITY_DN14918_c0_g1, TRINITY_DN15714_c0_g1, TRINITY_DN16587_c0_g1, TRINITY_DN17781_c0_g1, TRINITY_DN18468_c0_g3, TRINITY_DN19726_c0_g1, TRINITY_DN20479_c5_g2, TRINITY_DN21011_c2_g1, TRINITY_DN23328_c0_g1, TRINITY_DN23454_c3_g2, TRINITY_DN24392_c0_g5, TRINITY_DN25922_c0_g2, TRINITY_DN26360_c1_g2
GO:0070469	1.43408e-06	1	12	45	respiratory chain	CC	0.00124703	CC respiratory chain	TRINITY_DN20887_c1_g1, TRINITY_DN23100_c0_g1, TRINITY_DN24165_c1_g3, TRINITY_DN24229_c1_g7, TRINITY_DN24562_c0_g6, TRINITY_DN24792_c3_g1, TRINITY_DN24792_c3_g3, TRINITY_DN24996_c0_g1, TRINITY_DN24996_c0_g3, TRINITY_DN26341_c2_g4, TRINITY_DN26591_c2_g1, TRINITY_DN26798_c3_g3
GO:0032508	2.5818e-06	1	8	20	DNA duplex unwinding	BP	0.00209539	BP DNA duplex unwinding	TRINITY_DN17081_c0_g1, TRINITY_DN20787_c1_g2, TRINITY_DN23950_c1_g1, TRINITY_DN23950_c1_g2, TRINITY_DN23950_c1_g3, TRINITY_DN23973_c2_g1, TRINITY_DN24783_c3_g1, TRINITY_DN26245_c1_g3
GO:0005875	3.17497e-06	0.999999	16	79	microtubule associated complex	CC	0.00241575	CC microtubule associated complex	TRINITY_DN17798_c0_g1, TRINITY_DN20313_c2_g1, TRINITY_DN21418_c0_g2, TRINITY_DN21960_c0_g1, TRINITY_DN22285_c0_g1, TRINITY_DN22365_c0_g1, TRINITY_DN22428_c2_g3, TRINITY_DN22436_c1_g2, TRINITY_DN22559_c1_g4, TRINITY_DN22745_c0_g1, TRINITY_DN23058_c0_g3, TRINITY_DN23058_c0_g4, TRINITY_DN23242_c0_g2, TRINITY_DN23448_c0_g1, TRINITY_DN23849_c0_g1, TRINITY_DN25863_c0_g1
GO:0005871	4.01451e-06	0.999999	12	47	kinesin complex	CC	0.00287486	CC kinesin complex	TRINITY_DN20313_c2_g1, TRINITY_DN21418_c0_g2, TRINITY_DN21960_c0_g1, TRINITY_DN22285_c0_g1, TRINITY_DN22559_c1_g4, TRINITY_DN22745_c0_g1, TRINITY_DN23058_c0_g3, TRINITY_DN23058_c0_g4, TRINITY_DN23242_c0_g2, TRINITY_DN23448_c0_g1, TRINITY_DN23849_c0_g1, TRINITY_DN25863_c0_g1
GO:0004601	5.00162e-06	0.999999	14	69	peroxidase activity	MF	0.00338276	MF peroxidase activity	TRINITY_DN14918_c0_g1, TRINITY_DN15714_c0_g1, TRINITY_DN16587_c0_g1, TRINITY_DN17781_c0_g1, TRINITY_DN18468_c0_g3, TRINITY_DN19726_c0_g1, TRINITY_DN20479_c5_g2, TRINITY_DN21011_c2_g1, TRINITY_DN23328_c0_g1, TRINITY_DN23454_c3_g2, TRINITY_DN23706_c0_g1, TRINITY_DN23706_c0_g2, TRINITY_DN25922_c0_g2, TRINITY_DN26360_c1_g2
GO:0032392	5.92391e-06	1	8	22	DNA geometric change	BP	0.00379567	BP DNA geometric change	TRINITY_DN17081_c0_g1, TRINITY_DN20787_c1_g2, TRINITY_DN23950_c1_g1, TRINITY_DN23950_c1_g2, TRINITY_DN23950_c1_g3, TRINITY_DN23973_c2_g1, TRINITY_DN24783_c3_g1, TRINITY_DN26245_c1_g3
GO:0048878	6.64216e-06	0.999997	37	342	chemical homeostasis	BP	0.00395251	BP chemical homeostasis	TRINITY_DN14302_c0_g1, TRINITY_DN15853_c0_g1, TRINITY_DN16075_c0_g1, TRINITY_DN16133_c0_g1, TRINITY_DN16211_c0_g1, TRINITY_DN16848_c0_g1, TRINITY_DN17375_c0_g1, TRINITY_DN17454_c0_g1, TRINITY_DN19141_c0_g1, TRINITY_DN20195_c1_g2, TRINITY_DN20988_c1_g3, TRINITY_DN21032_c0_g2, TRINITY_DN21118_c0_g4, TRINITY_DN21310_c0_g1, TRINITY_DN21482_c1_g2, TRINITY_DN21484_c1_g1, TRINITY_DN21522_c0_g1, TRINITY_…
GO:0016684	7.09438e-06	0.999999	14	71	oxidoreductase activity, acting on peroxide as acceptor	MF	0.00395251	MF oxidoreductase activity, acting on peroxide as acceptor	TRINITY_DN14918_c0_g1, TRINITY_DN15714_c0_g1, TRINITY_DN16587_c0_g1, TRINITY_DN17781_c0_g1, TRINITY_DN18468_c0_g3, TRINITY_DN19726_c0_g1, TRINITY_DN20479_c5_g2, TRINITY_DN21011_c2_g1, TRINITY_DN23328_c0_g1, TRINITY_DN23454_c3_g2, TRINITY_DN23706_c0_g1, TRINITY_DN23706_c0_g2, TRINITY_DN25922_c0_g2, TRINITY_DN26360_c1_g2
GO:0003774	7.1427e-06	0.999999	15	73	motor activity	MF	0.00395251	MF motor activity	TRINITY_DN14117_c0_g1, TRINITY_DN20313_c2_g1, TRINITY_DN21418_c0_g2, TRINITY_DN21960_c0_g1, TRINITY_DN22285_c0_g1, TRINITY_DN22365_c0_g1, TRINITY_DN22428_c2_g3, TRINITY_DN22559_c1_g4, TRINITY_DN22745_c0_g1, TRINITY_DN23058_c0_g3, TRINITY_DN23058_c0_g4, TRINITY_DN23242_c0_g2, TRINITY_DN23448_c0_g1, TRINITY_DN23849_c0_g1, TRINITY_DN25863_c0_g1
GO:0046906	9.00153e-06	0.999997	34	281	tetrapyrrole binding	MF	0.00457925	MF tetrapyrrole binding	TRINITY_DN14302_c0_g1, TRINITY_DN14918_c0_g1, TRINITY_DN15211_c0_g1, TRINITY_DN15714_c0_g1, TRINITY_DN16587_c0_g1, TRINITY_DN16675_c0_g1, TRINITY_DN17781_c0_g1, TRINITY_DN18468_c0_g3, TRINITY_DN19184_c0_g1, TRINITY_DN19276_c0_g1, TRINITY_DN19726_c0_g1, TRINITY_DN20243_c2_g3, TRINITY_DN20373_c1_g7, TRINITY_DN20385_c0_g2, TRINITY_DN20479_c5_g2, TRINITY_DN21011_c2_g1, TRINITY_DN21110_c0_g1, TRINITY_…
GO:1902410	9.02759e-06	0.999999	12	48	mitotic cytokinetic process	BP	0.00457925	BP mitotic cytokinetic process	TRINITY_DN14117_c0_g1, TRINITY_DN16519_c0_g1, TRINITY_DN19104_c0_g1, TRINITY_DN20057_c0_g1, TRINITY_DN20540_c0_g2, TRINITY_DN20571_c2_g1, TRINITY_DN22436_c1_g2, TRINITY_DN22514_c3_g1, TRINITY_DN23448_c0_g1, TRINITY_DN23520_c0_g2, TRINITY_DN25863_c0_g1, TRINITY_DN26001_c1_g1
GO:0000347	1.50876e-05	0.999999	6	12	THO complex	CC	0.00734705	CC THO complex	TRINITY_DN17081_c0_g1, TRINITY_DN23950_c1_g1, TRINITY_DN23950_c1_g2, TRINITY_DN23950_c1_g3, TRINITY_DN23973_c2_g1, TRINITY_DN24783_c3_g1
GO:1903047	1.70098e-05	0.999994	30	245	mitotic cell cycle process	BP	0.00796449	BP mitotic cell cycle process	TRINITY_DN14117_c0_g1, TRINITY_DN16214_c0_g1, TRINITY_DN16519_c0_g1, TRINITY_DN17249_c0_g1, TRINITY_DN17792_c0_g1, TRINITY_DN17798_c0_g1, TRINITY_DN17863_c0_g1, TRINITY_DN18019_c0_g1, TRINITY_DN19104_c0_g1, TRINITY_DN20029_c0_g1, TRINITY_DN20057_c0_g1, TRINITY_DN20540_c0_g2, TRINITY_DN20571_c2_g1, TRINITY_DN20787_c1_g2, TRINITY_DN21418_c0_g2, TRINITY_DN21494_c0_g1, TRINITY_DN22198_c0_g1, TRINITY_…
GO:0071554	1.91908e-05	0.999992	40	396	cell wall organization or biogenesis	BP	0.00842748	BP cell wall organization or biogenesis	TRINITY_DN14064_c0_g1, TRINITY_DN14585_c0_g1, TRINITY_DN14878_c0_g1, TRINITY_DN14918_c0_g1, TRINITY_DN15807_c0_g1, TRINITY_DN16284_c0_g1, TRINITY_DN16620_c0_g1, TRINITY_DN16651_c0_g1, TRINITY_DN17584_c0_g1, TRINITY_DN18027_c0_g1, TRINITY_DN18213_c0_g1, TRINITY_DN18468_c0_g3, TRINITY_DN19089_c0_g1, TRINITY_DN19760_c0_g1, TRINITY_DN20269_c1_g1, TRINITY_DN20313_c2_g1, TRINITY_DN20388_c1_g1, TRINITY_…
GO:0006270	2.01978e-05	0.999998	7	18	DNA replication initiation	BP	0.00842748	BP DNA replication initiation	TRINITY_DN17081_c0_g1, TRINITY_DN23950_c1_g1, TRINITY_DN23950_c1_g2, TRINITY_DN23950_c1_g3, TRINITY_DN23973_c2_g1, TRINITY_DN24783_c3_g1, TRINITY_DN26245_c1_g3
GO:0000786	2.07676e-05	0.999997	10	38	nucleosome	CC	0.00842748	CC nucleosome	TRINITY_DN17093_c0_g1, TRINITY_DN17807_c0_g1, TRINITY_DN18072_c0_g1, TRINITY_DN23423_c0_g2, TRINITY_DN23836_c0_g1, TRINITY_DN23836_c1_g2, TRINITY_DN23836_c1_g3, TRINITY_DN23836_c1_g4, TRINITY_DN24034_c1_g2, TRINITY_DN24149_c0_g1
GO:1990104	2.07676e-05	0.999997	10	38	DNA bending complex	CC	0.00842748	CC DNA bending complex	TRINITY_DN17093_c0_g1, TRINITY_DN17807_c0_g1, TRINITY_DN18072_c0_g1, TRINITY_DN23423_c0_g2, TRINITY_DN23836_c0_g1, TRINITY_DN23836_c1_g2, TRINITY_DN23836_c1_g3, TRINITY_DN23836_c1_g4, TRINITY_DN24034_c1_g2, TRINITY_DN24149_c0_g1
GO:0009834	2.23564e-05	0.999997	10	41	secondary cell wall biogenesis	BP	0.008717	BP secondary cell wall biogenesis	TRINITY_DN14585_c0_g1, TRINITY_DN15807_c0_g1, TRINITY_DN16651_c0_g1, TRINITY_DN17584_c0_g1, TRINITY_DN20703_c0_g4, TRINITY_DN23081_c1_g1, TRINITY_DN23081_c1_g4, TRINITY_DN23081_c1_g5, TRINITY_DN25408_c0_g1, TRINITY_DN26227_c0_g3
GO:0044699	2.29131e-05	0.999983	432	7369	single-organism process	BP	0.008717	BP single-organism process	TRINITY_DN12548_c0_g1, TRINITY_DN12822_c0_g1, TRINITY_DN13213_c0_g1, TRINITY_DN13483_c0_g1, TRINITY_DN13590_c0_g1, TRINITY_DN13656_c0_g1, TRINITY_DN14117_c0_g1, TRINITY_DN14302_c0_g1, TRINITY_DN14585_c0_g1, TRINITY_DN14918_c0_g1, TRINITY_DN15109_c0_g1, TRINITY_DN15183_c0_g1, TRINITY_DN15211_c0_g1, TRINITY_DN15252_c0_g1, TRINITY_DN15371_c0_g1, TRINITY_DN15449_c0_g1, TRINITY_DN15513_c0_g1, TRINITY_…
GO:0032506	2.37414e-05	0.999996	12	53	cytokinetic process	BP	0.0087584	BP cytokinetic process	TRINITY_DN14117_c0_g1, TRINITY_DN16519_c0_g1, TRINITY_DN19104_c0_g1, TRINITY_DN20057_c0_g1, TRINITY_DN20540_c0_g2, TRINITY_DN20571_c2_g1, TRINITY_DN22436_c1_g2, TRINITY_DN22514_c3_g1, TRINITY_DN23448_c0_g1, TRINITY_DN23520_c0_g2, TRINITY_DN25863_c0_g1, TRINITY_DN26001_c1_g1
GO:0071669	2.65328e-05	0.999992	21	154	plant-type cell wall organization or biogenesis	BP	0.00950029	BP plant-type cell wall organization or biogenesis	TRINITY_DN14585_c0_g1, TRINITY_DN14918_c0_g1, TRINITY_DN15807_c0_g1, TRINITY_DN16620_c0_g1, TRINITY_DN16651_c0_g1, TRINITY_DN17584_c0_g1, TRINITY_DN18468_c0_g3, TRINITY_DN20388_c1_g1, TRINITY_DN20703_c0_g4, TRINITY_DN21996_c0_g1, TRINITY_DN22101_c0_g2, TRINITY_DN23081_c1_g1, TRINITY_DN23081_c1_g4, TRINITY_DN23081_c1_g5, TRINITY_DN23454_c3_g2, TRINITY_DN25246_c0_g1, TRINITY_DN25397_c0_g1, TRINITY_…
GO:0005618	3.15761e-05	0.999985	45	484	cell wall	CC	0.010678	CC cell wall	TRINITY_DN13656_c0_g1, TRINITY_DN14064_c0_g1, TRINITY_DN14642_c0_g1, TRINITY_DN14878_c0_g1, TRINITY_DN14918_c0_g1, TRINITY_DN15183_c0_g1, TRINITY_DN15536_c0_g1, TRINITY_DN15931_c0_g1, TRINITY_DN16284_c0_g1, TRINITY_DN17141_c0_g1, TRINITY_DN17369_c0_g1, TRINITY_DN18213_c0_g1, TRINITY_DN18468_c0_g3, TRINITY_DN18512_c0_g1, TRINITY_DN18636_c0_g1, TRINITY_DN18998_c0_g4, TRINITY_DN19089_c0_g1, TRINITY_…
GO:0030312	3.15761e-05	0.999985	45	484	external encapsulating structure	CC	0.010678	CC external encapsulating structure	TRINITY_DN13656_c0_g1, TRINITY_DN14064_c0_g1, TRINITY_DN14642_c0_g1, TRINITY_DN14878_c0_g1, TRINITY_DN14918_c0_g1, TRINITY_DN15183_c0_g1, TRINITY_DN15536_c0_g1, TRINITY_DN15931_c0_g1, TRINITY_DN16284_c0_g1, TRINITY_DN17141_c0_g1, TRINITY_DN17369_c0_g1, TRINITY_DN18213_c0_g1, TRINITY_DN18468_c0_g3, TRINITY_DN18512_c0_g1, TRINITY_DN18636_c0_g1, TRINITY_DN18998_c0_g4, TRINITY_DN19089_c0_g1, TRINITY_…
GO:0044815	3.48152e-05	0.999995	10	40	DNA packaging complex	CC	0.0114551	CC DNA packaging complex	TRINITY_DN17093_c0_g1, TRINITY_DN17807_c0_g1, TRINITY_DN18072_c0_g1, TRINITY_DN23423_c0_g2, TRINITY_DN23836_c0_g1, TRINITY_DN23836_c1_g2, TRINITY_DN23836_c1_g3, TRINITY_DN23836_c1_g4, TRINITY_DN24034_c1_g2, TRINITY_DN24149_c0_g1
GO:0009055	4.29702e-05	0.999987	20	132	electron carrier activity	MF	0.0137663	MF electron carrier activity	TRINITY_DN15252_c0_g1, TRINITY_DN16369_c0_g1, TRINITY_DN16887_c0_g1, TRINITY_DN19376_c0_g1, TRINITY_DN20431_c1_g2, TRINITY_DN20499_c0_g1, TRINITY_DN21025_c0_g1, TRINITY_DN22096_c1_g1, TRINITY_DN23148_c1_g6, TRINITY_DN23692_c2_g1, TRINITY_DN24372_c1_g1, TRINITY_DN24792_c3_g1, TRINITY_DN24792_c3_g3, TRINITY_DN24890_c1_g1, TRINITY_DN24968_c0_g1, TRINITY_DN25149_c2_g3, TRINITY_DN25156_c0_g3, TRINITY_…
GO:0044710	4.77442e-05	0.999966	240	3781	single-organism metabolic process	BP	0.0149035	BP single-organism metabolic process	TRINITY_DN13483_c0_g1, TRINITY_DN13656_c0_g1, TRINITY_DN14302_c0_g1, TRINITY_DN14585_c0_g1, TRINITY_DN14918_c0_g1, TRINITY_DN15183_c0_g1, TRINITY_DN15211_c0_g1, TRINITY_DN15252_c0_g1, TRINITY_DN15371_c0_g1, TRINITY_DN15449_c0_g1, TRINITY_DN15714_c0_g1, TRINITY_DN15807_c0_g1, TRINITY_DN15810_c0_g1, TRINITY_DN15893_c0_g1, TRINITY_DN15931_c0_g1, TRINITY_DN16127_c0_g1, TRINITY_DN16171_c0_g1, TRINITY_…
GO:0046658	5.22674e-05	0.999986	17	117	anchored component of plasma membrane	CC	0.0159076	CC anchored component of plasma membrane	TRINITY_DN17705_c0_g1, TRINITY_DN19959_c0_g1, TRINITY_DN20499_c0_g1, TRINITY_DN21024_c0_g1, TRINITY_DN21025_c0_g1, TRINITY_DN21473_c0_g1, TRINITY_DN21869_c0_g2, TRINITY_DN22020_c0_g1, TRINITY_DN22096_c1_g1, TRINITY_DN23692_c2_g1, TRINITY_DN23935_c0_g1, TRINITY_DN24372_c1_g1, TRINITY_DN24379_c0_g2, TRINITY_DN25502_c0_g1, TRINITY_DN25630_c0_g3, TRINITY_DN26605_c4_g5, TRINITY_DN26632_c4_g3
GO:0006928	6.4327e-05	0.999982	17	110	cellular component movement	BP	0.0184443	BP cellular component movement	TRINITY_DN14117_c0_g1, TRINITY_DN15252_c0_g1, TRINITY_DN20313_c2_g1, TRINITY_DN21418_c0_g2, TRINITY_DN21960_c0_g1, TRINITY_DN22285_c0_g1, TRINITY_DN22365_c0_g1, TRINITY_DN22428_c2_g3, TRINITY_DN22559_c1_g4, TRINITY_DN22745_c0_g1, TRINITY_DN23058_c0_g3, TRINITY_DN23058_c0_g4, TRINITY_DN23242_c0_g2, TRINITY_DN23448_c0_g1, TRINITY_DN23849_c0_g1, TRINITY_DN25863_c0_g1, TRINITY_DN26044_c0_g1
GO:0008137	6.51475e-05	0.99999	10	36	NADH dehydrogenase (ubiquinone) activity	MF	0.0184443	MF NADH dehydrogenase (ubiquinone) activity	TRINITY_DN20887_c1_g1, TRINITY_DN23100_c0_g1, TRINITY_DN24165_c1_g3, TRINITY_DN24229_c1_g7, TRINITY_DN24562_c0_g6, TRINITY_DN24996_c0_g1, TRINITY_DN24996_c0_g3, TRINITY_DN26341_c2_g4, TRINITY_DN26591_c2_g1, TRINITY_DN26798_c3_g3
GO:0050136	6.51475e-05	0.99999	10	36	NADH dehydrogenase (quinone) activity	MF	0.0184443	MF NADH dehydrogenase (quinone) activity	TRINITY_DN20887_c1_g1, TRINITY_DN23100_c0_g1, TRINITY_DN24165_c1_g3, TRINITY_DN24229_c1_g7, TRINITY_DN24562_c0_g6, TRINITY_DN24996_c0_g1, TRINITY_DN24996_c0_g3, TRINITY_DN26341_c2_g4, TRINITY_DN26591_c2_g1, TRINITY_DN26798_c3_g3
GO:0055082	6.67177e-05	0.999978	21	166	cellular chemical homeostasis	BP	0.0184596	BP cellular chemical homeostasis	TRINITY_DN15853_c0_g1, TRINITY_DN16075_c0_g1, TRINITY_DN16133_c0_g1, TRINITY_DN16211_c0_g1, TRINITY_DN17375_c0_g1, TRINITY_DN17454_c0_g1, TRINITY_DN19141_c0_g1, TRINITY_DN20195_c1_g2, TRINITY_DN20988_c1_g3, TRINITY_DN21484_c1_g1, TRINITY_DN22222_c3_g1, TRINITY_DN22238_c0_g2, TRINITY_DN22540_c0_g2, TRINITY_DN22936_c2_g1, TRINITY_DN23056_c0_g1, TRINITY_DN24549_c1_g1, TRINITY_DN25165_c1_g4, TRINITY_…
GO:0016655	8.87648e-05	0.999982	12	56	oxidoreductase activity, acting on NAD(P)H, quinone or similar compound as acceptor	MF	0.0240138	MF oxidoreductase activity, acting on NAD(P)H, quinone or similar compound as acceptor	TRINITY_DN18339_c0_g1, TRINITY_DN20887_c1_g1, TRINITY_DN23100_c0_g1, TRINITY_DN23234_c0_g3, TRINITY_DN24165_c1_g3, TRINITY_DN24229_c1_g7, TRINITY_DN24562_c0_g6, TRINITY_DN24996_c0_g1, TRINITY_DN24996_c0_g3, TRINITY_DN26341_c2_g4, TRINITY_DN26591_c2_g1, TRINITY_DN26798_c3_g3
GO:0031226	0.000106445	0.999952	35	359	intrinsic component of plasma membrane	CC	0.028171	CC intrinsic component of plasma membrane	TRINITY_DN16205_c0_g1, TRINITY_DN16211_c0_g1, TRINITY_DN17375_c0_g1, TRINITY_DN17705_c0_g1, TRINITY_DN19026_c0_g1, TRINITY_DN19959_c0_g1, TRINITY_DN20195_c1_g2, TRINITY_DN20499_c0_g1, TRINITY_DN20889_c0_g1, TRINITY_DN21024_c0_g1, TRINITY_DN21025_c0_g1, TRINITY_DN21473_c0_g1, TRINITY_DN21522_c0_g1, TRINITY_DN21869_c0_g2, TRINITY_DN22020_c0_g1, TRINITY_DN22096_c1_g1, TRINITY_DN22104_c1_g1, TRINITY_…
GO:0032993	0.000117269	0.999977	11	55	protein-DNA complex	CC	0.0300733	CC protein-DNA complex	TRINITY_DN17093_c0_g1, TRINITY_DN17807_c0_g1, TRINITY_DN18072_c0_g1, TRINITY_DN23423_c0_g2, TRINITY_DN23836_c0_g1, TRINITY_DN23836_c1_g2, TRINITY_DN23836_c1_g3, TRINITY_DN23836_c1_g4, TRINITY_DN24034_c1_g2, TRINITY_DN24149_c0_g1, TRINITY_DN26245_c1_g3
GO:0007067	0.000118574	0.999967	16	112	mitotic nuclear division	BP	0.0300733	BP mitotic nuclear division	TRINITY_DN16214_c0_g1, TRINITY_DN17249_c0_g1, TRINITY_DN17792_c0_g1, TRINITY_DN17798_c0_g1, TRINITY_DN17863_c0_g1, TRINITY_DN18019_c0_g1, TRINITY_DN20571_c2_g1, TRINITY_DN21418_c0_g2, TRINITY_DN21494_c0_g1, TRINITY_DN22198_c0_g1, TRINITY_DN23211_c0_g1, TRINITY_DN24745_c0_g1, TRINITY_DN25218_c1_g2, TRINITY_DN25795_c0_g2, TRINITY_DN26001_c1_g1, TRINITY_DN26044_c0_g1
GO:0006811	0.000150866	0.999919	53	631	ion transport	BP	0.0373153	BP ion transport	TRINITY_DN15853_c0_g1, TRINITY_DN16075_c0_g1, TRINITY_DN16133_c0_g1, TRINITY_DN16211_c0_g1, TRINITY_DN16841_c0_g1, TRINITY_DN16848_c0_g1, TRINITY_DN17375_c0_g1, TRINITY_DN17454_c0_g1, TRINITY_DN17824_c0_g1, TRINITY_DN17975_c0_g1, TRINITY_DN19026_c0_g1, TRINITY_DN20138_c0_g1, TRINITY_DN20195_c1_g2, TRINITY_DN20476_c2_g6, TRINITY_DN20777_c0_g2, TRINITY_DN20889_c0_g1, TRINITY_DN20988_c1_g3, TRINITY_…
GO:0004553	0.000153258	0.999936	29	284	hydrolase activity, hydrolyzing O-glycosyl compounds	MF	0.0373153	MF hydrolase activity, hydrolyzing O-glycosyl compounds	TRINITY_DN14878_c0_g1, TRINITY_DN15619_c0_g1, TRINITY_DN15931_c0_g1, TRINITY_DN16284_c0_g1, TRINITY_DN16772_c0_g1, TRINITY_DN18998_c0_g4, TRINITY_DN19089_c0_g1, TRINITY_DN19210_c0_g1, TRINITY_DN19760_c0_g1, TRINITY_DN19959_c0_g1, TRINITY_DN20276_c0_g1, TRINITY_DN21396_c1_g1, TRINITY_DN21473_c0_g1, TRINITY_DN21551_c0_g4, TRINITY_DN22101_c0_g2, TRINITY_DN22160_c0_g1, TRINITY_DN22243_c0_g1, TRINITY_…
GO:0044550	0.000161515	0.99994	23	204	secondary metabolite biosynthetic process	BP	0.0381194	BP secondary metabolite biosynthetic process	TRINITY_DN15714_c0_g1, TRINITY_DN15893_c0_g1, TRINITY_DN16412_c0_g1, TRINITY_DN17186_c0_g1, TRINITY_DN18030_c0_g1, TRINITY_DN19276_c0_g1, TRINITY_DN20243_c2_g3, TRINITY_DN20373_c1_g7, TRINITY_DN20485_c0_g1, TRINITY_DN21110_c0_g1, TRINITY_DN22012_c0_g1, TRINITY_DN22392_c1_g3, TRINITY_DN24593_c0_g1, TRINITY_DN25077_c2_g2, TRINITY_DN25208_c3_g3, TRINITY_DN25401_c0_g1, TRINITY_DN25642_c0_g1, TRINITY_…
GO:0009698	0.000165367	0.99995	17	128	phenylpropanoid metabolic process	BP	0.0381194	BP phenylpropanoid metabolic process	TRINITY_DN15714_c0_g1, TRINITY_DN15893_c0_g1, TRINITY_DN16127_c0_g1, TRINITY_DN16412_c0_g1, TRINITY_DN17186_c0_g1, TRINITY_DN18030_c0_g1, TRINITY_DN19667_c2_g1, TRINITY_DN20485_c0_g1, TRINITY_DN22278_c0_g3, TRINITY_DN23371_c1_g2, TRINITY_DN24454_c0_g1, TRINITY_DN24593_c0_g1, TRINITY_DN25077_c2_g2, TRINITY_DN25208_c3_g3, TRINITY_DN25401_c0_g1, TRINITY_DN25754_c0_g1, TRINITY_DN26499_c2_g3
GO:0072593	0.000165954	0.999959	13	82	reactive oxygen species metabolic process	BP	0.0381194	BP reactive oxygen species metabolic process	TRINITY_DN14918_c0_g1, TRINITY_DN15714_c0_g1, TRINITY_DN16587_c0_g1, TRINITY_DN17781_c0_g1, TRINITY_DN18468_c0_g3, TRINITY_DN19726_c0_g1, TRINITY_DN20479_c5_g2, TRINITY_DN21011_c2_g1, TRINITY_DN23328_c0_g1, TRINITY_DN23454_c3_g2, TRINITY_DN24392_c0_g5, TRINITY_DN25922_c0_g2, TRINITY_DN26360_c1_g2
GO:0016798	0.00017071	0.999925	32	325	hydrolase activity, acting on glycosyl bonds	MF	0.0384857	MF hydrolase activity, acting on glycosyl bonds	TRINITY_DN14878_c0_g1, TRINITY_DN15619_c0_g1, TRINITY_DN15931_c0_g1, TRINITY_DN16284_c0_g1, TRINITY_DN16772_c0_g1, TRINITY_DN18998_c0_g4, TRINITY_DN19089_c0_g1, TRINITY_DN19210_c0_g1, TRINITY_DN19635_c0_g1, TRINITY_DN19760_c0_g1, TRINITY_DN19959_c0_g1, TRINITY_DN20276_c0_g1, TRINITY_DN21396_c1_g1, TRINITY_DN21473_c0_g1, TRINITY_DN21551_c0_g4, TRINITY_DN21589_c0_g1, TRINITY_DN22101_c0_g2, TRINITY_…
GO:0016209	0.00019009	0.999944	16	117	antioxidant activity	MF	0.0414003	MF antioxidant activity	TRINITY_DN14918_c0_g1, TRINITY_DN15183_c0_g1, TRINITY_DN15714_c0_g1, TRINITY_DN16587_c0_g1, TRINITY_DN17781_c0_g1, TRINITY_DN18468_c0_g3, TRINITY_DN18553_c0_g1, TRINITY_DN19726_c0_g1, TRINITY_DN20479_c5_g2, TRINITY_DN21011_c2_g1, TRINITY_DN23328_c0_g1, TRINITY_DN23454_c3_g2, TRINITY_DN23706_c0_g1, TRINITY_DN23706_c0_g2, TRINITY_DN25922_c0_g2, TRINITY_DN26360_c1_g2
GO:0005874	0.00019044	0.999927	24	206	microtubule	CC	0.0414003	CC microtubule	TRINITY_DN14117_c0_g1, TRINITY_DN17798_c0_g1, TRINITY_DN18019_c0_g1, TRINITY_DN19104_c0_g1, TRINITY_DN20029_c0_g1, TRINITY_DN20313_c2_g1, TRINITY_DN20571_c2_g1, TRINITY_DN21418_c0_g2, TRINITY_DN21960_c0_g1, TRINITY_DN22198_c0_g1, TRINITY_DN22285_c0_g1, TRINITY_DN22365_c0_g1, TRINITY_DN22428_c2_g3, TRINITY_DN22559_c1_g4, TRINITY_DN22745_c0_g1, TRINITY_DN23058_c0_g3, TRINITY_DN23058_c0_g4, TRINITY_…
GO:0003954	0.000197895	0.999963	10	42	NADH dehydrogenase activity	MF	0.0422662	MF NADH dehydrogenase activity	TRINITY_DN20887_c1_g1, TRINITY_DN23100_c0_g1, TRINITY_DN24165_c1_g3, TRINITY_DN24229_c1_g7, TRINITY_DN24562_c0_g6, TRINITY_DN24996_c0_g1, TRINITY_DN24996_c0_g3, TRINITY_DN26341_c2_g4, TRINITY_DN26591_c2_g1, TRINITY_DN26798_c3_g3
GO:0050801	0.000204447	0.999921	24	218	ion homeostasis	BP	0.0429127	BP ion homeostasis	TRINITY_DN15853_c0_g1, TRINITY_DN16075_c0_g1, TRINITY_DN16133_c0_g1, TRINITY_DN16848_c0_g1, TRINITY_DN17454_c0_g1, TRINITY_DN19141_c0_g1, TRINITY_DN20988_c1_g3, TRINITY_DN21032_c0_g2, TRINITY_DN21118_c0_g4, TRINITY_DN21482_c1_g2, TRINITY_DN21484_c1_g1, TRINITY_DN21522_c0_g1, TRINITY_DN21564_c0_g4, TRINITY_DN22238_c0_g2, TRINITY_DN22936_c2_g1, TRINITY_DN23056_c0_g1, TRINITY_DN23777_c1_g1, TRINITY_…
GO:0003824	0.000260899	0.999799	421	7335	catalytic activity	MF	0.0529795	MF catalytic activity	TRINITY_DN11524_c0_g1, TRINITY_DN12624_c0_g1, TRINITY_DN12737_c0_g1, TRINITY_DN13213_c0_g1, TRINITY_DN13483_c0_g1, TRINITY_DN13656_c0_g1, TRINITY_DN14117_c0_g1, TRINITY_DN14216_c0_g1, TRINITY_DN14302_c0_g1, TRINITY_DN14629_c0_g1, TRINITY_DN14878_c0_g1, TRINITY_DN14918_c0_g1, TRINITY_DN15077_c0_g1, TRINITY_DN15183_c0_g1, TRINITY_DN15211_c0_g1, TRINITY_DN15240_c0_g1, TRINITY_DN15252_c0_g1, TRINITY_…
GO:0044763	0.000261112	0.999801	330	5547	single-organism cellular process	BP	0.0529795	BP single-organism cellular process	TRINITY_DN12548_c0_g1, TRINITY_DN12822_c0_g1, TRINITY_DN13213_c0_g1, TRINITY_DN13483_c0_g1, TRINITY_DN13590_c0_g1, TRINITY_DN14117_c0_g1, TRINITY_DN14302_c0_g1, TRINITY_DN14585_c0_g1, TRINITY_DN14918_c0_g1, TRINITY_DN15109_c0_g1, TRINITY_DN15183_c0_g1, TRINITY_DN15252_c0_g1, TRINITY_DN15371_c0_g1, TRINITY_DN15449_c0_g1, TRINITY_DN15513_c0_g1, TRINITY_DN15714_c0_g1, TRINITY_DN15807_c0_g1, TRINITY_…
GO:0042546	0.000311035	0.9999	17	132	cell wall biogenesis	BP	0.0620744	BP cell wall biogenesis	TRINITY_DN14585_c0_g1, TRINITY_DN14878_c0_g1, TRINITY_DN15807_c0_g1, TRINITY_DN16284_c0_g1, TRINITY_DN16651_c0_g1, TRINITY_DN17584_c0_g1, TRINITY_DN19760_c0_g1, TRINITY_DN20703_c0_g4, TRINITY_DN22101_c0_g2, TRINITY_DN22973_c0_g2, TRINITY_DN23081_c1_g1, TRINITY_DN23081_c1_g4, TRINITY_DN23081_c1_g5, TRINITY_DN25246_c0_g1, TRINITY_DN25408_c0_g1, TRINITY_DN26115_c1_g2, TRINITY_DN26227_c0_g3
GO:0033597	0.000328645	0.999987	4	8	mitotic checkpoint complex	CC	0.0639302	CC mitotic checkpoint complex	TRINITY_DN21494_c0_g1, TRINITY_DN22198_c0_g1, TRINITY_DN23211_c0_g1, TRINITY_DN25795_c0_g2
GO:0009505	0.000330836	0.999881	20	173	plant-type cell wall	CC	0.0639302	CC plant-type cell wall	TRINITY_DN14642_c0_g1, TRINITY_DN14918_c0_g1, TRINITY_DN15536_c0_g1, TRINITY_DN15931_c0_g1, TRINITY_DN17369_c0_g1, TRINITY_DN18468_c0_g3, TRINITY_DN19171_c0_g1, TRINITY_DN20276_c0_g1, TRINITY_DN20388_c1_g1, TRINITY_DN20599_c1_g1, TRINITY_DN21098_c2_g3, TRINITY_DN22020_c0_g1, TRINITY_DN23454_c3_g2, TRINITY_DN23783_c1_g2, TRINITY_DN24470_c1_g1, TRINITY_DN25518_c1_g3, TRINITY_DN25630_c0_g3, TRINITY_…
GO:0044459	0.000342927	0.999824	42	479	plasma membrane part	CC	0.0652311	CC plasma membrane part	TRINITY_DN15109_c0_g1, TRINITY_DN16205_c0_g1, TRINITY_DN16211_c0_g1, TRINITY_DN17045_c0_g1, TRINITY_DN17375_c0_g1, TRINITY_DN17705_c0_g1, TRINITY_DN19026_c0_g1, TRINITY_DN19959_c0_g1, TRINITY_DN20195_c1_g2, TRINITY_DN20499_c0_g1, TRINITY_DN20733_c0_g1, TRINITY_DN20744_c0_g1, TRINITY_DN20889_c0_g1, TRINITY_DN21024_c0_g1, TRINITY_DN21025_c0_g1, TRINITY_DN21473_c0_g1, TRINITY_DN21522_c0_g1, TRINITY_…
GO:0016132	0.000436661	0.999952	6	21	brassinosteroid biosynthetic process	BP	0.0817833	BP brassinosteroid biosynthetic process	TRINITY_DN14302_c0_g1, TRINITY_DN16171_c0_g1, TRINITY_DN18531_c0_g2, TRINITY_DN22205_c0_g1, TRINITY_DN23659_c1_g1, TRINITY_DN25305_c4_g1
GO:0022402	0.000464661	0.999779	33	335	cell cycle process	BP	0.0857089	BP cell cycle process	TRINITY_DN14117_c0_g1, TRINITY_DN16214_c0_g1, TRINITY_DN16519_c0_g1, TRINITY_DN17249_c0_g1, TRINITY_DN17482_c0_g1, TRINITY_DN17792_c0_g1, TRINITY_DN17798_c0_g1, TRINITY_DN17863_c0_g1, TRINITY_DN18019_c0_g1, TRINITY_DN19104_c0_g1, TRINITY_DN20029_c0_g1, TRINITY_DN20057_c0_g1, TRINITY_DN20540_c0_g2, TRINITY_DN20571_c2_g1, TRINITY_DN20787_c1_g2, TRINITY_DN21418_c0_g2, TRINITY_DN21494_c0_g1, TRINITY_…
GO:0010410	0.000484093	0.999884	11	69	hemicellulose metabolic process	BP	0.0879604	BP hemicellulose metabolic process	TRINITY_DN14585_c0_g1, TRINITY_DN14878_c0_g1, TRINITY_DN15807_c0_g1, TRINITY_DN15931_c0_g1, TRINITY_DN16284_c0_g1, TRINITY_DN16620_c0_g1, TRINITY_DN17584_c0_g1, TRINITY_DN19760_c0_g1, TRINITY_DN22101_c0_g2, TRINITY_DN26115_c1_g2, TRINITY_DN26227_c0_g3
GO:0016143	0.000519987	0.999885	10	59	S-glycoside metabolic process	BP	0.089621	BP S-glycoside metabolic process	TRINITY_DN17095_c0_g1, TRINITY_DN20623_c0_g1, TRINITY_DN21110_c0_g1, TRINITY_DN22392_c1_g3, TRINITY_DN22731_c0_g1, TRINITY_DN23617_c0_g3, TRINITY_DN24522_c2_g1, TRINITY_DN24581_c0_g1, TRINITY_DN25715_c1_g1, TRINITY_DN25730_c0_g5
GO:0019757	0.000519987	0.999885	10	59	glycosinolate metabolic process	BP	0.089621	BP glycosinolate metabolic process	TRINITY_DN17095_c0_g1, TRINITY_DN20623_c0_g1, TRINITY_DN21110_c0_g1, TRINITY_DN22392_c1_g3, TRINITY_DN22731_c0_g1, TRINITY_DN23617_c0_g3, TRINITY_DN24522_c2_g1, TRINITY_DN24581_c0_g1, TRINITY_DN25715_c1_g1, TRINITY_DN25730_c0_g5
GO:0019760	0.000519987	0.999885	10	59	glucosinolate metabolic process	BP	0.089621	BP glucosinolate metabolic process	TRINITY_DN17095_c0_g1, TRINITY_DN20623_c0_g1, TRINITY_DN21110_c0_g1, TRINITY_DN22392_c1_g3, TRINITY_DN22731_c0_g1, TRINITY_DN23617_c0_g3, TRINITY_DN24522_c2_g1, TRINITY_DN24581_c0_g1, TRINITY_DN25715_c1_g1, TRINITY_DN25730_c0_g5
GO:0005544	0.000528312	0.99994	6	21	calcium-dependent phospholipid binding	MF	0.089621	MF calcium-dependent phospholipid binding	TRINITY_DN17045_c0_g1, TRINITY_DN20866_c2_g1, TRINITY_DN21572_c0_g1, TRINITY_DN22159_c1_g1, TRINITY_DN25600_c3_g1, TRINITY_DN26734_c2_g1
GO:0009099	0.00053004	0.999956	5	15	valine biosynthetic process	BP	0.089621	BP valine biosynthetic process	TRINITY_DN19427_c0_g1, TRINITY_DN21996_c0_g1, TRINITY_DN22440_c0_g1, TRINITY_DN23106_c0_g1, TRINITY_DN25397_c0_g1
GO:0004084	0.000569152	0.999972	4	9	branched-chain-amino-acid transaminase activity	MF	0.0933117	MF branched-chain-amino-acid transaminase activity	TRINITY_DN19427_c0_g1, TRINITY_DN21996_c0_g1, TRINITY_DN23106_c0_g1, TRINITY_DN25397_c0_g1
GO:0006532	0.000569152	0.999972	4	9	aspartate biosynthetic process	BP	0.0933117	BP aspartate biosynthetic process	TRINITY_DN19427_c0_g1, TRINITY_DN21996_c0_g1, TRINITY_DN23106_c0_g1, TRINITY_DN25397_c0_g1
GO:0000280	0.000574862	0.999804	17	135	nuclear division	BP	0.0933117	BP nuclear division	TRINITY_DN16214_c0_g1, TRINITY_DN17249_c0_g1, TRINITY_DN17792_c0_g1, TRINITY_DN17798_c0_g1, TRINITY_DN17863_c0_g1, TRINITY_DN18019_c0_g1, TRINITY_DN20571_c2_g1, TRINITY_DN21418_c0_g2, TRINITY_DN21494_c0_g1, TRINITY_DN22198_c0_g1, TRINITY_DN23211_c0_g1, TRINITY_DN24745_c0_g1, TRINITY_DN25218_c1_g2, TRINITY_DN25690_c0_g2, TRINITY_DN25795_c0_g2, TRINITY_DN26001_c1_g1, TRINITY_DN26044_c0_g1
GO:0009808	0.000595908	0.999853	11	71	lignin metabolic process	BP	0.0942491	BP lignin metabolic process	TRINITY_DN15714_c0_g1, TRINITY_DN17186_c0_g1, TRINITY_DN18030_c0_g1, TRINITY_DN19667_c2_g1, TRINITY_DN20485_c0_g1, TRINITY_DN22278_c0_g3, TRINITY_DN23371_c1_g2, TRINITY_DN25077_c2_g2, TRINITY_DN25401_c0_g1, TRINITY_DN25754_c0_g1, TRINITY_DN26499_c2_g3
GO:0022857	0.000596121	0.999635	69	921	transmembrane transporter activity	MF	0.0942491	MF transmembrane transporter activity	TRINITY_DN15804_c0_g1, TRINITY_DN16133_c0_g1, TRINITY_DN16205_c0_g1, TRINITY_DN16211_c0_g1, TRINITY_DN16841_c0_g1, TRINITY_DN16848_c0_g1, TRINITY_DN17375_c0_g1, TRINITY_DN17824_c0_g1, TRINITY_DN17975_c0_g1, TRINITY_DN19026_c0_g1, TRINITY_DN20138_c0_g1, TRINITY_DN20195_c1_g2, TRINITY_DN20431_c1_g2, TRINITY_DN20476_c2_g6, TRINITY_DN20777_c0_g2, TRINITY_DN20889_c0_g1, TRINITY_DN20988_c1_g3, TRINITY_…
GO:0006573	0.000662689	0.99992	6	23	valine metabolic process	BP	0.10343	BP valine metabolic process	TRINITY_DN13483_c0_g1, TRINITY_DN19427_c0_g1, TRINITY_DN21996_c0_g1, TRINITY_DN22440_c0_g1, TRINITY_DN23106_c0_g1, TRINITY_DN25397_c0_g1
GO:0045229	0.000675328	0.999671	33	362	external encapsulating structure organization	BP	0.104069	BP external encapsulating structure organization	TRINITY_DN14064_c0_g1, TRINITY_DN14878_c0_g1, TRINITY_DN14918_c0_g1, TRINITY_DN15807_c0_g1, TRINITY_DN16284_c0_g1, TRINITY_DN16620_c0_g1, TRINITY_DN17584_c0_g1, TRINITY_DN18213_c0_g1, TRINITY_DN18468_c0_g3, TRINITY_DN18691_c0_g1, TRINITY_DN19089_c0_g1, TRINITY_DN19760_c0_g1, TRINITY_DN19959_c0_g1, TRINITY_DN20313_c2_g1, TRINITY_DN20373_c1_g7, TRINITY_DN20388_c1_g1, TRINITY_DN20733_c0_g1, TRINITY_…
GO:0007017	0.000760657	0.999698	21	187	microtubule-based process	BP	0.115753	BP microtubule-based process	TRINITY_DN14117_c0_g1, TRINITY_DN17798_c0_g1, TRINITY_DN18019_c0_g1, TRINITY_DN19104_c0_g1, TRINITY_DN20313_c2_g1, TRINITY_DN20571_c2_g1, TRINITY_DN20744_c0_g1, TRINITY_DN21418_c0_g2, TRINITY_DN21960_c0_g1, TRINITY_DN22285_c0_g1, TRINITY_DN22365_c0_g1, TRINITY_DN22428_c2_g3, TRINITY_DN22559_c1_g4, TRINITY_DN22745_c0_g1, TRINITY_DN23058_c0_g3, TRINITY_DN23058_c0_g4, TRINITY_DN23242_c0_g2, TRINITY_…
GO:0098771	0.000775215	0.999691	21	198	NA	NA	0.116512	none	TRINITY_DN15853_c0_g1, TRINITY_DN16075_c0_g1, TRINITY_DN16133_c0_g1, TRINITY_DN17454_c0_g1, TRINITY_DN19141_c0_g1, TRINITY_DN20988_c1_g3, TRINITY_DN21032_c0_g2, TRINITY_DN21118_c0_g4, TRINITY_DN21484_c1_g1, TRINITY_DN21522_c0_g1, TRINITY_DN21564_c0_g4, TRINITY_DN22238_c0_g2, TRINITY_DN22936_c2_g1, TRINITY_DN23056_c0_g1, TRINITY_DN24215_c1_g6, TRINITY_DN24549_c1_g1, TRINITY_DN25239_c0_g1, TRINITY_…
GO:0009067	0.000802476	0.99983	9	52	aspartate family amino acid biosynthetic process	BP	0.117403	BP aspartate family amino acid biosynthetic process	TRINITY_DN19427_c0_g1, TRINITY_DN19580_c0_g1, TRINITY_DN19580_c0_g2, TRINITY_DN21996_c0_g1, TRINITY_DN22470_c0_g2, TRINITY_DN23106_c0_g1, TRINITY_DN25397_c0_g1, TRINITY_DN25723_c0_g1, TRINITY_DN25723_c0_g4
GO:0004190	0.000828268	0.999639	25	232	aspartic-type endopeptidase activity	MF	0.117403	MF aspartic-type endopeptidase activity	TRINITY_DN15536_c0_g1, TRINITY_DN17322_c0_g1, TRINITY_DN18038_c0_g1, TRINITY_DN22337_c1_g3, TRINITY_DN23100_c0_g1, TRINITY_DN23661_c0_g1, TRINITY_DN23783_c1_g2, TRINITY_DN24005_c0_g1, TRINITY_DN24312_c3_g1, TRINITY_DN24447_c1_g3, TRINITY_DN24995_c0_g6, TRINITY_DN24995_c0_g8, TRINITY_DN25189_c1_g1, TRINITY_DN25435_c0_g1, TRINITY_DN25578_c1_g3, TRINITY_DN26111_c0_g1, TRINITY_DN26287_c2_g1, TRINITY_…
GO:0070001	0.000828268	0.999639	25	232	aspartic-type peptidase activity	MF	0.117403	MF aspartic-type peptidase activity	TRINITY_DN15536_c0_g1, TRINITY_DN17322_c0_g1, TRINITY_DN18038_c0_g1, TRINITY_DN22337_c1_g3, TRINITY_DN23100_c0_g1, TRINITY_DN23661_c0_g1, TRINITY_DN23783_c1_g2, TRINITY_DN24005_c0_g1, TRINITY_DN24312_c3_g1, TRINITY_DN24447_c1_g3, TRINITY_DN24995_c0_g6, TRINITY_DN24995_c0_g8, TRINITY_DN25189_c1_g1, TRINITY_DN25435_c0_g1, TRINITY_DN25578_c1_g3, TRINITY_DN26111_c0_g1, TRINITY_DN26287_c2_g1, TRINITY_…
GO:0071103	0.000828361	0.999824	9	51	DNA conformation change	BP	0.117403	BP DNA conformation change	TRINITY_DN17081_c0_g1, TRINITY_DN20787_c1_g2, TRINITY_DN23581_c4_g1, TRINITY_DN23950_c1_g1, TRINITY_DN23950_c1_g2, TRINITY_DN23950_c1_g3, TRINITY_DN23973_c2_g1, TRINITY_DN24783_c3_g1, TRINITY_DN26245_c1_g3
GO:1901657	0.00082936	0.999625	27	272	glycosyl compound metabolic process	BP	0.117403	BP glycosyl compound metabolic process	TRINITY_DN15371_c0_g1, TRINITY_DN15810_c0_g1, TRINITY_DN17095_c0_g1, TRINITY_DN19635_c0_g1, TRINITY_DN20203_c2_g3, TRINITY_DN20623_c0_g1, TRINITY_DN21110_c0_g1, TRINITY_DN22238_c0_g2, TRINITY_DN22349_c3_g3, TRINITY_DN22392_c1_g3, TRINITY_DN22731_c0_g1, TRINITY_DN23258_c0_g2, TRINITY_DN23617_c0_g3, TRINITY_DN24038_c0_g4, TRINITY_DN24522_c2_g1, TRINITY_DN24581_c0_g1, TRINITY_DN25077_c2_g2, TRINITY_…
GO:0008017	0.000872866	0.999728	14	100	microtubule binding	MF	0.122141	MF microtubule binding	TRINITY_DN14117_c0_g1, TRINITY_DN19104_c0_g1, TRINITY_DN20571_c2_g1, TRINITY_DN21418_c0_g2, TRINITY_DN21960_c0_g1, TRINITY_DN22285_c0_g1, TRINITY_DN22559_c1_g4, TRINITY_DN22745_c0_g1, TRINITY_DN23058_c0_g3, TRINITY_DN23058_c0_g4, TRINITY_DN23242_c0_g2, TRINITY_DN23849_c0_g1, TRINITY_DN24209_c0_g1, TRINITY_DN25863_c0_g1
GO:0006082	0.000897497	0.999425	78	1103	organic acid metabolic process	BP	0.124161	BP organic acid metabolic process	TRINITY_DN13483_c0_g1, TRINITY_DN14302_c0_g1, TRINITY_DN15183_c0_g1, TRINITY_DN15449_c0_g1, TRINITY_DN17095_c0_g1, TRINITY_DN18512_c0_g1, TRINITY_DN18873_c0_g1, TRINITY_DN19235_c0_g1, TRINITY_DN19427_c0_g1, TRINITY_DN19580_c0_g1, TRINITY_DN19580_c0_g2, TRINITY_DN20138_c0_g1, TRINITY_DN20276_c0_g1, TRINITY_DN20373_c1_g7, TRINITY_DN20485_c0_g1, TRINITY_DN20623_c0_g1, TRINITY_DN20734_c0_g1, TRINITY_…
GO:0022891	0.000967347	0.999433	54	691	substrate-specific transmembrane transporter activity	MF	0.131632	MF substrate-specific transmembrane transporter activity	TRINITY_DN16133_c0_g1, TRINITY_DN16205_c0_g1, TRINITY_DN16211_c0_g1, TRINITY_DN16841_c0_g1, TRINITY_DN16848_c0_g1, TRINITY_DN17375_c0_g1, TRINITY_DN17824_c0_g1, TRINITY_DN17975_c0_g1, TRINITY_DN19026_c0_g1, TRINITY_DN20138_c0_g1, TRINITY_DN20195_c1_g2, TRINITY_DN20431_c1_g2, TRINITY_DN20476_c2_g6, TRINITY_DN20777_c0_g2, TRINITY_DN20889_c0_g1, TRINITY_DN20988_c1_g3, TRINITY_DN21077_c0_g1, TRINITY_…
GO:0034061	0.000973132	0.999588	23	201	DNA polymerase activity	MF	0.131632	MF DNA polymerase activity	TRINITY_DN12624_c0_g1, TRINITY_DN16732_c0_g1, TRINITY_DN18038_c0_g1, TRINITY_DN20887_c1_g1, TRINITY_DN23661_c0_g1, TRINITY_DN24074_c2_g1, TRINITY_DN24312_c3_g1, TRINITY_DN24995_c0_g6, TRINITY_DN24995_c0_g8, TRINITY_DN25189_c1_g1, TRINITY_DN25435_c0_g1, TRINITY_DN25578_c1_g3, TRINITY_DN26111_c0_g1, TRINITY_DN26287_c2_g1, TRINITY_DN26341_c2_g5, TRINITY_DN26408_c0_g2, TRINITY_DN26509_c3_g3, TRINITY_…
GO:0016614	0.00101573	0.999541	26	274	oxidoreductase activity, acting on CH-OH group of donors	MF	0.135885	MF oxidoreductase activity, acting on CH-OH group of donors	TRINITY_DN13483_c0_g1, TRINITY_DN13656_c0_g1, TRINITY_DN18691_c0_g1, TRINITY_DN19563_c0_g1, TRINITY_DN20004_c2_g3, TRINITY_DN20644_c1_g1, TRINITY_DN21181_c1_g2, TRINITY_DN21883_c4_g2, TRINITY_DN21928_c0_g1, TRINITY_DN22440_c0_g1, TRINITY_DN23716_c0_g1, TRINITY_DN23716_c0_g2, TRINITY_DN23846_c0_g1, TRINITY_DN23935_c0_g1, TRINITY_DN24170_c0_g1, TRINITY_DN24257_c0_g1, TRINITY_DN24257_c0_g3, TRINITY_…
GO:0009056	0.00103331	0.999311	92	1337	catabolic process	BP	0.136733	BP catabolic process	TRINITY_DN11524_c0_g1, TRINITY_DN13483_c0_g1, TRINITY_DN14878_c0_g1, TRINITY_DN14918_c0_g1, TRINITY_DN15536_c0_g1, TRINITY_DN15619_c0_g1, TRINITY_DN15714_c0_g1, TRINITY_DN15810_c0_g1, TRINITY_DN15931_c0_g1, TRINITY_DN16587_c0_g1, TRINITY_DN16772_c0_g1, TRINITY_DN16882_c0_g1, TRINITY_DN17775_c0_g1, TRINITY_DN17781_c0_g1, TRINITY_DN17961_c0_g1, TRINITY_DN18213_c0_g1, TRINITY_DN18468_c0_g3, TRINITY_…
GO:0043436	0.00105437	0.999323	77	1092	oxoacid metabolic process	BP	0.13802	BP oxoacid metabolic process	TRINITY_DN13483_c0_g1, TRINITY_DN14302_c0_g1, TRINITY_DN15183_c0_g1, TRINITY_DN15449_c0_g1, TRINITY_DN17095_c0_g1, TRINITY_DN18512_c0_g1, TRINITY_DN18873_c0_g1, TRINITY_DN19235_c0_g1, TRINITY_DN19427_c0_g1, TRINITY_DN19580_c0_g1, TRINITY_DN19580_c0_g2, TRINITY_DN20138_c0_g1, TRINITY_DN20276_c0_g1, TRINITY_DN20373_c1_g7, TRINITY_DN20485_c0_g1, TRINITY_DN20623_c0_g1, TRINITY_DN21110_c0_g1, TRINITY_…
GO:0033609	0.00137627	0.999904	4	11	oxalate metabolic process	BP	0.16996	BP oxalate metabolic process	TRINITY_DN15183_c0_g1, TRINITY_DN18512_c0_g1, TRINITY_DN25391_c0_g4, TRINITY_DN25857_c1_g2
GO:0005372	0.00140268	0.999799	6	26	water transmembrane transporter activity	MF	0.16996	MF water transmembrane transporter activity	TRINITY_DN16211_c0_g1, TRINITY_DN17375_c0_g1, TRINITY_DN20195_c1_g2, TRINITY_DN22222_c3_g1, TRINITY_DN25165_c1_g4, TRINITY_DN26575_c3_g2
GO:0015250	0.00140268	0.999799	6	26	water channel activity	MF	0.16996	MF water channel activity	TRINITY_DN16211_c0_g1, TRINITY_DN17375_c0_g1, TRINITY_DN20195_c1_g2, TRINITY_DN22222_c3_g1, TRINITY_DN25165_c1_g4, TRINITY_DN26575_c3_g2
GO:0015254	0.00140268	0.999799	6	26	glycerol channel activity	MF	0.16996	MF glycerol channel activity	TRINITY_DN16211_c0_g1, TRINITY_DN17375_c0_g1, TRINITY_DN20195_c1_g2, TRINITY_DN22222_c3_g1, TRINITY_DN25165_c1_g4, TRINITY_DN26575_c3_g2
GO:0004129	0.00141964	0.999856	5	14	cytochrome-c oxidase activity	MF	0.16996	MF cytochrome-c oxidase activity	TRINITY_DN20431_c1_g2, TRINITY_DN23148_c1_g6, TRINITY_DN24792_c3_g1, TRINITY_DN24792_c3_g3, TRINITY_DN25149_c2_g3
GO:0015002	0.00141964	0.999856	5	14	heme-copper terminal oxidase activity	MF	0.16996	MF heme-copper terminal oxidase activity	TRINITY_DN20431_c1_g2, TRINITY_DN23148_c1_g6, TRINITY_DN24792_c3_g1, TRINITY_DN24792_c3_g3, TRINITY_DN25149_c2_g3
GO:0016675	0.00141964	0.999856	5	14	oxidoreductase activity, acting on a heme group of donors	MF	0.16996	MF oxidoreductase activity, acting on a heme group of donors	TRINITY_DN20431_c1_g2, TRINITY_DN23148_c1_g6, TRINITY_DN24792_c3_g1, TRINITY_DN24792_c3_g3, TRINITY_DN25149_c2_g3
GO:0016676	0.00141964	0.999856	5	14	oxidoreductase activity, acting on a heme group of donors, oxygen as acceptor	MF	0.16996	MF oxidoreductase activity, acting on a heme group of donors, oxygen as acceptor	TRINITY_DN20431_c1_g2, TRINITY_DN23148_c1_g6, TRINITY_DN24792_c3_g1, TRINITY_DN24792_c3_g3, TRINITY_DN25149_c2_g3
GO:0044724	0.00142401	0.999529	14	114	single-organism carbohydrate catabolic process	BP	0.16996	BP single-organism carbohydrate catabolic process	TRINITY_DN15931_c0_g1, TRINITY_DN21272_c0_g4, TRINITY_DN21513_c1_g1, TRINITY_DN22006_c1_g1, TRINITY_DN22006_c1_g2, TRINITY_DN22160_c0_g1, TRINITY_DN22336_c0_g1, TRINITY_DN22758_c1_g1, TRINITY_DN23226_c1_g3, TRINITY_DN23777_c1_g1, TRINITY_DN24155_c1_g1, TRINITY_DN24176_c0_g2, TRINITY_DN25263_c0_g3, TRINITY_DN25314_c0_g1
GO:0006091	0.00146914	0.999344	24	223	generation of precursor metabolites and energy	BP	0.172254	BP generation of precursor metabolites and energy	TRINITY_DN19376_c0_g1, TRINITY_DN20431_c1_g2, TRINITY_DN20904_c0_g1, TRINITY_DN21272_c0_g4, TRINITY_DN22006_c1_g1, TRINITY_DN22006_c1_g2, TRINITY_DN22758_c1_g1, TRINITY_DN23148_c1_g6, TRINITY_DN23226_c1_g3, TRINITY_DN23777_c1_g1, TRINITY_DN24176_c0_g2, TRINITY_DN24562_c0_g6, TRINITY_DN24792_c3_g1, TRINITY_DN24792_c3_g3, TRINITY_DN24890_c1_g1, TRINITY_DN25149_c2_g3, TRINITY_DN25156_c0_g3, TRINITY_…
GO:0016129	0.00147153	0.999787	6	26	phytosteroid biosynthetic process	BP	0.172254	BP phytosteroid biosynthetic process	TRINITY_DN14302_c0_g1, TRINITY_DN16171_c0_g1, TRINITY_DN18531_c0_g2, TRINITY_DN22205_c0_g1, TRINITY_DN23659_c1_g1, TRINITY_DN25305_c4_g1
GO:0003964	0.00164472	0.999322	20	172	RNA-directed DNA polymerase activity	MF	0.188249	MF RNA-directed DNA polymerase activity	TRINITY_DN18038_c0_g1, TRINITY_DN20887_c1_g1, TRINITY_DN23661_c0_g1, TRINITY_DN24312_c3_g1, TRINITY_DN24995_c0_g6, TRINITY_DN24995_c0_g8, TRINITY_DN25189_c1_g1, TRINITY_DN25435_c0_g1, TRINITY_DN25578_c1_g3, TRINITY_DN26111_c0_g1, TRINITY_DN26287_c2_g1, TRINITY_DN26341_c2_g5, TRINITY_DN26408_c0_g2, TRINITY_DN26509_c3_g3, TRINITY_DN26563_c1_g1, TRINITY_DN26583_c1_g2, TRINITY_DN26736_c3_g2, TRINITY_…
GO:0006979	0.0016467	0.999193	29	328	response to oxidative stress	BP	0.188249	BP response to oxidative stress	TRINITY_DN14918_c0_g1, TRINITY_DN15714_c0_g1, TRINITY_DN16587_c0_g1, TRINITY_DN17186_c0_g1, TRINITY_DN17781_c0_g1, TRINITY_DN18030_c0_g1, TRINITY_DN18468_c0_g3, TRINITY_DN18725_c0_g1, TRINITY_DN19726_c0_g1, TRINITY_DN20267_c0_g1, TRINITY_DN20479_c5_g2, TRINITY_DN20485_c0_g1, TRINITY_DN20835_c1_g1, TRINITY_DN21011_c2_g1, TRINITY_DN21396_c1_g1, TRINITY_DN21548_c0_g1, TRINITY_DN22160_c0_g1, TRINITY_…
GO:0048046	0.00165456	0.999238	25	267	apoplast	CC	0.188249	CC apoplast	TRINITY_DN14878_c0_g1, TRINITY_DN15183_c0_g1, TRINITY_DN15536_c0_g1, TRINITY_DN15931_c0_g1, TRINITY_DN16284_c0_g1, TRINITY_DN16412_c0_g1, TRINITY_DN17369_c0_g1, TRINITY_DN18512_c0_g1, TRINITY_DN19667_c2_g1, TRINITY_DN19760_c0_g1, TRINITY_DN20636_c0_g1, TRINITY_DN21788_c1_g4, TRINITY_DN22101_c0_g2, TRINITY_DN22440_c0_g1, TRINITY_DN23120_c2_g1, TRINITY_DN23371_c1_g2, TRINITY_DN23783_c1_g2, TRINITY_…
GO:0046271	0.00174366	0.999799	5	19	phenylpropanoid catabolic process	BP	0.193481	BP phenylpropanoid catabolic process	TRINITY_DN19667_c2_g1, TRINITY_DN23371_c1_g2, TRINITY_DN24454_c0_g1, TRINITY_DN25754_c0_g1, TRINITY_DN26499_c2_g3
GO:0016762	0.00175226	0.999798	5	19	xyloglucan:xyloglucosyl transferase activity	MF	0.193481	MF xyloglucan:xyloglucosyl transferase activity	TRINITY_DN14878_c0_g1, TRINITY_DN16284_c0_g1, TRINITY_DN19760_c0_g1, TRINITY_DN22101_c0_g2, TRINITY_DN26115_c1_g2
GO:0071555	0.00177668	0.999125	29	324	cell wall organization	BP	0.193481	BP cell wall organization	TRINITY_DN14064_c0_g1, TRINITY_DN14878_c0_g1, TRINITY_DN14918_c0_g1, TRINITY_DN15807_c0_g1, TRINITY_DN16284_c0_g1, TRINITY_DN16620_c0_g1, TRINITY_DN17584_c0_g1, TRINITY_DN18213_c0_g1, TRINITY_DN18468_c0_g3, TRINITY_DN19089_c0_g1, TRINITY_DN19760_c0_g1, TRINITY_DN20313_c2_g1, TRINITY_DN20388_c1_g1, TRINITY_DN20733_c0_g1, TRINITY_DN21473_c0_g1, TRINITY_DN21908_c0_g2, TRINITY_DN21960_c0_g1, TRINITY_…
GO:0016651	0.00177669	0.999373	15	118	oxidoreductase activity, acting on NAD(P)H	MF	0.193481	MF oxidoreductase activity, acting on NAD(P)H	TRINITY_DN18339_c0_g1, TRINITY_DN18553_c0_g1, TRINITY_DN20887_c1_g1, TRINITY_DN23100_c0_g1, TRINITY_DN23234_c0_g3, TRINITY_DN23706_c0_g1, TRINITY_DN23706_c0_g2, TRINITY_DN24165_c1_g3, TRINITY_DN24229_c1_g7, TRINITY_DN24562_c0_g6, TRINITY_DN24996_c0_g1, TRINITY_DN24996_c0_g3, TRINITY_DN26341_c2_g4, TRINITY_DN26591_c2_g1, TRINITY_DN26798_c3_g3
GO:0016131	0.00178002	0.99973	6	27	brassinosteroid metabolic process	BP	0.193481	BP brassinosteroid metabolic process	TRINITY_DN14302_c0_g1, TRINITY_DN16171_c0_g1, TRINITY_DN18531_c0_g2, TRINITY_DN22205_c0_g1, TRINITY_DN23659_c1_g1, TRINITY_DN25305_c4_g1
GO:0006260	0.00182126	0.999305	17	143	DNA replication	BP	0.196213	BP DNA replication	TRINITY_DN13213_c0_g1, TRINITY_DN16732_c0_g1, TRINITY_DN17081_c0_g1, TRINITY_DN17482_c0_g1, TRINITY_DN20547_c0_g1, TRINITY_DN22839_c1_g1, TRINITY_DN23480_c0_g2, TRINITY_DN23950_c1_g1, TRINITY_DN23950_c1_g2, TRINITY_DN23950_c1_g3, TRINITY_DN23973_c2_g1, TRINITY_DN24074_c2_g1, TRINITY_DN24586_c0_g4, TRINITY_DN24745_c0_g1, TRINITY_DN24783_c3_g1, TRINITY_DN25218_c1_g2, TRINITY_DN26828_c25_g1
GO:0030104	0.00190534	0.999644	7	37	water homeostasis	BP	0.20347	BP water homeostasis	TRINITY_DN16211_c0_g1, TRINITY_DN17375_c0_g1, TRINITY_DN20195_c1_g2, TRINITY_DN20988_c1_g3, TRINITY_DN22222_c3_g1, TRINITY_DN25165_c1_g4, TRINITY_DN26575_c3_g2
GO:0046274	0.00198838	0.999842	4	12	lignin catabolic process	BP	0.20769	BP lignin catabolic process	TRINITY_DN19667_c2_g1, TRINITY_DN23371_c1_g2, TRINITY_DN25754_c0_g1, TRINITY_DN26499_c2_g3
GO:0052716	0.00198838	0.999842	4	12	hydroquinone:oxygen oxidoreductase activity	MF	0.20769	MF hydroquinone:oxygen oxidoreductase activity	TRINITY_DN19667_c2_g1, TRINITY_DN23371_c1_g2, TRINITY_DN25754_c0_g1, TRINITY_DN26499_c2_g3
GO:0006813	0.00199603	0.999513	9	58	potassium ion transport	BP	0.20769	BP potassium ion transport	TRINITY_DN19026_c0_g1, TRINITY_DN20476_c2_g6, TRINITY_DN20988_c1_g3, TRINITY_DN21522_c0_g1, TRINITY_DN21564_c0_g4, TRINITY_DN23056_c0_g1, TRINITY_DN23244_c2_g1, TRINITY_DN25216_c0_g2, TRINITY_DN25216_c0_g4
GO:0097027	0.00203597	0.999924	3	6	ubiquitin-protein transferase activator activity	MF	0.208285	MF ubiquitin-protein transferase activator activity	TRINITY_DN21494_c0_g1, TRINITY_DN23211_c0_g1, TRINITY_DN25795_c0_g2
GO:1904668	0.00203597	0.999924	3	6	NA	NA	0.208285	none	TRINITY_DN21494_c0_g1, TRINITY_DN23211_c0_g1, TRINITY_DN25795_c0_g2
GO:0016709	0.00213453	0.999261	14	120	oxidoreductase activity, acting on paired donors, with incorporation or reduction of molecular oxygen, NAD(P)H as one donor, and incorporation of one atom of oxygen	MF	0.216339	MF oxidoreductase activity, acting on paired donors, with incorporation or reduction of molecular oxygen, NAD(P)H as one donor, and incorporation of one atom of oxygen	TRINITY_DN14302_c0_g1, TRINITY_DN19276_c0_g1, TRINITY_DN20243_c2_g3, TRINITY_DN20373_c1_g7, TRINITY_DN20385_c0_g2, TRINITY_DN21110_c0_g1, TRINITY_DN22012_c0_g1, TRINITY_DN22205_c0_g1, TRINITY_DN23659_c1_g1, TRINITY_DN25642_c0_g1, TRINITY_DN25715_c1_g1, TRINITY_DN25825_c0_g1, TRINITY_DN26053_c0_g1, TRINITY_DN26120_c0_g1
GO:0004022	0.00215714	0.999825	4	12	alcohol dehydrogenase (NAD) activity	MF	0.216339	MF alcohol dehydrogenase (NAD) activity	TRINITY_DN21928_c0_g1, TRINITY_DN24257_c0_g1, TRINITY_DN24257_c0_g3, TRINITY_DN25700_c0_g2
GO:0015168	0.00216801	0.999656	6	28	glycerol transmembrane transporter activity	MF	0.216339	MF glycerol transmembrane transporter activity	TRINITY_DN16211_c0_g1, TRINITY_DN17375_c0_g1, TRINITY_DN20195_c1_g2, TRINITY_DN22222_c3_g1, TRINITY_DN25165_c1_g4, TRINITY_DN26575_c3_g2
GO:0000911	0.00219183	0.999588	7	32	cytokinesis by cell plate formation	BP	0.216938	BP cytokinesis by cell plate formation	TRINITY_DN19104_c0_g1, TRINITY_DN20057_c0_g1, TRINITY_DN20540_c0_g2, TRINITY_DN20571_c2_g1, TRINITY_DN23448_c0_g1, TRINITY_DN25863_c0_g1, TRINITY_DN26001_c1_g1
GO:0004497	0.0022689	0.99901	21	215	monooxygenase activity	MF	0.222755	MF monooxygenase activity	TRINITY_DN14302_c0_g1, TRINITY_DN15211_c0_g1, TRINITY_DN16675_c0_g1, TRINITY_DN19184_c0_g1, TRINITY_DN19276_c0_g1, TRINITY_DN20243_c2_g3, TRINITY_DN20373_c1_g7, TRINITY_DN20385_c0_g2, TRINITY_DN21110_c0_g1, TRINITY_DN22012_c0_g1, TRINITY_DN22205_c0_g1, TRINITY_DN23659_c1_g1, TRINITY_DN24392_c0_g5, TRINITY_DN24402_c0_g2, TRINITY_DN24799_c0_g1, TRINITY_DN25642_c0_g1, TRINITY_DN25715_c1_g1, TRINITY_…
GO:0008696	0.0023494	1	2	2	4-amino-4-deoxychorismate lyase activity	MF	0.226498	MF 4-amino-4-deoxychorismate lyase activity	TRINITY_DN19427_c0_g1, TRINITY_DN23106_c0_g1
GO:0047810	0.0023494	1	2	2	D-alanine:2-oxoglutarate aminotransferase activity	MF	0.226498	MF D-alanine:2-oxoglutarate aminotransferase activity	TRINITY_DN19427_c0_g1, TRINITY_DN23106_c0_g1
GO:0044036	0.00237441	0.999168	14	121	cell wall macromolecule metabolic process	BP	0.226498	BP cell wall macromolecule metabolic process	TRINITY_DN14585_c0_g1, TRINITY_DN14878_c0_g1, TRINITY_DN15619_c0_g1, TRINITY_DN15807_c0_g1, TRINITY_DN15931_c0_g1, TRINITY_DN16284_c0_g1, TRINITY_DN16620_c0_g1, TRINITY_DN17584_c0_g1, TRINITY_DN19760_c0_g1, TRINITY_DN22101_c0_g2, TRINITY_DN22152_c0_g1, TRINITY_DN22243_c0_g1, TRINITY_DN26115_c1_g2, TRINITY_DN26227_c0_g3
GO:0044281	0.00238145	0.998329	104	1595	small molecule metabolic process	BP	0.226498	BP small molecule metabolic process	TRINITY_DN13483_c0_g1, TRINITY_DN14302_c0_g1, TRINITY_DN15183_c0_g1, TRINITY_DN15252_c0_g1, TRINITY_DN15371_c0_g1, TRINITY_DN15449_c0_g1, TRINITY_DN15810_c0_g1, TRINITY_DN16171_c0_g1, TRINITY_DN17095_c0_g1, TRINITY_DN18512_c0_g1, TRINITY_DN18531_c0_g2, TRINITY_DN18873_c0_g1, TRINITY_DN19141_c0_g1, TRINITY_DN19235_c0_g1, TRINITY_DN19427_c0_g1, TRINITY_DN19580_c0_g1, TRINITY_DN19580_c0_g2, TRINITY_…
GO:0009081	0.002502	0.999507	7	39	branched-chain amino acid metabolic process	BP	0.234399	BP branched-chain amino acid metabolic process	TRINITY_DN13483_c0_g1, TRINITY_DN18873_c0_g1, TRINITY_DN19427_c0_g1, TRINITY_DN21996_c0_g1, TRINITY_DN22440_c0_g1, TRINITY_DN23106_c0_g1, TRINITY_DN25397_c0_g1
GO:0005215	0.0025266	0.998319	77	1107	transporter activity	MF	0.234399	MF transporter activity	TRINITY_DN15804_c0_g1, TRINITY_DN16133_c0_g1, TRINITY_DN16205_c0_g1, TRINITY_DN16211_c0_g1, TRINITY_DN16841_c0_g1, TRINITY_DN16848_c0_g1, TRINITY_DN17375_c0_g1, TRINITY_DN17651_c0_g1, TRINITY_DN17824_c0_g1, TRINITY_DN17975_c0_g1, TRINITY_DN19026_c0_g1, TRINITY_DN19274_c0_g1, TRINITY_DN19658_c0_g1, TRINITY_DN20138_c0_g1, TRINITY_DN20195_c1_g2, TRINITY_DN20431_c1_g2, TRINITY_DN20476_c2_g6, TRINITY_…
GO:0009992	0.00252695	0.999585	6	29	cellular water homeostasis	BP	0.234399	BP cellular water homeostasis	TRINITY_DN16211_c0_g1, TRINITY_DN17375_c0_g1, TRINITY_DN20195_c1_g2, TRINITY_DN22222_c3_g1, TRINITY_DN25165_c1_g4, TRINITY_DN26575_c3_g2
GO:0042537	0.00254154	0.999497	7	39	benzene-containing compound metabolic process	BP	0.234399	BP benzene-containing compound metabolic process	TRINITY_DN19427_c0_g1, TRINITY_DN23106_c0_g1, TRINITY_DN24534_c2_g2, TRINITY_DN24593_c0_g1, TRINITY_DN24713_c1_g2, TRINITY_DN25669_c1_g1, TRINITY_DN26824_c2_g1
GO:0016616	0.00257765	0.998862	21	219	oxidoreductase activity, acting on the CH-OH group of donors, NAD or NADP as acceptor	MF	0.235942	MF oxidoreductase activity, acting on the CH-OH group of donors, NAD or NADP as acceptor	TRINITY_DN13483_c0_g1, TRINITY_DN18691_c0_g1, TRINITY_DN19563_c0_g1, TRINITY_DN20004_c2_g3, TRINITY_DN20644_c1_g1, TRINITY_DN21181_c1_g2, TRINITY_DN21883_c4_g2, TRINITY_DN21928_c0_g1, TRINITY_DN22440_c0_g1, TRINITY_DN23716_c0_g1, TRINITY_DN23716_c0_g2, TRINITY_DN23846_c0_g1, TRINITY_DN24170_c0_g1, TRINITY_DN24257_c0_g1, TRINITY_DN24257_c0_g3, TRINITY_DN25048_c1_g1, TRINITY_DN25305_c4_g1, TRINITY_…
GO:0009627	0.00268659	0.999384	8	49	systemic acquired resistance	BP	0.240991	BP systemic acquired resistance	TRINITY_DN15536_c0_g1, TRINITY_DN15931_c0_g1, TRINITY_DN20636_c0_g1, TRINITY_DN23783_c1_g2, TRINITY_DN24581_c0_g1, TRINITY_DN24713_c1_g2, TRINITY_DN24816_c0_g1, TRINITY_DN25669_c1_g1
GO:0015631	0.00269033	0.999047	14	113	tubulin binding	MF	0.240991	MF tubulin binding	TRINITY_DN14117_c0_g1, TRINITY_DN19104_c0_g1, TRINITY_DN20571_c2_g1, TRINITY_DN21418_c0_g2, TRINITY_DN21960_c0_g1, TRINITY_DN22285_c0_g1, TRINITY_DN22559_c1_g4, TRINITY_DN22745_c0_g1, TRINITY_DN23058_c0_g3, TRINITY_DN23058_c0_g4, TRINITY_DN23242_c0_g2, TRINITY_DN23849_c0_g1, TRINITY_DN24209_c0_g1, TRINITY_DN25863_c0_g1
GO:0015077	0.00269219	0.998898	18	163	monovalent inorganic cation transmembrane transporter activity	MF	0.240991	MF monovalent inorganic cation transmembrane transporter activity	TRINITY_DN19026_c0_g1, TRINITY_DN20431_c1_g2, TRINITY_DN20476_c2_g6, TRINITY_DN20988_c1_g3, TRINITY_DN21522_c0_g1, TRINITY_DN21564_c0_g4, TRINITY_DN22238_c0_g2, TRINITY_DN23148_c1_g6, TRINITY_DN23244_c2_g1, TRINITY_DN24038_c0_g4, TRINITY_DN24792_c3_g1, TRINITY_DN24792_c3_g3, TRINITY_DN25149_c2_g3, TRINITY_DN25156_c0_g3, TRINITY_DN25216_c0_g2, TRINITY_DN25216_c0_g4, TRINITY_DN26599_c0_g1, TRINITY_…
GO:0015075	0.0027372	0.998415	43	544	ion transmembrane transporter activity	MF	0.243231	MF ion transmembrane transporter activity	TRINITY_DN16133_c0_g1, TRINITY_DN16205_c0_g1, TRINITY_DN16841_c0_g1, TRINITY_DN16848_c0_g1, TRINITY_DN17824_c0_g1, TRINITY_DN17975_c0_g1, TRINITY_DN19026_c0_g1, TRINITY_DN20138_c0_g1, TRINITY_DN20431_c1_g2, TRINITY_DN20476_c2_g6, TRINITY_DN20777_c0_g2, TRINITY_DN20889_c0_g1, TRINITY_DN20988_c1_g3, TRINITY_DN21077_c0_g1, TRINITY_DN21118_c0_g4, TRINITY_DN21482_c1_g2, TRINITY_DN21522_c0_g1, TRINITY_…
GO:0006884	0.00302064	0.999483	6	30	cell volume homeostasis	BP	0.266473	BP cell volume homeostasis	TRINITY_DN16211_c0_g1, TRINITY_DN17375_c0_g1, TRINITY_DN20195_c1_g2, TRINITY_DN22222_c3_g1, TRINITY_DN25165_c1_g4, TRINITY_DN26575_c3_g2
GO:1990267	0.00326438	0.998867	13	111	response to transition metal nanoparticle	BP	0.284856	BP response to transition metal nanoparticle	TRINITY_DN16133_c0_g1, TRINITY_DN17186_c0_g1, TRINITY_DN18030_c0_g1, TRINITY_DN20485_c0_g1, TRINITY_DN22144_c1_g1, TRINITY_DN22936_c2_g1, TRINITY_DN24745_c0_g1, TRINITY_DN25189_c1_g1, TRINITY_DN25239_c0_g1, TRINITY_DN25642_c0_g1, TRINITY_DN25754_c0_g1, TRINITY_DN25825_c0_g1, TRINITY_DN26022_c0_g1
GO:0009624	0.00331588	0.998971	11	86	response to nematode	BP	0.284856	BP response to nematode	TRINITY_DN17375_c0_g1, TRINITY_DN19798_c1_g1, TRINITY_DN20571_c2_g1, TRINITY_DN21481_c0_g1, TRINITY_DN21990_c2_g1, TRINITY_DN23328_c0_g1, TRINITY_DN24086_c0_g1, TRINITY_DN24251_c1_g1, TRINITY_DN24534_c2_g2, TRINITY_DN25216_c0_g2, TRINITY_DN25216_c0_g4
GO:0009524	0.00335686	0.998893	12	95	phragmoplast	CC	0.284856	CC phragmoplast	TRINITY_DN14117_c0_g1, TRINITY_DN16519_c0_g1, TRINITY_DN17798_c0_g1, TRINITY_DN19104_c0_g1, TRINITY_DN20057_c0_g1, TRINITY_DN20571_c2_g1, TRINITY_DN21418_c0_g2, TRINITY_DN22436_c1_g2, TRINITY_DN22559_c1_g4, TRINITY_DN22933_c0_g2, TRINITY_DN23448_c0_g1, TRINITY_DN25863_c0_g1
GO:0010383	0.00342924	0.998931	11	87	cell wall polysaccharide metabolic process	BP	0.284856	BP cell wall polysaccharide metabolic process	TRINITY_DN14585_c0_g1, TRINITY_DN14878_c0_g1, TRINITY_DN15807_c0_g1, TRINITY_DN15931_c0_g1, TRINITY_DN16284_c0_g1, TRINITY_DN16620_c0_g1, TRINITY_DN17584_c0_g1, TRINITY_DN19760_c0_g1, TRINITY_DN22101_c0_g2, TRINITY_DN26115_c1_g2, TRINITY_DN26227_c0_g3
GO:0005507	0.00347287	0.998676	15	135	copper ion binding	MF	0.284856	MF copper ion binding	TRINITY_DN19423_c1_g3, TRINITY_DN19667_c2_g1, TRINITY_DN19767_c0_g1, TRINITY_DN22020_c0_g1, TRINITY_DN22440_c0_g1, TRINITY_DN23371_c1_g2, TRINITY_DN23570_c1_g2, TRINITY_DN24792_c3_g1, TRINITY_DN24792_c3_g3, TRINITY_DN25149_c2_g3, TRINITY_DN25263_c0_g3, TRINITY_DN25754_c0_g1, TRINITY_DN26022_c0_g1, TRINITY_DN26241_c1_g1, TRINITY_DN26499_c2_g3
GO:0009664	0.00348795	0.999161	8	52	plant-type cell wall organization	BP	0.284856	BP plant-type cell wall organization	TRINITY_DN14918_c0_g1, TRINITY_DN16620_c0_g1, TRINITY_DN18468_c0_g3, TRINITY_DN20388_c1_g1, TRINITY_DN22101_c0_g2, TRINITY_DN23454_c3_g2, TRINITY_DN25715_c0_g1, TRINITY_DN25922_c0_g2
GO:0016679	0.00350414	0.999265	7	39	oxidoreductase activity, acting on diphenols and related substances as donors	MF	0.284856	MF oxidoreductase activity, acting on diphenols and related substances as donors	TRINITY_DN19667_c2_g1, TRINITY_DN22588_c0_g2, TRINITY_DN22793_c4_g2, TRINITY_DN23371_c1_g2, TRINITY_DN25156_c0_g3, TRINITY_DN25754_c0_g1, TRINITY_DN26499_c2_g3
GO:0000912	0.00350438	1	2	2	assembly of actomyosin apparatus involved in cytokinesis	BP	0.284856	BP assembly of actomyosin apparatus involved in cytokinesis	TRINITY_DN19104_c0_g1, TRINITY_DN22436_c1_g2
GO:0000914	0.00350438	1	2	2	phragmoplast assembly	BP	0.284856	BP phragmoplast assembly	TRINITY_DN19104_c0_g1, TRINITY_DN22436_c1_g2
GO:1902407	0.00350438	1	2	2	assembly of actomyosin apparatus involved in mitotic cytokinesis	BP	0.284856	BP assembly of actomyosin apparatus involved in mitotic cytokinesis	TRINITY_DN19104_c0_g1, TRINITY_DN22436_c1_g2
GO:0006551	0.00350809	0.999511	5	22	leucine metabolic process	BP	0.284856	BP leucine metabolic process	TRINITY_DN18873_c0_g1, TRINITY_DN19427_c0_g1, TRINITY_DN21996_c0_g1, TRINITY_DN23106_c0_g1, TRINITY_DN25397_c0_g1
GO:0018958	0.00350981	0.999378	6	31	phenol-containing compound metabolic process	BP	0.284856	BP phenol-containing compound metabolic process	TRINITY_DN16412_c0_g1, TRINITY_DN24534_c2_g2, TRINITY_DN24713_c1_g2, TRINITY_DN25669_c1_g1, TRINITY_DN25754_c0_g1, TRINITY_DN26824_c2_g1
GO:0071732	0.00359001	0.999818	3	7	cellular response to nitric oxide	BP	0.289435	BP cellular response to nitric oxide	TRINITY_DN20835_c1_g1, TRINITY_DN25189_c1_g1, TRINITY_DN25239_c0_g1
GO:0016682	0.0036365	0.999351	6	31	oxidoreductase activity, acting on diphenols and related substances as donors, oxygen as acceptor	MF	0.291255	MF oxidoreductase activity, acting on diphenols and related substances as donors, oxygen as acceptor	TRINITY_DN19667_c2_g1, TRINITY_DN22588_c0_g2, TRINITY_DN22793_c4_g2, TRINITY_DN23371_c1_g2, TRINITY_DN25754_c0_g1, TRINITY_DN26499_c2_g3
GO:0009066	0.00368662	0.999006	9	64	aspartate family amino acid metabolic process	BP	0.291641	BP aspartate family amino acid metabolic process	TRINITY_DN19427_c0_g1, TRINITY_DN19580_c0_g1, TRINITY_DN19580_c0_g2, TRINITY_DN21996_c0_g1, TRINITY_DN22470_c0_g2, TRINITY_DN23106_c0_g1, TRINITY_DN25397_c0_g1, TRINITY_DN25723_c0_g1, TRINITY_DN25723_c0_g4
GO:0022892	0.00368924	0.997653	58	801	substrate-specific transporter activity	MF	0.291641	MF substrate-specific transporter activity	TRINITY_DN16133_c0_g1, TRINITY_DN16205_c0_g1, TRINITY_DN16211_c0_g1, TRINITY_DN16841_c0_g1, TRINITY_DN16848_c0_g1, TRINITY_DN17375_c0_g1, TRINITY_DN17651_c0_g1, TRINITY_DN17824_c0_g1, TRINITY_DN17975_c0_g1, TRINITY_DN19026_c0_g1, TRINITY_DN19274_c0_g1, TRINITY_DN20138_c0_g1, TRINITY_DN20195_c1_g2, TRINITY_DN20431_c1_g2, TRINITY_DN20476_c2_g6, TRINITY_DN20777_c0_g2, TRINITY_DN20889_c0_g1, TRINITY_…
GO:0006833	0.00393569	0.999436	5	22	water transport	BP	0.307135	BP water transport	TRINITY_DN16211_c0_g1, TRINITY_DN17375_c0_g1, TRINITY_DN24148_c0_g1, TRINITY_DN25165_c1_g4, TRINITY_DN26575_c3_g2
GO:0042044	0.00393569	0.999436	5	22	fluid transport	BP	0.307135	BP fluid transport	TRINITY_DN16211_c0_g1, TRINITY_DN17375_c0_g1, TRINITY_DN24148_c0_g1, TRINITY_DN25165_c1_g4, TRINITY_DN26575_c3_g2
GO:0015074	0.00399207	0.998257	19	174	DNA integration	BP	0.30955	BP DNA integration	TRINITY_DN18038_c0_g1, TRINITY_DN23100_c0_g1, TRINITY_DN23661_c0_g1, TRINITY_DN24005_c0_g1, TRINITY_DN24312_c3_g1, TRINITY_DN24995_c0_g6, TRINITY_DN24995_c0_g8, TRINITY_DN25435_c0_g1, TRINITY_DN25578_c1_g3, TRINITY_DN26111_c0_g1, TRINITY_DN26287_c2_g1, TRINITY_DN26341_c2_g5, TRINITY_DN26408_c0_g2, TRINITY_DN26509_c3_g3, TRINITY_DN26563_c1_g1, TRINITY_DN26583_c1_g2, TRINITY_DN26736_c3_g2, TRINITY_…
GO:0006873	0.00410923	0.998464	14	128	cellular ion homeostasis	BP	0.316619	BP cellular ion homeostasis	TRINITY_DN15853_c0_g1, TRINITY_DN16075_c0_g1, TRINITY_DN16133_c0_g1, TRINITY_DN17454_c0_g1, TRINITY_DN19141_c0_g1, TRINITY_DN20988_c1_g3, TRINITY_DN21484_c1_g1, TRINITY_DN22238_c0_g2, TRINITY_DN22936_c2_g1, TRINITY_DN23056_c0_g1, TRINITY_DN24549_c1_g1, TRINITY_DN25239_c0_g1, TRINITY_DN25574_c1_g4, TRINITY_DN26084_c3_g2
GO:0008150	0.00416197	0.996683	663	12497	biological_process	BP	0.318665	BP biological_process	TRINITY_DN11524_c0_g1, TRINITY_DN12275_c0_g1, TRINITY_DN12548_c0_g1, TRINITY_DN12624_c0_g1, TRINITY_DN12737_c0_g1, TRINITY_DN12822_c0_g1, TRINITY_DN13213_c0_g1, TRINITY_DN13483_c0_g1, TRINITY_DN13590_c0_g1, TRINITY_DN13656_c0_g1, TRINITY_DN14064_c0_g1, TRINITY_DN14086_c0_g1, TRINITY_DN14117_c0_g1, TRINITY_DN14148_c0_g1, TRINITY_DN14216_c0_g1, TRINITY_DN14302_c0_g1, TRINITY_DN14585_c0_g1, TRINITY_…
GO:0042221	0.00428428	0.996894	112	1758	response to chemical	BP	0.32437	BP response to chemical	TRINITY_DN14642_c0_g1, TRINITY_DN15109_c0_g1, TRINITY_DN16133_c0_g1, TRINITY_DN16214_c0_g1, TRINITY_DN16439_c0_g1, TRINITY_DN16512_c0_g1, TRINITY_DN16968_c0_g2, TRINITY_DN17045_c0_g1, TRINITY_DN17116_c0_g1, TRINITY_DN17186_c0_g1, TRINITY_DN17375_c0_g1, TRINITY_DN17816_c0_g1, TRINITY_DN18030_c0_g1, TRINITY_DN18331_c0_g1, TRINITY_DN18339_c0_g1, TRINITY_DN18531_c0_g2, TRINITY_DN18553_c0_g1, TRINITY_…
GO:0042592	0.00428976	0.997502	40	514	homeostatic process	BP	0.32437	BP homeostatic process	TRINITY_DN14302_c0_g1, TRINITY_DN15252_c0_g1, TRINITY_DN15853_c0_g1, TRINITY_DN16075_c0_g1, TRINITY_DN16133_c0_g1, TRINITY_DN16211_c0_g1, TRINITY_DN16848_c0_g1, TRINITY_DN17375_c0_g1, TRINITY_DN17454_c0_g1, TRINITY_DN18553_c0_g1, TRINITY_DN19141_c0_g1, TRINITY_DN20195_c1_g2, TRINITY_DN20988_c1_g3, TRINITY_DN21032_c0_g2, TRINITY_DN21118_c0_g4, TRINITY_DN21310_c0_g1, TRINITY_DN21482_c1_g2, TRINITY_…
GO:0050896	0.00433886	0.996559	246	4225	response to stimulus	BP	0.326057	BP response to stimulus	TRINITY_DN12275_c0_g1, TRINITY_DN12548_c0_g1, TRINITY_DN14086_c0_g1, TRINITY_DN14642_c0_g1, TRINITY_DN14682_c0_g2, TRINITY_DN14918_c0_g1, TRINITY_DN15109_c0_g1, TRINITY_DN15371_c0_g1, TRINITY_DN15536_c0_g1, TRINITY_DN15619_c0_g1, TRINITY_DN15714_c0_g1, TRINITY_DN15931_c0_g1, TRINITY_DN16133_c0_g1, TRINITY_DN16214_c0_g1, TRINITY_DN16431_c0_g1, TRINITY_DN16439_c0_g1, TRINITY_DN16512_c0_g1, TRINITY_…
GO:0016128	0.00437891	0.999184	6	32	phytosteroid metabolic process	BP	0.327048	BP phytosteroid metabolic process	TRINITY_DN14302_c0_g1, TRINITY_DN16171_c0_g1, TRINITY_DN18531_c0_g2, TRINITY_DN22205_c0_g1, TRINITY_DN23659_c1_g1, TRINITY_DN25305_c4_g1
GO:0015166	0.00444621	0.999169	6	32	polyol transmembrane transporter activity	MF	0.33005	MF polyol transmembrane transporter activity	TRINITY_DN16211_c0_g1, TRINITY_DN17375_c0_g1, TRINITY_DN20195_c1_g2, TRINITY_DN22222_c3_g1, TRINITY_DN25165_c1_g4, TRINITY_DN26575_c3_g2
GO:0043648	0.00447905	0.998384	13	112	dicarboxylic acid metabolic process	BP	0.330473	BP dicarboxylic acid metabolic process	TRINITY_DN15183_c0_g1, TRINITY_DN18512_c0_g1, TRINITY_DN19427_c0_g1, TRINITY_DN21996_c0_g1, TRINITY_DN23106_c0_g1, TRINITY_DN23846_c0_g1, TRINITY_DN24144_c0_g1, TRINITY_DN24149_c1_g1, TRINITY_DN24392_c0_g5, TRINITY_DN25383_c0_g2, TRINITY_DN25391_c0_g4, TRINITY_DN25397_c0_g1, TRINITY_DN25857_c1_g2
GO:0055080	0.00462572	0.997995	18	186	cation homeostasis	BP	0.339238	BP cation homeostasis	TRINITY_DN15853_c0_g1, TRINITY_DN16075_c0_g1, TRINITY_DN16133_c0_g1, TRINITY_DN17454_c0_g1, TRINITY_DN20988_c1_g3, TRINITY_DN21032_c0_g2, TRINITY_DN21118_c0_g4, TRINITY_DN21522_c0_g1, TRINITY_DN21564_c0_g4, TRINITY_DN22238_c0_g2, TRINITY_DN22936_c2_g1, TRINITY_DN23056_c0_g1, TRINITY_DN24215_c1_g6, TRINITY_DN24549_c1_g1, TRINITY_DN25239_c0_g1, TRINITY_DN25384_c0_g1, TRINITY_DN25574_c1_g4, TRINITY_…
GO:0006952	0.00474888	0.996627	96	1490	defense response	BP	0.346185	BP defense response	TRINITY_DN12275_c0_g1, TRINITY_DN14642_c0_g1, TRINITY_DN14682_c0_g2, TRINITY_DN15109_c0_g1, TRINITY_DN15536_c0_g1, TRINITY_DN15619_c0_g1, TRINITY_DN15931_c0_g1, TRINITY_DN16519_c0_g1, TRINITY_DN17045_c0_g1, TRINITY_DN17816_c0_g1, TRINITY_DN18331_c0_g1, TRINITY_DN18998_c0_g4, TRINITY_DN19897_c0_g1, TRINITY_DN19959_c0_g1, TRINITY_DN19967_c0_g1, TRINITY_DN19970_c1_g1, TRINITY_DN20113_c0_g1, TRINITY_…
GO:0022904	0.00482481	0.998796	8	43	respiratory electron transport chain	BP	0.347296	BP respiratory electron transport chain	TRINITY_DN20431_c1_g2, TRINITY_DN23148_c1_g6, TRINITY_DN24562_c0_g6, TRINITY_DN24792_c3_g1, TRINITY_DN25156_c0_g3, TRINITY_DN26341_c2_g4, TRINITY_DN26591_c2_g1, TRINITY_DN26798_c3_g3
GO:0004564	0.0048777	0.999471	4	15	beta-fructofuranosidase activity	MF	0.347296	MF beta-fructofuranosidase activity	TRINITY_DN19210_c0_g1, TRINITY_DN21551_c0_g4, TRINITY_DN23120_c2_g1, TRINITY_DN23180_c0_g4
GO:0004575	0.0048777	0.999471	4	15	sucrose alpha-glucosidase activity	MF	0.347296	MF sucrose alpha-glucosidase activity	TRINITY_DN19210_c0_g1, TRINITY_DN21551_c0_g4, TRINITY_DN23120_c2_g1, TRINITY_DN23180_c0_g4
GO:0009098	0.00488229	0.99947	4	15	leucine biosynthetic process	BP	0.347296	BP leucine biosynthetic process	TRINITY_DN19427_c0_g1, TRINITY_DN21996_c0_g1, TRINITY_DN23106_c0_g1, TRINITY_DN25397_c0_g1
GO:0006531	0.00490676	0.999467	4	15	aspartate metabolic process	BP	0.347296	BP aspartate metabolic process	TRINITY_DN19427_c0_g1, TRINITY_DN21996_c0_g1, TRINITY_DN23106_c0_g1, TRINITY_DN25397_c0_g1
GO:0009636	0.00494966	0.998605	9	63	response to toxic substance	BP	0.348307	BP response to toxic substance	TRINITY_DN16512_c0_g1, TRINITY_DN16968_c0_g2, TRINITY_DN20481_c0_g1, TRINITY_DN21169_c3_g2, TRINITY_DN22278_c0_g3, TRINITY_DN23716_c0_g1, TRINITY_DN23716_c0_g2, TRINITY_DN24454_c0_g1, TRINITY_DN24735_c1_g1
GO:1901135	0.00520635	0.996889	42	551	carbohydrate derivative metabolic process	BP	0.364265	BP carbohydrate derivative metabolic process	TRINITY_DN15252_c0_g1, TRINITY_DN15371_c0_g1, TRINITY_DN15619_c0_g1, TRINITY_DN15810_c0_g1, TRINITY_DN16407_c0_g1, TRINITY_DN16772_c0_g1, TRINITY_DN17095_c0_g1, TRINITY_DN18998_c0_g4, TRINITY_DN19635_c0_g1, TRINITY_DN20203_c2_g3, TRINITY_DN20276_c0_g1, TRINITY_DN20623_c0_g1, TRINITY_DN21110_c0_g1, TRINITY_DN22006_c1_g1, TRINITY_DN22006_c1_g2, TRINITY_DN22152_c0_g1, TRINITY_DN22238_c0_g2, TRINITY_…
GO:0006820	0.00530028	0.997406	23	260	anion transport	BP	0.368718	BP anion transport	TRINITY_DN16841_c0_g1, TRINITY_DN16848_c0_g1, TRINITY_DN17975_c0_g1, TRINITY_DN20138_c0_g1, TRINITY_DN20777_c0_g2, TRINITY_DN20889_c0_g1, TRINITY_DN21032_c0_g2, TRINITY_DN21077_c0_g1, TRINITY_DN21118_c0_g4, TRINITY_DN21482_c1_g2, TRINITY_DN21990_c2_g1, TRINITY_DN22104_c1_g1, TRINITY_DN22222_c3_g1, TRINITY_DN22901_c0_g1, TRINITY_DN23234_c0_g3, TRINITY_DN23827_c0_g1, TRINITY_DN24465_c0_g2, TRINITY_…
GO:0071731	0.00550474	0.999654	3	8	response to nitric oxide	BP	0.380765	BP response to nitric oxide	TRINITY_DN20835_c1_g1, TRINITY_DN25189_c1_g1, TRINITY_DN25239_c0_g1
GO:0008324	0.00567096	0.996891	31	374	cation transmembrane transporter activity	MF	0.388075	MF cation transmembrane transporter activity	TRINITY_DN16133_c0_g1, TRINITY_DN16205_c0_g1, TRINITY_DN17824_c0_g1, TRINITY_DN19026_c0_g1, TRINITY_DN20431_c1_g2, TRINITY_DN20476_c2_g6, TRINITY_DN20988_c1_g3, TRINITY_DN21077_c0_g1, TRINITY_DN21522_c0_g1, TRINITY_DN21564_c0_g4, TRINITY_DN22144_c1_g1, TRINITY_DN22238_c0_g2, TRINITY_DN22901_c0_g1, TRINITY_DN23148_c1_g6, TRINITY_DN23244_c2_g1, TRINITY_DN23608_c2_g1, TRINITY_DN24038_c0_g4, TRINITY_…
GO:0010035	0.00567416	0.996385	53	743	response to inorganic substance	BP	0.388075	BP response to inorganic substance	TRINITY_DN16133_c0_g1, TRINITY_DN17186_c0_g1, TRINITY_DN17375_c0_g1, TRINITY_DN18030_c0_g1, TRINITY_DN18531_c0_g2, TRINITY_DN18553_c0_g1, TRINITY_DN18725_c0_g1, TRINITY_DN19026_c0_g1, TRINITY_DN20138_c0_g1, TRINITY_DN20481_c0_g1, TRINITY_DN20485_c0_g1, TRINITY_DN20835_c1_g1, TRINITY_DN20866_c2_g1, TRINITY_DN20917_c4_g1, TRINITY_DN21118_c0_g4, TRINITY_DN21146_c0_g1, TRINITY_DN21548_c0_g1, TRINITY_…
GO:0051301	0.00599733	0.997035	23	257	cell division	BP	0.405023	BP cell division	TRINITY_DN16214_c0_g1, TRINITY_DN17249_c0_g1, TRINITY_DN17730_c0_g1, TRINITY_DN17792_c0_g1, TRINITY_DN17798_c0_g1, TRINITY_DN17799_c0_g1, TRINITY_DN17863_c0_g1, TRINITY_DN19749_c0_g1, TRINITY_DN21390_c0_g2, TRINITY_DN21418_c0_g2, TRINITY_DN21494_c0_g1, TRINITY_DN21640_c0_g1, TRINITY_DN22198_c0_g1, TRINITY_DN22933_c0_g2, TRINITY_DN23211_c0_g1, TRINITY_DN23480_c0_g2, TRINITY_DN23581_c4_g1, TRINITY_…
GO:0015665	0.00602236	0.998793	6	34	alcohol transmembrane transporter activity	MF	0.405023	MF alcohol transmembrane transporter activity	TRINITY_DN16211_c0_g1, TRINITY_DN17375_c0_g1, TRINITY_DN20195_c1_g2, TRINITY_DN22222_c3_g1, TRINITY_DN25165_c1_g4, TRINITY_DN26575_c3_g2
GO:0005506	0.00606119	0.997006	23	240	iron ion binding	MF	0.405023	MF iron ion binding	TRINITY_DN14302_c0_g1, TRINITY_DN15211_c0_g1, TRINITY_DN16675_c0_g1, TRINITY_DN17395_c0_g1, TRINITY_DN19184_c0_g1, TRINITY_DN19276_c0_g1, TRINITY_DN20243_c2_g3, TRINITY_DN20373_c1_g7, TRINITY_DN20385_c0_g2, TRINITY_DN21110_c0_g1, TRINITY_DN21513_c1_g1, TRINITY_DN22012_c0_g1, TRINITY_DN22205_c0_g1, TRINITY_DN22336_c0_g1, TRINITY_DN23659_c1_g1, TRINITY_DN24799_c0_g1, TRINITY_DN25149_c2_g3, TRINITY_…
GO:0055103	0.00608832	0.999627	3	7	ligase regulator activity	MF	0.405023	MF ligase regulator activity	TRINITY_DN21494_c0_g1, TRINITY_DN23211_c0_g1, TRINITY_DN25795_c0_g2
GO:0055106	0.00608832	0.999627	3	7	ubiquitin-protein transferase regulator activity	MF	0.405023	MF ubiquitin-protein transferase regulator activity	TRINITY_DN21494_c0_g1, TRINITY_DN23211_c0_g1, TRINITY_DN25795_c0_g2
GO:0042773	0.00614515	0.999081	5	16	ATP synthesis coupled electron transport	BP	0.406582	BP ATP synthesis coupled electron transport	TRINITY_DN24562_c0_g6, TRINITY_DN24792_c3_g1, TRINITY_DN26341_c2_g4, TRINITY_DN26591_c2_g1, TRINITY_DN26798_c3_g3
GO:0009082	0.00626734	0.998976	5	25	branched-chain amino acid biosynthetic process	BP	0.412425	BP branched-chain amino acid biosynthetic process	TRINITY_DN19427_c0_g1, TRINITY_DN21996_c0_g1, TRINITY_DN22440_c0_g1, TRINITY_DN23106_c0_g1, TRINITY_DN25397_c0_g1
GO:0045492	0.00640122	0.998949	5	25	xylan biosynthetic process	BP	0.41897	BP xylan biosynthetic process	TRINITY_DN14585_c0_g1, TRINITY_DN15807_c0_g1, TRINITY_DN16620_c0_g1, TRINITY_DN17584_c0_g1, TRINITY_DN26227_c0_g3
GO:0006096	0.00667138	0.998018	9	69	glycolytic process	BP	0.423981	BP glycolytic process	TRINITY_DN21272_c0_g4, TRINITY_DN22006_c1_g1, TRINITY_DN22006_c1_g2, TRINITY_DN22758_c1_g1, TRINITY_DN23226_c1_g3, TRINITY_DN23777_c1_g1, TRINITY_DN24176_c0_g2, TRINITY_DN25263_c0_g3, TRINITY_DN25314_c0_g1
GO:0004753	0.00681753	0.999886	2	3	saccharopine dehydrogenase activity	MF	0.423981	MF saccharopine dehydrogenase activity	TRINITY_DN25723_c0_g1, TRINITY_DN25723_c0_g4
GO:0047130	0.00681753	0.999886	2	3	saccharopine dehydrogenase (NADP+, L-lysine-forming) activity	MF	0.423981	MF saccharopine dehydrogenase (NADP+, L-lysine-forming) activity	TRINITY_DN25723_c0_g1, TRINITY_DN25723_c0_g4
GO:0047131	0.00681753	0.999886	2	3	saccharopine dehydrogenase (NAD+, L-glutamate-forming) activity	MF	0.423981	MF saccharopine dehydrogenase (NAD+, L-glutamate-forming) activity	TRINITY_DN25723_c0_g1, TRINITY_DN25723_c0_g4
GO:0033907	0.00681863	0.999886	2	3	beta-D-fucosidase activity	MF	0.423981	MF beta-D-fucosidase activity	TRINITY_DN25077_c2_g2, TRINITY_DN25798_c1_g3
GO:0050113	0.00681972	0.999886	2	3	inositol oxygenase activity	MF	0.423981	MF inositol oxygenase activity	TRINITY_DN21513_c1_g1, TRINITY_DN22336_c0_g1
GO:0046475	0.00682081	0.999886	2	3	glycerophospholipid catabolic process	BP	0.423981	BP glycerophospholipid catabolic process	TRINITY_DN19141_c0_g1, TRINITY_DN21484_c1_g1
GO:0008153	0.00682591	0.999886	2	3	para-aminobenzoic acid biosynthetic process	BP	0.423981	BP para-aminobenzoic acid biosynthetic process	TRINITY_DN19427_c0_g1, TRINITY_DN23106_c0_g1
GO:0016705	0.00684673	0.996572	23	269	oxidoreductase activity, acting on paired donors, with incorporation or reduction of molecular oxygen	MF	0.423981	MF oxidoreductase activity, acting on paired donors, with incorporation or reduction of molecular oxygen	TRINITY_DN14302_c0_g1, TRINITY_DN15211_c0_g1, TRINITY_DN16675_c0_g1, TRINITY_DN19184_c0_g1, TRINITY_DN19276_c0_g1, TRINITY_DN20243_c2_g3, TRINITY_DN20373_c1_g7, TRINITY_DN20385_c0_g2, TRINITY_DN21110_c0_g1, TRINITY_DN22012_c0_g1, TRINITY_DN22205_c0_g1, TRINITY_DN22588_c0_g2, TRINITY_DN22823_c2_g1, TRINITY_DN23659_c1_g1, TRINITY_DN24200_c0_g1, TRINITY_DN24799_c0_g1, TRINITY_DN25642_c0_g1, TRINITY_…
GO:0033530	0.00686087	0.999885	2	3	raffinose metabolic process	BP	0.423981	BP raffinose metabolic process	TRINITY_DN22160_c0_g1, TRINITY_DN24155_c1_g1
GO:0034484	0.00686087	0.999885	2	3	raffinose catabolic process	BP	0.423981	BP raffinose catabolic process	TRINITY_DN22160_c0_g1, TRINITY_DN24155_c1_g1
GO:1901618	0.00694689	0.99856	6	35	organic hydroxy compound transmembrane transporter activity	MF	0.425387	MF organic hydroxy compound transmembrane transporter activity	TRINITY_DN16211_c0_g1, TRINITY_DN17375_c0_g1, TRINITY_DN20195_c1_g2, TRINITY_DN22222_c3_g1, TRINITY_DN25165_c1_g4, TRINITY_DN26575_c3_g2
GO:0051777	0.00695352	0.999883	2	3	ent-kaurenoate oxidase activity	MF	0.425387	MF ent-kaurenoate oxidase activity	TRINITY_DN14302_c0_g1, TRINITY_DN22205_c0_g1
GO:0010167	0.00701979	0.999142	4	16	response to nitrate	BP	0.426116	BP response to nitrate	TRINITY_DN18725_c0_g1, TRINITY_DN20138_c0_g1, TRINITY_DN21118_c0_g4, TRINITY_DN24713_c1_g2
GO:0014070	0.00705242	0.996522	22	253	response to organic cyclic compound	BP	0.426116	BP response to organic cyclic compound	TRINITY_DN14642_c0_g1, TRINITY_DN17045_c0_g1, TRINITY_DN18531_c0_g2, TRINITY_DN18725_c0_g1, TRINITY_DN20481_c0_g1, TRINITY_DN22101_c0_g2, TRINITY_DN22803_c1_g1, TRINITY_DN23384_c0_g1, TRINITY_DN23715_c2_g2, TRINITY_DN24257_c0_g3, TRINITY_DN24522_c2_g1, TRINITY_DN24534_c2_g2, TRINITY_DN24581_c0_g1, TRINITY_DN24713_c1_g2, TRINITY_DN24749_c0_g2, TRINITY_DN24968_c0_g1, TRINITY_DN24975_c0_g3, TRINITY_…
GO:0055081	0.00707043	0.998287	7	45	anion homeostasis	BP	0.426116	BP anion homeostasis	TRINITY_DN16848_c0_g1, TRINITY_DN19141_c0_g1, TRINITY_DN21032_c0_g2, TRINITY_DN21482_c1_g2, TRINITY_DN21484_c1_g1, TRINITY_DN23777_c1_g1, TRINITY_DN25385_c1_g1
GO:0003700	0.00712067	0.995282	60	873	sequence-specific DNA binding transcription factor activity	MF	0.427029	MF sequence-specific DNA binding transcription factor activity	TRINITY_DN12548_c0_g1, TRINITY_DN14148_c0_g1, TRINITY_DN16431_c0_g1, TRINITY_DN16446_c0_g1, TRINITY_DN16844_c0_g1, TRINITY_DN16932_c0_g1, TRINITY_DN17116_c0_g1, TRINITY_DN17457_c0_g1, TRINITY_DN17482_c0_g1, TRINITY_DN17816_c0_g1, TRINITY_DN17946_c0_g1, TRINITY_DN18331_c0_g1, TRINITY_DN18531_c0_g2, TRINITY_DN18850_c0_g1, TRINITY_DN19183_c7_g2, TRINITY_DN19200_c0_g1, TRINITY_DN19606_c1_g2, TRINITY_…
GO:0015078	0.00744866	0.997277	12	96	hydrogen ion transmembrane transporter activity	MF	0.443978	MF hydrogen ion transmembrane transporter activity	TRINITY_DN20431_c1_g2, TRINITY_DN20988_c1_g3, TRINITY_DN21564_c0_g4, TRINITY_DN22238_c0_g2, TRINITY_DN23148_c1_g6, TRINITY_DN24038_c0_g4, TRINITY_DN24792_c3_g1, TRINITY_DN24792_c3_g3, TRINITY_DN25149_c2_g3, TRINITY_DN25156_c0_g3, TRINITY_DN26599_c0_g1, TRINITY_DN26798_c3_g3
GO:0019725	0.00747673	0.996167	24	283	cellular homeostasis	BP	0.443978	BP cellular homeostasis	TRINITY_DN15252_c0_g1, TRINITY_DN15853_c0_g1, TRINITY_DN16075_c0_g1, TRINITY_DN16133_c0_g1, TRINITY_DN16211_c0_g1, TRINITY_DN17375_c0_g1, TRINITY_DN17454_c0_g1, TRINITY_DN18553_c0_g1, TRINITY_DN19141_c0_g1, TRINITY_DN20195_c1_g2, TRINITY_DN20988_c1_g3, TRINITY_DN21484_c1_g1, TRINITY_DN22222_c3_g1, TRINITY_DN22238_c0_g2, TRINITY_DN22540_c0_g2, TRINITY_DN22936_c2_g1, TRINITY_DN23056_c0_g1, TRINITY_…
GO:1901698	0.00753913	0.996566	18	191	response to nitrogen compound	BP	0.443978	BP response to nitrogen compound	TRINITY_DN18725_c0_g1, TRINITY_DN19183_c7_g2, TRINITY_DN20113_c0_g1, TRINITY_DN20138_c0_g1, TRINITY_DN20609_c0_g1, TRINITY_DN20835_c1_g1, TRINITY_DN21118_c0_g4, TRINITY_DN23384_c0_g1, TRINITY_DN24257_c0_g3, TRINITY_DN24581_c0_g1, TRINITY_DN24713_c1_g2, TRINITY_DN24745_c0_g1, TRINITY_DN25189_c1_g1, TRINITY_DN25239_c0_g1, TRINITY_DN25328_c0_g1, TRINITY_DN25483_c2_g1, TRINITY_DN25654_c0_g1, TRINITY_…
GO:0048285	0.00755318	0.996651	17	173	organelle fission	BP	0.443978	BP organelle fission	TRINITY_DN16214_c0_g1, TRINITY_DN17249_c0_g1, TRINITY_DN17792_c0_g1, TRINITY_DN17798_c0_g1, TRINITY_DN17863_c0_g1, TRINITY_DN18019_c0_g1, TRINITY_DN20571_c2_g1, TRINITY_DN21418_c0_g2, TRINITY_DN21494_c0_g1, TRINITY_DN22198_c0_g1, TRINITY_DN23211_c0_g1, TRINITY_DN24745_c0_g1, TRINITY_DN25218_c1_g2, TRINITY_DN25690_c0_g2, TRINITY_DN25795_c0_g2, TRINITY_DN26001_c1_g1, TRINITY_DN26044_c0_g1
GO:0009506	0.00758563	0.995033	56	784	plasmodesma	CC	0.443978	CC plasmodesma	TRINITY_DN13590_c0_g1, TRINITY_DN15106_c0_g1, TRINITY_DN15183_c0_g1, TRINITY_DN15915_c0_g1, TRINITY_DN17186_c0_g1, TRINITY_DN17369_c0_g1, TRINITY_DN17375_c0_g1, TRINITY_DN17651_c0_g1, TRINITY_DN18030_c0_g1, TRINITY_DN18072_c0_g1, TRINITY_DN18339_c0_g1, TRINITY_DN19104_c0_g1, TRINITY_DN19171_c0_g1, TRINITY_DN20195_c1_g2, TRINITY_DN20313_c2_g1, TRINITY_DN20388_c1_g1, TRINITY_DN20485_c0_g1, TRINITY_…
GO:0046564	0.00765158	0.999432	3	9	oxalate decarboxylase activity	MF	0.445695	MF oxalate decarboxylase activity	TRINITY_DN15183_c0_g1, TRINITY_DN18512_c0_g1, TRINITY_DN25391_c0_g4
GO:0009699	0.00768887	0.997158	12	111	phenylpropanoid biosynthetic process	BP	0.445735	BP phenylpropanoid biosynthetic process	TRINITY_DN15714_c0_g1, TRINITY_DN15893_c0_g1, TRINITY_DN16412_c0_g1, TRINITY_DN17186_c0_g1, TRINITY_DN18030_c0_g1, TRINITY_DN20485_c0_g1, TRINITY_DN24593_c0_g1, TRINITY_DN25077_c2_g2, TRINITY_DN25208_c3_g3, TRINITY_DN25401_c0_g1, TRINITY_DN25754_c0_g1, TRINITY_DN26499_c2_g3
GO:0001071	0.00779563	0.99481	60	877	nucleic acid binding transcription factor activity	MF	0.449782	MF nucleic acid binding transcription factor activity	TRINITY_DN12548_c0_g1, TRINITY_DN14148_c0_g1, TRINITY_DN16431_c0_g1, TRINITY_DN16446_c0_g1, TRINITY_DN16844_c0_g1, TRINITY_DN16932_c0_g1, TRINITY_DN17116_c0_g1, TRINITY_DN17457_c0_g1, TRINITY_DN17482_c0_g1, TRINITY_DN17816_c0_g1, TRINITY_DN17946_c0_g1, TRINITY_DN18331_c0_g1, TRINITY_DN18531_c0_g2, TRINITY_DN18850_c0_g1, TRINITY_DN19183_c7_g2, TRINITY_DN19200_c0_g1, TRINITY_DN19606_c1_g2, TRINITY_…
GO:1902170	0.00792465	0.999404	3	9	cellular response to reactive nitrogen species	BP	0.451763	BP cellular response to reactive nitrogen species	TRINITY_DN20835_c1_g1, TRINITY_DN25189_c1_g1, TRINITY_DN25239_c0_g1
GO:0032973	0.0079355	0.999403	3	9	amino acid export	BP	0.451763	BP amino acid export	TRINITY_DN16848_c0_g1, TRINITY_DN21077_c0_g1, TRINITY_DN21482_c1_g2
GO:0009739	0.00794328	0.997782	8	59	response to gibberellin	BP	0.451763	BP response to gibberellin	TRINITY_DN14642_c0_g1, TRINITY_DN20481_c0_g1, TRINITY_DN20703_c0_g4, TRINITY_DN21146_c0_g1, TRINITY_DN21506_c0_g1, TRINITY_DN23384_c0_g1, TRINITY_DN23597_c0_g1, TRINITY_DN25654_c0_g1
GO:0016052	0.0079784	0.996171	20	226	carbohydrate catabolic process	BP	0.451763	BP carbohydrate catabolic process	TRINITY_DN15619_c0_g1, TRINITY_DN15931_c0_g1, TRINITY_DN16772_c0_g1, TRINITY_DN18213_c0_g1, TRINITY_DN21272_c0_g4, TRINITY_DN21513_c1_g1, TRINITY_DN22006_c1_g1, TRINITY_DN22006_c1_g2, TRINITY_DN22160_c0_g1, TRINITY_DN22243_c0_g1, TRINITY_DN22336_c0_g1, TRINITY_DN22582_c0_g1, TRINITY_DN22758_c1_g1, TRINITY_DN23226_c1_g3, TRINITY_DN23777_c1_g1, TRINITY_DN24056_c0_g1, TRINITY_DN24155_c1_g1, TRINITY_…
GO:0000322	0.00806677	0.998591	5	26	storage vacuole	CC	0.454652	CC storage vacuole	TRINITY_DN18130_c0_g1, TRINITY_DN21389_c0_g1, TRINITY_DN21389_c1_g1, TRINITY_DN22901_c0_g1, TRINITY_DN26099_c0_g1
GO:0000326	0.00860483	0.998872	4	17	protein storage vacuole	CC	0.482743	CC protein storage vacuole	TRINITY_DN18130_c0_g1, TRINITY_DN21389_c0_g1, TRINITY_DN21389_c1_g1, TRINITY_DN26099_c0_g1
GO:0015926	0.00900744	0.996773	11	99	glucosidase activity	MF	0.501423	MF glucosidase activity	TRINITY_DN19210_c0_g1, TRINITY_DN19959_c0_g1, TRINITY_DN21473_c0_g1, TRINITY_DN21551_c0_g4, TRINITY_DN22731_c0_g1, TRINITY_DN23120_c2_g1, TRINITY_DN23180_c0_g4, TRINITY_DN25077_c2_g2, TRINITY_DN25630_c0_g3, TRINITY_DN25798_c1_g3, TRINITY_DN26605_c4_g5
GO:0009820	0.00902018	0.997695	7	49	alkaloid metabolic process	BP	0.501423	BP alkaloid metabolic process	TRINITY_DN20004_c2_g3, TRINITY_DN20623_c0_g1, TRINITY_DN20765_c0_g1, TRINITY_DN23248_c0_g4, TRINITY_DN25165_c1_g4, TRINITY_DN25336_c2_g2, TRINITY_DN25669_c1_g1
GO:0009607	0.00966305	0.993392	65	970	response to biotic stimulus	BP	0.534718	BP response to biotic stimulus	TRINITY_DN12275_c0_g1, TRINITY_DN15109_c0_g1, TRINITY_DN15536_c0_g1, TRINITY_DN15931_c0_g1, TRINITY_DN16772_c0_g1, TRINITY_DN16882_c0_g1, TRINITY_DN17045_c0_g1, TRINITY_DN17375_c0_g1, TRINITY_DN17816_c0_g1, TRINITY_DN18331_c0_g1, TRINITY_DN18346_c0_g1, TRINITY_DN18998_c0_g4, TRINITY_DN19798_c1_g1, TRINITY_DN19897_c0_g1, TRINITY_DN20266_c1_g1, TRINITY_DN20571_c2_g1, TRINITY_DN20636_c0_g1, TRINITY_…
GO:0055067	0.00981255	0.997151	8	61	monovalent inorganic cation homeostasis	BP	0.540534	BP monovalent inorganic cation homeostasis	TRINITY_DN16075_c0_g1, TRINITY_DN20988_c1_g3, TRINITY_DN21118_c0_g4, TRINITY_DN21522_c0_g1, TRINITY_DN21564_c0_g4, TRINITY_DN22238_c0_g2, TRINITY_DN24215_c1_g6, TRINITY_DN24549_c1_g1
GO:0042446	0.00993999	0.997107	8	61	hormone biosynthetic process	BP	0.545088	BP hormone biosynthetic process	TRINITY_DN14302_c0_g1, TRINITY_DN16171_c0_g1, TRINITY_DN18531_c0_g2, TRINITY_DN22205_c0_g1, TRINITY_DN23659_c1_g1, TRINITY_DN23949_c1_g1, TRINITY_DN25305_c4_g1, TRINITY_DN25408_c0_g1
GO:0043650	0.0100557	0.997393	7	45	dicarboxylic acid biosynthetic process	BP	0.547495	BP dicarboxylic acid biosynthetic process	TRINITY_DN19427_c0_g1, TRINITY_DN21996_c0_g1, TRINITY_DN23106_c0_g1, TRINITY_DN23846_c0_g1, TRINITY_DN24392_c0_g5, TRINITY_DN25383_c0_g2, TRINITY_DN25397_c0_g1
GO:1901565	0.0100738	0.995157	19	214	organonitrogen compound catabolic process	BP	0.547495	BP organonitrogen compound catabolic process	TRINITY_DN13483_c0_g1, TRINITY_DN15619_c0_g1, TRINITY_DN15810_c0_g1, TRINITY_DN16772_c0_g1, TRINITY_DN18873_c0_g1, TRINITY_DN19635_c0_g1, TRINITY_DN20224_c0_g1, TRINITY_DN20734_c0_g1, TRINITY_DN21366_c0_g1, TRINITY_DN22243_c0_g1, TRINITY_DN22470_c0_g2, TRINITY_DN24056_c0_g1, TRINITY_DN24149_c1_g1, TRINITY_DN24258_c1_g3, TRINITY_DN24581_c0_g1, TRINITY_DN24593_c0_g1, TRINITY_DN25643_c1_g3, TRINITY_…
GO:0045735	0.0102758	0.998078	5	28	nutrient reservoir activity	MF	0.555767	MF nutrient reservoir activity	TRINITY_DN12548_c0_g1, TRINITY_DN15183_c0_g1, TRINITY_DN18512_c0_g1, TRINITY_DN25236_c1_g1, TRINITY_DN25391_c0_g4
GO:0000919	0.0103173	0.998608	4	15	cell plate assembly	BP	0.555767	BP cell plate assembly	TRINITY_DN14117_c0_g1, TRINITY_DN16519_c0_g1, TRINITY_DN22514_c3_g1, TRINITY_DN23520_c0_g2
GO:0003846	0.0105557	0.999088	3	10	2-acylglycerol O-acyltransferase activity	MF	0.563617	MF 2-acylglycerol O-acyltransferase activity	TRINITY_DN17186_c0_g1, TRINITY_DN18030_c0_g1, TRINITY_DN20485_c0_g1
GO:0090430	0.0105557	0.999088	3	10	caffeoyl-CoA: alcohol caffeoyl transferase activity	MF	0.563617	MF caffeoyl-CoA: alcohol caffeoyl transferase activity	TRINITY_DN17186_c0_g1, TRINITY_DN18030_c0_g1, TRINITY_DN20485_c0_g1
GO:0000276	0.0106303	0.999776	2	3	mitochondrial proton-transporting ATP synthase complex, coupling factor F(o)	CC	0.565121	CC mitochondrial proton-transporting ATP synthase complex, coupling factor F(o)	TRINITY_DN26599_c0_g1, TRINITY_DN26798_c3_g3
GO:0043090	0.0109549	0.99904	3	10	amino acid import	BP	0.579846	BP amino acid import	TRINITY_DN16848_c0_g1, TRINITY_DN21482_c1_g2, TRINITY_DN22901_c0_g1
GO:0009751	0.011053	0.995334	14	144	response to salicylic acid	BP	0.582507	BP response to salicylic acid	TRINITY_DN18725_c0_g1, TRINITY_DN20481_c0_g1, TRINITY_DN22803_c1_g1, TRINITY_DN23384_c0_g1, TRINITY_DN23715_c2_g2, TRINITY_DN24522_c2_g1, TRINITY_DN24534_c2_g2, TRINITY_DN24713_c1_g2, TRINITY_DN24749_c0_g2, TRINITY_DN24968_c0_g1, TRINITY_DN24975_c0_g3, TRINITY_DN25654_c0_g1, TRINITY_DN26503_c1_g1, TRINITY_DN26824_c2_g1
GO:0009877	0.0115366	0.997779	5	28	nodulation	BP	0.603267	BP nodulation	TRINITY_DN18346_c0_g1, TRINITY_DN20734_c0_g1, TRINITY_DN20808_c0_g1, TRINITY_DN21599_c0_g1, TRINITY_DN22009_c0_g1
GO:0016722	0.011546	0.997777	5	28	oxidoreductase activity, oxidizing metal ions	MF	0.603267	MF oxidoreductase activity, oxidizing metal ions	TRINITY_DN19667_c2_g1, TRINITY_DN22020_c0_g1, TRINITY_DN23371_c1_g2, TRINITY_DN25754_c0_g1, TRINITY_DN26499_c2_g3
GO:0009832	0.011901	0.995562	11	100	plant-type cell wall biogenesis	BP	0.619158	BP plant-type cell wall biogenesis	TRINITY_DN14585_c0_g1, TRINITY_DN15807_c0_g1, TRINITY_DN16651_c0_g1, TRINITY_DN17584_c0_g1, TRINITY_DN20703_c0_g4, TRINITY_DN23081_c1_g1, TRINITY_DN23081_c1_g4, TRINITY_DN23081_c1_g5, TRINITY_DN25246_c0_g1, TRINITY_DN25408_c0_g1, TRINITY_DN26227_c0_g3
GO:2000280	0.0119525	0.996779	7	48	regulation of root development	BP	0.619191	BP regulation of root development	TRINITY_DN15183_c0_g1, TRINITY_DN18531_c0_g2, TRINITY_DN19614_c0_g5, TRINITY_DN21098_c2_g3, TRINITY_DN21740_c1_g5, TRINITY_DN23973_c2_g1, TRINITY_DN24975_c0_g3
GO:0005911	0.0122316	0.99175	57	822	cell-cell junction	CC	0.630964	CC cell-cell junction	TRINITY_DN13590_c0_g1, TRINITY_DN15106_c0_g1, TRINITY_DN15183_c0_g1, TRINITY_DN15915_c0_g1, TRINITY_DN17186_c0_g1, TRINITY_DN17369_c0_g1, TRINITY_DN17375_c0_g1, TRINITY_DN17651_c0_g1, TRINITY_DN18030_c0_g1, TRINITY_DN18072_c0_g1, TRINITY_DN18339_c0_g1, TRINITY_DN19104_c0_g1, TRINITY_DN19171_c0_g1, TRINITY_DN20195_c1_g2, TRINITY_DN20313_c2_g1, TRINITY_DN20388_c1_g1, TRINITY_DN20485_c0_g1, TRINITY_…
GO:0001101	0.0124699	0.991702	53	775	response to acid chemical	BP	0.630998	BP response to acid chemical	TRINITY_DN14642_c0_g1, TRINITY_DN17116_c0_g1, TRINITY_DN17375_c0_g1, TRINITY_DN18331_c0_g1, TRINITY_DN18531_c0_g2, TRINITY_DN18725_c0_g1, TRINITY_DN19026_c0_g1, TRINITY_DN20138_c0_g1, TRINITY_DN20195_c1_g2, TRINITY_DN20481_c0_g1, TRINITY_DN20703_c0_g4, TRINITY_DN20866_c2_g1, TRINITY_DN20917_c4_g1, TRINITY_DN21098_c2_g3, TRINITY_DN21118_c0_g4, TRINITY_DN21146_c0_g1, TRINITY_DN21506_c0_g1, TRINITY_…
GO:0046189	0.0124815	0.998139	4	19	phenol-containing compound biosynthetic process	BP	0.630998	BP phenol-containing compound biosynthetic process	TRINITY_DN16412_c0_g1, TRINITY_DN24534_c2_g2, TRINITY_DN24713_c1_g2, TRINITY_DN25754_c0_g1
GO:0009696	0.0124907	0.998138	4	19	salicylic acid metabolic process	BP	0.630998	BP salicylic acid metabolic process	TRINITY_DN24534_c2_g2, TRINITY_DN24713_c1_g2, TRINITY_DN25669_c1_g1, TRINITY_DN26824_c2_g1
GO:0009063	0.0126008	0.996164	8	64	cellular amino acid catabolic process	BP	0.630998	BP cellular amino acid catabolic process	TRINITY_DN13483_c0_g1, TRINITY_DN18873_c0_g1, TRINITY_DN22470_c0_g2, TRINITY_DN24149_c1_g1, TRINITY_DN24593_c0_g1, TRINITY_DN25643_c1_g3, TRINITY_DN25723_c0_g1, TRINITY_DN25723_c0_g4
GO:1901700	0.012823	0.991031	68	1039	response to oxygen-containing compound	BP	0.630998	BP response to oxygen-containing compound	TRINITY_DN14642_c0_g1, TRINITY_DN16214_c0_g1, TRINITY_DN17116_c0_g1, TRINITY_DN17186_c0_g1, TRINITY_DN17375_c0_g1, TRINITY_DN18030_c0_g1, TRINITY_DN18331_c0_g1, TRINITY_DN18531_c0_g2, TRINITY_DN18725_c0_g1, TRINITY_DN19026_c0_g1, TRINITY_DN19183_c7_g2, TRINITY_DN19235_c0_g1, TRINITY_DN20113_c0_g1, TRINITY_DN20138_c0_g1, TRINITY_DN20195_c1_g2, TRINITY_DN20481_c0_g1, TRINITY_DN20485_c0_g1, TRINITY_…
GO:0005743	0.0130499	0.993855	17	181	mitochondrial inner membrane	CC	0.630998	CC mitochondrial inner membrane	TRINITY_DN17279_c0_g1, TRINITY_DN20431_c1_g2, TRINITY_DN20887_c1_g1, TRINITY_DN23056_c0_g1, TRINITY_DN23148_c1_g6, TRINITY_DN24038_c0_g4, TRINITY_DN24165_c1_g3, TRINITY_DN24562_c0_g6, TRINITY_DN24792_c3_g1, TRINITY_DN24792_c3_g3, TRINITY_DN25149_c2_g3, TRINITY_DN25156_c0_g3, TRINITY_DN25578_c1_g2, TRINITY_DN25578_c1_g3, TRINITY_DN26341_c2_g4, TRINITY_DN26591_c2_g1, TRINITY_DN26798_c3_g3
GO:0045793	0.0131749	0.999563	2	4	positive regulation of cell size	BP	0.630998	BP positive regulation of cell size	TRINITY_DN20866_c2_g1, TRINITY_DN22159_c1_g1
GO:0034414	0.0131905	0.999562	2	4	tRNA 3'-trailer cleavage, endonucleolytic	BP	0.630998	BP tRNA 3'-trailer cleavage, endonucleolytic	TRINITY_DN19003_c0_g1, TRINITY_DN26251_c0_g1
GO:0042779	0.0131905	0.999562	2	4	tRNA 3'-trailer cleavage	BP	0.630998	BP tRNA 3'-trailer cleavage	TRINITY_DN19003_c0_g1, TRINITY_DN26251_c0_g1
GO:0072684	0.0131905	0.999562	2	4	mitochondrial tRNA 3'-trailer cleavage, endonucleolytic	BP	0.630998	BP mitochondrial tRNA 3'-trailer cleavage, endonucleolytic	TRINITY_DN19003_c0_g1, TRINITY_DN26251_c0_g1
GO:1990180	0.0131905	0.999562	2	4	mitochondrial tRNA 3'-end processing	BP	0.630998	BP mitochondrial tRNA 3'-end processing	TRINITY_DN19003_c0_g1, TRINITY_DN26251_c0_g1
GO:0019646	0.0131954	0.999562	2	4	aerobic electron transport chain	BP	0.630998	BP aerobic electron transport chain	TRINITY_DN20431_c1_g2, TRINITY_DN23148_c1_g6
GO:0019953	0.0132021	0.999562	2	4	sexual reproduction	BP	0.630998	BP sexual reproduction	TRINITY_DN24231_c1_g1, TRINITY_DN25518_c1_g3
GO:0080116	0.0132033	0.999562	2	4	glucuronoxylan glucuronosyltransferase activity	MF	0.630998	MF glucuronoxylan glucuronosyltransferase activity	TRINITY_DN15807_c0_g1, TRINITY_DN17584_c0_g1
GO:0042946	0.0132433	0.99956	2	4	glucoside transport	BP	0.630998	BP glucoside transport	TRINITY_DN21198_c1_g1, TRINITY_DN26296_c0_g1
GO:0042947	0.0132433	0.99956	2	4	glucoside transmembrane transporter activity	MF	0.630998	MF glucoside transmembrane transporter activity	TRINITY_DN21198_c1_g1, TRINITY_DN26296_c0_g1
GO:1901656	0.0132433	0.99956	2	4	glycoside transport	BP	0.630998	BP glycoside transport	TRINITY_DN21198_c1_g1, TRINITY_DN26296_c0_g1
GO:1902417	0.0132433	0.99956	2	4	(+)-abscisic acid D-glucopyranosyl ester transmembrane transporter activity	MF	0.630998	MF (+)-abscisic acid D-glucopyranosyl ester transmembrane transporter activity	TRINITY_DN21198_c1_g1, TRINITY_DN26296_c0_g1
GO:1902418	0.0132433	0.99956	2	4	(+)-abscisic acid D-glucopyranosyl ester transmembrane transport	BP	0.630998	BP (+)-abscisic acid D-glucopyranosyl ester transmembrane transport	TRINITY_DN21198_c1_g1, TRINITY_DN26296_c0_g1
GO:1901136	0.0132689	0.994712	12	117	carbohydrate derivative catabolic process	BP	0.630998	BP carbohydrate derivative catabolic process	TRINITY_DN15619_c0_g1, TRINITY_DN15810_c0_g1, TRINITY_DN16772_c0_g1, TRINITY_DN19635_c0_g1, TRINITY_DN20276_c0_g1, TRINITY_DN20623_c0_g1, TRINITY_DN22243_c0_g1, TRINITY_DN22731_c0_g1, TRINITY_DN23853_c0_g2, TRINITY_DN24056_c0_g1, TRINITY_DN24170_c0_g1, TRINITY_DN24581_c0_g1
GO:0010163	0.0134595	0.999549	2	4	high-affinity potassium ion import	BP	0.637573	BP high-affinity potassium ion import	TRINITY_DN25216_c0_g2, TRINITY_DN25216_c0_g4
GO:0022900	0.0136787	0.994582	12	93	electron transport chain	BP	0.645444	BP electron transport chain	TRINITY_DN19376_c0_g1, TRINITY_DN20431_c1_g2, TRINITY_DN23148_c1_g6, TRINITY_DN24562_c0_g6, TRINITY_DN24792_c3_g1, TRINITY_DN24792_c3_g3, TRINITY_DN24890_c1_g1, TRINITY_DN25149_c2_g3, TRINITY_DN25156_c0_g3, TRINITY_DN26341_c2_g4, TRINITY_DN26591_c2_g1, TRINITY_DN26798_c3_g3
GO:0045491	0.0142142	0.996511	6	41	xylan metabolic process	BP	0.668122	BP xylan metabolic process	TRINITY_DN14585_c0_g1, TRINITY_DN15807_c0_g1, TRINITY_DN15931_c0_g1, TRINITY_DN16620_c0_g1, TRINITY_DN17584_c0_g1, TRINITY_DN26227_c0_g3
GO:0090599	0.0145215	0.997718	4	20	alpha-glucosidase activity	MF	0.679939	MF alpha-glucosidase activity	TRINITY_DN19210_c0_g1, TRINITY_DN21551_c0_g4, TRINITY_DN23120_c2_g1, TRINITY_DN23180_c0_g4
GO:0010082	0.014899	0.998498	3	11	regulation of root meristem growth	BP	0.694945	BP regulation of root meristem growth	TRINITY_DN18531_c0_g2, TRINITY_DN19614_c0_g5, TRINITY_DN23973_c2_g1
GO:0080036	0.0149923	0.998485	3	11	regulation of cytokinin-activated signaling pathway	BP	0.696625	BP regulation of cytokinin-activated signaling pathway	TRINITY_DN18531_c0_g2, TRINITY_DN18928_c0_g1, TRINITY_DN21290_c1_g1
GO:0090306	0.0150576	0.999464	2	4	spindle assembly involved in meiosis	BP	0.697001	BP spindle assembly involved in meiosis	TRINITY_DN21418_c0_g2, TRINITY_DN26044_c0_g1
GO:0042343	0.0153857	0.99843	3	11	indole glucosinolate metabolic process	BP	0.709491	BP indole glucosinolate metabolic process	TRINITY_DN21110_c0_g1, TRINITY_DN24581_c0_g1, TRINITY_DN25715_c1_g1
GO:0065008	0.0155786	0.989057	66	983	regulation of biological quality	BP	0.712736	BP regulation of biological quality	TRINITY_DN14302_c0_g1, TRINITY_DN15252_c0_g1, TRINITY_DN15449_c0_g1, TRINITY_DN15853_c0_g1, TRINITY_DN16075_c0_g1, TRINITY_DN16133_c0_g1, TRINITY_DN16171_c0_g1, TRINITY_DN16211_c0_g1, TRINITY_DN16848_c0_g1, TRINITY_DN16882_c0_g1, TRINITY_DN17375_c0_g1, TRINITY_DN17454_c0_g1, TRINITY_DN18531_c0_g2, TRINITY_DN18553_c0_g1, TRINITY_DN19026_c0_g1, TRINITY_DN19141_c0_g1, TRINITY_DN20195_c1_g2, TRINITY_…
GO:0022890	0.0156085	0.991459	24	290	inorganic cation transmembrane transporter activity	MF	0.712736	MF inorganic cation transmembrane transporter activity	TRINITY_DN16133_c0_g1, TRINITY_DN17824_c0_g1, TRINITY_DN19026_c0_g1, TRINITY_DN20431_c1_g2, TRINITY_DN20476_c2_g6, TRINITY_DN20988_c1_g3, TRINITY_DN21522_c0_g1, TRINITY_DN21564_c0_g4, TRINITY_DN22144_c1_g1, TRINITY_DN22238_c0_g2, TRINITY_DN23148_c1_g6, TRINITY_DN23244_c2_g1, TRINITY_DN24038_c0_g4, TRINITY_DN24086_c0_g1, TRINITY_DN24581_c0_g1, TRINITY_DN24792_c3_g1, TRINITY_DN24792_c3_g3, TRINITY_…
GO:0009809	0.0156317	0.99504	8	67	lignin biosynthetic process	BP	0.712736	BP lignin biosynthetic process	TRINITY_DN15714_c0_g1, TRINITY_DN17186_c0_g1, TRINITY_DN18030_c0_g1, TRINITY_DN20485_c0_g1, TRINITY_DN25077_c2_g2, TRINITY_DN25401_c0_g1, TRINITY_DN25754_c0_g1, TRINITY_DN26499_c2_g3
GO:0030054	0.0165209	0.98863	58	854	cell junction	CC	0.749173	CC cell junction	TRINITY_DN13590_c0_g1, TRINITY_DN15106_c0_g1, TRINITY_DN15183_c0_g1, TRINITY_DN15915_c0_g1, TRINITY_DN17186_c0_g1, TRINITY_DN17369_c0_g1, TRINITY_DN17375_c0_g1, TRINITY_DN17651_c0_g1, TRINITY_DN18030_c0_g1, TRINITY_DN18072_c0_g1, TRINITY_DN18339_c0_g1, TRINITY_DN19104_c0_g1, TRINITY_DN19171_c0_g1, TRINITY_DN20195_c1_g2, TRINITY_DN20313_c2_g1, TRINITY_DN20388_c1_g1, TRINITY_DN20485_c0_g1, TRINITY_…
GO:0055062	0.0166155	0.997281	4	20	phosphate ion homeostasis	BP	0.749173	BP phosphate ion homeostasis	TRINITY_DN19141_c0_g1, TRINITY_DN21032_c0_g2, TRINITY_DN21484_c1_g1, TRINITY_DN25385_c1_g1
GO:0072506	0.0166155	0.997281	4	20	trivalent inorganic anion homeostasis	BP	0.749173	BP trivalent inorganic anion homeostasis	TRINITY_DN19141_c0_g1, TRINITY_DN21032_c0_g2, TRINITY_DN21484_c1_g1, TRINITY_DN25385_c1_g1
GO:0055065	0.0170699	0.99238	14	152	metal ion homeostasis	BP	0.766821	BP metal ion homeostasis	TRINITY_DN15853_c0_g1, TRINITY_DN16075_c0_g1, TRINITY_DN16133_c0_g1, TRINITY_DN17454_c0_g1, TRINITY_DN20988_c1_g3, TRINITY_DN21032_c0_g2, TRINITY_DN21118_c0_g4, TRINITY_DN21522_c0_g1, TRINITY_DN22936_c2_g1, TRINITY_DN23056_c0_g1, TRINITY_DN25239_c0_g1, TRINITY_DN25384_c0_g1, TRINITY_DN25574_c1_g4, TRINITY_DN26084_c3_g2
GO:1901564	0.0172199	0.987656	72	1122	organonitrogen compound metabolic process	BP	0.770717	BP organonitrogen compound metabolic process	TRINITY_DN13483_c0_g1, TRINITY_DN15371_c0_g1, TRINITY_DN15449_c0_g1, TRINITY_DN15619_c0_g1, TRINITY_DN15810_c0_g1, TRINITY_DN16407_c0_g1, TRINITY_DN16772_c0_g1, TRINITY_DN17095_c0_g1, TRINITY_DN18873_c0_g1, TRINITY_DN19427_c0_g1, TRINITY_DN19580_c0_g1, TRINITY_DN19580_c0_g2, TRINITY_DN19635_c0_g1, TRINITY_DN19897_c0_g1, TRINITY_DN19979_c0_g2, TRINITY_DN20004_c2_g3, TRINITY_DN20203_c2_g3, TRINITY_…
GO:0032776	0.0178233	0.998124	3	10	DNA methylation on cytosine	BP	0.790699	BP DNA methylation on cytosine	TRINITY_DN21640_c0_g1, TRINITY_DN25088_c0_g1, TRINITY_DN25412_c0_g1
GO:0030003	0.0178742	0.992562	12	123	cellular cation homeostasis	BP	0.790699	BP cellular cation homeostasis	TRINITY_DN15853_c0_g1, TRINITY_DN16075_c0_g1, TRINITY_DN16133_c0_g1, TRINITY_DN17454_c0_g1, TRINITY_DN20988_c1_g3, TRINITY_DN22238_c0_g2, TRINITY_DN22936_c2_g1, TRINITY_DN23056_c0_g1, TRINITY_DN24549_c1_g1, TRINITY_DN25239_c0_g1, TRINITY_DN25574_c1_g4, TRINITY_DN26084_c3_g2
GO:0042542	0.0179115	0.994169	8	68	response to hydrogen peroxide	BP	0.790699	BP response to hydrogen peroxide	TRINITY_DN17186_c0_g1, TRINITY_DN18030_c0_g1, TRINITY_DN18725_c0_g1, TRINITY_DN20485_c0_g1, TRINITY_DN20835_c1_g1, TRINITY_DN24257_c0_g3, TRINITY_DN25077_c2_g2, TRINITY_DN25654_c0_g1
GO:0030145	0.017972	0.996077	5	32	manganese ion binding	MF	0.790699	MF manganese ion binding	TRINITY_DN15183_c0_g1, TRINITY_DN18512_c0_g1, TRINITY_DN22152_c0_g1, TRINITY_DN25391_c0_g4, TRINITY_DN25408_c0_g1
GO:0004040	0.0179934	0.998012	3	12	amidase activity	MF	0.790699	MF amidase activity	TRINITY_DN17160_c0_g1, TRINITY_DN19897_c0_g1, TRINITY_DN21018_c0_g2
GO:0010411	0.0180769	0.996048	5	32	xyloglucan metabolic process	BP	0.790699	BP xyloglucan metabolic process	TRINITY_DN14878_c0_g1, TRINITY_DN16284_c0_g1, TRINITY_DN19760_c0_g1, TRINITY_DN22101_c0_g2, TRINITY_DN26115_c1_g2
GO:0031966	0.0181432	0.99007	23	282	mitochondrial membrane	CC	0.790699	CC mitochondrial membrane	TRINITY_DN16882_c0_g1, TRINITY_DN17279_c0_g1, TRINITY_DN20431_c1_g2, TRINITY_DN20744_c0_g1, TRINITY_DN20887_c1_g1, TRINITY_DN23056_c0_g1, TRINITY_DN23100_c0_g1, TRINITY_DN23148_c1_g6, TRINITY_DN24038_c0_g4, TRINITY_DN24165_c1_g3, TRINITY_DN24203_c2_g2, TRINITY_DN24562_c0_g6, TRINITY_DN24792_c3_g1, TRINITY_DN24792_c3_g3, TRINITY_DN25149_c2_g3, TRINITY_DN25156_c0_g3, TRINITY_DN25578_c1_g2, TRINITY_…
GO:0046503	0.0182348	0.996911	4	21	glycerolipid catabolic process	BP	0.790699	BP glycerolipid catabolic process	TRINITY_DN19141_c0_g1, TRINITY_DN20485_c0_g1, TRINITY_DN21484_c1_g1, TRINITY_DN26389_c0_g1
GO:0007049	0.0183927	0.990409	20	229	cell cycle	BP	0.790699	BP cell cycle	TRINITY_DN13213_c0_g1, TRINITY_DN13590_c0_g1, TRINITY_DN16214_c0_g1, TRINITY_DN16732_c0_g1, TRINITY_DN17081_c0_g1, TRINITY_DN17730_c0_g1, TRINITY_DN17792_c0_g1, TRINITY_DN17799_c0_g1, TRINITY_DN19104_c0_g1, TRINITY_DN19749_c0_g1, TRINITY_DN21390_c0_g2, TRINITY_DN22933_c0_g2, TRINITY_DN23581_c4_g1, TRINITY_DN23950_c1_g1, TRINITY_DN23950_c1_g2, TRINITY_DN23950_c1_g3, TRINITY_DN23973_c2_g1, TRINITY_…
GO:0015112	0.0184938	0.997936	3	12	nitrate transmembrane transporter activity	MF	0.790699	MF nitrate transmembrane transporter activity	TRINITY_DN20138_c0_g1, TRINITY_DN20777_c0_g2, TRINITY_DN21118_c0_g4
GO:0015706	0.0184938	0.997936	3	12	nitrate transport	BP	0.790699	BP nitrate transport	TRINITY_DN20138_c0_g1, TRINITY_DN20777_c0_g2, TRINITY_DN21118_c0_g4
GO:0010413	0.0185107	0.997933	3	12	glucuronoxylan metabolic process	BP	0.790699	BP glucuronoxylan metabolic process	TRINITY_DN15807_c0_g1, TRINITY_DN17584_c0_g1, TRINITY_DN26227_c0_g3
GO:0010417	0.0185107	0.997933	3	12	glucuronoxylan biosynthetic process	BP	0.790699	BP glucuronoxylan biosynthetic process	TRINITY_DN15807_c0_g1, TRINITY_DN17584_c0_g1, TRINITY_DN26227_c0_g3
GO:0044282	0.0186932	0.991041	16	184	small molecule catabolic process	BP	0.795702	BP small molecule catabolic process	TRINITY_DN13483_c0_g1, TRINITY_DN18873_c0_g1, TRINITY_DN20734_c0_g1, TRINITY_DN21366_c0_g1, TRINITY_DN21513_c1_g1, TRINITY_DN22336_c0_g1, TRINITY_DN22470_c0_g2, TRINITY_DN23659_c1_g1, TRINITY_DN24088_c0_g3, TRINITY_DN24149_c1_g1, TRINITY_DN24593_c0_g1, TRINITY_DN25643_c1_g3, TRINITY_DN25723_c0_g1, TRINITY_DN25723_c0_g4, TRINITY_DN25857_c1_g2, TRINITY_DN26824_c2_g1
GO:0015293	0.0192785	0.992668	10	94	symporter activity	MF	0.81772	MF symporter activity	TRINITY_DN16205_c0_g1, TRINITY_DN20476_c2_g6, TRINITY_DN20889_c0_g1, TRINITY_DN21118_c0_g4, TRINITY_DN21990_c2_g1, TRINITY_DN22104_c1_g1, TRINITY_DN22901_c0_g1, TRINITY_DN24251_c1_g1, TRINITY_DN25865_c2_g6, TRINITY_DN26191_c3_g1
GO:0080144	0.0193448	0.997803	3	12	amino acid homeostasis	BP	0.81772	BP amino acid homeostasis	TRINITY_DN16848_c0_g1, TRINITY_DN21482_c1_g2, TRINITY_DN23777_c1_g1
GO:0030001	0.0198953	0.989718	19	231	metal ion transport	BP	0.82851	BP metal ion transport	TRINITY_DN15853_c0_g1, TRINITY_DN16075_c0_g1, TRINITY_DN16133_c0_g1, TRINITY_DN17454_c0_g1, TRINITY_DN17824_c0_g1, TRINITY_DN19026_c0_g1, TRINITY_DN20476_c2_g6, TRINITY_DN20988_c1_g3, TRINITY_DN21522_c0_g1, TRINITY_DN21564_c0_g4, TRINITY_DN22936_c2_g1, TRINITY_DN23056_c0_g1, TRINITY_DN23244_c2_g1, TRINITY_DN24581_c0_g1, TRINITY_DN25216_c0_g2, TRINITY_DN25216_c0_g4, TRINITY_DN25239_c0_g1, TRINITY_…
GO:0015698	0.0199313	0.992841	9	83	inorganic anion transport	BP	0.82851	BP inorganic anion transport	TRINITY_DN20138_c0_g1, TRINITY_DN20777_c0_g2, TRINITY_DN20889_c0_g1, TRINITY_DN21032_c0_g2, TRINITY_DN21118_c0_g4, TRINITY_DN22222_c3_g1, TRINITY_DN25385_c1_g1, TRINITY_DN25865_c2_g6, TRINITY_DN26296_c0_g1
GO:0009407	0.0199644	0.996503	4	22	toxin catabolic process	BP	0.82851	BP toxin catabolic process	TRINITY_DN19979_c0_g2, TRINITY_DN20481_c0_g1, TRINITY_DN21146_c0_g1, TRINITY_DN24735_c1_g1
GO:0090487	0.0199644	0.996503	4	22	secondary metabolite catabolic process	BP	0.82851	BP secondary metabolite catabolic process	TRINITY_DN19979_c0_g2, TRINITY_DN20481_c0_g1, TRINITY_DN21146_c0_g1, TRINITY_DN24735_c1_g1
GO:0071281	0.0200502	0.995512	5	31	cellular response to iron ion	BP	0.82851	BP cellular response to iron ion	TRINITY_DN16133_c0_g1, TRINITY_DN25189_c1_g1, TRINITY_DN25239_c0_g1, TRINITY_DN25642_c0_g1, TRINITY_DN25825_c0_g1
GO:0002213	0.0203432	0.997645	3	12	defense response to insect	BP	0.82851	BP defense response to insect	TRINITY_DN21928_c0_g1, TRINITY_DN25700_c0_g2, TRINITY_DN25715_c1_g1
GO:0006875	0.0204852	0.992123	10	97	cellular metal ion homeostasis	BP	0.82851	BP cellular metal ion homeostasis	TRINITY_DN15853_c0_g1, TRINITY_DN16075_c0_g1, TRINITY_DN16133_c0_g1, TRINITY_DN17454_c0_g1, TRINITY_DN20988_c1_g3, TRINITY_DN22936_c2_g1, TRINITY_DN23056_c0_g1, TRINITY_DN25239_c0_g1, TRINITY_DN25574_c1_g4, TRINITY_DN26084_c3_g2
GO:0042445	0.0209168	0.99149	11	111	hormone metabolic process	BP	0.82851	BP hormone metabolic process	TRINITY_DN14302_c0_g1, TRINITY_DN15449_c0_g1, TRINITY_DN16171_c0_g1, TRINITY_DN18531_c0_g2, TRINITY_DN22205_c0_g1, TRINITY_DN23659_c1_g1, TRINITY_DN23949_c1_g1, TRINITY_DN24258_c1_g3, TRINITY_DN25077_c2_g2, TRINITY_DN25305_c4_g1, TRINITY_DN25408_c0_g1
GO:0042973	0.0210931	0.995189	5	33	glucan endo-1,3-beta-D-glucosidase activity	MF	0.82851	MF glucan endo-1,3-beta-D-glucosidase activity	TRINITY_DN19959_c0_g1, TRINITY_DN21473_c0_g1, TRINITY_DN25077_c2_g2, TRINITY_DN25630_c0_g3, TRINITY_DN26605_c4_g5
GO:0009270	0.0212654	0.998947	2	5	response to humidity	BP	0.82851	BP response to humidity	TRINITY_DN20866_c2_g1, TRINITY_DN22159_c1_g1
GO:0047890	0.0212873	0.998945	2	5	flavanone 4-reductase activity	MF	0.82851	MF flavanone 4-reductase activity	TRINITY_DN19563_c0_g1, TRINITY_DN25305_c4_g1
GO:0046677	0.0212881	0.998945	2	5	response to antibiotic	BP	0.82851	BP response to antibiotic	TRINITY_DN16512_c0_g1, TRINITY_DN21169_c3_g2
GO:0006554	0.0212955	0.998944	2	5	lysine catabolic process	BP	0.82851	BP lysine catabolic process	TRINITY_DN25723_c0_g1, TRINITY_DN25723_c0_g4
GO:0019474	0.0212955	0.998944	2	5	L-lysine catabolic process to acetyl-CoA	BP	0.82851	BP L-lysine catabolic process to acetyl-CoA	TRINITY_DN25723_c0_g1, TRINITY_DN25723_c0_g4
GO:0019477	0.0212955	0.998944	2	5	L-lysine catabolic process	BP	0.82851	BP L-lysine catabolic process	TRINITY_DN25723_c0_g1, TRINITY_DN25723_c0_g4
GO:0033512	0.0212955	0.998944	2	5	L-lysine catabolic process to acetyl-CoA via saccharopine	BP	0.82851	BP L-lysine catabolic process to acetyl-CoA via saccharopine	TRINITY_DN25723_c0_g1, TRINITY_DN25723_c0_g4
GO:0046440	0.0212955	0.998944	2	5	L-lysine metabolic process	BP	0.82851	BP L-lysine metabolic process	TRINITY_DN25723_c0_g1, TRINITY_DN25723_c0_g4
GO:0043617	0.0212972	0.998944	2	5	cellular response to sucrose starvation	BP	0.82851	BP cellular response to sucrose starvation	TRINITY_DN19235_c0_g1, TRINITY_DN22470_c0_g2
GO:0019310	0.0212993	0.998944	2	5	inositol catabolic process	BP	0.82851	BP inositol catabolic process	TRINITY_DN21513_c1_g1, TRINITY_DN22336_c0_g1
GO:0015643	0.0213005	0.998944	2	5	toxic substance binding	MF	0.82851	MF toxic substance binding	TRINITY_DN16407_c0_g1, TRINITY_DN24454_c0_g1
GO:0052654	0.0213014	0.998944	2	5	L-leucine transaminase activity	MF	0.82851	MF L-leucine transaminase activity	TRINITY_DN21996_c0_g1, TRINITY_DN25397_c0_g1
GO:0052655	0.0213014	0.998944	2	5	L-valine transaminase activity	MF	0.82851	MF L-valine transaminase activity	TRINITY_DN21996_c0_g1, TRINITY_DN25397_c0_g1
GO:0052656	0.0213014	0.998944	2	5	L-isoleucine transaminase activity	MF	0.82851	MF L-isoleucine transaminase activity	TRINITY_DN21996_c0_g1, TRINITY_DN25397_c0_g1
GO:0000015	0.0213014	0.998944	2	5	phosphopyruvate hydratase complex	CC	0.82851	CC phosphopyruvate hydratase complex	TRINITY_DN24176_c0_g2, TRINITY_DN25314_c0_g1
GO:0004634	0.0213014	0.998944	2	5	phosphopyruvate hydratase activity	MF	0.82851	MF phosphopyruvate hydratase activity	TRINITY_DN24176_c0_g2, TRINITY_DN25314_c0_g1
GO:0070401	0.0214343	0.998934	2	5	NADP+ binding	MF	0.829816	MF NADP+ binding	TRINITY_DN23716_c0_g1, TRINITY_DN23716_c0_g2
GO:0005578	0.0215088	0.996146	4	22	proteinaceous extracellular matrix	CC	0.829816	CC proteinaceous extracellular matrix	TRINITY_DN15931_c0_g1, TRINITY_DN18636_c0_g1, TRINITY_DN24005_c0_g1, TRINITY_DN24372_c1_g1
GO:0030643	0.0216758	0.998915	2	5	cellular phosphate ion homeostasis	BP	0.829816	BP cellular phosphate ion homeostasis	TRINITY_DN19141_c0_g1, TRINITY_DN21484_c1_g1
GO:0072501	0.0216758	0.998915	2	5	cellular divalent inorganic anion homeostasis	BP	0.829816	BP cellular divalent inorganic anion homeostasis	TRINITY_DN19141_c0_g1, TRINITY_DN21484_c1_g1
GO:0072502	0.0216758	0.998915	2	5	cellular trivalent inorganic anion homeostasis	BP	0.829816	BP cellular trivalent inorganic anion homeostasis	TRINITY_DN19141_c0_g1, TRINITY_DN21484_c1_g1
GO:0046872	0.0218696	0.982196	193	3321	metal ion binding	MF	0.83461	MF metal ion binding	TRINITY_DN11524_c0_g1, TRINITY_DN12377_c0_g1, TRINITY_DN12624_c0_g1, TRINITY_DN14216_c0_g1, TRINITY_DN14302_c0_g1, TRINITY_DN14629_c0_g1, TRINITY_DN14918_c0_g1, TRINITY_DN15183_c0_g1, TRINITY_DN15211_c0_g1, TRINITY_DN15371_c0_g1, TRINITY_DN15714_c0_g1, TRINITY_DN15807_c0_g1, TRINITY_DN15810_c0_g1, TRINITY_DN15853_c0_g1, TRINITY_DN15999_c0_g1, TRINITY_DN16072_c0_g1, TRINITY_DN16075_c0_g1, TRINITY_…
GO:0004622	0.022575	0.997236	3	13	lysophospholipase activity	MF	0.858838	MF lysophospholipase activity	TRINITY_DN17186_c0_g1, TRINITY_DN18030_c0_g1, TRINITY_DN20485_c0_g1
GO:0016701	0.0232547	0.994546	5	34	oxidoreductase activity, acting on single donors with incorporation of molecular oxygen	MF	0.881941	MF oxidoreductase activity, acting on single donors with incorporation of molecular oxygen	TRINITY_DN17395_c0_g1, TRINITY_DN20904_c0_g1, TRINITY_DN21513_c1_g1, TRINITY_DN22336_c0_g1, TRINITY_DN24392_c0_g5
GO:0000819	0.0241773	0.998716	2	5	sister chromatid segregation	BP	0.914081	BP sister chromatid segregation	TRINITY_DN20787_c1_g2, TRINITY_DN23581_c4_g1
GO:0005975	0.0243321	0.982769	60	938	carbohydrate metabolic process	BP	0.917085	BP carbohydrate metabolic process	TRINITY_DN14585_c0_g1, TRINITY_DN14878_c0_g1, TRINITY_DN15619_c0_g1, TRINITY_DN15807_c0_g1, TRINITY_DN15931_c0_g1, TRINITY_DN16284_c0_g1, TRINITY_DN16407_c0_g1, TRINITY_DN16620_c0_g1, TRINITY_DN16772_c0_g1, TRINITY_DN17584_c0_g1, TRINITY_DN18213_c0_g1, TRINITY_DN19089_c0_g1, TRINITY_DN19141_c0_g1, TRINITY_DN19210_c0_g1, TRINITY_DN19273_c0_g1, TRINITY_DN19760_c0_g1, TRINITY_DN19959_c0_g1, TRINITY_…
GO:0044248	0.024664	0.982376	63	978	cellular catabolic process	BP	0.926097	BP cellular catabolic process	TRINITY_DN11524_c0_g1, TRINITY_DN13483_c0_g1, TRINITY_DN14878_c0_g1, TRINITY_DN14918_c0_g1, TRINITY_DN15619_c0_g1, TRINITY_DN15714_c0_g1, TRINITY_DN15810_c0_g1, TRINITY_DN16587_c0_g1, TRINITY_DN16882_c0_g1, TRINITY_DN17781_c0_g1, TRINITY_DN18468_c0_g3, TRINITY_DN18725_c0_g1, TRINITY_DN18873_c0_g1, TRINITY_DN18928_c0_g1, TRINITY_DN19141_c0_g1, TRINITY_DN19635_c0_g1, TRINITY_DN19667_c2_g1, TRINITY_…
GO:0032197	0.0247233	0.99309	6	44	transposition, RNA-mediated	BP	0.926097	BP transposition, RNA-mediated	TRINITY_DN23423_c0_g2, TRINITY_DN26408_c0_g2, TRINITY_DN26509_c3_g3, TRINITY_DN26583_c1_g2, TRINITY_DN26813_c4_g1, TRINITY_DN26828_c25_g1
GO:0006090	0.0254626	0.990449	9	85	pyruvate metabolic process	BP	0.950866	BP pyruvate metabolic process	TRINITY_DN21272_c0_g4, TRINITY_DN22006_c1_g1, TRINITY_DN22006_c1_g2, TRINITY_DN22758_c1_g1, TRINITY_DN23226_c1_g3, TRINITY_DN23777_c1_g1, TRINITY_DN24176_c0_g2, TRINITY_DN25263_c0_g3, TRINITY_DN25314_c0_g1
GO:0004568	0.0257235	0.993791	5	35	chitinase activity	MF	0.957669	MF chitinase activity	TRINITY_DN15619_c0_g1, TRINITY_DN16772_c0_g1, TRINITY_DN18998_c0_g4, TRINITY_DN22243_c0_g1, TRINITY_DN24056_c0_g1
GO:0044038	0.0259565	0.99263	6	47	cell wall macromolecule biosynthetic process	BP	0.960469	BP cell wall macromolecule biosynthetic process	TRINITY_DN14585_c0_g1, TRINITY_DN15807_c0_g1, TRINITY_DN16620_c0_g1, TRINITY_DN17584_c0_g1, TRINITY_DN22152_c0_g1, TRINITY_DN26227_c0_g3
GO:0070589	0.0259565	0.99263	6	47	cellular component macromolecule biosynthetic process	BP	0.960469	BP cellular component macromolecule biosynthetic process	TRINITY_DN14585_c0_g1, TRINITY_DN15807_c0_g1, TRINITY_DN16620_c0_g1, TRINITY_DN17584_c0_g1, TRINITY_DN22152_c0_g1, TRINITY_DN26227_c0_g3
GO:0055083	0.0264436	0.994924	4	23	monovalent inorganic anion homeostasis	BP	0.971625	BP monovalent inorganic anion homeostasis	TRINITY_DN19141_c0_g1, TRINITY_DN21032_c0_g2, TRINITY_DN21484_c1_g1, TRINITY_DN25385_c1_g1
GO:0072505	0.0264461	0.994923	4	23	divalent inorganic anion homeostasis	BP	0.971625	BP divalent inorganic anion homeostasis	TRINITY_DN19141_c0_g1, TRINITY_DN21032_c0_g2, TRINITY_DN21484_c1_g1, TRINITY_DN25385_c1_g1
GO:0019752	0.0264974	0.980937	64	1013	carboxylic acid metabolic process	BP	0.971625	BP carboxylic acid metabolic process	TRINITY_DN13483_c0_g1, TRINITY_DN14302_c0_g1, TRINITY_DN15183_c0_g1, TRINITY_DN15449_c0_g1, TRINITY_DN17095_c0_g1, TRINITY_DN18512_c0_g1, TRINITY_DN18873_c0_g1, TRINITY_DN19235_c0_g1, TRINITY_DN19427_c0_g1, TRINITY_DN19580_c0_g1, TRINITY_DN19580_c0_g2, TRINITY_DN20373_c1_g7, TRINITY_DN20485_c0_g1, TRINITY_DN21272_c0_g4, TRINITY_DN21513_c1_g1, TRINITY_DN21788_c1_g4, TRINITY_DN21974_c0_g1, TRINITY_…
GO:0006950	0.0268353	0.978158	177	3088	response to stress	BP	0.981059	BP response to stress	TRINITY_DN12275_c0_g1, TRINITY_DN12548_c0_g1, TRINITY_DN14642_c0_g1, TRINITY_DN14682_c0_g2, TRINITY_DN14918_c0_g1, TRINITY_DN15109_c0_g1, TRINITY_DN15371_c0_g1, TRINITY_DN15536_c0_g1, TRINITY_DN15619_c0_g1, TRINITY_DN15714_c0_g1, TRINITY_DN15931_c0_g1, TRINITY_DN16519_c0_g1, TRINITY_DN16587_c0_g1, TRINITY_DN16732_c0_g1, TRINITY_DN17045_c0_g1, TRINITY_DN17186_c0_g1, TRINITY_DN17375_c0_g1, TRINITY_…
GO:1901575	0.0270153	0.980056	75	1201	organic substance catabolic process	BP	0.984682	BP organic substance catabolic process	TRINITY_DN11524_c0_g1, TRINITY_DN13483_c0_g1, TRINITY_DN15536_c0_g1, TRINITY_DN15619_c0_g1, TRINITY_DN15810_c0_g1, TRINITY_DN15931_c0_g1, TRINITY_DN16772_c0_g1, TRINITY_DN16882_c0_g1, TRINITY_DN17775_c0_g1, TRINITY_DN17961_c0_g1, TRINITY_DN18213_c0_g1, TRINITY_DN18725_c0_g1, TRINITY_DN18873_c0_g1, TRINITY_DN18928_c0_g1, TRINITY_DN19141_c0_g1, TRINITY_DN19635_c0_g1, TRINITY_DN19667_c2_g1, TRINITY_…
GO:0009685	0.0276996	0.994605	4	23	gibberellin metabolic process	BP	1	BP gibberellin metabolic process	TRINITY_DN14302_c0_g1, TRINITY_DN22205_c0_g1, TRINITY_DN22823_c2_g1, TRINITY_DN26120_c0_g1
GO:0009686	0.0276996	0.994605	4	23	gibberellin biosynthetic process	BP	1	BP gibberellin biosynthetic process	TRINITY_DN14302_c0_g1, TRINITY_DN22205_c0_g1, TRINITY_DN22823_c2_g1, TRINITY_DN26120_c0_g1
GO:0043169	0.027712	0.977264	193	3344	cation binding	MF	1	MF cation binding	TRINITY_DN11524_c0_g1, TRINITY_DN12377_c0_g1, TRINITY_DN12624_c0_g1, TRINITY_DN14216_c0_g1, TRINITY_DN14302_c0_g1, TRINITY_DN14629_c0_g1, TRINITY_DN14918_c0_g1, TRINITY_DN15183_c0_g1, TRINITY_DN15211_c0_g1, TRINITY_DN15371_c0_g1, TRINITY_DN15714_c0_g1, TRINITY_DN15807_c0_g1, TRINITY_DN15810_c0_g1, TRINITY_DN15853_c0_g1, TRINITY_DN15999_c0_g1, TRINITY_DN16072_c0_g1, TRINITY_DN16075_c0_g1, TRINITY_…
GO:0006790	0.0278639	0.984539	21	270	sulfur compound metabolic process	BP	1	BP sulfur compound metabolic process	TRINITY_DN17095_c0_g1, TRINITY_DN19580_c0_g1, TRINITY_DN19580_c0_g2, TRINITY_DN19979_c0_g2, TRINITY_DN20276_c0_g1, TRINITY_DN20481_c0_g1, TRINITY_DN20623_c0_g1, TRINITY_DN21110_c0_g1, TRINITY_DN21146_c0_g1, TRINITY_DN22392_c1_g3, TRINITY_DN22731_c0_g1, TRINITY_DN23258_c0_g2, TRINITY_DN23486_c0_g2, TRINITY_DN23617_c0_g3, TRINITY_DN24522_c2_g1, TRINITY_DN24581_c0_g1, TRINITY_DN24735_c1_g1, TRINITY_…
GO:0046914	0.0280364	0.978419	101	1623	transition metal ion binding	MF	1	MF transition metal ion binding	TRINITY_DN11524_c0_g1, TRINITY_DN14216_c0_g1, TRINITY_DN14302_c0_g1, TRINITY_DN14629_c0_g1, TRINITY_DN15183_c0_g1, TRINITY_DN15211_c0_g1, TRINITY_DN15853_c0_g1, TRINITY_DN16075_c0_g1, TRINITY_DN16431_c0_g1, TRINITY_DN16579_c0_g1, TRINITY_DN16675_c0_g1, TRINITY_DN16732_c0_g1, TRINITY_DN16782_c0_g1, TRINITY_DN16882_c0_g1, TRINITY_DN16932_c0_g1, TRINITY_DN17395_c0_g1, TRINITY_DN17454_c0_g1, TRINITY_…
GO:0016145	0.0283147	0.996166	3	14	S-glycoside catabolic process	BP	1	BP S-glycoside catabolic process	TRINITY_DN20623_c0_g1, TRINITY_DN22731_c0_g1, TRINITY_DN24581_c0_g1
GO:0019759	0.0283147	0.996166	3	14	glycosinolate catabolic process	BP	1	BP glycosinolate catabolic process	TRINITY_DN20623_c0_g1, TRINITY_DN22731_c0_g1, TRINITY_DN24581_c0_g1
GO:0019762	0.0283147	0.996166	3	14	glucosinolate catabolic process	BP	1	BP glucosinolate catabolic process	TRINITY_DN20623_c0_g1, TRINITY_DN22731_c0_g1, TRINITY_DN24581_c0_g1
GO:1901606	0.0284427	0.990728	7	61	alpha-amino acid catabolic process	BP	1	BP alpha-amino acid catabolic process	TRINITY_DN13483_c0_g1, TRINITY_DN18873_c0_g1, TRINITY_DN24149_c1_g1, TRINITY_DN24593_c0_g1, TRINITY_DN25643_c1_g3, TRINITY_DN25723_c0_g1, TRINITY_DN25723_c0_g4
GO:0015672	0.0284779	0.986409	14	154	monovalent inorganic cation transport	BP	1	BP monovalent inorganic cation transport	TRINITY_DN19026_c0_g1, TRINITY_DN20476_c2_g6, TRINITY_DN20988_c1_g3, TRINITY_DN21522_c0_g1, TRINITY_DN21564_c0_g4, TRINITY_DN22238_c0_g2, TRINITY_DN23056_c0_g1, TRINITY_DN23244_c2_g1, TRINITY_DN24038_c0_g4, TRINITY_DN25216_c0_g2, TRINITY_DN25216_c0_g4, TRINITY_DN26591_c2_g5, TRINITY_DN26599_c0_g1, TRINITY_DN26798_c3_g3
GO:0004332	0.0291654	0.998285	2	5	fructose-bisphosphate aldolase activity	MF	1	MF fructose-bisphosphate aldolase activity	TRINITY_DN22758_c1_g1, TRINITY_DN25263_c0_g3
GO:0016101	0.0294276	0.992641	5	35	diterpenoid metabolic process	BP	1	BP diterpenoid metabolic process	TRINITY_DN14302_c0_g1, TRINITY_DN22205_c0_g1, TRINITY_DN22823_c2_g1, TRINITY_DN25571_c2_g1, TRINITY_DN26120_c0_g1
GO:0010033	0.0295375	0.978136	74	1187	response to organic substance	BP	1	BP response to organic substance	TRINITY_DN14642_c0_g1, TRINITY_DN15109_c0_g1, TRINITY_DN16214_c0_g1, TRINITY_DN16439_c0_g1, TRINITY_DN17045_c0_g1, TRINITY_DN17116_c0_g1, TRINITY_DN17375_c0_g1, TRINITY_DN17816_c0_g1, TRINITY_DN18331_c0_g1, TRINITY_DN18339_c0_g1, TRINITY_DN18531_c0_g2, TRINITY_DN18725_c0_g1, TRINITY_DN19183_c7_g2, TRINITY_DN19235_c0_g1, TRINITY_DN19614_c0_g5, TRINITY_DN19798_c1_g1, TRINITY_DN20113_c0_g1, TRINITY_…
GO:0098660	0.0295787	0.986762	12	125	inorganic ion transmembrane transport	BP	1	BP inorganic ion transmembrane transport	TRINITY_DN16133_c0_g1, TRINITY_DN17824_c0_g1, TRINITY_DN19026_c0_g1, TRINITY_DN20476_c2_g6, TRINITY_DN20889_c0_g1, TRINITY_DN22238_c0_g2, TRINITY_DN23244_c2_g1, TRINITY_DN24038_c0_g4, TRINITY_DN25216_c0_g2, TRINITY_DN25216_c0_g4, TRINITY_DN26599_c0_g1, TRINITY_DN26798_c3_g3
GO:0022838	0.0297905	0.986636	12	130	substrate-specific channel activity	MF	1	MF substrate-specific channel activity	TRINITY_DN16211_c0_g1, TRINITY_DN16841_c0_g1, TRINITY_DN17375_c0_g1, TRINITY_DN17975_c0_g1, TRINITY_DN19026_c0_g1, TRINITY_DN20195_c1_g2, TRINITY_DN21522_c0_g1, TRINITY_DN22222_c3_g1, TRINITY_DN25165_c1_g4, TRINITY_DN25216_c0_g2, TRINITY_DN25216_c0_g4, TRINITY_DN26575_c3_g2
GO:0009625	0.0299271	0.994001	4	24	response to insect	BP	1	BP response to insect	TRINITY_DN21920_c0_g1, TRINITY_DN21928_c0_g1, TRINITY_DN25700_c0_g2, TRINITY_DN25715_c1_g1
GO:0080050	0.0299277	0.995859	3	14	regulation of seed development	BP	1	BP regulation of seed development	TRINITY_DN12548_c0_g1, TRINITY_DN18531_c0_g2, TRINITY_DN21098_c2_g3
GO:1901616	0.0303772	0.992322	5	36	organic hydroxy compound catabolic process	BP	1	BP organic hydroxy compound catabolic process	TRINITY_DN21513_c1_g1, TRINITY_DN22336_c0_g1, TRINITY_DN23659_c1_g1, TRINITY_DN24088_c0_g3, TRINITY_DN26824_c2_g1
GO:0007154	0.0306183	0.984055	17	204	cell communication	BP	1	BP cell communication	TRINITY_DN12548_c0_g1, TRINITY_DN12822_c0_g1, TRINITY_DN17640_c0_g1, TRINITY_DN19235_c0_g1, TRINITY_DN21685_c0_g1, TRINITY_DN22222_c3_g1, TRINITY_DN22230_c0_g1, TRINITY_DN22470_c0_g2, TRINITY_DN22936_c2_g1, TRINITY_DN24470_c1_g1, TRINITY_DN25077_c2_g2, TRINITY_DN25239_c0_g1, TRINITY_DN25318_c0_g1, TRINITY_DN25384_c0_g1, TRINITY_DN25385_c1_g1, TRINITY_DN26251_c0_g1, TRINITY_DN26605_c4_g5
GO:0034220	0.0307062	0.983362	19	232	ion transmembrane transport	BP	1	BP ion transmembrane transport	TRINITY_DN16133_c0_g1, TRINITY_DN16211_c0_g1, TRINITY_DN17375_c0_g1, TRINITY_DN17824_c0_g1, TRINITY_DN19026_c0_g1, TRINITY_DN20195_c1_g2, TRINITY_DN20476_c2_g6, TRINITY_DN20889_c0_g1, TRINITY_DN21077_c0_g1, TRINITY_DN22238_c0_g2, TRINITY_DN22901_c0_g1, TRINITY_DN23244_c2_g1, TRINITY_DN24038_c0_g4, TRINITY_DN25165_c1_g4, TRINITY_DN25216_c0_g2, TRINITY_DN25216_c0_g4, TRINITY_DN26575_c3_g2, TRINITY_…
GO:0004353	0.0308781	0.99797	2	6	glutamate dehydrogenase [NAD(P)+] activity	MF	1	MF glutamate dehydrogenase [NAD(P)+] activity	TRINITY_DN23570_c1_g2, TRINITY_DN26241_c1_g1
GO:0019878	0.0309249	0.997965	2	6	lysine biosynthetic process via aminoadipic acid	BP	1	BP lysine biosynthetic process via aminoadipic acid	TRINITY_DN25723_c0_g1, TRINITY_DN25723_c0_g4
GO:0102740	0.0309251	0.997965	2	6	NA	NA	1	none	TRINITY_DN20623_c0_g1, TRINITY_DN25165_c1_g4
GO:0102741	0.0309251	0.997965	2	6	NA	NA	1	none	TRINITY_DN20623_c0_g1, TRINITY_DN25165_c1_g4
GO:2000034	0.0309252	0.997965	2	6	regulation of seed maturation	BP	1	BP regulation of seed maturation	TRINITY_DN12548_c0_g1, TRINITY_DN21098_c2_g3
GO:0046482	0.0309276	0.997965	2	6	para-aminobenzoic acid metabolic process	BP	1	BP para-aminobenzoic acid metabolic process	TRINITY_DN19427_c0_g1, TRINITY_DN23106_c0_g1
GO:0045263	0.0309533	0.995785	3	12	proton-transporting ATP synthase complex, coupling factor F(o)	CC	1	CC proton-transporting ATP synthase complex, coupling factor F(o)	TRINITY_DN26591_c2_g5, TRINITY_DN26599_c0_g1, TRINITY_DN26798_c3_g3
GO:0045552	0.0309982	0.997957	2	6	dihydrokaempferol 4-reductase activity	MF	1	MF dihydrokaempferol 4-reductase activity	TRINITY_DN19563_c0_g1, TRINITY_DN25305_c4_g1
GO:0003855	0.0310072	0.997957	2	6	3-dehydroquinate dehydratase activity	MF	1	MF 3-dehydroquinate dehydratase activity	TRINITY_DN23846_c0_g1, TRINITY_DN25383_c0_g2
GO:0004764	0.0310072	0.997957	2	6	shikimate 3-dehydrogenase (NADP+) activity	MF	1	MF shikimate 3-dehydrogenase (NADP+) activity	TRINITY_DN23846_c0_g1, TRINITY_DN25383_c0_g2
GO:0030177	0.031218	0.997935	2	6	positive regulation of Wnt signaling pathway	BP	1	BP positive regulation of Wnt signaling pathway	TRINITY_DN15252_c0_g1, TRINITY_DN26044_c0_g1
GO:0046916	0.0313354	0.989567	7	62	cellular transition metal ion homeostasis	BP	1	BP cellular transition metal ion homeostasis	TRINITY_DN15853_c0_g1, TRINITY_DN16075_c0_g1, TRINITY_DN16133_c0_g1, TRINITY_DN17454_c0_g1, TRINITY_DN25239_c0_g1, TRINITY_DN25574_c1_g4, TRINITY_DN26084_c3_g2
GO:0030002	0.031378	0.997919	2	6	cellular anion homeostasis	BP	1	BP cellular anion homeostasis	TRINITY_DN19141_c0_g1, TRINITY_DN21484_c1_g1
GO:0030320	0.031378	0.997919	2	6	cellular monovalent inorganic anion homeostasis	BP	1	BP cellular monovalent inorganic anion homeostasis	TRINITY_DN19141_c0_g1, TRINITY_DN21484_c1_g1
GO:0000965	0.0313843	0.997918	2	6	mitochondrial RNA 3'-end processing	BP	1	BP mitochondrial RNA 3'-end processing	TRINITY_DN19003_c0_g1, TRINITY_DN26251_c0_g1
GO:0080083	0.0314616	0.99791	2	6	beta-gentiobiose beta-glucosidase activity	MF	1	MF beta-gentiobiose beta-glucosidase activity	TRINITY_DN25077_c2_g2, TRINITY_DN25798_c1_g3
GO:0042406	0.0319704	0.998023	2	5	extrinsic component of endoplasmic reticulum membrane	CC	1	CC extrinsic component of endoplasmic reticulum membrane	TRINITY_DN19563_c0_g1, TRINITY_DN25305_c4_g1
GO:0009605	0.0321139	0.975988	77	1242	response to external stimulus	BP	1	BP response to external stimulus	TRINITY_DN12548_c0_g1, TRINITY_DN14086_c0_g1, TRINITY_DN15109_c0_g1, TRINITY_DN15536_c0_g1, TRINITY_DN15931_c0_g1, TRINITY_DN16772_c0_g1, TRINITY_DN16841_c0_g1, TRINITY_DN16882_c0_g1, TRINITY_DN17045_c0_g1, TRINITY_DN17116_c0_g1, TRINITY_DN17375_c0_g1, TRINITY_DN17816_c0_g1, TRINITY_DN17975_c0_g1, TRINITY_DN18331_c0_g1, TRINITY_DN18346_c0_g1, TRINITY_DN18998_c0_g4, TRINITY_DN19167_c0_g1, TRINITY_…
GO:0046164	0.0327227	0.993226	4	25	alcohol catabolic process	BP	1	BP alcohol catabolic process	TRINITY_DN21513_c1_g1, TRINITY_DN22336_c0_g1, TRINITY_DN23659_c1_g1, TRINITY_DN24088_c0_g3
GO:0016830	0.03292	0.986301	10	101	carbon-carbon lyase activity	MF	1	MF carbon-carbon lyase activity	TRINITY_DN15183_c0_g1, TRINITY_DN18512_c0_g1, TRINITY_DN19427_c0_g1, TRINITY_DN21788_c1_g4, TRINITY_DN22758_c1_g1, TRINITY_DN23106_c0_g1, TRINITY_DN23258_c0_g2, TRINITY_DN24402_c0_g2, TRINITY_DN25263_c0_g3, TRINITY_DN25391_c0_g4
GO:0006549	0.0334192	0.995118	3	15	isoleucine metabolic process	BP	1	BP isoleucine metabolic process	TRINITY_DN21996_c0_g1, TRINITY_DN22440_c0_g1, TRINITY_DN25397_c0_g1
GO:0009097	0.0334192	0.995118	3	15	isoleucine biosynthetic process	BP	1	BP isoleucine biosynthetic process	TRINITY_DN21996_c0_g1, TRINITY_DN22440_c0_g1, TRINITY_DN25397_c0_g1
GO:0000156	0.0335732	0.997689	2	6	phosphorelay response regulator activity	MF	1	MF phosphorelay response regulator activity	TRINITY_DN18531_c0_g2, TRINITY_DN19614_c0_g5
GO:0000287	0.03399	0.983386	14	155	magnesium ion binding	MF	1	MF magnesium ion binding	TRINITY_DN16512_c0_g1, TRINITY_DN19141_c0_g1, TRINITY_DN21169_c3_g2, TRINITY_DN21272_c0_g4, TRINITY_DN21484_c1_g1, TRINITY_DN22152_c0_g1, TRINITY_DN22388_c2_g5, TRINITY_DN22440_c0_g1, TRINITY_DN23492_c1_g1, TRINITY_DN23732_c2_g3, TRINITY_DN23971_c3_g5, TRINITY_DN24176_c0_g2, TRINITY_DN24454_c0_g1, TRINITY_DN25314_c0_g1
GO:0010106	0.0345751	0.997581	2	6	cellular response to iron ion starvation	BP	1	BP cellular response to iron ion starvation	TRINITY_DN25318_c0_g1, TRINITY_DN25384_c0_g1
GO:0003678	0.0346566	0.986252	9	88	DNA helicase activity	MF	1	MF DNA helicase activity	TRINITY_DN17081_c0_g1, TRINITY_DN20744_c0_g1, TRINITY_DN21548_c0_g1, TRINITY_DN23423_c0_g2, TRINITY_DN23950_c1_g1, TRINITY_DN23950_c1_g2, TRINITY_DN23950_c1_g3, TRINITY_DN23973_c2_g1, TRINITY_DN24783_c3_g1
GO:0005249	0.0359689	0.992299	4	26	voltage-gated potassium channel activity	MF	1	MF voltage-gated potassium channel activity	TRINITY_DN19026_c0_g1, TRINITY_DN21522_c0_g1, TRINITY_DN25216_c0_g2, TRINITY_DN25216_c0_g4
GO:0010965	0.036024	0.994581	3	15	regulation of mitotic sister chromatid separation	BP	1	BP regulation of mitotic sister chromatid separation	TRINITY_DN20029_c0_g1, TRINITY_DN22198_c0_g1, TRINITY_DN26001_c1_g1
GO:0033047	0.036024	0.994581	3	15	regulation of mitotic sister chromatid segregation	BP	1	BP regulation of mitotic sister chromatid segregation	TRINITY_DN20029_c0_g1, TRINITY_DN22198_c0_g1, TRINITY_DN26001_c1_g1
GO:0044427	0.036747	0.978188	24	293	chromosomal part	CC	1	CC chromosomal part	TRINITY_DN12624_c0_g1, TRINITY_DN16732_c0_g1, TRINITY_DN17093_c0_g1, TRINITY_DN17798_c0_g1, TRINITY_DN17807_c0_g1, TRINITY_DN18072_c0_g1, TRINITY_DN20029_c0_g1, TRINITY_DN20547_c0_g1, TRINITY_DN21344_c1_g3, TRINITY_DN21418_c0_g2, TRINITY_DN21640_c0_g1, TRINITY_DN22198_c0_g1, TRINITY_DN22839_c1_g1, TRINITY_DN23423_c0_g2, TRINITY_DN23836_c0_g1, TRINITY_DN23836_c1_g2, TRINITY_DN23836_c1_g3, TRINITY_…
GO:0055085	0.0373762	0.974195	45	684	transmembrane transport	BP	1	BP transmembrane transport	TRINITY_DN15513_c0_g1, TRINITY_DN16133_c0_g1, TRINITY_DN16205_c0_g1, TRINITY_DN16211_c0_g1, TRINITY_DN16841_c0_g1, TRINITY_DN17375_c0_g1, TRINITY_DN17824_c0_g1, TRINITY_DN17975_c0_g1, TRINITY_DN19026_c0_g1, TRINITY_DN19658_c0_g1, TRINITY_DN20195_c1_g2, TRINITY_DN20476_c2_g6, TRINITY_DN20744_c0_g1, TRINITY_DN20777_c0_g2, TRINITY_DN20889_c0_g1, TRINITY_DN20988_c1_g3, TRINITY_DN21077_c0_g1, TRINITY_…
GO:0006885	0.0378844	0.989801	5	38	regulation of pH	BP	1	BP regulation of pH	TRINITY_DN20988_c1_g3, TRINITY_DN21564_c0_g4, TRINITY_DN22238_c0_g2, TRINITY_DN24215_c1_g6, TRINITY_DN24549_c1_g1
GO:0043167	0.0380261	0.967502	333	6078	ion binding	MF	1	MF ion binding	TRINITY_DN11524_c0_g1, TRINITY_DN12377_c0_g1, TRINITY_DN12624_c0_g1, TRINITY_DN13656_c0_g1, TRINITY_DN14117_c0_g1, TRINITY_DN14216_c0_g1, TRINITY_DN14302_c0_g1, TRINITY_DN14629_c0_g1, TRINITY_DN14918_c0_g1, TRINITY_DN15183_c0_g1, TRINITY_DN15211_c0_g1, TRINITY_DN15240_c0_g1, TRINITY_DN15252_c0_g1, TRINITY_DN15371_c0_g1, TRINITY_DN15714_c0_g1, TRINITY_DN15807_c0_g1, TRINITY_DN15810_c0_g1, TRINITY_…
GO:0009920	0.0380777	0.997408	2	5	cell plate formation involved in plant-type cell wall biogenesis	BP	1	BP cell plate formation involved in plant-type cell wall biogenesis	TRINITY_DN22514_c3_g1, TRINITY_DN23520_c0_g2
GO:0043207	0.0382972	0.972221	59	934	response to external biotic stimulus	BP	1	BP response to external biotic stimulus	TRINITY_DN15109_c0_g1, TRINITY_DN15536_c0_g1, TRINITY_DN15931_c0_g1, TRINITY_DN16772_c0_g1, TRINITY_DN16882_c0_g1, TRINITY_DN17045_c0_g1, TRINITY_DN17375_c0_g1, TRINITY_DN17816_c0_g1, TRINITY_DN18331_c0_g1, TRINITY_DN18346_c0_g1, TRINITY_DN18998_c0_g4, TRINITY_DN19798_c1_g1, TRINITY_DN19897_c0_g1, TRINITY_DN20266_c1_g1, TRINITY_DN20571_c2_g1, TRINITY_DN20636_c0_g1, TRINITY_DN20835_c1_g1, TRINITY_…
GO:0043565	0.0390445	0.97416	36	533	sequence-specific DNA binding	MF	1	MF sequence-specific DNA binding	TRINITY_DN12548_c0_g1, TRINITY_DN14148_c0_g1, TRINITY_DN16446_c0_g1, TRINITY_DN16844_c0_g1, TRINITY_DN16932_c0_g1, TRINITY_DN17116_c0_g1, TRINITY_DN17946_c0_g1, TRINITY_DN18331_c0_g1, TRINITY_DN19183_c7_g2, TRINITY_DN19200_c0_g1, TRINITY_DN19798_c1_g1, TRINITY_DN19967_c0_g1, TRINITY_DN20113_c0_g1, TRINITY_DN20266_c1_g1, TRINITY_DN21344_c1_g3, TRINITY_DN21640_c0_g1, TRINITY_DN21921_c0_g1, TRINITY_…
GO:0044703	0.0391469	0.993914	3	15	multi-organism reproductive process	BP	1	BP multi-organism reproductive process	TRINITY_DN24231_c1_g1, TRINITY_DN24372_c1_g1, TRINITY_DN25518_c1_g3
GO:0009753	0.0392186	0.983146	10	109	response to jasmonic acid	BP	1	BP response to jasmonic acid	TRINITY_DN18331_c0_g1, TRINITY_DN18725_c0_g1, TRINITY_DN21098_c2_g3, TRINITY_DN22392_c1_g3, TRINITY_DN22803_c1_g1, TRINITY_DN23384_c0_g1, TRINITY_DN24522_c2_g1, TRINITY_DN24680_c0_g2, TRINITY_DN24975_c0_g3, TRINITY_DN25654_c0_g1
GO:0070592	0.0400076	0.98905	5	39	cell wall polysaccharide biosynthetic process	BP	1	BP cell wall polysaccharide biosynthetic process	TRINITY_DN14585_c0_g1, TRINITY_DN15807_c0_g1, TRINITY_DN16620_c0_g1, TRINITY_DN17584_c0_g1, TRINITY_DN26227_c0_g3
GO:0015925	0.0402762	0.99103	4	27	galactosidase activity	MF	1	MF galactosidase activity	TRINITY_DN22160_c0_g1, TRINITY_DN24155_c1_g1, TRINITY_DN25077_c2_g2, TRINITY_DN25798_c1_g3
GO:0003674	0.0405724	0.96559	653	12540	molecular_function	MF	1	MF molecular_function	TRINITY_DN11524_c0_g1, TRINITY_DN12377_c0_g1, TRINITY_DN12548_c0_g1, TRINITY_DN12624_c0_g1, TRINITY_DN12737_c0_g1, TRINITY_DN13213_c0_g1, TRINITY_DN13483_c0_g1, TRINITY_DN13604_c0_g1, TRINITY_DN13612_c0_g1, TRINITY_DN13656_c0_g1, TRINITY_DN14064_c0_g1, TRINITY_DN14117_c0_g1, TRINITY_DN14148_c0_g1, TRINITY_DN14216_c0_g1, TRINITY_DN14302_c0_g1, TRINITY_DN14629_c0_g1, TRINITY_DN14878_c0_g1, TRINITY_…
GO:0003886	0.041611	0.996776	2	6	DNA (cytosine-5-)-methyltransferase activity	MF	1	MF DNA (cytosine-5-)-methyltransferase activity	TRINITY_DN25088_c0_g1, TRINITY_DN25412_c0_g1
GO:0009735	0.0419074	0.980954	11	120	response to cytokinin	BP	1	BP response to cytokinin	TRINITY_DN16214_c0_g1, TRINITY_DN18531_c0_g2, TRINITY_DN19614_c0_g5, TRINITY_DN20481_c0_g1, TRINITY_DN21146_c0_g1, TRINITY_DN23234_c0_g3, TRINITY_DN23486_c0_g2, TRINITY_DN24176_c0_g2, TRINITY_DN24680_c0_g2, TRINITY_DN25263_c0_g3, TRINITY_DN25857_c1_g2
GO:0042780	0.0419088	0.996568	2	7	tRNA 3'-end processing	BP	1	BP tRNA 3'-end processing	TRINITY_DN19003_c0_g1, TRINITY_DN26251_c0_g1
GO:0009068	0.0419253	0.996566	2	7	aspartate family amino acid catabolic process	BP	1	BP aspartate family amino acid catabolic process	TRINITY_DN25723_c0_g1, TRINITY_DN25723_c0_g4
GO:0008889	0.0419291	0.996566	2	7	glycerophosphodiester phosphodiesterase activity	MF	1	MF glycerophosphodiester phosphodiesterase activity	TRINITY_DN19141_c0_g1, TRINITY_DN21484_c1_g1
GO:0019218	0.0419296	0.996566	2	7	regulation of steroid metabolic process	BP	1	BP regulation of steroid metabolic process	TRINITY_DN24454_c0_g1, TRINITY_DN25305_c4_g1
GO:0071219	0.0419605	0.996562	2	7	cellular response to molecule of bacterial origin	BP	1	BP cellular response to molecule of bacterial origin	TRINITY_DN17816_c0_g1, TRINITY_DN20835_c1_g1
GO:0003680	0.0420037	0.996556	2	7	AT DNA binding	MF	1	MF AT DNA binding	TRINITY_DN21344_c1_g3, TRINITY_DN26215_c0_g2
GO:0080030	0.0420141	0.996555	2	7	methyl indole-3-acetate esterase activity	MF	1	MF methyl indole-3-acetate esterase activity	TRINITY_DN15449_c0_g1, TRINITY_DN25669_c1_g1
GO:0004805	0.0424819	0.996495	2	7	trehalose-phosphatase activity	MF	1	MF trehalose-phosphatase activity	TRINITY_DN21396_c1_g1, TRINITY_DN25612_c2_g1
GO:0051704	0.0425023	0.968365	67	1081	multi-organism process	BP	1	BP multi-organism process	TRINITY_DN15109_c0_g1, TRINITY_DN15536_c0_g1, TRINITY_DN15931_c0_g1, TRINITY_DN16772_c0_g1, TRINITY_DN16882_c0_g1, TRINITY_DN17045_c0_g1, TRINITY_DN17375_c0_g1, TRINITY_DN18331_c0_g1, TRINITY_DN18346_c0_g1, TRINITY_DN18998_c0_g4, TRINITY_DN19798_c1_g1, TRINITY_DN19897_c0_g1, TRINITY_DN20266_c1_g1, TRINITY_DN20571_c2_g1, TRINITY_DN20636_c0_g1, TRINITY_DN20734_c0_g1, TRINITY_DN20808_c0_g1, TRINITY_…
GO:0033045	0.042539	0.9931	3	16	regulation of sister chromatid segregation	BP	1	BP regulation of sister chromatid segregation	TRINITY_DN20029_c0_g1, TRINITY_DN22198_c0_g1, TRINITY_DN26001_c1_g1
GO:0055076	0.042602	0.982404	9	95	transition metal ion homeostasis	BP	1	BP transition metal ion homeostasis	TRINITY_DN15853_c0_g1, TRINITY_DN16075_c0_g1, TRINITY_DN16133_c0_g1, TRINITY_DN17454_c0_g1, TRINITY_DN21032_c0_g2, TRINITY_DN25239_c0_g1, TRINITY_DN25384_c0_g1, TRINITY_DN25574_c1_g4, TRINITY_DN26084_c3_g2
GO:0050664	0.0429737	0.996432	2	7	oxidoreductase activity, acting on NAD(P)H, oxygen as acceptor	MF	1	MF oxidoreductase activity, acting on NAD(P)H, oxygen as acceptor	TRINITY_DN23706_c0_g1, TRINITY_DN23706_c0_g2
GO:0050982	0.0430107	0.996427	2	7	detection of mechanical stimulus	BP	1	BP detection of mechanical stimulus	TRINITY_DN16841_c0_g1, TRINITY_DN17975_c0_g1
GO:0015144	0.0430369	0.983321	8	80	carbohydrate transmembrane transporter activity	MF	1	MF carbohydrate transmembrane transporter activity	TRINITY_DN16205_c0_g1, TRINITY_DN16211_c0_g1, TRINITY_DN17375_c0_g1, TRINITY_DN20195_c1_g2, TRINITY_DN22222_c3_g1, TRINITY_DN24251_c1_g1, TRINITY_DN25165_c1_g4, TRINITY_DN26575_c3_g2
GO:0033293	0.0447973	0.989678	4	27	monocarboxylic acid binding	MF	1	MF monocarboxylic acid binding	TRINITY_DN17640_c0_g1, TRINITY_DN20636_c0_g1, TRINITY_DN21576_c0_g1, TRINITY_DN22110_c0_g2
GO:0016102	0.0456937	0.989404	4	27	diterpenoid biosynthetic process	BP	1	BP diterpenoid biosynthetic process	TRINITY_DN14302_c0_g1, TRINITY_DN22205_c0_g1, TRINITY_DN22823_c2_g1, TRINITY_DN26120_c0_g1
GO:1901476	0.0457403	0.982049	8	81	carbohydrate transporter activity	MF	1	MF carbohydrate transporter activity	TRINITY_DN16205_c0_g1, TRINITY_DN16211_c0_g1, TRINITY_DN17375_c0_g1, TRINITY_DN20195_c1_g2, TRINITY_DN22222_c3_g1, TRINITY_DN24251_c1_g1, TRINITY_DN25165_c1_g4, TRINITY_DN26575_c3_g2
GO:0005828	0.0459396	0.996042	2	7	kinetochore microtubule	CC	1	CC kinetochore microtubule	TRINITY_DN20029_c0_g1, TRINITY_DN22198_c0_g1
GO:0071241	0.0461592	0.983254	7	66	cellular response to inorganic substance	BP	1	BP cellular response to inorganic substance	TRINITY_DN16133_c0_g1, TRINITY_DN20835_c1_g1, TRINITY_DN24745_c0_g1, TRINITY_DN25189_c1_g1, TRINITY_DN25239_c0_g1, TRINITY_DN25642_c0_g1, TRINITY_DN25825_c0_g1
GO:0010039	0.0465497	0.986722	5	39	response to iron ion	BP	1	BP response to iron ion	TRINITY_DN16133_c0_g1, TRINITY_DN25189_c1_g1, TRINITY_DN25239_c0_g1, TRINITY_DN25642_c0_g1, TRINITY_DN25825_c0_g1
GO:0051707	0.0467812	0.965827	57	909	response to other organism	BP	1	BP response to other organism	TRINITY_DN15109_c0_g1, TRINITY_DN15536_c0_g1, TRINITY_DN15931_c0_g1, TRINITY_DN16772_c0_g1, TRINITY_DN16882_c0_g1, TRINITY_DN17045_c0_g1, TRINITY_DN17375_c0_g1, TRINITY_DN18331_c0_g1, TRINITY_DN18346_c0_g1, TRINITY_DN18998_c0_g4, TRINITY_DN19798_c1_g1, TRINITY_DN19897_c0_g1, TRINITY_DN20266_c1_g1, TRINITY_DN20571_c2_g1, TRINITY_DN20636_c0_g1, TRINITY_DN20905_c0_g1, TRINITY_DN21024_c0_g1, TRINITY_…
GO:0009574	0.0474655	0.992031	3	15	preprophase band	CC	1	CC preprophase band	TRINITY_DN19104_c0_g1, TRINITY_DN20571_c2_g1, TRINITY_DN22436_c1_g2
GO:0044700	0.0479675	0.986204	5	39	single organism signaling	BP	1	BP single organism signaling	TRINITY_DN12822_c0_g1, TRINITY_DN17640_c0_g1, TRINITY_DN22936_c2_g1, TRINITY_DN24470_c1_g1, TRINITY_DN26251_c0_g1
GO:1990113	0.0484223	1	1	1	RNA Polymerase I assembly	BP	1	BP RNA Polymerase I assembly	TRINITY_DN22428_c2_g2
GO:1990114	0.0484223	1	1	1	RNA Polymerase II core complex assembly	BP	1	BP RNA Polymerase II core complex assembly	TRINITY_DN22428_c2_g2
GO:1990115	0.0484223	1	1	1	RNA Polymerase III assembly	BP	1	BP RNA Polymerase III assembly	TRINITY_DN22428_c2_g2
GO:0007113	0.0484606	1	1	1	endomitotic cell cycle	BP	1	BP endomitotic cell cycle	TRINITY_DN25218_c1_g2
GO:1904667	0.0484606	1	1	1	NA	NA	1	none	TRINITY_DN25218_c1_g2
GO:0016048	0.0484675	1	1	1	detection of temperature stimulus	BP	1	BP detection of temperature stimulus	TRINITY_DN24149_c0_g1
GO:0019103	0.0484675	1	1	1	pyrimidine nucleotide binding	MF	1	MF pyrimidine nucleotide binding	TRINITY_DN23971_c3_g5
GO:0032552	0.0484675	1	1	1	deoxyribonucleotide binding	MF	1	MF deoxyribonucleotide binding	TRINITY_DN23971_c3_g5
GO:0032556	0.0484675	1	1	1	pyrimidine deoxyribonucleotide binding	MF	1	MF pyrimidine deoxyribonucleotide binding	TRINITY_DN23971_c3_g5
GO:0009530	0.0484725	1	1	1	primary cell wall	CC	1	CC primary cell wall	TRINITY_DN25715_c0_g1
GO:0080184	0.0484748	1	1	1	response to phenylpropanoid	BP	1	BP response to phenylpropanoid	TRINITY_DN26022_c0_g1
GO:0047782	0.0484804	1	1	1	coniferin beta-glucosidase activity	MF	1	MF coniferin beta-glucosidase activity	TRINITY_DN25077_c2_g2
GO:0036093	0.048487	1	1	1	germ cell proliferation	BP	1	BP germ cell proliferation	TRINITY_DN26251_c0_g1
GO:0047924	0.0484874	1	1	1	geraniol dehydrogenase activity	MF	1	MF geraniol dehydrogenase activity	TRINITY_DN25783_c1_g2
GO:1901598	0.0484876	1	1	1	(-)-pinoresinol metabolic process	BP	1	BP (-)-pinoresinol metabolic process	TRINITY_DN16412_c0_g1
GO:1901599	0.0484876	1	1	1	(-)-pinoresinol biosynthetic process	BP	1	BP (-)-pinoresinol biosynthetic process	TRINITY_DN16412_c0_g1
GO:0047701	0.0484884	1	1	1	beta-L-arabinosidase activity	MF	1	MF beta-L-arabinosidase activity	TRINITY_DN25798_c1_g3
GO:0001786	0.048491	1	1	1	phosphatidylserine binding	MF	1	MF phosphatidylserine binding	TRINITY_DN17045_c0_g1
GO:0002263	0.048491	1	1	1	cell activation involved in immune response	BP	1	BP cell activation involved in immune response	TRINITY_DN17045_c0_g1
GO:0002274	0.048491	1	1	1	myeloid leukocyte activation	BP	1	BP myeloid leukocyte activation	TRINITY_DN17045_c0_g1
GO:0002275	0.048491	1	1	1	myeloid cell activation involved in immune response	BP	1	BP myeloid cell activation involved in immune response	TRINITY_DN17045_c0_g1
GO:0002283	0.048491	1	1	1	neutrophil activation involved in immune response	BP	1	BP neutrophil activation involved in immune response	TRINITY_DN17045_c0_g1
GO:0002366	0.048491	1	1	1	leukocyte activation involved in immune response	BP	1	BP leukocyte activation involved in immune response	TRINITY_DN17045_c0_g1
GO:0030670	0.048491	1	1	1	phagocytic vesicle membrane	CC	1	CC phagocytic vesicle membrane	TRINITY_DN17045_c0_g1
GO:0031100	0.048491	1	1	1	organ regeneration	BP	1	BP organ regeneration	TRINITY_DN17045_c0_g1
GO:0036230	0.048491	1	1	1	granulocyte activation	BP	1	BP granulocyte activation	TRINITY_DN17045_c0_g1
GO:0042119	0.048491	1	1	1	neutrophil activation	BP	1	BP neutrophil activation	TRINITY_DN17045_c0_g1
GO:0042997	0.048491	1	1	1	negative regulation of Golgi to plasma membrane protein transport	BP	1	BP negative regulation of Golgi to plasma membrane protein transport	TRINITY_DN17045_c0_g1
GO:0042998	0.048491	1	1	1	positive regulation of Golgi to plasma membrane protein transport	BP	1	BP positive regulation of Golgi to plasma membrane protein transport	TRINITY_DN17045_c0_g1
GO:0043299	0.048491	1	1	1	leukocyte degranulation	BP	1	BP leukocyte degranulation	TRINITY_DN17045_c0_g1
GO:0043312	0.048491	1	1	1	neutrophil degranulation	BP	1	BP neutrophil degranulation	TRINITY_DN17045_c0_g1
GO:0045055	0.048491	1	1	1	regulated secretory pathway	BP	1	BP regulated secretory pathway	TRINITY_DN17045_c0_g1
GO:0070382	0.048491	1	1	1	exocytic vesicle	CC	1	CC exocytic vesicle	TRINITY_DN17045_c0_g1
GO:0090004	0.048491	1	1	1	positive regulation of establishment of protein localization to plasma membrane	BP	1	BP positive regulation of establishment of protein localization to plasma membrane	TRINITY_DN17045_c0_g1
GO:0090005	0.048491	1	1	1	negative regulation of establishment of protein localization to plasma membrane	BP	1	BP negative regulation of establishment of protein localization to plasma membrane	TRINITY_DN17045_c0_g1
GO:1903077	0.048491	1	1	1	negative regulation of protein localization to plasma membrane	BP	1	BP negative regulation of protein localization to plasma membrane	TRINITY_DN17045_c0_g1
GO:1903078	0.048491	1	1	1	positive regulation of protein localization to plasma membrane	BP	1	BP positive regulation of protein localization to plasma membrane	TRINITY_DN17045_c0_g1
GO:0004657	0.0484921	1	1	1	proline dehydrogenase activity	MF	1	MF proline dehydrogenase activity	TRINITY_DN24149_c1_g1
GO:0032260	0.0484942	1	1	1	response to jasmonic acid stimulus involved in jasmonic acid and ethylene-dependent systemic resistance	BP	1	BP response to jasmonic acid stimulus involved in jasmonic acid and ethylene-dependent systemic resistance	TRINITY_DN22392_c1_g3
GO:0030410	0.0484943	1	1	1	nicotianamine synthase activity	MF	1	MF nicotianamine synthase activity	TRINITY_DN9466_c0_g1
GO:0030417	0.0484943	1	1	1	nicotianamine metabolic process	BP	1	BP nicotianamine metabolic process	TRINITY_DN9466_c0_g1
GO:0030418	0.0484943	1	1	1	nicotianamine biosynthetic process	BP	1	BP nicotianamine biosynthetic process	TRINITY_DN9466_c0_g1
GO:0072351	0.0484943	1	1	1	tricarboxylic acid biosynthetic process	BP	1	BP tricarboxylic acid biosynthetic process	TRINITY_DN9466_c0_g1
GO:0006277	0.0484949	1	1	1	DNA amplification	BP	1	BP DNA amplification	TRINITY_DN23480_c0_g2
GO:0007307	0.0484949	1	1	1	eggshell chorion gene amplification	BP	1	BP eggshell chorion gene amplification	TRINITY_DN23480_c0_g2
GO:0033260	0.0484949	1	1	1	nuclear cell cycle DNA replication	BP	1	BP nuclear cell cycle DNA replication	TRINITY_DN23480_c0_g2
GO:0000811	0.0484957	1	1	1	GINS complex	CC	1	CC GINS complex	TRINITY_DN26245_c1_g3
GO:0004846	0.0484958	1	1	1	urate oxidase activity	MF	1	MF urate oxidase activity	TRINITY_DN20734_c0_g1
GO:0016663	0.0484958	1	1	1	oxidoreductase activity, acting on other nitrogenous compounds as donors, oxygen as acceptor	MF	1	MF oxidoreductase activity, acting on other nitrogenous compounds as donors, oxygen as acceptor	TRINITY_DN20734_c0_g1
GO:0050269	0.0484958	1	1	1	coniferyl-aldehyde dehydrogenase activity	MF	1	MF coniferyl-aldehyde dehydrogenase activity	TRINITY_DN15893_c0_g1
GO:0006148	0.048496	1	1	1	inosine catabolic process	BP	1	BP inosine catabolic process	TRINITY_DN19635_c0_g1
GO:0031000	0.048496	1	1	1	response to caffeine	BP	1	BP response to caffeine	TRINITY_DN24257_c0_g3
GO:0032355	0.048496	1	1	1	response to estradiol	BP	1	BP response to estradiol	TRINITY_DN24257_c0_g3
GO:0043279	0.048496	1	1	1	response to alkaloid	BP	1	BP response to alkaloid	TRINITY_DN24257_c0_g3
GO:0016710	0.0484961	1	1	1	trans-cinnamate 4-monooxygenase activity	MF	1	MF trans-cinnamate 4-monooxygenase activity	TRINITY_DN26053_c0_g1
GO:0035725	0.0484961	1	1	1	sodium ion transmembrane transport	BP	1	BP sodium ion transmembrane transport	TRINITY_DN23244_c2_g1
GO:0050636	0.0484961	1	1	1	vinorine synthase activity	MF	1	MF vinorine synthase activity	TRINITY_DN20765_c0_g1
GO:0047412	0.0484962	1	1	1	N-(long-chain-acyl)ethanolamine deacylase activity	MF	1	MF N-(long-chain-acyl)ethanolamine deacylase activity	TRINITY_DN19897_c0_g1
GO:0070291	0.0484962	1	1	1	N-acylethanolamine metabolic process	BP	1	BP N-acylethanolamine metabolic process	TRINITY_DN19897_c0_g1
GO:0102077	0.0484962	1	1	1	NA	NA	1	none	TRINITY_DN19897_c0_g1
GO:0103073	0.0484962	1	1	1	NA	NA	1	none	TRINITY_DN19897_c0_g1
GO:0005662	0.0484962	1	1	1	DNA replication factor A complex	CC	1	CC DNA replication factor A complex	TRINITY_DN20547_c0_g1
GO:0010241	0.0484962	1	1	1	ent-kaurene oxidation to kaurenoic acid	BP	1	BP ent-kaurene oxidation to kaurenoic acid	TRINITY_DN26120_c0_g1
GO:0033331	0.0484962	1	1	1	ent-kaurene metabolic process	BP	1	BP ent-kaurene metabolic process	TRINITY_DN26120_c0_g1
GO:0052615	0.0484962	1	1	1	ent-kaurene oxidase activity	MF	1	MF ent-kaurene oxidase activity	TRINITY_DN26120_c0_g1
GO:0052616	0.0484962	1	1	1	ent-kaur-16-en-19-ol oxidase activity	MF	1	MF ent-kaur-16-en-19-ol oxidase activity	TRINITY_DN26120_c0_g1
GO:0052617	0.0484962	1	1	1	ent-kaur-16-en-19-al oxidase activity	MF	1	MF ent-kaur-16-en-19-al oxidase activity	TRINITY_DN26120_c0_g1
GO:0043754	0.0484962	1	1	1	dihydrolipoyllysine-residue (2-methylpropanoyl)transferase activity	MF	1	MF dihydrolipoyllysine-residue (2-methylpropanoyl)transferase activity	TRINITY_DN19235_c0_g1
GO:0004097	0.0484962	1	1	1	catechol oxidase activity	MF	1	MF catechol oxidase activity	TRINITY_DN22793_c4_g2
GO:0010997	0.0484962	1	1	1	anaphase-promoting complex binding	MF	1	MF anaphase-promoting complex binding	TRINITY_DN22198_c0_g1
GO:0023019	0.0484962	1	1	1	signal transduction involved in regulation of gene expression	BP	1	BP signal transduction involved in regulation of gene expression	TRINITY_DN22198_c0_g1
GO:0072416	0.0484962	1	1	1	signal transduction involved in spindle checkpoint	BP	1	BP signal transduction involved in spindle checkpoint	TRINITY_DN22198_c0_g1
GO:0072477	0.0484962	1	1	1	signal transduction involved in mitotic spindle checkpoint	BP	1	BP signal transduction involved in mitotic spindle checkpoint	TRINITY_DN22198_c0_g1
GO:0072480	0.0484962	1	1	1	signal transduction involved in mitotic spindle assembly checkpoint	BP	1	BP signal transduction involved in mitotic spindle assembly checkpoint	TRINITY_DN22198_c0_g1
GO:0072486	0.0484962	1	1	1	signal transduction involved in spindle assembly checkpoint	BP	1	BP signal transduction involved in spindle assembly checkpoint	TRINITY_DN22198_c0_g1
GO:1990948	0.0484962	1	1	1	NA	NA	1	none	TRINITY_DN22198_c0_g1
GO:0090309	0.0484962	1	1	1	positive regulation of methylation-dependent chromatin silencing	BP	1	BP positive regulation of methylation-dependent chromatin silencing	TRINITY_DN21640_c0_g1
GO:0051307	0.0484962	1	1	1	meiotic chromosome separation	BP	1	BP meiotic chromosome separation	TRINITY_DN26001_c1_g1
GO:0001575	0.0484962	1	1	1	globoside metabolic process	BP	1	BP globoside metabolic process	TRINITY_DN16407_c0_g1
GO:0001576	0.0484962	1	1	1	globoside biosynthetic process	BP	1	BP globoside biosynthetic process	TRINITY_DN16407_c0_g1
GO:0006688	0.0484962	1	1	1	glycosphingolipid biosynthetic process	BP	1	BP glycosphingolipid biosynthetic process	TRINITY_DN16407_c0_g1
GO:0050512	0.0484962	1	1	1	lactosylceramide 4-alpha-galactosyltransferase activity	MF	1	MF lactosylceramide 4-alpha-galactosyltransferase activity	TRINITY_DN16407_c0_g1
GO:0051669	0.0484962	1	1	1	fructan beta-fructosidase activity	MF	1	MF fructan beta-fructosidase activity	TRINITY_DN23120_c2_g1
GO:0009039	0.0485247	1	1	1	urease activity	MF	1	MF urease activity	TRINITY_DN21366_c0_g1
GO:0043419	0.0485247	1	1	1	urea catabolic process	BP	1	BP urea catabolic process	TRINITY_DN21366_c0_g1
GO:0090241	0.0487235	1	1	1	negative regulation of histone H4 acetylation	BP	1	BP negative regulation of histone H4 acetylation	TRINITY_DN23423_c0_g2
GO:0008310	0.0487758	1	1	1	single-stranded DNA 3'-5' exodeoxyribonuclease activity	MF	1	MF single-stranded DNA 3'-5' exodeoxyribonuclease activity	TRINITY_DN16732_c0_g1
GO:0031537	0.0492596	0.991459	3	17	regulation of anthocyanin metabolic process	BP	1	BP regulation of anthocyanin metabolic process	TRINITY_DN17116_c0_g1, TRINITY_DN18531_c0_g2, TRINITY_DN24816_c0_g1
GO:0046174	0.0495559	0.991387	3	17	polyol catabolic process	BP	1	BP polyol catabolic process	TRINITY_DN21513_c1_g1, TRINITY_DN22336_c0_g1, TRINITY_DN24088_c0_g3
GO:0010425	0.0495611	1	1	1	DNA methylation on cytosine within a CNG sequence	BP	1	BP DNA methylation on cytosine within a CNG sequence	TRINITY_DN25088_c0_g1
GO:0001658	0.0498573	1	1	1	branching involved in ureteric bud morphogenesis	BP	1	BP branching involved in ureteric bud morphogenesis	TRINITY_DN24745_c0_g1
GO:0048754	0.0498573	1	1	1	branching morphogenesis of an epithelial tube	BP	1	BP branching morphogenesis of an epithelial tube	TRINITY_DN24745_c0_g1
GO:0072710	0.0498573	1	1	1	response to hydroxyurea	BP	1	BP response to hydroxyurea	TRINITY_DN24745_c0_g1
GO:0072711	0.0498573	1	1	1	cellular response to hydroxyurea	BP	1	BP cellular response to hydroxyurea	TRINITY_DN24745_c0_g1
GO:0072719	0.0498573	1	1	1	cellular response to cisplatin	BP	1	BP cellular response to cisplatin	TRINITY_DN24745_c0_g1
GO:1904976	0.0498573	1	1	1	NA	NA	1	none	TRINITY_DN24745_c0_g1
GO:0001764	0.0499225	1	1	1	neuron migration	BP	1	BP neuron migration	TRINITY_DN26044_c0_g1
GO:0002052	0.0499225	1	1	1	positive regulation of neuroblast proliferation	BP	1	BP positive regulation of neuroblast proliferation	TRINITY_DN26044_c0_g1
GO:0017145	0.0499225	1	1	1	stem cell division	BP	1	BP stem cell division	TRINITY_DN26044_c0_g1
GO:0021873	0.0499225	1	1	1	forebrain neuroblast division	BP	1	BP forebrain neuroblast division	TRINITY_DN26044_c0_g1
GO:0036445	0.0499225	1	1	1	neuronal stem cell division	BP	1	BP neuronal stem cell division	TRINITY_DN26044_c0_g1
GO:0045769	0.0499225	1	1	1	negative regulation of asymmetric cell division	BP	1	BP negative regulation of asymmetric cell division	TRINITY_DN26044_c0_g1
GO:0048103	0.0499225	1	1	1	somatic stem cell division	BP	1	BP somatic stem cell division	TRINITY_DN26044_c0_g1
GO:0051653	0.0499225	1	1	1	spindle localization	BP	1	BP spindle localization	TRINITY_DN26044_c0_g1
GO:0051661	0.0499225	1	1	1	maintenance of centrosome location	BP	1	BP maintenance of centrosome location	TRINITY_DN26044_c0_g1
GO:0055057	0.0499225	1	1	1	neuroblast division	BP	1	BP neuroblast division	TRINITY_DN26044_c0_g1
GO:0072687	0.0499225	1	1	1	meiotic spindle	CC	1	CC meiotic spindle	TRINITY_DN26044_c0_g1
GO:0097431	0.0499225	1	1	1	mitotic spindle pole	CC	1	CC mitotic spindle pole	TRINITY_DN26044_c0_g1
GO:1902692	0.0499225	1	1	1	regulation of neuroblast proliferation	BP	1	BP regulation of neuroblast proliferation	TRINITY_DN26044_c0_g1
GO:2000177	0.0499225	1	1	1	regulation of neural precursor cell proliferation	BP	1	BP regulation of neural precursor cell proliferation	TRINITY_DN26044_c0_g1
GO:2000179	0.0499225	1	1	1	positive regulation of neural precursor cell proliferation	BP	1	BP positive regulation of neural precursor cell proliferation	TRINITY_DN26044_c0_g1
