# Supplementary material for: Sequencing and De Novo Assembly of the Toxicodendron radicans (Poison Ivy) Transcriptome
Source: Genes (Basel). 2017 Nov 10;8(11):317. doi: 10.3390/genes8110317 (PMC5704230; doi:10.3390/genes8110317)
Supplement: Supplementary file 1 [file genes-08-00317-s001.zip › Table_S3.xlsx]

## Sheet: Table S3
Table S3	GO terms enriched in genes core to Anacardiaceae
category	over_represented_pvalue	under_represented_pvalue	numDEInCat	numInCat	term	ontology	over_represented_FDR	go_term	gene_ids
GO:0044424	8.42944e-101	1	1242	20254	intracellular part	CC	1.52607e-96	CC intracellular part	TRINITY_DN13512_c0_g1, TRINITY_DN13926_c0_g1, TRINITY_DN13956_c0_g1, TRINITY_DN14388_c0_g1, TRINITY_DN14912_c0_g1, TRINITY_DN14997_c0_g1, TRINITY_DN15020_c0_g1, TRINITY_DN15071_c0_g1, TRINITY_DN15134_c0_g1, TRINITY_DN15213_c0_g1, TRINITY_DN15230_c0_g1, TRINITY_DN15276_c0_g1, TRINITY_DN15319_c0_g1, TRINITY_DN15650_c0_g1, TRINITY_DN15711_c0_g1, TRINITY_DN15751_c0_g1, TRINITY_DN15767_c0_g1, TRINITY_…
GO:0044464	1.52166e-78	1	1298	24137	cell part	CC	1.37741e-74	CC cell part	TRINITY_DN13512_c0_g1, TRINITY_DN13926_c0_g1, TRINITY_DN13956_c0_g1, TRINITY_DN14388_c0_g1, TRINITY_DN14912_c0_g1, TRINITY_DN14997_c0_g1, TRINITY_DN15020_c0_g1, TRINITY_DN15071_c0_g1, TRINITY_DN15134_c0_g1, TRINITY_DN15213_c0_g1, TRINITY_DN15217_c0_g1, TRINITY_DN15230_c0_g1, TRINITY_DN15276_c0_g1, TRINITY_DN15319_c0_g1, TRINITY_DN15381_c1_g2, TRINITY_DN15650_c0_g1, TRINITY_DN15711_c0_g1, TRINITY_…
GO:0044444	4.52689e-69	1	880	12524	cytoplasmic part	CC	2.60819e-65	CC cytoplasmic part	TRINITY_DN13926_c0_g1, TRINITY_DN13956_c0_g1, TRINITY_DN14388_c0_g1, TRINITY_DN15020_c0_g1, TRINITY_DN15134_c0_g1, TRINITY_DN15213_c0_g1, TRINITY_DN15319_c0_g1, TRINITY_DN15711_c0_g1, TRINITY_DN15801_c0_g1, TRINITY_DN15875_c0_g1, TRINITY_DN15893_c0_g1, TRINITY_DN15934_c0_g1, TRINITY_DN16037_c0_g1, TRINITY_DN16059_c0_g1, TRINITY_DN16081_c0_g1, TRINITY_DN16087_c0_g1, TRINITY_DN16182_c0_g1, TRINITY_…
GO:0005575	5.76268e-69	1	1330	26210	cellular_component	CC	2.60819e-65	CC cellular_component	TRINITY_DN13512_c0_g1, TRINITY_DN13926_c0_g1, TRINITY_DN13956_c0_g1, TRINITY_DN14388_c0_g1, TRINITY_DN14912_c0_g1, TRINITY_DN14997_c0_g1, TRINITY_DN15020_c0_g1, TRINITY_DN15071_c0_g1, TRINITY_DN15134_c0_g1, TRINITY_DN15213_c0_g1, TRINITY_DN15217_c0_g1, TRINITY_DN15230_c0_g1, TRINITY_DN15276_c0_g1, TRINITY_DN15319_c0_g1, TRINITY_DN15381_c1_g2, TRINITY_DN15650_c0_g1, TRINITY_DN15711_c0_g1, TRINITY_…
GO:0044446	7.52723e-60	1	711	9340	intracellular organelle part	CC	2.72546e-56	CC intracellular organelle part	TRINITY_DN13926_c0_g1, TRINITY_DN14388_c0_g1, TRINITY_DN14912_c0_g1, TRINITY_DN14997_c0_g1, TRINITY_DN15020_c0_g1, TRINITY_DN15134_c0_g1, TRINITY_DN15319_c0_g1, TRINITY_DN15650_c0_g1, TRINITY_DN15847_c0_g2, TRINITY_DN15875_c0_g1, TRINITY_DN15893_c0_g1, TRINITY_DN16087_c0_g1, TRINITY_DN16182_c0_g1, TRINITY_DN16242_c0_g1, TRINITY_DN16337_c0_g1, TRINITY_DN16702_c0_g1, TRINITY_DN16704_c0_g1, TRINITY_…
GO:0044422	1.29256e-59	1	715	9485	organelle part	CC	3.9001e-56	CC organelle part	TRINITY_DN13926_c0_g1, TRINITY_DN14388_c0_g1, TRINITY_DN14912_c0_g1, TRINITY_DN14997_c0_g1, TRINITY_DN15020_c0_g1, TRINITY_DN15134_c0_g1, TRINITY_DN15319_c0_g1, TRINITY_DN15650_c0_g1, TRINITY_DN15847_c0_g2, TRINITY_DN15875_c0_g1, TRINITY_DN15893_c0_g1, TRINITY_DN16087_c0_g1, TRINITY_DN16182_c0_g1, TRINITY_DN16242_c0_g1, TRINITY_DN16337_c0_g1, TRINITY_DN16702_c0_g1, TRINITY_DN16704_c0_g1, TRINITY_…
GO:0008150	8.84123e-50	1	1293	27097	biological_process	BP	2.2866e-46	BP biological_process	TRINITY_DN13512_c0_g1, TRINITY_DN13926_c0_g1, TRINITY_DN13956_c0_g1, TRINITY_DN14388_c0_g1, TRINITY_DN14912_c0_g1, TRINITY_DN14997_c0_g1, TRINITY_DN15020_c0_g1, TRINITY_DN15071_c0_g1, TRINITY_DN15134_c0_g1, TRINITY_DN15206_c0_g1, TRINITY_DN15213_c0_g1, TRINITY_DN15230_c0_g1, TRINITY_DN15276_c0_g1, TRINITY_DN15319_c0_g1, TRINITY_DN15381_c1_g2, TRINITY_DN15650_c0_g1, TRINITY_DN15711_c0_g1, TRINITY_…
GO:0043229	5.23932e-48	1	935	13728	intracellular organelle	CC	1.18566e-44	CC intracellular organelle	TRINITY_DN13512_c0_g1, TRINITY_DN13926_c0_g1, TRINITY_DN14388_c0_g1, TRINITY_DN14912_c0_g1, TRINITY_DN14997_c0_g1, TRINITY_DN15230_c0_g1, TRINITY_DN15276_c0_g1, TRINITY_DN15319_c0_g1, TRINITY_DN15711_c0_g1, TRINITY_DN15751_c0_g1, TRINITY_DN15767_c0_g1, TRINITY_DN15801_c0_g1, TRINITY_DN15847_c0_g2, TRINITY_DN15875_c0_g1, TRINITY_DN15916_c0_g1, TRINITY_DN15934_c0_g1, TRINITY_DN15957_c0_g1, TRINITY_…
GO:0043226	8.69182e-48	1	941	14207	organelle	CC	1.74841e-44	CC organelle	TRINITY_DN13512_c0_g1, TRINITY_DN13926_c0_g1, TRINITY_DN14388_c0_g1, TRINITY_DN14912_c0_g1, TRINITY_DN14997_c0_g1, TRINITY_DN15230_c0_g1, TRINITY_DN15276_c0_g1, TRINITY_DN15319_c0_g1, TRINITY_DN15711_c0_g1, TRINITY_DN15751_c0_g1, TRINITY_DN15767_c0_g1, TRINITY_DN15801_c0_g1, TRINITY_DN15847_c0_g2, TRINITY_DN15875_c0_g1, TRINITY_DN15916_c0_g1, TRINITY_DN15934_c0_g1, TRINITY_DN15957_c0_g1, TRINITY_…
GO:0003674	1.08342e-43	1	1289	27589	molecular_function	MF	1.96142e-40	MF molecular_function	TRINITY_DN12626_c0_g1, TRINITY_DN13512_c0_g1, TRINITY_DN13926_c0_g1, TRINITY_DN14075_c0_g1, TRINITY_DN14388_c0_g1, TRINITY_DN14497_c0_g1, TRINITY_DN14912_c0_g1, TRINITY_DN14997_c0_g1, TRINITY_DN15020_c0_g1, TRINITY_DN15071_c0_g1, TRINITY_DN15134_c0_g1, TRINITY_DN15206_c0_g1, TRINITY_DN15213_c0_g1, TRINITY_DN15217_c0_g1, TRINITY_DN15230_c0_g1, TRINITY_DN15276_c0_g1, TRINITY_DN15319_c0_g1, TRINITY_…
GO:0032991	1.96421e-42	1	437	5773	macromolecular complex	CC	3.23274e-39	CC macromolecular complex	TRINITY_DN14912_c0_g1, TRINITY_DN14997_c0_g1, TRINITY_DN15020_c0_g1, TRINITY_DN15650_c0_g1, TRINITY_DN15711_c0_g1, TRINITY_DN15847_c0_g2, TRINITY_DN15875_c0_g1, TRINITY_DN15934_c0_g1, TRINITY_DN16182_c0_g1, TRINITY_DN16242_c0_g1, TRINITY_DN16611_c0_g1, TRINITY_DN16702_c0_g1, TRINITY_DN16704_c0_g1, TRINITY_DN16794_c0_g2, TRINITY_DN16933_c0_g1, TRINITY_DN17081_c0_g1, TRINITY_DN17102_c0_g1, TRINITY_…
GO:0043227	7.99774e-42	1	888	13087	membrane-bounded organelle	CC	1.20659e-38	CC membrane-bounded organelle	TRINITY_DN13512_c0_g1, TRINITY_DN13926_c0_g1, TRINITY_DN14388_c0_g1, TRINITY_DN14912_c0_g1, TRINITY_DN14997_c0_g1, TRINITY_DN15230_c0_g1, TRINITY_DN15276_c0_g1, TRINITY_DN15319_c0_g1, TRINITY_DN15751_c0_g1, TRINITY_DN15767_c0_g1, TRINITY_DN15801_c0_g1, TRINITY_DN15847_c0_g2, TRINITY_DN15875_c0_g1, TRINITY_DN15916_c0_g1, TRINITY_DN15934_c0_g1, TRINITY_DN15957_c0_g1, TRINITY_DN16037_c0_g1, TRINITY_…
GO:0005829	1.3624e-41	1	315	3288	cytosol	CC	1.89731e-38	CC cytosol	TRINITY_DN13956_c0_g1, TRINITY_DN15213_c0_g1, TRINITY_DN15711_c0_g1, TRINITY_DN15875_c0_g1, TRINITY_DN15893_c0_g1, TRINITY_DN16037_c0_g1, TRINITY_DN16059_c0_g1, TRINITY_DN16081_c0_g1, TRINITY_DN16702_c0_g1, TRINITY_DN16704_c0_g1, TRINITY_DN16859_c0_g1, TRINITY_DN17097_c0_g1, TRINITY_DN17174_c0_g2, TRINITY_DN17269_c0_g1, TRINITY_DN17291_c0_g1, TRINITY_DN17320_c0_g1, TRINITY_DN17484_c0_g1, TRINITY_…
GO:0043231	2.1163e-41	1	880	12535	intracellular membrane-bounded organelle	CC	2.73668e-38	CC intracellular membrane-bounded organelle	TRINITY_DN13512_c0_g1, TRINITY_DN13926_c0_g1, TRINITY_DN14388_c0_g1, TRINITY_DN14912_c0_g1, TRINITY_DN14997_c0_g1, TRINITY_DN15230_c0_g1, TRINITY_DN15276_c0_g1, TRINITY_DN15319_c0_g1, TRINITY_DN15751_c0_g1, TRINITY_DN15767_c0_g1, TRINITY_DN15801_c0_g1, TRINITY_DN15847_c0_g2, TRINITY_DN15875_c0_g1, TRINITY_DN15916_c0_g1, TRINITY_DN15934_c0_g1, TRINITY_DN15957_c0_g1, TRINITY_DN16081_c0_g1, TRINITY_…
GO:0009987	2.13838e-36	1	1084	20976	cellular process	BP	2.58088e-33	BP cellular process	TRINITY_DN13926_c0_g1, TRINITY_DN13956_c0_g1, TRINITY_DN14388_c0_g1, TRINITY_DN14912_c0_g1, TRINITY_DN14997_c0_g1, TRINITY_DN15020_c0_g1, TRINITY_DN15071_c0_g1, TRINITY_DN15213_c0_g1, TRINITY_DN15319_c0_g1, TRINITY_DN15381_c1_g2, TRINITY_DN15650_c0_g1, TRINITY_DN15711_c0_g1, TRINITY_DN15751_c0_g1, TRINITY_DN15767_c0_g1, TRINITY_DN15801_c0_g1, TRINITY_DN15847_c0_g2, TRINITY_DN15893_c0_g1, TRINITY_…
GO:0044699	1.60805e-34	1	885	16513	single-organism process	BP	1.8195e-31	BP single-organism process	TRINITY_DN13512_c0_g1, TRINITY_DN13926_c0_g1, TRINITY_DN14388_c0_g1, TRINITY_DN14912_c0_g1, TRINITY_DN14997_c0_g1, TRINITY_DN15213_c0_g1, TRINITY_DN15711_c0_g1, TRINITY_DN15751_c0_g1, TRINITY_DN15767_c0_g1, TRINITY_DN15801_c0_g1, TRINITY_DN15847_c0_g2, TRINITY_DN15875_c0_g1, TRINITY_DN15893_c0_g1, TRINITY_DN15916_c0_g1, TRINITY_DN16059_c0_g1, TRINITY_DN16242_c0_g1, TRINITY_DN16285_c0_g1, TRINITY_…
GO:0043234	1.7127e-31	1	336	4281	protein complex	CC	1.82393e-28	CC protein complex	TRINITY_DN14997_c0_g1, TRINITY_DN15020_c0_g1, TRINITY_DN15711_c0_g1, TRINITY_DN15847_c0_g2, TRINITY_DN15875_c0_g1, TRINITY_DN15934_c0_g1, TRINITY_DN16182_c0_g1, TRINITY_DN16242_c0_g1, TRINITY_DN16794_c0_g2, TRINITY_DN17081_c0_g1, TRINITY_DN17199_c0_g1, TRINITY_DN17258_c0_g1, TRINITY_DN17291_c0_g1, TRINITY_DN17320_c0_g1, TRINITY_DN17484_c0_g1, TRINITY_DN17484_c0_g2, TRINITY_DN17485_c0_g1, TRINITY_…
GO:0044237	1.37776e-28	1	882	16208	cellular metabolic process	BP	1.38572e-25	BP cellular metabolic process	TRINITY_DN14388_c0_g1, TRINITY_DN14912_c0_g1, TRINITY_DN14997_c0_g1, TRINITY_DN15020_c0_g1, TRINITY_DN15071_c0_g1, TRINITY_DN15213_c0_g1, TRINITY_DN15381_c1_g2, TRINITY_DN15650_c0_g1, TRINITY_DN15751_c0_g1, TRINITY_DN15767_c0_g1, TRINITY_DN15801_c0_g1, TRINITY_DN15847_c0_g2, TRINITY_DN15893_c0_g1, TRINITY_DN15957_c0_g1, TRINITY_DN16037_c0_g1, TRINITY_DN16059_c0_g1, TRINITY_DN16081_c0_g1, TRINITY_…
GO:0044763	8.05904e-27	1	698	12796	single-organism cellular process	BP	7.67899e-24	BP single-organism cellular process	TRINITY_DN13926_c0_g1, TRINITY_DN14388_c0_g1, TRINITY_DN14912_c0_g1, TRINITY_DN14997_c0_g1, TRINITY_DN15213_c0_g1, TRINITY_DN15711_c0_g1, TRINITY_DN15751_c0_g1, TRINITY_DN15767_c0_g1, TRINITY_DN15801_c0_g1, TRINITY_DN15847_c0_g2, TRINITY_DN15893_c0_g1, TRINITY_DN16059_c0_g1, TRINITY_DN16242_c0_g1, TRINITY_DN16285_c0_g1, TRINITY_DN16337_c0_g1, TRINITY_DN16611_c0_g1, TRINITY_DN16640_c0_g1, TRINITY_…
GO:0008152	2.41346e-26	1	964	18696	metabolic process	BP	2.18466e-23	BP metabolic process	TRINITY_DN13512_c0_g1, TRINITY_DN14388_c0_g1, TRINITY_DN14912_c0_g1, TRINITY_DN14997_c0_g1, TRINITY_DN15020_c0_g1, TRINITY_DN15071_c0_g1, TRINITY_DN15206_c0_g1, TRINITY_DN15213_c0_g1, TRINITY_DN15319_c0_g1, TRINITY_DN15381_c1_g2, TRINITY_DN15650_c0_g1, TRINITY_DN15751_c0_g1, TRINITY_DN15767_c0_g1, TRINITY_DN15801_c0_g1, TRINITY_DN15847_c0_g2, TRINITY_DN15893_c0_g1, TRINITY_DN15916_c0_g1, TRINITY_…
GO:0005488	2.10251e-25	1	1027	20797	binding	MF	1.81256e-22	MF binding	TRINITY_DN12626_c0_g1, TRINITY_DN13512_c0_g1, TRINITY_DN14075_c0_g1, TRINITY_DN14497_c0_g1, TRINITY_DN14912_c0_g1, TRINITY_DN14997_c0_g1, TRINITY_DN15020_c0_g1, TRINITY_DN15071_c0_g1, TRINITY_DN15206_c0_g1, TRINITY_DN15213_c0_g1, TRINITY_DN15217_c0_g1, TRINITY_DN15230_c0_g1, TRINITY_DN15276_c0_g1, TRINITY_DN15319_c0_g1, TRINITY_DN15381_c1_g2, TRINITY_DN15650_c0_g1, TRINITY_DN15751_c0_g1, TRINITY_…
GO:0044238	8.70352e-24	1	861	15800	primary metabolic process	BP	7.16221e-21	BP primary metabolic process	TRINITY_DN14388_c0_g1, TRINITY_DN14912_c0_g1, TRINITY_DN14997_c0_g1, TRINITY_DN15020_c0_g1, TRINITY_DN15071_c0_g1, TRINITY_DN15319_c0_g1, TRINITY_DN15381_c1_g2, TRINITY_DN15650_c0_g1, TRINITY_DN15751_c0_g1, TRINITY_DN15767_c0_g1, TRINITY_DN15801_c0_g1, TRINITY_DN15847_c0_g2, TRINITY_DN15934_c0_g1, TRINITY_DN15957_c0_g1, TRINITY_DN16059_c0_g1, TRINITY_DN16081_c0_g1, TRINITY_DN16242_c0_g1, TRINITY_…
GO:0044710	1.32314e-22	1	490	8334	single-organism metabolic process	BP	1.04148e-19	BP single-organism metabolic process	TRINITY_DN13512_c0_g1, TRINITY_DN14388_c0_g1, TRINITY_DN14912_c0_g1, TRINITY_DN14997_c0_g1, TRINITY_DN15213_c0_g1, TRINITY_DN15751_c0_g1, TRINITY_DN15801_c0_g1, TRINITY_DN15893_c0_g1, TRINITY_DN16059_c0_g1, TRINITY_DN16242_c0_g1, TRINITY_DN16285_c0_g1, TRINITY_DN16337_c0_g1, TRINITY_DN16437_c1_g1, TRINITY_DN16794_c0_g2, TRINITY_DN16989_c0_g1, TRINITY_DN17044_c0_g1, TRINITY_DN17069_c0_g1, TRINITY_…
GO:0071704	2.13444e-22	1	892	17084	organic substance metabolic process	BP	1.61008e-19	BP organic substance metabolic process	TRINITY_DN13512_c0_g1, TRINITY_DN14388_c0_g1, TRINITY_DN14912_c0_g1, TRINITY_DN14997_c0_g1, TRINITY_DN15020_c0_g1, TRINITY_DN15071_c0_g1, TRINITY_DN15213_c0_g1, TRINITY_DN15319_c0_g1, TRINITY_DN15381_c1_g2, TRINITY_DN15650_c0_g1, TRINITY_DN15751_c0_g1, TRINITY_DN15767_c0_g1, TRINITY_DN15801_c0_g1, TRINITY_DN15847_c0_g2, TRINITY_DN15893_c0_g1, TRINITY_DN15934_c0_g1, TRINITY_DN15957_c0_g1, TRINITY_…
GO:0031090	1.16643e-21	1	304	3846	organelle membrane	CC	8.44684e-19	CC organelle membrane	TRINITY_DN13926_c0_g1, TRINITY_DN15134_c0_g1, TRINITY_DN15319_c0_g1, TRINITY_DN15875_c0_g1, TRINITY_DN16087_c0_g1, TRINITY_DN16337_c0_g1, TRINITY_DN17212_c0_g1, TRINITY_DN17269_c0_g1, TRINITY_DN17320_c0_g1, TRINITY_DN17473_c0_g1, TRINITY_DN17484_c0_g1, TRINITY_DN17484_c0_g2, TRINITY_DN17593_c0_g1, TRINITY_DN17639_c0_g1, TRINITY_DN17751_c0_g1, TRINITY_DN18074_c0_g1, TRINITY_DN18113_c0_g1, TRINITY_…
GO:0044428	3.53809e-20	1	248	3111	nuclear part	CC	2.4636e-17	CC nuclear part	TRINITY_DN14388_c0_g1, TRINITY_DN14912_c0_g1, TRINITY_DN15650_c0_g1, TRINITY_DN15847_c0_g2, TRINITY_DN16242_c0_g1, TRINITY_DN16702_c0_g1, TRINITY_DN16704_c0_g1, TRINITY_DN17081_c0_g1, TRINITY_DN17102_c0_g1, TRINITY_DN17252_c2_g1, TRINITY_DN17408_c0_g1, TRINITY_DN17510_c0_g1, TRINITY_DN17543_c0_g1, TRINITY_DN17553_c0_g1, TRINITY_DN17645_c0_g1, TRINITY_DN17740_c0_g1, TRINITY_DN17867_c0_g1, TRINITY_…
GO:0036094	4.08226e-19	1	475	8449	small molecule binding	MF	2.73723e-16	MF small molecule binding	TRINITY_DN14997_c0_g1, TRINITY_DN15071_c0_g1, TRINITY_DN15206_c0_g1, TRINITY_DN15381_c1_g2, TRINITY_DN15650_c0_g1, TRINITY_DN15767_c0_g1, TRINITY_DN15801_c0_g1, TRINITY_DN16059_c0_g1, TRINITY_DN16242_c0_g1, TRINITY_DN16573_c0_g1, TRINITY_DN16611_c0_g1, TRINITY_DN16628_c0_g1, TRINITY_DN16702_c0_g1, TRINITY_DN16757_c0_g1, TRINITY_DN16794_c0_g2, TRINITY_DN16954_c0_g1, TRINITY_DN16989_c0_g1, TRINITY_…
GO:0044431	3.34956e-18	1	122	1031	Golgi apparatus part	CC	2.16573e-15	CC Golgi apparatus part	TRINITY_DN13926_c0_g1, TRINITY_DN15134_c0_g1, TRINITY_DN17269_c0_g1, TRINITY_DN17530_c0_g1, TRINITY_DN17639_c0_g1, TRINITY_DN18267_c0_g1, TRINITY_DN18869_c0_g1, TRINITY_DN19557_c1_g3, TRINITY_DN19851_c0_g3, TRINITY_DN19864_c0_g1, TRINITY_DN19906_c0_g1, TRINITY_DN19958_c0_g1, TRINITY_DN20004_c1_g1, TRINITY_DN20334_c0_g1, TRINITY_DN20386_c0_g2, TRINITY_DN20428_c0_g1, TRINITY_DN20597_c1_g1, TRINITY_…
GO:0003824	3.7589e-18	1	817	16715	catalytic activity	MF	2.34659e-15	MF catalytic activity	TRINITY_DN14388_c0_g1, TRINITY_DN14997_c0_g1, TRINITY_DN15134_c0_g1, TRINITY_DN15213_c0_g1, TRINITY_DN15217_c0_g1, TRINITY_DN15319_c0_g1, TRINITY_DN15381_c1_g2, TRINITY_DN15751_c0_g1, TRINITY_DN15767_c0_g1, TRINITY_DN15801_c0_g1, TRINITY_DN15893_c0_g1, TRINITY_DN15916_c0_g1, TRINITY_DN15934_c0_g1, TRINITY_DN16037_c0_g1, TRINITY_DN16059_c0_g1, TRINITY_DN16081_c0_g1, TRINITY_DN16242_c0_g1, TRINITY_…
GO:0019752	4.86166e-18	1	168	2552	carboxylic acid metabolic process	BP	2.93385e-15	BP carboxylic acid metabolic process	TRINITY_DN15213_c0_g1, TRINITY_DN15751_c0_g1, TRINITY_DN16337_c0_g1, TRINITY_DN17044_c0_g1, TRINITY_DN17069_c0_g1, TRINITY_DN17097_c0_g1, TRINITY_DN17278_c0_g1, TRINITY_DN17319_c0_g1, TRINITY_DN17475_c0_g2, TRINITY_DN17485_c0_g1, TRINITY_DN17722_c0_g2, TRINITY_DN17935_c0_g2, TRINITY_DN18873_c0_g1, TRINITY_DN18984_c0_g2, TRINITY_DN19054_c0_g1, TRINITY_DN19129_c0_g1, TRINITY_DN19235_c0_g1, TRINITY_…
GO:0000166	9.58241e-18	1	456	8113	nucleotide binding	MF	5.42125e-15	MF nucleotide binding	TRINITY_DN14997_c0_g1, TRINITY_DN15071_c0_g1, TRINITY_DN15381_c1_g2, TRINITY_DN15650_c0_g1, TRINITY_DN15767_c0_g1, TRINITY_DN15801_c0_g1, TRINITY_DN16059_c0_g1, TRINITY_DN16242_c0_g1, TRINITY_DN16573_c0_g1, TRINITY_DN16611_c0_g1, TRINITY_DN16628_c0_g1, TRINITY_DN16702_c0_g1, TRINITY_DN16757_c0_g1, TRINITY_DN16794_c0_g2, TRINITY_DN16954_c0_g1, TRINITY_DN16989_c0_g1, TRINITY_DN17081_c0_g1, TRINITY_…
GO:1901265	9.58241e-18	1	456	8113	nucleoside phosphate binding	MF	5.42125e-15	MF nucleoside phosphate binding	TRINITY_DN14997_c0_g1, TRINITY_DN15071_c0_g1, TRINITY_DN15381_c1_g2, TRINITY_DN15650_c0_g1, TRINITY_DN15767_c0_g1, TRINITY_DN15801_c0_g1, TRINITY_DN16059_c0_g1, TRINITY_DN16242_c0_g1, TRINITY_DN16573_c0_g1, TRINITY_DN16611_c0_g1, TRINITY_DN16628_c0_g1, TRINITY_DN16702_c0_g1, TRINITY_DN16757_c0_g1, TRINITY_DN16794_c0_g2, TRINITY_DN16954_c0_g1, TRINITY_DN16989_c0_g1, TRINITY_DN17081_c0_g1, TRINITY_…
GO:0098588	9.9378e-18	1	233	2829	bounding membrane of organelle	CC	5.45194e-15	CC bounding membrane of organelle	TRINITY_DN13926_c0_g1, TRINITY_DN15134_c0_g1, TRINITY_DN15875_c0_g1, TRINITY_DN16087_c0_g1, TRINITY_DN17212_c0_g1, TRINITY_DN17269_c0_g1, TRINITY_DN17320_c0_g1, TRINITY_DN17473_c0_g1, TRINITY_DN17484_c0_g1, TRINITY_DN17484_c0_g2, TRINITY_DN17593_c0_g1, TRINITY_DN17639_c0_g1, TRINITY_DN17751_c0_g1, TRINITY_DN18074_c0_g1, TRINITY_DN18267_c0_g1, TRINITY_DN18372_c0_g1, TRINITY_DN18653_c0_g1, TRINITY_…
GO:0044281	2.23071e-17	1	229	3995	small molecule metabolic process	BP	1.16698e-14	BP small molecule metabolic process	TRINITY_DN15213_c0_g1, TRINITY_DN15751_c0_g1, TRINITY_DN16059_c0_g1, TRINITY_DN16337_c0_g1, TRINITY_DN17044_c0_g1, TRINITY_DN17069_c0_g1, TRINITY_DN17097_c0_g1, TRINITY_DN17278_c0_g1, TRINITY_DN17319_c0_g1, TRINITY_DN17475_c0_g2, TRINITY_DN17485_c0_g1, TRINITY_DN17722_c0_g2, TRINITY_DN17935_c0_g2, TRINITY_DN18023_c0_g1, TRINITY_DN18070_c0_g1, TRINITY_DN18113_c0_g1, TRINITY_DN18873_c0_g1, TRINITY_…
GO:0044434	2.25609e-17	1	167	1296	chloroplast part	CC	1.16698e-14	CC chloroplast part	TRINITY_DN14388_c0_g1, TRINITY_DN15020_c0_g1, TRINITY_DN15319_c0_g1, TRINITY_DN16182_c0_g1, TRINITY_DN16337_c0_g1, TRINITY_DN16933_c0_g1, TRINITY_DN16989_c0_g1, TRINITY_DN17097_c0_g1, TRINITY_DN17199_c0_g1, TRINITY_DN17319_c0_g1, TRINITY_DN17607_c0_g1, TRINITY_DN17634_c0_g1, TRINITY_DN17722_c0_g2, TRINITY_DN17930_c0_g1, TRINITY_DN17935_c0_g2, TRINITY_DN18521_c0_g1, TRINITY_DN18579_c0_g1, TRINITY_…
GO:0005794	4.57613e-17	1	128	1077	Golgi apparatus	CC	2.30128e-14	CC Golgi apparatus	TRINITY_DN15875_c0_g1, TRINITY_DN17484_c0_g1, TRINITY_DN17484_c0_g2, TRINITY_DN17530_c0_g1, TRINITY_DN17620_c0_g1, TRINITY_DN17639_c0_g1, TRINITY_DN17981_c0_g2, TRINITY_DN19243_c0_g1, TRINITY_DN19449_c0_g1, TRINITY_DN19510_c3_g2, TRINITY_DN19666_c0_g3, TRINITY_DN19721_c0_g2, TRINITY_DN19860_c0_g1, TRINITY_DN19864_c0_g1, TRINITY_DN19906_c0_g1, TRINITY_DN20004_c1_g1, TRINITY_DN20085_c0_g2, TRINITY_…
GO:0044435	6.48301e-17	1	167	1318	plastid part	CC	3.17212e-14	CC plastid part	TRINITY_DN14388_c0_g1, TRINITY_DN15020_c0_g1, TRINITY_DN15319_c0_g1, TRINITY_DN16182_c0_g1, TRINITY_DN16337_c0_g1, TRINITY_DN16933_c0_g1, TRINITY_DN16989_c0_g1, TRINITY_DN17097_c0_g1, TRINITY_DN17199_c0_g1, TRINITY_DN17319_c0_g1, TRINITY_DN17607_c0_g1, TRINITY_DN17634_c0_g1, TRINITY_DN17722_c0_g2, TRINITY_DN17930_c0_g1, TRINITY_DN17935_c0_g2, TRINITY_DN18521_c0_g1, TRINITY_DN18579_c0_g1, TRINITY_…
GO:0030529	1.95886e-16	1	129	1682	ribonucleoprotein complex	CC	9.33243e-14	CC ribonucleoprotein complex	TRINITY_DN14912_c0_g1, TRINITY_DN15650_c0_g1, TRINITY_DN16611_c0_g1, TRINITY_DN16702_c0_g1, TRINITY_DN16704_c0_g1, TRINITY_DN16933_c0_g1, TRINITY_DN17102_c0_g1, TRINITY_DN17252_c2_g1, TRINITY_DN17320_c0_g1, TRINITY_DN17408_c0_g1, TRINITY_DN17510_c0_g1, TRINITY_DN17543_c0_g1, TRINITY_DN17645_c0_g1, TRINITY_DN17692_c0_g1, TRINITY_DN17722_c0_g2, TRINITY_DN17740_c0_g1, TRINITY_DN18074_c0_g1, TRINITY_…
GO:0015031	2.53121e-16	1	129	1442	protein transport	BP	1.175e-13	BP protein transport	TRINITY_DN15134_c0_g1, TRINITY_DN15875_c0_g1, TRINITY_DN16757_c0_g1, TRINITY_DN17269_c0_g1, TRINITY_DN17484_c0_g1, TRINITY_DN17484_c0_g2, TRINITY_DN17543_c0_g1, TRINITY_DN18267_c0_g1, TRINITY_DN18653_c0_g1, TRINITY_DN18766_c0_g1, TRINITY_DN19373_c0_g1, TRINITY_DN19423_c0_g1, TRINITY_DN19557_c1_g3, TRINITY_DN19604_c0_g1, TRINITY_DN19958_c0_g1, TRINITY_DN20097_c0_g1, TRINITY_DN20334_c0_g1, TRINITY_…
GO:0008104	3.20787e-16	1	141	1683	protein localization	BP	1.45188e-13	BP protein localization	TRINITY_DN15134_c0_g1, TRINITY_DN15875_c0_g1, TRINITY_DN16757_c0_g1, TRINITY_DN17269_c0_g1, TRINITY_DN17484_c0_g1, TRINITY_DN17484_c0_g2, TRINITY_DN17543_c0_g1, TRINITY_DN18267_c0_g1, TRINITY_DN18653_c0_g1, TRINITY_DN18766_c0_g1, TRINITY_DN19373_c0_g1, TRINITY_DN19423_c0_g1, TRINITY_DN19557_c1_g3, TRINITY_DN19604_c0_g1, TRINITY_DN19818_c0_g1, TRINITY_DN19958_c0_g1, TRINITY_DN20097_c0_g1, TRINITY_…
GO:0045184	5.19922e-16	1	131	1511	establishment of protein localization	BP	2.29577e-13	BP establishment of protein localization	TRINITY_DN15134_c0_g1, TRINITY_DN15875_c0_g1, TRINITY_DN16757_c0_g1, TRINITY_DN17269_c0_g1, TRINITY_DN17484_c0_g1, TRINITY_DN17484_c0_g2, TRINITY_DN17543_c0_g1, TRINITY_DN18267_c0_g1, TRINITY_DN18653_c0_g1, TRINITY_DN18766_c0_g1, TRINITY_DN19373_c0_g1, TRINITY_DN19423_c0_g1, TRINITY_DN19557_c1_g3, TRINITY_DN19604_c0_g1, TRINITY_DN19818_c0_g1, TRINITY_DN19958_c0_g1, TRINITY_DN20097_c0_g1, TRINITY_…
GO:0043436	1.75943e-15	1	170	2705	oxoacid metabolic process	BP	7.58399e-13	BP oxoacid metabolic process	TRINITY_DN15213_c0_g1, TRINITY_DN15751_c0_g1, TRINITY_DN16337_c0_g1, TRINITY_DN17044_c0_g1, TRINITY_DN17069_c0_g1, TRINITY_DN17097_c0_g1, TRINITY_DN17278_c0_g1, TRINITY_DN17319_c0_g1, TRINITY_DN17475_c0_g2, TRINITY_DN17485_c0_g1, TRINITY_DN17722_c0_g2, TRINITY_DN17935_c0_g2, TRINITY_DN18873_c0_g1, TRINITY_DN18984_c0_g2, TRINITY_DN19054_c0_g1, TRINITY_DN19129_c0_g1, TRINITY_DN19235_c0_g1, TRINITY_…
GO:0006082	2.41772e-15	1	170	2732	organic acid metabolic process	BP	1.01792e-12	BP organic acid metabolic process	TRINITY_DN15213_c0_g1, TRINITY_DN15751_c0_g1, TRINITY_DN16337_c0_g1, TRINITY_DN17044_c0_g1, TRINITY_DN17069_c0_g1, TRINITY_DN17097_c0_g1, TRINITY_DN17278_c0_g1, TRINITY_DN17319_c0_g1, TRINITY_DN17475_c0_g2, TRINITY_DN17485_c0_g1, TRINITY_DN17722_c0_g2, TRINITY_DN17935_c0_g2, TRINITY_DN18873_c0_g1, TRINITY_DN18984_c0_g2, TRINITY_DN19054_c0_g1, TRINITY_DN19129_c0_g1, TRINITY_DN19235_c0_g1, TRINITY_…
GO:0009536	2.92844e-15	1	225	2038	plastid	CC	1.20492e-12	CC plastid	TRINITY_DN15319_c0_g1, TRINITY_DN16513_c0_g1, TRINITY_DN16933_c0_g1, TRINITY_DN17097_c0_g1, TRINITY_DN17133_c0_g1, TRINITY_DN17199_c0_g1, TRINITY_DN17278_c0_g1, TRINITY_DN17319_c0_g1, TRINITY_DN17510_c0_g1, TRINITY_DN17536_c0_g1, TRINITY_DN17607_c0_g1, TRINITY_DN17634_c0_g1, TRINITY_DN17678_c0_g1, TRINITY_DN17722_c0_g2, TRINITY_DN17751_c0_g1, TRINITY_DN17867_c0_g1, TRINITY_DN17935_c0_g2, TRINITY_…
GO:0033036	3.70872e-15	1	144	1757	macromolecule localization	BP	1.49206e-12	BP macromolecule localization	TRINITY_DN15134_c0_g1, TRINITY_DN15875_c0_g1, TRINITY_DN16757_c0_g1, TRINITY_DN17269_c0_g1, TRINITY_DN17484_c0_g1, TRINITY_DN17484_c0_g2, TRINITY_DN17543_c0_g1, TRINITY_DN18267_c0_g1, TRINITY_DN18653_c0_g1, TRINITY_DN18766_c0_g1, TRINITY_DN19373_c0_g1, TRINITY_DN19423_c0_g1, TRINITY_DN19557_c1_g3, TRINITY_DN19604_c0_g1, TRINITY_DN19818_c0_g1, TRINITY_DN19958_c0_g1, TRINITY_DN20097_c0_g1, TRINITY_…
GO:0006397	4.30654e-15	1	98	712	mRNA processing	BP	1.69491e-12	BP mRNA processing	TRINITY_DN14912_c0_g1, TRINITY_DN15650_c0_g1, TRINITY_DN16484_c0_g1, TRINITY_DN16702_c0_g1, TRINITY_DN17102_c0_g1, TRINITY_DN17510_c0_g1, TRINITY_DN17740_c0_g1, TRINITY_DN17867_c0_g1, TRINITY_DN18272_c0_g2, TRINITY_DN18292_c0_g1, TRINITY_DN18609_c0_g1, TRINITY_DN18648_c0_g1, TRINITY_DN19069_c0_g1, TRINITY_DN19136_c0_g1, TRINITY_DN19329_c1_g1, TRINITY_DN19625_c0_g1, TRINITY_DN19712_c0_g1, TRINITY_…
GO:0043168	6.35641e-15	1	437	8112	anion binding	MF	2.44844e-12	MF anion binding	TRINITY_DN14997_c0_g1, TRINITY_DN15071_c0_g1, TRINITY_DN15206_c0_g1, TRINITY_DN15381_c1_g2, TRINITY_DN15767_c0_g1, TRINITY_DN15801_c0_g1, TRINITY_DN16059_c0_g1, TRINITY_DN16573_c0_g1, TRINITY_DN16628_c0_g1, TRINITY_DN16702_c0_g1, TRINITY_DN16757_c0_g1, TRINITY_DN16794_c0_g2, TRINITY_DN16954_c0_g1, TRINITY_DN16989_c0_g1, TRINITY_DN17069_c0_g1, TRINITY_DN17081_c0_g1, TRINITY_DN17097_c0_g1, TRINITY_…
GO:0046907	9.96503e-15	1	119	1380	intracellular transport	BP	3.75848e-12	BP intracellular transport	TRINITY_DN15875_c0_g1, TRINITY_DN16757_c0_g1, TRINITY_DN17252_c2_g1, TRINITY_DN17269_c0_g1, TRINITY_DN17484_c0_g1, TRINITY_DN17484_c0_g2, TRINITY_DN17543_c0_g1, TRINITY_DN18267_c0_g1, TRINITY_DN18653_c0_g1, TRINITY_DN19294_c0_g1, TRINITY_DN19373_c0_g1, TRINITY_DN19423_c0_g1, TRINITY_DN19557_c1_g3, TRINITY_DN19614_c0_g6, TRINITY_DN19958_c0_g1, TRINITY_DN20097_c0_g1, TRINITY_DN20149_c0_g2, TRINITY_…
GO:0005737	1.06992e-14	1	309	5839	cytoplasm	CC	3.95303e-12	CC cytoplasm	TRINITY_DN15071_c0_g1, TRINITY_DN15847_c0_g2, TRINITY_DN15957_c0_g1, TRINITY_DN16081_c0_g1, TRINITY_DN16611_c0_g1, TRINITY_DN16628_c0_g1, TRINITY_DN16702_c0_g1, TRINITY_DN16865_c0_g1, TRINITY_DN16954_c0_g1, TRINITY_DN17044_c0_g1, TRINITY_DN17081_c0_g1, TRINITY_DN17174_c0_g2, TRINITY_DN17320_c0_g1, TRINITY_DN17444_c0_g1, TRINITY_DN17475_c0_g2, TRINITY_DN17485_c0_g1, TRINITY_DN17543_c0_g1, TRINITY_…
GO:0016192	1.15918e-14	1	94	944	vesicle-mediated transport	BP	4.19716e-12	BP vesicle-mediated transport	TRINITY_DN15134_c0_g1, TRINITY_DN15711_c0_g1, TRINITY_DN15875_c0_g1, TRINITY_DN16757_c0_g1, TRINITY_DN17269_c0_g1, TRINITY_DN17484_c0_g1, TRINITY_DN17484_c0_g2, TRINITY_DN17981_c0_g2, TRINITY_DN18267_c0_g1, TRINITY_DN18590_c0_g1, TRINITY_DN19294_c0_g1, TRINITY_DN19557_c1_g3, TRINITY_DN19958_c0_g1, TRINITY_DN20097_c0_g1, TRINITY_DN20334_c0_g1, TRINITY_DN20386_c0_g2, TRINITY_DN20514_c1_g1, TRINITY_…
GO:0051649	1.53539e-14	1	131	1636	establishment of localization in cell	BP	5.45034e-12	BP establishment of localization in cell	TRINITY_DN13956_c0_g1, TRINITY_DN15711_c0_g1, TRINITY_DN15875_c0_g1, TRINITY_DN16757_c0_g1, TRINITY_DN17252_c2_g1, TRINITY_DN17269_c0_g1, TRINITY_DN17484_c0_g1, TRINITY_DN17484_c0_g2, TRINITY_DN17543_c0_g1, TRINITY_DN18267_c0_g1, TRINITY_DN18590_c0_g1, TRINITY_DN18653_c0_g1, TRINITY_DN19294_c0_g1, TRINITY_DN19373_c0_g1, TRINITY_DN19423_c0_g1, TRINITY_DN19557_c1_g3, TRINITY_DN19604_c0_g1, TRINITY_…
GO:0009507	2.60179e-14	1	216	1961	chloroplast	CC	9.05824e-12	CC chloroplast	TRINITY_DN15319_c0_g1, TRINITY_DN16933_c0_g1, TRINITY_DN17097_c0_g1, TRINITY_DN17133_c0_g1, TRINITY_DN17199_c0_g1, TRINITY_DN17278_c0_g1, TRINITY_DN17319_c0_g1, TRINITY_DN17510_c0_g1, TRINITY_DN17536_c0_g1, TRINITY_DN17607_c0_g1, TRINITY_DN17634_c0_g1, TRINITY_DN17678_c0_g1, TRINITY_DN17722_c0_g2, TRINITY_DN17751_c0_g1, TRINITY_DN17867_c0_g1, TRINITY_DN17935_c0_g2, TRINITY_DN18070_c0_g1, TRINITY_…
GO:0016020	3.44496e-14	1	553	10177	membrane	CC	1.16765e-11	CC membrane	TRINITY_DN13926_c0_g1, TRINITY_DN13956_c0_g1, TRINITY_DN15020_c0_g1, TRINITY_DN15134_c0_g1, TRINITY_DN15217_c0_g1, TRINITY_DN15319_c0_g1, TRINITY_DN15381_c1_g2, TRINITY_DN15711_c0_g1, TRINITY_DN15847_c0_g2, TRINITY_DN15875_c0_g1, TRINITY_DN16087_c0_g1, TRINITY_DN16182_c0_g1, TRINITY_DN16337_c0_g1, TRINITY_DN16640_c0_g1, TRINITY_DN16704_c0_g1, TRINITY_DN16757_c0_g1, TRINITY_DN16933_c0_g1, TRINITY_…
GO:0008380	3.48284e-14	1	71	520	RNA splicing	BP	1.16765e-11	BP RNA splicing	TRINITY_DN14912_c0_g1, TRINITY_DN15650_c0_g1, TRINITY_DN16702_c0_g1, TRINITY_DN17102_c0_g1, TRINITY_DN17510_c0_g1, TRINITY_DN17740_c0_g1, TRINITY_DN17867_c0_g1, TRINITY_DN18272_c0_g2, TRINITY_DN18648_c0_g1, TRINITY_DN19069_c0_g1, TRINITY_DN19329_c1_g1, TRINITY_DN19625_c0_g1, TRINITY_DN19712_c0_g1, TRINITY_DN20123_c0_g1, TRINITY_DN20205_c0_g1, TRINITY_DN20324_c1_g1, TRINITY_DN20519_c0_g1, TRINITY_…
GO:0009570	4.00386e-14	1	87	540	chloroplast stroma	CC	1.31793e-11	CC chloroplast stroma	TRINITY_DN16933_c0_g1, TRINITY_DN17097_c0_g1, TRINITY_DN17199_c0_g1, TRINITY_DN17319_c0_g1, TRINITY_DN17634_c0_g1, TRINITY_DN17722_c0_g2, TRINITY_DN17935_c0_g2, TRINITY_DN18521_c0_g1, TRINITY_DN18579_c0_g1, TRINITY_DN18936_c1_g1, TRINITY_DN19427_c0_g1, TRINITY_DN19429_c0_g2, TRINITY_DN19656_c0_g2, TRINITY_DN20140_c1_g1, TRINITY_DN20248_c1_g1, TRINITY_DN20318_c0_g1, TRINITY_DN20350_c0_g1, TRINITY_…
GO:0009532	4.73687e-14	1	87	543	plastid stroma	CC	1.53136e-11	CC plastid stroma	TRINITY_DN16933_c0_g1, TRINITY_DN17097_c0_g1, TRINITY_DN17199_c0_g1, TRINITY_DN17319_c0_g1, TRINITY_DN17634_c0_g1, TRINITY_DN17722_c0_g2, TRINITY_DN17935_c0_g2, TRINITY_DN18521_c0_g1, TRINITY_DN18579_c0_g1, TRINITY_DN18936_c1_g1, TRINITY_DN19427_c0_g1, TRINITY_DN19429_c0_g2, TRINITY_DN19656_c0_g2, TRINITY_DN20140_c1_g1, TRINITY_DN20248_c1_g1, TRINITY_DN20318_c0_g1, TRINITY_DN20350_c0_g1, TRINITY_…
GO:0005634	5.44266e-14	1	442	6214	nucleus	CC	1.72866e-11	CC nucleus	TRINITY_DN13512_c0_g1, TRINITY_DN14388_c0_g1, TRINITY_DN14912_c0_g1, TRINITY_DN14997_c0_g1, TRINITY_DN15230_c0_g1, TRINITY_DN15276_c0_g1, TRINITY_DN15751_c0_g1, TRINITY_DN15767_c0_g1, TRINITY_DN15801_c0_g1, TRINITY_DN15847_c0_g2, TRINITY_DN15916_c0_g1, TRINITY_DN15957_c0_g1, TRINITY_DN16081_c0_g1, TRINITY_DN16285_c0_g1, TRINITY_DN16513_c0_g1, TRINITY_DN16547_c0_g1, TRINITY_DN16702_c0_g1, TRINITY_…
GO:0006807	1.43112e-13	1	501	9234	nitrogen compound metabolic process	BP	4.46708e-11	BP nitrogen compound metabolic process	TRINITY_DN14388_c0_g1, TRINITY_DN14912_c0_g1, TRINITY_DN14997_c0_g1, TRINITY_DN15071_c0_g1, TRINITY_DN15650_c0_g1, TRINITY_DN15751_c0_g1, TRINITY_DN15801_c0_g1, TRINITY_DN15957_c0_g1, TRINITY_DN16059_c0_g1, TRINITY_DN16242_c0_g1, TRINITY_DN16285_c0_g1, TRINITY_DN16484_c0_g1, TRINITY_DN16547_c0_g1, TRINITY_DN16611_c0_g1, TRINITY_DN16702_c0_g1, TRINITY_DN16933_c0_g1, TRINITY_DN16989_c0_g1, TRINITY_…
GO:0016071	3.37332e-13	1	105	879	mRNA metabolic process	BP	1.02376e-10	BP mRNA metabolic process	TRINITY_DN14912_c0_g1, TRINITY_DN15650_c0_g1, TRINITY_DN16484_c0_g1, TRINITY_DN16611_c0_g1, TRINITY_DN16702_c0_g1, TRINITY_DN17102_c0_g1, TRINITY_DN17510_c0_g1, TRINITY_DN17740_c0_g1, TRINITY_DN17867_c0_g1, TRINITY_DN18272_c0_g2, TRINITY_DN18292_c0_g1, TRINITY_DN18609_c0_g1, TRINITY_DN18648_c0_g1, TRINITY_DN18779_c0_g1, TRINITY_DN19069_c0_g1, TRINITY_DN19136_c0_g1, TRINITY_DN19329_c1_g1, TRINITY_…
GO:0001882	3.39294e-13	1	379	6816	nucleoside binding	MF	1.02376e-10	MF nucleoside binding	TRINITY_DN14997_c0_g1, TRINITY_DN15071_c0_g1, TRINITY_DN15381_c1_g2, TRINITY_DN15767_c0_g1, TRINITY_DN15801_c0_g1, TRINITY_DN16059_c0_g1, TRINITY_DN16573_c0_g1, TRINITY_DN16628_c0_g1, TRINITY_DN16702_c0_g1, TRINITY_DN16757_c0_g1, TRINITY_DN16954_c0_g1, TRINITY_DN16989_c0_g1, TRINITY_DN17081_c0_g1, TRINITY_DN17097_c0_g1, TRINITY_DN17269_c0_g1, TRINITY_DN17444_c0_g1, TRINITY_DN17644_c0_g1, TRINITY_…
GO:0032553	3.9784e-13	1	382	6918	ribonucleotide binding	MF	1.17487e-10	MF ribonucleotide binding	TRINITY_DN14997_c0_g1, TRINITY_DN15071_c0_g1, TRINITY_DN15381_c1_g2, TRINITY_DN15767_c0_g1, TRINITY_DN15801_c0_g1, TRINITY_DN16059_c0_g1, TRINITY_DN16573_c0_g1, TRINITY_DN16628_c0_g1, TRINITY_DN16702_c0_g1, TRINITY_DN16757_c0_g1, TRINITY_DN16794_c0_g2, TRINITY_DN16954_c0_g1, TRINITY_DN16989_c0_g1, TRINITY_DN17081_c0_g1, TRINITY_DN17097_c0_g1, TRINITY_DN17269_c0_g1, TRINITY_DN17444_c0_g1, TRINITY_…
GO:0097367	4.02354e-13	1	388	7161	carbohydrate derivative binding	MF	1.17487e-10	MF carbohydrate derivative binding	TRINITY_DN14997_c0_g1, TRINITY_DN15071_c0_g1, TRINITY_DN15381_c1_g2, TRINITY_DN15767_c0_g1, TRINITY_DN15801_c0_g1, TRINITY_DN16059_c0_g1, TRINITY_DN16573_c0_g1, TRINITY_DN16628_c0_g1, TRINITY_DN16702_c0_g1, TRINITY_DN16757_c0_g1, TRINITY_DN16794_c0_g2, TRINITY_DN16954_c0_g1, TRINITY_DN16989_c0_g1, TRINITY_DN17081_c0_g1, TRINITY_DN17097_c0_g1, TRINITY_DN17269_c0_g1, TRINITY_DN17444_c0_g1, TRINITY_…
GO:0032549	4.49546e-13	1	378	6807	ribonucleoside binding	MF	1.29184e-10	MF ribonucleoside binding	TRINITY_DN14997_c0_g1, TRINITY_DN15071_c0_g1, TRINITY_DN15381_c1_g2, TRINITY_DN15767_c0_g1, TRINITY_DN15801_c0_g1, TRINITY_DN16059_c0_g1, TRINITY_DN16573_c0_g1, TRINITY_DN16628_c0_g1, TRINITY_DN16702_c0_g1, TRINITY_DN16757_c0_g1, TRINITY_DN16954_c0_g1, TRINITY_DN16989_c0_g1, TRINITY_DN17081_c0_g1, TRINITY_DN17097_c0_g1, TRINITY_DN17269_c0_g1, TRINITY_DN17444_c0_g1, TRINITY_DN17644_c0_g1, TRINITY_…
GO:0046686	4.78842e-13	1	55	327	response to cadmium ion	BP	1.33425e-10	BP response to cadmium ion	TRINITY_DN17069_c0_g1, TRINITY_DN17320_c0_g1, TRINITY_DN18240_c0_g1, TRINITY_DN18520_c0_g1, TRINITY_DN19429_c0_g2, TRINITY_DN19557_c1_g3, TRINITY_DN19558_c0_g1, TRINITY_DN19604_c0_g1, TRINITY_DN19656_c0_g2, TRINITY_DN19721_c0_g2, TRINITY_DN20088_c1_g1, TRINITY_DN20248_c1_g1, TRINITY_DN20318_c0_g1, TRINITY_DN20939_c0_g1, TRINITY_DN20971_c0_g1, TRINITY_DN21180_c4_g1, TRINITY_DN21278_c0_g3, TRINITY_…
GO:0006810	4.79087e-13	1	292	4757	transport	BP	1.33425e-10	BP transport	TRINITY_DN13926_c0_g1, TRINITY_DN15134_c0_g1, TRINITY_DN15711_c0_g1, TRINITY_DN15875_c0_g1, TRINITY_DN16513_c0_g1, TRINITY_DN16640_c0_g1, TRINITY_DN16757_c0_g1, TRINITY_DN16859_c0_g1, TRINITY_DN17252_c2_g1, TRINITY_DN17269_c0_g1, TRINITY_DN17478_c0_g1, TRINITY_DN17484_c0_g1, TRINITY_DN17484_c0_g2, TRINITY_DN17543_c0_g1, TRINITY_DN17981_c0_g2, TRINITY_DN18267_c0_g1, TRINITY_DN18590_c0_g1, TRINITY_…
GO:0035639	4.86415e-13	1	376	6750	purine ribonucleoside triphosphate binding	MF	1.33425e-10	MF purine ribonucleoside triphosphate binding	TRINITY_DN14997_c0_g1, TRINITY_DN15071_c0_g1, TRINITY_DN15381_c1_g2, TRINITY_DN15767_c0_g1, TRINITY_DN15801_c0_g1, TRINITY_DN16059_c0_g1, TRINITY_DN16573_c0_g1, TRINITY_DN16628_c0_g1, TRINITY_DN16702_c0_g1, TRINITY_DN16757_c0_g1, TRINITY_DN16954_c0_g1, TRINITY_DN16989_c0_g1, TRINITY_DN17081_c0_g1, TRINITY_DN17097_c0_g1, TRINITY_DN17269_c0_g1, TRINITY_DN17444_c0_g1, TRINITY_DN17644_c0_g1, TRINITY_…
GO:0050789	5.43632e-13	1	508	8838	regulation of biological process	BP	1.46894e-10	BP regulation of biological process	TRINITY_DN13512_c0_g1, TRINITY_DN13926_c0_g1, TRINITY_DN14388_c0_g1, TRINITY_DN14912_c0_g1, TRINITY_DN15020_c0_g1, TRINITY_DN15230_c0_g1, TRINITY_DN15381_c1_g2, TRINITY_DN15650_c0_g1, TRINITY_DN15751_c0_g1, TRINITY_DN15847_c0_g2, TRINITY_DN15916_c0_g1, TRINITY_DN15934_c0_g1, TRINITY_DN15957_c0_g1, TRINITY_DN16081_c0_g1, TRINITY_DN16285_c0_g1, TRINITY_DN16513_c0_g1, TRINITY_DN16547_c0_g1, TRINITY_…
GO:0001883	6.5809e-13	1	376	6784	purine nucleoside binding	MF	1.72667e-10	MF purine nucleoside binding	TRINITY_DN14997_c0_g1, TRINITY_DN15071_c0_g1, TRINITY_DN15381_c1_g2, TRINITY_DN15767_c0_g1, TRINITY_DN15801_c0_g1, TRINITY_DN16059_c0_g1, TRINITY_DN16573_c0_g1, TRINITY_DN16628_c0_g1, TRINITY_DN16702_c0_g1, TRINITY_DN16757_c0_g1, TRINITY_DN16954_c0_g1, TRINITY_DN16989_c0_g1, TRINITY_DN17081_c0_g1, TRINITY_DN17097_c0_g1, TRINITY_DN17269_c0_g1, TRINITY_DN17444_c0_g1, TRINITY_DN17644_c0_g1, TRINITY_…
GO:0032550	6.5809e-13	1	376	6784	purine ribonucleoside binding	MF	1.72667e-10	MF purine ribonucleoside binding	TRINITY_DN14997_c0_g1, TRINITY_DN15071_c0_g1, TRINITY_DN15381_c1_g2, TRINITY_DN15767_c0_g1, TRINITY_DN15801_c0_g1, TRINITY_DN16059_c0_g1, TRINITY_DN16573_c0_g1, TRINITY_DN16628_c0_g1, TRINITY_DN16702_c0_g1, TRINITY_DN16757_c0_g1, TRINITY_DN16954_c0_g1, TRINITY_DN16989_c0_g1, TRINITY_DN17081_c0_g1, TRINITY_DN17097_c0_g1, TRINITY_DN17269_c0_g1, TRINITY_DN17444_c0_g1, TRINITY_DN17644_c0_g1, TRINITY_…
GO:0051179	7.36233e-13	1	311	5143	localization	BP	1.90411e-10	BP localization	TRINITY_DN13926_c0_g1, TRINITY_DN13956_c0_g1, TRINITY_DN15134_c0_g1, TRINITY_DN15711_c0_g1, TRINITY_DN15875_c0_g1, TRINITY_DN16513_c0_g1, TRINITY_DN16640_c0_g1, TRINITY_DN16757_c0_g1, TRINITY_DN16859_c0_g1, TRINITY_DN17252_c2_g1, TRINITY_DN17269_c0_g1, TRINITY_DN17473_c0_g1, TRINITY_DN17478_c0_g1, TRINITY_DN17484_c0_g1, TRINITY_DN17484_c0_g2, TRINITY_DN17543_c0_g1, TRINITY_DN17981_c0_g2, TRINITY_…
GO:1902494	9.27694e-13	1	117	1286	catalytic complex	CC	2.36549e-10	CC catalytic complex	TRINITY_DN16242_c0_g1, TRINITY_DN16794_c0_g2, TRINITY_DN17258_c0_g1, TRINITY_DN17291_c0_g1, TRINITY_DN17485_c0_g1, TRINITY_DN17593_c0_g1, TRINITY_DN17607_c0_g1, TRINITY_DN18055_c0_g1, TRINITY_DN18904_c0_g1, TRINITY_DN18927_c0_g1, TRINITY_DN18992_c0_g1, TRINITY_DN19183_c9_g1, TRINITY_DN19305_c0_g1, TRINITY_DN19363_c0_g1, TRINITY_DN19548_c0_g1, TRINITY_DN19608_c0_g1, TRINITY_DN20292_c0_g1, TRINITY_…
GO:0051234	1.0519e-12	1	295	4839	establishment of localization	BP	2.64494e-10	BP establishment of localization	TRINITY_DN13926_c0_g1, TRINITY_DN13956_c0_g1, TRINITY_DN15134_c0_g1, TRINITY_DN15711_c0_g1, TRINITY_DN15875_c0_g1, TRINITY_DN16513_c0_g1, TRINITY_DN16640_c0_g1, TRINITY_DN16757_c0_g1, TRINITY_DN16859_c0_g1, TRINITY_DN17252_c2_g1, TRINITY_DN17269_c0_g1, TRINITY_DN17478_c0_g1, TRINITY_DN17484_c0_g1, TRINITY_DN17484_c0_g2, TRINITY_DN17543_c0_g1, TRINITY_DN17981_c0_g2, TRINITY_DN18267_c0_g1, TRINITY_…
GO:0000139	1.13348e-12	1	90	772	Golgi membrane	CC	2.81103e-10	CC Golgi membrane	TRINITY_DN13926_c0_g1, TRINITY_DN15134_c0_g1, TRINITY_DN17269_c0_g1, TRINITY_DN17639_c0_g1, TRINITY_DN18267_c0_g1, TRINITY_DN19557_c1_g3, TRINITY_DN19851_c0_g3, TRINITY_DN19864_c0_g1, TRINITY_DN19906_c0_g1, TRINITY_DN19958_c0_g1, TRINITY_DN20004_c1_g1, TRINITY_DN20428_c0_g1, TRINITY_DN20597_c1_g1, TRINITY_DN21082_c1_g2, TRINITY_DN21311_c0_g1, TRINITY_DN21562_c1_g1, TRINITY_DN21575_c1_g1, TRINITY_…
GO:0043228	1.32033e-12	1	163	2531	non-membrane-bounded organelle	CC	3.18709e-10	CC non-membrane-bounded organelle	TRINITY_DN14388_c0_g1, TRINITY_DN15711_c0_g1, TRINITY_DN15847_c0_g2, TRINITY_DN16285_c0_g1, TRINITY_DN16702_c0_g1, TRINITY_DN16704_c0_g1, TRINITY_DN17252_c2_g1, TRINITY_DN17269_c0_g1, TRINITY_DN17291_c0_g1, TRINITY_DN17320_c0_g1, TRINITY_DN17408_c0_g1, TRINITY_DN17473_c0_g1, TRINITY_DN17543_c0_g1, TRINITY_DN17553_c0_g1, TRINITY_DN17645_c0_g1, TRINITY_DN17722_c0_g2, TRINITY_DN17867_c0_g1, TRINITY_…
GO:0043232	1.32033e-12	1	163	2531	intracellular non-membrane-bounded organelle	CC	3.18709e-10	CC intracellular non-membrane-bounded organelle	TRINITY_DN14388_c0_g1, TRINITY_DN15711_c0_g1, TRINITY_DN15847_c0_g2, TRINITY_DN16285_c0_g1, TRINITY_DN16702_c0_g1, TRINITY_DN16704_c0_g1, TRINITY_DN17252_c2_g1, TRINITY_DN17269_c0_g1, TRINITY_DN17291_c0_g1, TRINITY_DN17320_c0_g1, TRINITY_DN17408_c0_g1, TRINITY_DN17473_c0_g1, TRINITY_DN17543_c0_g1, TRINITY_DN17553_c0_g1, TRINITY_DN17645_c0_g1, TRINITY_DN17722_c0_g2, TRINITY_DN17867_c0_g1, TRINITY_…
GO:0032555	1.74115e-12	1	376	6831	purine ribonucleotide binding	MF	4.14761e-10	MF purine ribonucleotide binding	TRINITY_DN14997_c0_g1, TRINITY_DN15071_c0_g1, TRINITY_DN15381_c1_g2, TRINITY_DN15767_c0_g1, TRINITY_DN15801_c0_g1, TRINITY_DN16059_c0_g1, TRINITY_DN16573_c0_g1, TRINITY_DN16628_c0_g1, TRINITY_DN16702_c0_g1, TRINITY_DN16757_c0_g1, TRINITY_DN16954_c0_g1, TRINITY_DN16989_c0_g1, TRINITY_DN17081_c0_g1, TRINITY_DN17097_c0_g1, TRINITY_DN17269_c0_g1, TRINITY_DN17444_c0_g1, TRINITY_DN17644_c0_g1, TRINITY_…
GO:0006886	1.84833e-12	1	80	815	intracellular protein transport	BP	4.34573e-10	BP intracellular protein transport	TRINITY_DN15875_c0_g1, TRINITY_DN17269_c0_g1, TRINITY_DN17484_c0_g1, TRINITY_DN17484_c0_g2, TRINITY_DN17543_c0_g1, TRINITY_DN18267_c0_g1, TRINITY_DN19373_c0_g1, TRINITY_DN19423_c0_g1, TRINITY_DN20097_c0_g1, TRINITY_DN20334_c0_g1, TRINITY_DN20337_c0_g1, TRINITY_DN20337_c0_g2, TRINITY_DN20540_c0_g2, TRINITY_DN21006_c0_g1, TRINITY_DN21055_c0_g1, TRINITY_DN21094_c0_g1, TRINITY_DN21094_c0_g2, TRINITY_…
GO:0044260	2.12775e-12	1	631	11118	cellular macromolecule metabolic process	BP	4.92775e-10	BP cellular macromolecule metabolic process	TRINITY_DN14388_c0_g1, TRINITY_DN14912_c0_g1, TRINITY_DN14997_c0_g1, TRINITY_DN15020_c0_g1, TRINITY_DN15071_c0_g1, TRINITY_DN15381_c1_g2, TRINITY_DN15650_c0_g1, TRINITY_DN15751_c0_g1, TRINITY_DN15767_c0_g1, TRINITY_DN15801_c0_g1, TRINITY_DN15847_c0_g2, TRINITY_DN15957_c0_g1, TRINITY_DN16081_c0_g1, TRINITY_DN16242_c0_g1, TRINITY_DN16285_c0_g1, TRINITY_DN16484_c0_g1, TRINITY_DN16547_c0_g1, TRINITY_…
GO:0017076	2.1672e-12	1	376	6842	purine nucleotide binding	MF	4.92775e-10	MF purine nucleotide binding	TRINITY_DN14997_c0_g1, TRINITY_DN15071_c0_g1, TRINITY_DN15381_c1_g2, TRINITY_DN15767_c0_g1, TRINITY_DN15801_c0_g1, TRINITY_DN16059_c0_g1, TRINITY_DN16573_c0_g1, TRINITY_DN16628_c0_g1, TRINITY_DN16702_c0_g1, TRINITY_DN16757_c0_g1, TRINITY_DN16954_c0_g1, TRINITY_DN16989_c0_g1, TRINITY_DN17081_c0_g1, TRINITY_DN17097_c0_g1, TRINITY_DN17269_c0_g1, TRINITY_DN17444_c0_g1, TRINITY_DN17644_c0_g1, TRINITY_…
GO:0097159	2.17753e-12	1	665	13741	organic cyclic compound binding	MF	4.92775e-10	MF organic cyclic compound binding	TRINITY_DN13512_c0_g1, TRINITY_DN14997_c0_g1, TRINITY_DN15020_c0_g1, TRINITY_DN15071_c0_g1, TRINITY_DN15381_c1_g2, TRINITY_DN15650_c0_g1, TRINITY_DN15751_c0_g1, TRINITY_DN15767_c0_g1, TRINITY_DN15801_c0_g1, TRINITY_DN15957_c0_g1, TRINITY_DN16059_c0_g1, TRINITY_DN16242_c0_g1, TRINITY_DN16573_c0_g1, TRINITY_DN16611_c0_g1, TRINITY_DN16628_c0_g1, TRINITY_DN16702_c0_g1, TRINITY_DN16704_c0_g1, TRINITY_…
GO:0050794	2.55719e-12	1	462	8086	regulation of cellular process	BP	5.71549e-10	BP regulation of cellular process	TRINITY_DN13926_c0_g1, TRINITY_DN14388_c0_g1, TRINITY_DN14912_c0_g1, TRINITY_DN15020_c0_g1, TRINITY_DN15230_c0_g1, TRINITY_DN15650_c0_g1, TRINITY_DN15751_c0_g1, TRINITY_DN15847_c0_g2, TRINITY_DN15916_c0_g1, TRINITY_DN15934_c0_g1, TRINITY_DN15957_c0_g1, TRINITY_DN16081_c0_g1, TRINITY_DN16285_c0_g1, TRINITY_DN16513_c0_g1, TRINITY_DN16547_c0_g1, TRINITY_DN16611_c0_g1, TRINITY_DN16757_c0_g1, TRINITY_…
GO:1901363	3.13759e-12	1	663	13713	heterocyclic compound binding	MF	6.92719e-10	MF heterocyclic compound binding	TRINITY_DN13512_c0_g1, TRINITY_DN14997_c0_g1, TRINITY_DN15020_c0_g1, TRINITY_DN15071_c0_g1, TRINITY_DN15381_c1_g2, TRINITY_DN15650_c0_g1, TRINITY_DN15751_c0_g1, TRINITY_DN15767_c0_g1, TRINITY_DN15801_c0_g1, TRINITY_DN15957_c0_g1, TRINITY_DN16059_c0_g1, TRINITY_DN16242_c0_g1, TRINITY_DN16573_c0_g1, TRINITY_DN16611_c0_g1, TRINITY_DN16628_c0_g1, TRINITY_DN16702_c0_g1, TRINITY_DN16704_c0_g1, TRINITY_…
GO:0005802	3.84873e-12	1	61	349	trans-Golgi network	CC	8.39487e-10	CC trans-Golgi network	TRINITY_DN17269_c0_g1, TRINITY_DN17530_c0_g1, TRINITY_DN18869_c0_g1, TRINITY_DN19864_c0_g1, TRINITY_DN19906_c0_g1, TRINITY_DN20386_c0_g2, TRINITY_DN20428_c0_g1, TRINITY_DN21029_c2_g1, TRINITY_DN21082_c1_g2, TRINITY_DN21311_c0_g1, TRINITY_DN21555_c0_g1, TRINITY_DN21562_c1_g1, TRINITY_DN21575_c1_g1, TRINITY_DN21645_c0_g1, TRINITY_DN21969_c5_g2, TRINITY_DN21969_c5_g4, TRINITY_DN22151_c1_g1, TRINITY_…
GO:0005681	4.16349e-12	1	50	355	spliceosomal complex	CC	8.97331e-10	CC spliceosomal complex	TRINITY_DN14912_c0_g1, TRINITY_DN15650_c0_g1, TRINITY_DN16702_c0_g1, TRINITY_DN17102_c0_g1, TRINITY_DN17510_c0_g1, TRINITY_DN17740_c0_g1, TRINITY_DN18272_c0_g2, TRINITY_DN18648_c0_g1, TRINITY_DN19069_c0_g1, TRINITY_DN19329_c1_g1, TRINITY_DN19625_c0_g1, TRINITY_DN19712_c0_g1, TRINITY_DN20123_c0_g1, TRINITY_DN20205_c0_g1, TRINITY_DN20324_c1_g1, TRINITY_DN20519_c0_g1, TRINITY_DN20569_c2_g3, TRINITY_…
GO:1902582	4.27789e-12	1	96	1149	single-organism intracellular transport	BP	9.11141e-10	BP single-organism intracellular transport	TRINITY_DN15875_c0_g1, TRINITY_DN16757_c0_g1, TRINITY_DN17252_c2_g1, TRINITY_DN17269_c0_g1, TRINITY_DN17543_c0_g1, TRINITY_DN18267_c0_g1, TRINITY_DN18653_c0_g1, TRINITY_DN19294_c0_g1, TRINITY_DN19423_c0_g1, TRINITY_DN19557_c1_g3, TRINITY_DN19958_c0_g1, TRINITY_DN20149_c0_g2, TRINITY_DN20337_c0_g1, TRINITY_DN20337_c0_g2, TRINITY_DN20386_c0_g2, TRINITY_DN20429_c2_g1, TRINITY_DN20540_c0_g2, TRINITY_…
GO:1901564	5.99267e-12	1	158	2882	organonitrogen compound metabolic process	BP	1.26153e-09	BP organonitrogen compound metabolic process	TRINITY_DN17044_c0_g1, TRINITY_DN17069_c0_g1, TRINITY_DN17097_c0_g1, TRINITY_DN17278_c0_g1, TRINITY_DN17935_c0_g2, TRINITY_DN18023_c0_g1, TRINITY_DN18070_c0_g1, TRINITY_DN18627_c0_g1, TRINITY_DN18789_c0_g1, TRINITY_DN18873_c0_g1, TRINITY_DN18984_c0_g2, TRINITY_DN19129_c0_g1, TRINITY_DN19162_c0_g1, TRINITY_DN19248_c0_g2, TRINITY_DN19401_c0_g1, TRINITY_DN19427_c0_g1, TRINITY_DN19429_c0_g2, TRINITY_…
GO:0071702	6.08724e-12	1	168	2413	organic substance transport	BP	1.26671e-09	BP organic substance transport	TRINITY_DN13926_c0_g1, TRINITY_DN15134_c0_g1, TRINITY_DN15875_c0_g1, TRINITY_DN16757_c0_g1, TRINITY_DN17269_c0_g1, TRINITY_DN17484_c0_g1, TRINITY_DN17484_c0_g2, TRINITY_DN17543_c0_g1, TRINITY_DN18267_c0_g1, TRINITY_DN18653_c0_g1, TRINITY_DN18766_c0_g1, TRINITY_DN19281_c0_g1, TRINITY_DN19373_c0_g1, TRINITY_DN19423_c0_g1, TRINITY_DN19510_c3_g2, TRINITY_DN19516_c4_g2, TRINITY_DN19557_c1_g3, TRINITY_…
GO:0043167	8.8604e-12	1	665	13881	ion binding	MF	1.82283e-09	MF ion binding	TRINITY_DN14997_c0_g1, TRINITY_DN15020_c0_g1, TRINITY_DN15071_c0_g1, TRINITY_DN15206_c0_g1, TRINITY_DN15213_c0_g1, TRINITY_DN15217_c0_g1, TRINITY_DN15230_c0_g1, TRINITY_DN15319_c0_g1, TRINITY_DN15381_c1_g2, TRINITY_DN15751_c0_g1, TRINITY_DN15767_c0_g1, TRINITY_DN15801_c0_g1, TRINITY_DN16059_c0_g1, TRINITY_DN16242_c0_g1, TRINITY_DN16513_c0_g1, TRINITY_DN16573_c0_g1, TRINITY_DN16628_c0_g1, TRINITY_…
GO:0006396	1.01257e-11	1	112	979	RNA processing	BP	2.05972e-09	BP RNA processing	TRINITY_DN14912_c0_g1, TRINITY_DN15650_c0_g1, TRINITY_DN16484_c0_g1, TRINITY_DN16702_c0_g1, TRINITY_DN17102_c0_g1, TRINITY_DN17510_c0_g1, TRINITY_DN17740_c0_g1, TRINITY_DN17867_c0_g1, TRINITY_DN18272_c0_g2, TRINITY_DN18292_c0_g1, TRINITY_DN18609_c0_g1, TRINITY_DN18648_c0_g1, TRINITY_DN19069_c0_g1, TRINITY_DN19136_c0_g1, TRINITY_DN19329_c1_g1, TRINITY_DN19625_c0_g1, TRINITY_DN19712_c0_g1, TRINITY_…
GO:0065007	1.26028e-11	1	535	9665	biological regulation	BP	2.53513e-09	BP biological regulation	TRINITY_DN13512_c0_g1, TRINITY_DN13926_c0_g1, TRINITY_DN14388_c0_g1, TRINITY_DN14912_c0_g1, TRINITY_DN15020_c0_g1, TRINITY_DN15230_c0_g1, TRINITY_DN15381_c1_g2, TRINITY_DN15650_c0_g1, TRINITY_DN15751_c0_g1, TRINITY_DN15847_c0_g2, TRINITY_DN15916_c0_g1, TRINITY_DN15934_c0_g1, TRINITY_DN15957_c0_g1, TRINITY_DN16081_c0_g1, TRINITY_DN16285_c0_g1, TRINITY_DN16513_c0_g1, TRINITY_DN16547_c0_g1, TRINITY_…
GO:0034641	1.90667e-11	1	452	8131	cellular nitrogen compound metabolic process	BP	3.79322e-09	BP cellular nitrogen compound metabolic process	TRINITY_DN14388_c0_g1, TRINITY_DN14912_c0_g1, TRINITY_DN14997_c0_g1, TRINITY_DN15071_c0_g1, TRINITY_DN15650_c0_g1, TRINITY_DN15751_c0_g1, TRINITY_DN15801_c0_g1, TRINITY_DN15957_c0_g1, TRINITY_DN16059_c0_g1, TRINITY_DN16242_c0_g1, TRINITY_DN16285_c0_g1, TRINITY_DN16484_c0_g1, TRINITY_DN16547_c0_g1, TRINITY_DN16611_c0_g1, TRINITY_DN16702_c0_g1, TRINITY_DN16933_c0_g1, TRINITY_DN16989_c0_g1, TRINITY_…
GO:0043170	2.1737e-11	1	660	11966	macromolecule metabolic process	BP	4.27746e-09	BP macromolecule metabolic process	TRINITY_DN14388_c0_g1, TRINITY_DN14912_c0_g1, TRINITY_DN14997_c0_g1, TRINITY_DN15020_c0_g1, TRINITY_DN15071_c0_g1, TRINITY_DN15319_c0_g1, TRINITY_DN15381_c1_g2, TRINITY_DN15650_c0_g1, TRINITY_DN15751_c0_g1, TRINITY_DN15767_c0_g1, TRINITY_DN15801_c0_g1, TRINITY_DN15847_c0_g2, TRINITY_DN15934_c0_g1, TRINITY_DN15957_c0_g1, TRINITY_DN16081_c0_g1, TRINITY_DN16242_c0_g1, TRINITY_DN16285_c0_g1, TRINITY_…
GO:0005768	3.11011e-11	1	78	619	endosome	CC	6.05434e-09	CC endosome	TRINITY_DN15875_c0_g1, TRINITY_DN17530_c0_g1, TRINITY_DN18653_c0_g1, TRINITY_DN19294_c0_g1, TRINITY_DN19373_c0_g1, TRINITY_DN19423_c0_g1, TRINITY_DN19449_c0_g1, TRINITY_DN19864_c0_g1, TRINITY_DN19906_c0_g1, TRINITY_DN19958_c0_g1, TRINITY_DN20004_c1_g1, TRINITY_DN20386_c0_g2, TRINITY_DN20428_c0_g1, TRINITY_DN20678_c0_g1, TRINITY_DN21082_c1_g2, TRINITY_DN21271_c0_g1, TRINITY_DN21311_c0_g1, TRINITY_…
GO:0006520	3.27371e-11	1	76	1102	cellular amino acid metabolic process	BP	6.30503e-09	BP cellular amino acid metabolic process	TRINITY_DN17044_c0_g1, TRINITY_DN17069_c0_g1, TRINITY_DN17097_c0_g1, TRINITY_DN17278_c0_g1, TRINITY_DN17935_c0_g2, TRINITY_DN18873_c0_g1, TRINITY_DN18984_c0_g2, TRINITY_DN19129_c0_g1, TRINITY_DN19427_c0_g1, TRINITY_DN19656_c0_g2, TRINITY_DN19808_c0_g1, TRINITY_DN19860_c0_g1, TRINITY_DN20318_c0_g1, TRINITY_DN20546_c1_g4, TRINITY_DN20841_c2_g1, TRINITY_DN20845_c0_g1, TRINITY_DN20849_c0_g1, TRINITY_…
GO:0016482	3.35375e-11	1	78	809	cytoplasmic transport	BP	6.39118e-09	BP cytoplasmic transport	TRINITY_DN16757_c0_g1, TRINITY_DN17252_c2_g1, TRINITY_DN17269_c0_g1, TRINITY_DN17543_c0_g1, TRINITY_DN18267_c0_g1, TRINITY_DN18653_c0_g1, TRINITY_DN19294_c0_g1, TRINITY_DN19557_c1_g3, TRINITY_DN19614_c0_g6, TRINITY_DN19958_c0_g1, TRINITY_DN20337_c0_g1, TRINITY_DN20337_c0_g2, TRINITY_DN20540_c0_g2, TRINITY_DN21006_c0_g1, TRINITY_DN21055_c0_g1, TRINITY_DN21094_c0_g1, TRINITY_DN21094_c0_g2, TRINITY_…
GO:0010038	4.32812e-11	1	72	616	response to metal ion	BP	8.16212e-09	BP response to metal ion	TRINITY_DN17069_c0_g1, TRINITY_DN17320_c0_g1, TRINITY_DN18240_c0_g1, TRINITY_DN18520_c0_g1, TRINITY_DN19429_c0_g2, TRINITY_DN19462_c1_g5, TRINITY_DN19557_c1_g3, TRINITY_DN19558_c0_g1, TRINITY_DN19604_c0_g1, TRINITY_DN19656_c0_g2, TRINITY_DN19666_c0_g3, TRINITY_DN19721_c0_g2, TRINITY_DN20088_c1_g1, TRINITY_DN20248_c1_g1, TRINITY_DN20318_c0_g1, TRINITY_DN20429_c2_g1, TRINITY_DN20939_c0_g1, TRINITY_…
GO:0009056	4.57003e-11	1	188	3127	catabolic process	BP	8.52946e-09	BP catabolic process	TRINITY_DN15213_c0_g1, TRINITY_DN15847_c0_g2, TRINITY_DN16611_c0_g1, TRINITY_DN17278_c0_g1, TRINITY_DN17320_c0_g1, TRINITY_DN17473_c0_g1, TRINITY_DN17485_c0_g1, TRINITY_DN17644_c0_g1, TRINITY_DN17722_c0_g2, TRINITY_DN17755_c0_g1, TRINITY_DN17903_c0_g1, TRINITY_DN18023_c0_g1, TRINITY_DN18055_c0_g1, TRINITY_DN18149_c0_g1, TRINITY_DN18292_c0_g1, TRINITY_DN18779_c0_g1, TRINITY_DN18873_c0_g1, TRINITY_…
GO:0019538	1.27488e-10	1	352	5455	protein metabolic process	BP	2.35515e-08	BP protein metabolic process	TRINITY_DN14388_c0_g1, TRINITY_DN15020_c0_g1, TRINITY_DN15071_c0_g1, TRINITY_DN15319_c0_g1, TRINITY_DN15381_c1_g2, TRINITY_DN15751_c0_g1, TRINITY_DN15767_c0_g1, TRINITY_DN15847_c0_g2, TRINITY_DN15934_c0_g1, TRINITY_DN16081_c0_g1, TRINITY_DN16573_c0_g1, TRINITY_DN16704_c0_g1, TRINITY_DN16933_c0_g1, TRINITY_DN16989_c0_g1, TRINITY_DN17258_c0_g1, TRINITY_DN17320_c0_g1, TRINITY_DN17527_c0_g1, TRINITY_…
GO:0044248	1.80421e-10	1	144	2243	cellular catabolic process	BP	3.29934e-08	BP cellular catabolic process	TRINITY_DN15213_c0_g1, TRINITY_DN15847_c0_g2, TRINITY_DN16611_c0_g1, TRINITY_DN17278_c0_g1, TRINITY_DN17320_c0_g1, TRINITY_DN17755_c0_g1, TRINITY_DN17903_c0_g1, TRINITY_DN18023_c0_g1, TRINITY_DN18055_c0_g1, TRINITY_DN18149_c0_g1, TRINITY_DN18292_c0_g1, TRINITY_DN18779_c0_g1, TRINITY_DN18873_c0_g1, TRINITY_DN19329_c0_g1, TRINITY_DN19608_c0_g1, TRINITY_DN19628_c0_g1, TRINITY_DN19676_c0_g1, TRINITY_…
GO:0050896	2.20386e-10	1	445	7842	response to stimulus	BP	3.98986e-08	BP response to stimulus	TRINITY_DN13512_c0_g1, TRINITY_DN14388_c0_g1, TRINITY_DN14912_c0_g1, TRINITY_DN14997_c0_g1, TRINITY_DN15020_c0_g1, TRINITY_DN15071_c0_g1, TRINITY_DN15276_c0_g1, TRINITY_DN15381_c1_g2, TRINITY_DN15751_c0_g1, TRINITY_DN15801_c0_g1, TRINITY_DN15916_c0_g1, TRINITY_DN16081_c0_g1, TRINITY_DN16242_c0_g1, TRINITY_DN16285_c0_g1, TRINITY_DN16611_c0_g1, TRINITY_DN16859_c0_g1, TRINITY_DN16989_c0_g1, TRINITY_…
GO:0010035	2.69258e-10	1	109	1140	response to inorganic substance	BP	4.82639e-08	BP response to inorganic substance	TRINITY_DN15020_c0_g1, TRINITY_DN17069_c0_g1, TRINITY_DN17320_c0_g1, TRINITY_DN17593_c0_g1, TRINITY_DN18240_c0_g1, TRINITY_DN18307_c0_g1, TRINITY_DN18520_c0_g1, TRINITY_DN18799_c3_g1, TRINITY_DN19248_c0_g2, TRINITY_DN19429_c0_g2, TRINITY_DN19462_c1_g5, TRINITY_DN19557_c1_g3, TRINITY_DN19558_c0_g1, TRINITY_DN19604_c0_g1, TRINITY_DN19656_c0_g2, TRINITY_DN19666_c0_g3, TRINITY_DN19721_c0_g2, TRINITY_…
GO:1901360	2.80349e-10	1	460	8540	organic cyclic compound metabolic process	BP	4.97593e-08	BP organic cyclic compound metabolic process	TRINITY_DN14388_c0_g1, TRINITY_DN14912_c0_g1, TRINITY_DN14997_c0_g1, TRINITY_DN15071_c0_g1, TRINITY_DN15650_c0_g1, TRINITY_DN15751_c0_g1, TRINITY_DN15801_c0_g1, TRINITY_DN15893_c0_g1, TRINITY_DN15957_c0_g1, TRINITY_DN16059_c0_g1, TRINITY_DN16242_c0_g1, TRINITY_DN16285_c0_g1, TRINITY_DN16484_c0_g1, TRINITY_DN16547_c0_g1, TRINITY_DN16611_c0_g1, TRINITY_DN16702_c0_g1, TRINITY_DN16933_c0_g1, TRINITY_…
GO:0009628	3.84721e-10	1	203	2427	response to abiotic stimulus	BP	6.76212e-08	BP response to abiotic stimulus	TRINITY_DN13512_c0_g1, TRINITY_DN14388_c0_g1, TRINITY_DN14912_c0_g1, TRINITY_DN15020_c0_g1, TRINITY_DN15071_c0_g1, TRINITY_DN15276_c0_g1, TRINITY_DN15751_c0_g1, TRINITY_DN16859_c0_g1, TRINITY_DN16989_c0_g1, TRINITY_DN17258_c0_g1, TRINITY_DN17278_c0_g1, TRINITY_DN17444_c0_g1, TRINITY_DN17935_c0_g2, TRINITY_DN18277_c1_g1, TRINITY_DN18307_c0_g1, TRINITY_DN18344_c0_g1, TRINITY_DN18520_c0_g1, TRINITY_…
GO:0006725	4.03437e-10	1	446	8192	cellular aromatic compound metabolic process	BP	7.0229e-08	BP cellular aromatic compound metabolic process	TRINITY_DN14388_c0_g1, TRINITY_DN14912_c0_g1, TRINITY_DN14997_c0_g1, TRINITY_DN15071_c0_g1, TRINITY_DN15650_c0_g1, TRINITY_DN15751_c0_g1, TRINITY_DN15801_c0_g1, TRINITY_DN15893_c0_g1, TRINITY_DN15957_c0_g1, TRINITY_DN16059_c0_g1, TRINITY_DN16242_c0_g1, TRINITY_DN16285_c0_g1, TRINITY_DN16484_c0_g1, TRINITY_DN16547_c0_g1, TRINITY_DN16611_c0_g1, TRINITY_DN16702_c0_g1, TRINITY_DN16933_c0_g1, TRINITY_…
GO:0046483	4.32399e-10	1	438	7954	heterocycle metabolic process	BP	7.45538e-08	BP heterocycle metabolic process	TRINITY_DN14388_c0_g1, TRINITY_DN14912_c0_g1, TRINITY_DN14997_c0_g1, TRINITY_DN15071_c0_g1, TRINITY_DN15650_c0_g1, TRINITY_DN15751_c0_g1, TRINITY_DN15801_c0_g1, TRINITY_DN15957_c0_g1, TRINITY_DN16059_c0_g1, TRINITY_DN16242_c0_g1, TRINITY_DN16285_c0_g1, TRINITY_DN16484_c0_g1, TRINITY_DN16547_c0_g1, TRINITY_DN16611_c0_g1, TRINITY_DN16702_c0_g1, TRINITY_DN16933_c0_g1, TRINITY_DN16989_c0_g1, TRINITY_…
GO:0005774	4.39852e-10	1	89	840	vacuolar membrane	CC	7.51234e-08	CC vacuolar membrane	TRINITY_DN16087_c0_g1, TRINITY_DN17320_c0_g1, TRINITY_DN17593_c0_g1, TRINITY_DN17751_c0_g1, TRINITY_DN18074_c0_g1, TRINITY_DN18766_c0_g1, TRINITY_DN19243_c0_g1, TRINITY_DN19373_c0_g1, TRINITY_DN19423_c0_g1, TRINITY_DN19449_c0_g1, TRINITY_DN19604_c0_g1, TRINITY_DN19614_c0_g6, TRINITY_DN19666_c0_g3, TRINITY_DN19721_c0_g2, TRINITY_DN19740_c0_g1, TRINITY_DN19860_c0_g1, TRINITY_DN19864_c0_g1, TRINITY_…
GO:0006139	4.85267e-10	1	414	7317	nucleobase-containing compound metabolic process	BP	8.1663e-08	BP nucleobase-containing compound metabolic process	TRINITY_DN14388_c0_g1, TRINITY_DN14912_c0_g1, TRINITY_DN14997_c0_g1, TRINITY_DN15071_c0_g1, TRINITY_DN15650_c0_g1, TRINITY_DN15751_c0_g1, TRINITY_DN15801_c0_g1, TRINITY_DN15957_c0_g1, TRINITY_DN16059_c0_g1, TRINITY_DN16242_c0_g1, TRINITY_DN16285_c0_g1, TRINITY_DN16484_c0_g1, TRINITY_DN16547_c0_g1, TRINITY_DN16611_c0_g1, TRINITY_DN16702_c0_g1, TRINITY_DN16933_c0_g1, TRINITY_DN16989_c0_g1, TRINITY_…
GO:1901575	4.87164e-10	1	169	2777	organic substance catabolic process	BP	8.1663e-08	BP organic substance catabolic process	TRINITY_DN15213_c0_g1, TRINITY_DN15847_c0_g2, TRINITY_DN16611_c0_g1, TRINITY_DN17278_c0_g1, TRINITY_DN17320_c0_g1, TRINITY_DN17473_c0_g1, TRINITY_DN17485_c0_g1, TRINITY_DN17644_c0_g1, TRINITY_DN17722_c0_g2, TRINITY_DN17755_c0_g1, TRINITY_DN17903_c0_g1, TRINITY_DN18023_c0_g1, TRINITY_DN18055_c0_g1, TRINITY_DN18149_c0_g1, TRINITY_DN18292_c0_g1, TRINITY_DN18779_c0_g1, TRINITY_DN18873_c0_g1, TRINITY_…
GO:0016817	7.71222e-10	1	148	1984	hydrolase activity, acting on acid anhydrides	MF	1.28094e-07	MF hydrolase activity, acting on acid anhydrides	TRINITY_DN14997_c0_g1, TRINITY_DN15801_c0_g1, TRINITY_DN16702_c0_g1, TRINITY_DN16954_c0_g1, TRINITY_DN16989_c0_g1, TRINITY_DN17081_c0_g1, TRINITY_DN17444_c0_g1, TRINITY_DN17644_c0_g1, TRINITY_DN18779_c0_g1, TRINITY_DN18939_c0_g1, TRINITY_DN19119_c1_g1, TRINITY_DN19243_c0_g1, TRINITY_DN19244_c0_g2, TRINITY_DN19294_c0_g1, TRINITY_DN19558_c0_g1, TRINITY_DN19604_c0_g1, TRINITY_DN19775_c0_g2, TRINITY_…
GO:0016462	8.796e-10	1	146	1954	pyrophosphatase activity	MF	1.44766e-07	MF pyrophosphatase activity	TRINITY_DN14997_c0_g1, TRINITY_DN15801_c0_g1, TRINITY_DN16702_c0_g1, TRINITY_DN16954_c0_g1, TRINITY_DN16989_c0_g1, TRINITY_DN17081_c0_g1, TRINITY_DN17444_c0_g1, TRINITY_DN17644_c0_g1, TRINITY_DN18779_c0_g1, TRINITY_DN18939_c0_g1, TRINITY_DN19119_c1_g1, TRINITY_DN19243_c0_g1, TRINITY_DN19244_c0_g2, TRINITY_DN19294_c0_g1, TRINITY_DN19558_c0_g1, TRINITY_DN19604_c0_g1, TRINITY_DN19775_c0_g2, TRINITY_…
GO:0044437	9.74036e-10	1	90	896	vacuolar part	CC	1.58864e-07	CC vacuolar part	TRINITY_DN16087_c0_g1, TRINITY_DN17320_c0_g1, TRINITY_DN17593_c0_g1, TRINITY_DN17751_c0_g1, TRINITY_DN18074_c0_g1, TRINITY_DN18766_c0_g1, TRINITY_DN19243_c0_g1, TRINITY_DN19373_c0_g1, TRINITY_DN19423_c0_g1, TRINITY_DN19449_c0_g1, TRINITY_DN19604_c0_g1, TRINITY_DN19614_c0_g6, TRINITY_DN19666_c0_g3, TRINITY_DN19721_c0_g2, TRINITY_DN19740_c0_g1, TRINITY_DN19860_c0_g1, TRINITY_DN19864_c0_g1, TRINITY_…
GO:0003723	1.39508e-09	1	165	2495	RNA binding	MF	2.25505e-07	MF RNA binding	TRINITY_DN15650_c0_g1, TRINITY_DN15751_c0_g1, TRINITY_DN16611_c0_g1, TRINITY_DN16704_c0_g1, TRINITY_DN16933_c0_g1, TRINITY_DN17097_c0_g1, TRINITY_DN17174_c0_g2, TRINITY_DN17543_c0_g1, TRINITY_DN17594_c0_g1, TRINITY_DN17645_c0_g1, TRINITY_DN17692_c0_g1, TRINITY_DN17740_c0_g1, TRINITY_DN18074_c0_g1, TRINITY_DN18272_c0_g2, TRINITY_DN18277_c1_g1, TRINITY_DN18283_c0_g1, TRINITY_DN18452_c0_g1, TRINITY_…
GO:0051603	1.50151e-09	1	69	745	proteolysis involved in cellular protein catabolic process	BP	2.38914e-07	BP proteolysis involved in cellular protein catabolic process	TRINITY_DN15847_c0_g2, TRINITY_DN17320_c0_g1, TRINITY_DN17755_c0_g1, TRINITY_DN17788_c0_g1, TRINITY_DN17903_c0_g1, TRINITY_DN18055_c0_g1, TRINITY_DN18149_c0_g1, TRINITY_DN18292_c0_g1, TRINITY_DN18520_c0_g1, TRINITY_DN19608_c0_g1, TRINITY_DN19888_c0_g1, TRINITY_DN19953_c1_g1, TRINITY_DN20640_c1_g1, TRINITY_DN20726_c0_g2, TRINITY_DN20912_c0_g1, TRINITY_DN21193_c0_g1, TRINITY_DN21534_c1_g1, TRINITY_…
GO:0044265	1.50443e-09	1	82	922	cellular macromolecule catabolic process	BP	2.38914e-07	BP cellular macromolecule catabolic process	TRINITY_DN15847_c0_g2, TRINITY_DN16611_c0_g1, TRINITY_DN17320_c0_g1, TRINITY_DN17755_c0_g1, TRINITY_DN17903_c0_g1, TRINITY_DN18055_c0_g1, TRINITY_DN18149_c0_g1, TRINITY_DN18292_c0_g1, TRINITY_DN18779_c0_g1, TRINITY_DN19329_c0_g1, TRINITY_DN19608_c0_g1, TRINITY_DN19628_c0_g1, TRINITY_DN19888_c0_g1, TRINITY_DN19953_c1_g1, TRINITY_DN20640_c1_g1, TRINITY_DN20912_c0_g1, TRINITY_DN21049_c0_g1, TRINITY_…
GO:0016818	1.52132e-09	1	146	1969	hydrolase activity, acting on acid anhydrides, in phosphorus-containing anhydrides	MF	2.39495e-07	MF hydrolase activity, acting on acid anhydrides, in phosphorus-containing anhydrides	TRINITY_DN14997_c0_g1, TRINITY_DN15801_c0_g1, TRINITY_DN16702_c0_g1, TRINITY_DN16954_c0_g1, TRINITY_DN16989_c0_g1, TRINITY_DN17081_c0_g1, TRINITY_DN17444_c0_g1, TRINITY_DN17644_c0_g1, TRINITY_DN18779_c0_g1, TRINITY_DN18939_c0_g1, TRINITY_DN19119_c1_g1, TRINITY_DN19243_c0_g1, TRINITY_DN19244_c0_g2, TRINITY_DN19294_c0_g1, TRINITY_DN19558_c0_g1, TRINITY_DN19604_c0_g1, TRINITY_DN19775_c0_g2, TRINITY_…
GO:0044451	2.09177e-09	1	73	638	nucleoplasm part	CC	3.2646e-07	CC nucleoplasm part	TRINITY_DN14912_c0_g1, TRINITY_DN17102_c0_g1, TRINITY_DN17867_c0_g1, TRINITY_DN18272_c0_g2, TRINITY_DN18609_c0_g1, TRINITY_DN18648_c0_g1, TRINITY_DN18849_c0_g1, TRINITY_DN19069_c0_g1, TRINITY_DN19363_c0_g1, TRINITY_DN19625_c0_g1, TRINITY_DN19712_c0_g1, TRINITY_DN19945_c1_g1, TRINITY_DN20205_c0_g1, TRINITY_DN20290_c1_g1, TRINITY_DN20529_c0_g1, TRINITY_DN20677_c0_g1, TRINITY_DN20762_c0_g2, TRINITY_…
GO:0006511	2.18202e-09	1	61	610	ubiquitin-dependent protein catabolic process	BP	3.37635e-07	BP ubiquitin-dependent protein catabolic process	TRINITY_DN15847_c0_g2, TRINITY_DN17320_c0_g1, TRINITY_DN17755_c0_g1, TRINITY_DN17903_c0_g1, TRINITY_DN18055_c0_g1, TRINITY_DN18149_c0_g1, TRINITY_DN18292_c0_g1, TRINITY_DN19608_c0_g1, TRINITY_DN19888_c0_g1, TRINITY_DN19953_c1_g1, TRINITY_DN20640_c1_g1, TRINITY_DN20912_c0_g1, TRINITY_DN21193_c0_g1, TRINITY_DN21534_c1_g1, TRINITY_DN21658_c0_g1, TRINITY_DN21736_c0_g1, TRINITY_DN21736_c0_g2, TRINITY_…
GO:0019941	2.98656e-09	1	61	619	modification-dependent protein catabolic process	BP	4.58209e-07	BP modification-dependent protein catabolic process	TRINITY_DN15847_c0_g2, TRINITY_DN17320_c0_g1, TRINITY_DN17755_c0_g1, TRINITY_DN17903_c0_g1, TRINITY_DN18055_c0_g1, TRINITY_DN18149_c0_g1, TRINITY_DN18292_c0_g1, TRINITY_DN19608_c0_g1, TRINITY_DN19888_c0_g1, TRINITY_DN19953_c1_g1, TRINITY_DN20640_c1_g1, TRINITY_DN20912_c0_g1, TRINITY_DN21193_c0_g1, TRINITY_DN21534_c1_g1, TRINITY_DN21658_c0_g1, TRINITY_DN21736_c0_g1, TRINITY_DN21736_c0_g2, TRINITY_…
GO:0048193	3.11044e-09	1	35	290	Golgi vesicle transport	BP	4.73205e-07	BP Golgi vesicle transport	TRINITY_DN16757_c0_g1, TRINITY_DN17269_c0_g1, TRINITY_DN18267_c0_g1, TRINITY_DN19294_c0_g1, TRINITY_DN19557_c1_g3, TRINITY_DN19958_c0_g1, TRINITY_DN20540_c0_g2, TRINITY_DN20597_c1_g1, TRINITY_DN20823_c0_g1, TRINITY_DN21271_c0_g1, TRINITY_DN21555_c0_g1, TRINITY_DN21883_c5_g1, TRINITY_DN21947_c0_g1, TRINITY_DN22002_c2_g3, TRINITY_DN22041_c0_g1, TRINITY_DN22187_c0_g1, TRINITY_DN22498_c0_g1, TRINITY_…
GO:0016070	3.5404e-09	1	309	4541	RNA metabolic process	BP	5.34129e-07	BP RNA metabolic process	TRINITY_DN14388_c0_g1, TRINITY_DN14912_c0_g1, TRINITY_DN15650_c0_g1, TRINITY_DN15751_c0_g1, TRINITY_DN15957_c0_g1, TRINITY_DN16285_c0_g1, TRINITY_DN16484_c0_g1, TRINITY_DN16547_c0_g1, TRINITY_DN16611_c0_g1, TRINITY_DN16702_c0_g1, TRINITY_DN16933_c0_g1, TRINITY_DN17081_c0_g1, TRINITY_DN17097_c0_g1, TRINITY_DN17102_c0_g1, TRINITY_DN17252_c2_g1, TRINITY_DN17408_c0_g1, TRINITY_DN17510_c0_g1, TRINITY_…
GO:0017111	3.92347e-09	1	138	1854	nucleoside-triphosphatase activity	MF	5.87029e-07	MF nucleoside-triphosphatase activity	TRINITY_DN14997_c0_g1, TRINITY_DN15801_c0_g1, TRINITY_DN16702_c0_g1, TRINITY_DN16954_c0_g1, TRINITY_DN16989_c0_g1, TRINITY_DN17081_c0_g1, TRINITY_DN17444_c0_g1, TRINITY_DN17644_c0_g1, TRINITY_DN18779_c0_g1, TRINITY_DN18939_c0_g1, TRINITY_DN19119_c1_g1, TRINITY_DN19243_c0_g1, TRINITY_DN19244_c0_g2, TRINITY_DN19294_c0_g1, TRINITY_DN19558_c0_g1, TRINITY_DN19604_c0_g1, TRINITY_DN19775_c0_g2, TRINITY_…
GO:0005730	3.99994e-09	1	72	854	nucleolus	CC	5.93564e-07	CC nucleolus	TRINITY_DN14388_c0_g1, TRINITY_DN16702_c0_g1, TRINITY_DN16704_c0_g1, TRINITY_DN17252_c2_g1, TRINITY_DN17408_c0_g1, TRINITY_DN17543_c0_g1, TRINITY_DN17553_c0_g1, TRINITY_DN17645_c0_g1, TRINITY_DN17867_c0_g1, TRINITY_DN18484_c0_g1, TRINITY_DN19069_c0_g1, TRINITY_DN19329_c0_g1, TRINITY_DN19329_c1_g1, TRINITY_DN19721_c0_g2, TRINITY_DN20236_c0_g1, TRINITY_DN20292_c0_g1, TRINITY_DN20546_c1_g4, TRINITY_…
GO:1901605	4.53196e-09	1	55	767	alpha-amino acid metabolic process	BP	6.67045e-07	BP alpha-amino acid metabolic process	TRINITY_DN17044_c0_g1, TRINITY_DN17069_c0_g1, TRINITY_DN17278_c0_g1, TRINITY_DN17935_c0_g2, TRINITY_DN18873_c0_g1, TRINITY_DN19129_c0_g1, TRINITY_DN19427_c0_g1, TRINITY_DN19656_c0_g2, TRINITY_DN19860_c0_g1, TRINITY_DN20318_c0_g1, TRINITY_DN20546_c1_g4, TRINITY_DN20841_c2_g1, TRINITY_DN20845_c0_g1, TRINITY_DN20883_c0_g1, TRINITY_DN20942_c0_g1, TRINITY_DN21278_c0_g3, TRINITY_DN21414_c0_g1, TRINITY_…
GO:0044267	6.97055e-09	1	297	4503	cellular protein metabolic process	BP	1.01434e-06	BP cellular protein metabolic process	TRINITY_DN14388_c0_g1, TRINITY_DN15020_c0_g1, TRINITY_DN15071_c0_g1, TRINITY_DN15381_c1_g2, TRINITY_DN15751_c0_g1, TRINITY_DN15767_c0_g1, TRINITY_DN15847_c0_g2, TRINITY_DN16081_c0_g1, TRINITY_DN16573_c0_g1, TRINITY_DN16704_c0_g1, TRINITY_DN16933_c0_g1, TRINITY_DN16989_c0_g1, TRINITY_DN17258_c0_g1, TRINITY_DN17527_c0_g1, TRINITY_DN17530_c0_g1, TRINITY_DN17553_c0_g1, TRINITY_DN17593_c0_g1, TRINITY_…
GO:1990234	7.00359e-09	1	81	758	transferase complex	CC	1.01434e-06	CC transferase complex	TRINITY_DN16242_c0_g1, TRINITY_DN17258_c0_g1, TRINITY_DN17291_c0_g1, TRINITY_DN17593_c0_g1, TRINITY_DN18055_c0_g1, TRINITY_DN18904_c0_g1, TRINITY_DN18927_c0_g1, TRINITY_DN18992_c0_g1, TRINITY_DN19183_c9_g1, TRINITY_DN19305_c0_g1, TRINITY_DN19363_c0_g1, TRINITY_DN19548_c0_g1, TRINITY_DN19608_c0_g1, TRINITY_DN20292_c0_g1, TRINITY_DN20555_c0_g1, TRINITY_DN20640_c1_g1, TRINITY_DN20762_c0_g2, TRINITY_…
GO:0005525	7.79619e-09	1	49	570	GTP binding	MF	1.12018e-06	MF GTP binding	TRINITY_DN16059_c0_g1, TRINITY_DN16757_c0_g1, TRINITY_DN16954_c0_g1, TRINITY_DN17269_c0_g1, TRINITY_DN17444_c0_g1, TRINITY_DN18373_c0_g1, TRINITY_DN19119_c1_g1, TRINITY_DN19162_c0_g1, TRINITY_DN19557_c1_g3, TRINITY_DN19958_c0_g1, TRINITY_DN20088_c1_g1, TRINITY_DN20487_c0_g1, TRINITY_DN20790_c0_g1, TRINITY_DN20895_c2_g1, TRINITY_DN21104_c1_g1, TRINITY_DN21590_c0_g1, TRINITY_DN21753_c0_g4, TRINITY_…
GO:0005524	9.51834e-09	1	332	6238	ATP binding	MF	1.35685e-06	MF ATP binding	TRINITY_DN14997_c0_g1, TRINITY_DN15071_c0_g1, TRINITY_DN15381_c1_g2, TRINITY_DN15767_c0_g1, TRINITY_DN15801_c0_g1, TRINITY_DN16573_c0_g1, TRINITY_DN16628_c0_g1, TRINITY_DN16702_c0_g1, TRINITY_DN16989_c0_g1, TRINITY_DN17081_c0_g1, TRINITY_DN17097_c0_g1, TRINITY_DN17644_c0_g1, TRINITY_DN17745_c0_g1, TRINITY_DN17759_c0_g1, TRINITY_DN18240_c0_g1, TRINITY_DN18609_c0_g1, TRINITY_DN18779_c0_g1, TRINITY_…
GO:0043632	1.10076e-08	1	61	644	modification-dependent macromolecule catabolic process	BP	1.55689e-06	BP modification-dependent macromolecule catabolic process	TRINITY_DN15847_c0_g2, TRINITY_DN17320_c0_g1, TRINITY_DN17755_c0_g1, TRINITY_DN17903_c0_g1, TRINITY_DN18055_c0_g1, TRINITY_DN18149_c0_g1, TRINITY_DN18292_c0_g1, TRINITY_DN19608_c0_g1, TRINITY_DN19888_c0_g1, TRINITY_DN19953_c1_g1, TRINITY_DN20640_c1_g1, TRINITY_DN20912_c0_g1, TRINITY_DN21193_c0_g1, TRINITY_DN21534_c1_g1, TRINITY_DN21658_c0_g1, TRINITY_DN21736_c0_g1, TRINITY_DN21736_c0_g2, TRINITY_…
GO:0000398	1.13598e-08	1	35	259	mRNA splicing, via spliceosome	BP	1.59425e-06	BP mRNA splicing, via spliceosome	TRINITY_DN14912_c0_g1, TRINITY_DN17102_c0_g1, TRINITY_DN17740_c0_g1, TRINITY_DN18648_c0_g1, TRINITY_DN19069_c0_g1, TRINITY_DN19329_c1_g1, TRINITY_DN19625_c0_g1, TRINITY_DN20324_c1_g1, TRINITY_DN20569_c2_g3, TRINITY_DN20705_c0_g4, TRINITY_DN21428_c0_g1, TRINITY_DN21681_c1_g1, TRINITY_DN21739_c3_g1, TRINITY_DN22119_c0_g1, TRINITY_DN22501_c0_g1, TRINITY_DN22583_c0_g2, TRINITY_DN22756_c0_g2, TRINITY_…
GO:0000375	1.70457e-08	1	38	284	RNA splicing, via transesterification reactions	BP	2.37381e-06	BP RNA splicing, via transesterification reactions	TRINITY_DN14912_c0_g1, TRINITY_DN17102_c0_g1, TRINITY_DN17740_c0_g1, TRINITY_DN18648_c0_g1, TRINITY_DN19069_c0_g1, TRINITY_DN19329_c1_g1, TRINITY_DN19625_c0_g1, TRINITY_DN20324_c1_g1, TRINITY_DN20569_c2_g3, TRINITY_DN20705_c0_g4, TRINITY_DN21078_c0_g1, TRINITY_DN21428_c0_g1, TRINITY_DN21681_c1_g1, TRINITY_DN21739_c3_g1, TRINITY_DN22119_c0_g1, TRINITY_DN22501_c0_g1, TRINITY_DN22583_c0_g2, TRINITY_…
GO:0019222	1.82915e-08	1	312	4979	regulation of metabolic process	BP	2.52786e-06	BP regulation of metabolic process	TRINITY_DN13926_c0_g1, TRINITY_DN14388_c0_g1, TRINITY_DN14912_c0_g1, TRINITY_DN15020_c0_g1, TRINITY_DN15230_c0_g1, TRINITY_DN15650_c0_g1, TRINITY_DN15751_c0_g1, TRINITY_DN15934_c0_g1, TRINITY_DN15957_c0_g1, TRINITY_DN16285_c0_g1, TRINITY_DN16513_c0_g1, TRINITY_DN16547_c0_g1, TRINITY_DN16989_c0_g1, TRINITY_DN17081_c0_g1, TRINITY_DN17174_c0_g2, TRINITY_DN17444_c0_g1, TRINITY_DN17510_c0_g1, TRINITY_…
GO:0043933	1.94507e-08	1	135	1910	macromolecular complex subunit organization	BP	2.66769e-06	BP macromolecular complex subunit organization	TRINITY_DN14388_c0_g1, TRINITY_DN14912_c0_g1, TRINITY_DN15801_c0_g1, TRINITY_DN17102_c0_g1, TRINITY_DN17291_c0_g1, TRINITY_DN17553_c0_g1, TRINITY_DN17740_c0_g1, TRINITY_DN17981_c0_g2, TRINITY_DN18239_c0_g1, TRINITY_DN18292_c0_g1, TRINITY_DN18452_c0_g1, TRINITY_DN18579_c0_g1, TRINITY_DN18849_c0_g1, TRINITY_DN19208_c0_g1, TRINITY_DN19294_c0_g1, TRINITY_DN19329_c1_g1, TRINITY_DN19509_c0_g1, TRINITY_…
GO:0000377	2.02895e-08	1	37	277	RNA splicing, via transesterification reactions with bulged adenosine as nucleophile	BP	2.76182e-06	BP RNA splicing, via transesterification reactions with bulged adenosine as nucleophile	TRINITY_DN14912_c0_g1, TRINITY_DN17102_c0_g1, TRINITY_DN17740_c0_g1, TRINITY_DN18648_c0_g1, TRINITY_DN19069_c0_g1, TRINITY_DN19329_c1_g1, TRINITY_DN19625_c0_g1, TRINITY_DN20324_c1_g1, TRINITY_DN20569_c2_g3, TRINITY_DN20705_c0_g4, TRINITY_DN21078_c0_g1, TRINITY_DN21428_c0_g1, TRINITY_DN21681_c1_g1, TRINITY_DN21739_c3_g1, TRINITY_DN22119_c0_g1, TRINITY_DN22501_c0_g1, TRINITY_DN22583_c0_g2, TRINITY_…
GO:0071840	2.36651e-08	1	292	4996	cellular component organization or biogenesis	BP	3.19726e-06	BP cellular component organization or biogenesis	TRINITY_DN13926_c0_g1, TRINITY_DN13956_c0_g1, TRINITY_DN14388_c0_g1, TRINITY_DN14912_c0_g1, TRINITY_DN15319_c0_g1, TRINITY_DN15801_c0_g1, TRINITY_DN16059_c0_g1, TRINITY_DN16989_c0_g1, TRINITY_DN17081_c0_g1, TRINITY_DN17102_c0_g1, TRINITY_DN17252_c2_g1, TRINITY_DN17269_c0_g1, TRINITY_DN17291_c0_g1, TRINITY_DN17543_c0_g1, TRINITY_DN17553_c0_g1, TRINITY_DN17648_c0_g1, TRINITY_DN17740_c0_g1, TRINITY_…
GO:0032559	2.58925e-08	1	332	6317	adenyl ribonucleotide binding	MF	3.47228e-06	MF adenyl ribonucleotide binding	TRINITY_DN14997_c0_g1, TRINITY_DN15071_c0_g1, TRINITY_DN15381_c1_g2, TRINITY_DN15767_c0_g1, TRINITY_DN15801_c0_g1, TRINITY_DN16573_c0_g1, TRINITY_DN16628_c0_g1, TRINITY_DN16702_c0_g1, TRINITY_DN16989_c0_g1, TRINITY_DN17081_c0_g1, TRINITY_DN17097_c0_g1, TRINITY_DN17644_c0_g1, TRINITY_DN17745_c0_g1, TRINITY_DN17759_c0_g1, TRINITY_DN18240_c0_g1, TRINITY_DN18609_c0_g1, TRINITY_DN18779_c0_g1, TRINITY_…
GO:0044711	2.71266e-08	1	191	3389	single-organism biosynthetic process	BP	3.61103e-06	BP single-organism biosynthetic process	TRINITY_DN13512_c0_g1, TRINITY_DN15751_c0_g1, TRINITY_DN15893_c0_g1, TRINITY_DN16059_c0_g1, TRINITY_DN16337_c0_g1, TRINITY_DN17044_c0_g1, TRINITY_DN17475_c0_g2, TRINITY_DN17536_c0_g1, TRINITY_DN17639_c0_g1, TRINITY_DN17722_c0_g2, TRINITY_DN17935_c0_g2, TRINITY_DN18070_c0_g1, TRINITY_DN18452_c0_g1, TRINITY_DN18627_c0_g1, TRINITY_DN18789_c0_g1, TRINITY_DN18927_c0_g1, TRINITY_DN18984_c0_g2, TRINITY_…
GO:0044249	2.84866e-08	1	372	7066	cellular biosynthetic process	BP	3.76438e-06	BP cellular biosynthetic process	TRINITY_DN14388_c0_g1, TRINITY_DN14997_c0_g1, TRINITY_DN15071_c0_g1, TRINITY_DN15751_c0_g1, TRINITY_DN15893_c0_g1, TRINITY_DN15957_c0_g1, TRINITY_DN16059_c0_g1, TRINITY_DN16285_c0_g1, TRINITY_DN16337_c0_g1, TRINITY_DN16547_c0_g1, TRINITY_DN16704_c0_g1, TRINITY_DN16933_c0_g1, TRINITY_DN17044_c0_g1, TRINITY_DN17081_c0_g1, TRINITY_DN17475_c0_g2, TRINITY_DN17510_c0_g1, TRINITY_DN17536_c0_g1, TRINITY_…
GO:0030554	3.07255e-08	1	332	6328	adenyl nucleotide binding	MF	4.03082e-06	MF adenyl nucleotide binding	TRINITY_DN14997_c0_g1, TRINITY_DN15071_c0_g1, TRINITY_DN15381_c1_g2, TRINITY_DN15767_c0_g1, TRINITY_DN15801_c0_g1, TRINITY_DN16573_c0_g1, TRINITY_DN16628_c0_g1, TRINITY_DN16702_c0_g1, TRINITY_DN16989_c0_g1, TRINITY_DN17081_c0_g1, TRINITY_DN17097_c0_g1, TRINITY_DN17644_c0_g1, TRINITY_DN17745_c0_g1, TRINITY_DN17759_c0_g1, TRINITY_DN18240_c0_g1, TRINITY_DN18609_c0_g1, TRINITY_DN18779_c0_g1, TRINITY_…
GO:0044765	3.42982e-08	1	206	3615	single-organism transport	BP	4.46716e-06	BP single-organism transport	TRINITY_DN13926_c0_g1, TRINITY_DN15711_c0_g1, TRINITY_DN15875_c0_g1, TRINITY_DN16640_c0_g1, TRINITY_DN16757_c0_g1, TRINITY_DN16859_c0_g1, TRINITY_DN17252_c2_g1, TRINITY_DN17269_c0_g1, TRINITY_DN17543_c0_g1, TRINITY_DN18267_c0_g1, TRINITY_DN18590_c0_g1, TRINITY_DN18614_c0_g1, TRINITY_DN18653_c0_g1, TRINITY_DN19243_c0_g1, TRINITY_DN19281_c0_g1, TRINITY_DN19294_c0_g1, TRINITY_DN19368_c0_g1, TRINITY_…
GO:0042221	3.59258e-08	1	203	3156	response to chemical	BP	4.64572e-06	BP response to chemical	TRINITY_DN14388_c0_g1, TRINITY_DN15020_c0_g1, TRINITY_DN15751_c0_g1, TRINITY_DN15916_c0_g1, TRINITY_DN17069_c0_g1, TRINITY_DN17320_c0_g1, TRINITY_DN17543_c0_g1, TRINITY_DN17593_c0_g1, TRINITY_DN17823_c0_g1, TRINITY_DN18240_c0_g1, TRINITY_DN18277_c1_g1, TRINITY_DN18307_c0_g1, TRINITY_DN18520_c0_g1, TRINITY_DN18799_c3_g1, TRINITY_DN19176_c2_g1, TRINITY_DN19235_c0_g1, TRINITY_DN19248_c0_g2, TRINITY_…
GO:0016043	3.67385e-08	1	283	4837	cellular component organization	BP	4.71712e-06	BP cellular component organization	TRINITY_DN13926_c0_g1, TRINITY_DN13956_c0_g1, TRINITY_DN14388_c0_g1, TRINITY_DN14912_c0_g1, TRINITY_DN15319_c0_g1, TRINITY_DN15801_c0_g1, TRINITY_DN16059_c0_g1, TRINITY_DN16989_c0_g1, TRINITY_DN17081_c0_g1, TRINITY_DN17102_c0_g1, TRINITY_DN17269_c0_g1, TRINITY_DN17291_c0_g1, TRINITY_DN17543_c0_g1, TRINITY_DN17553_c0_g1, TRINITY_DN17648_c0_g1, TRINITY_DN17740_c0_g1, TRINITY_DN17930_c0_g1, TRINITY_…
GO:0006091	4.17681e-08	1	48	603	generation of precursor metabolites and energy	BP	5.31589e-06	BP generation of precursor metabolites and energy	TRINITY_DN15020_c0_g1, TRINITY_DN16794_c0_g2, TRINITY_DN17485_c0_g1, TRINITY_DN17722_c0_g2, TRINITY_DN21203_c0_g1, TRINITY_DN21340_c0_g1, TRINITY_DN21496_c0_g1, TRINITY_DN21669_c1_g1, TRINITY_DN22259_c0_g1, TRINITY_DN22307_c0_g1, TRINITY_DN22377_c0_g2, TRINITY_DN22474_c1_g1, TRINITY_DN22586_c1_g1, TRINITY_DN22594_c0_g1, TRINITY_DN22758_c3_g1, TRINITY_DN22867_c2_g2, TRINITY_DN22925_c0_g2, TRINITY_…
GO:0044445	4.19892e-08	1	32	477	cytosolic part	CC	5.31589e-06	CC cytosolic part	TRINITY_DN16704_c0_g1, TRINITY_DN17320_c0_g1, TRINITY_DN17485_c0_g1, TRINITY_DN17692_c0_g1, TRINITY_DN17722_c0_g2, TRINITY_DN18074_c0_g1, TRINITY_DN18442_c0_g1, TRINITY_DN18520_c0_g1, TRINITY_DN18579_c0_g1, TRINITY_DN19721_c0_g2, TRINITY_DN21193_c0_g1, TRINITY_DN21210_c2_g2, TRINITY_DN21278_c0_g3, TRINITY_DN21474_c3_g3, TRINITY_DN21581_c1_g1, TRINITY_DN22291_c1_g1, TRINITY_DN22758_c3_g1, TRINITY_…
GO:0032787	4.72776e-08	1	84	1261	monocarboxylic acid metabolic process	BP	5.91065e-06	BP monocarboxylic acid metabolic process	TRINITY_DN15213_c0_g1, TRINITY_DN15751_c0_g1, TRINITY_DN16337_c0_g1, TRINITY_DN17319_c0_g1, TRINITY_DN17475_c0_g2, TRINITY_DN17485_c0_g1, TRINITY_DN17722_c0_g2, TRINITY_DN19054_c0_g1, TRINITY_DN19235_c0_g1, TRINITY_DN19427_c0_g1, TRINITY_DN19429_c0_g1, TRINITY_DN19429_c0_g2, TRINITY_DN19676_c0_g1, TRINITY_DN20140_c1_g1, TRINITY_DN20417_c0_g1, TRINITY_DN20465_c0_g1, TRINITY_DN20528_c0_g1, TRINITY_…
GO:0009058	4.734e-08	1	398	7739	biosynthetic process	BP	5.91065e-06	BP biosynthetic process	TRINITY_DN13512_c0_g1, TRINITY_DN14388_c0_g1, TRINITY_DN14997_c0_g1, TRINITY_DN15071_c0_g1, TRINITY_DN15751_c0_g1, TRINITY_DN15893_c0_g1, TRINITY_DN15957_c0_g1, TRINITY_DN16059_c0_g1, TRINITY_DN16285_c0_g1, TRINITY_DN16337_c0_g1, TRINITY_DN16547_c0_g1, TRINITY_DN16704_c0_g1, TRINITY_DN16933_c0_g1, TRINITY_DN17044_c0_g1, TRINITY_DN17069_c0_g1, TRINITY_DN17081_c0_g1, TRINITY_DN17319_c0_g1, TRINITY_…
GO:0044433	5.20129e-08	1	35	361	cytoplasmic vesicle part	CC	6.4496e-06	CC cytoplasmic vesicle part	TRINITY_DN17484_c0_g1, TRINITY_DN17484_c0_g2, TRINITY_DN18267_c0_g1, TRINITY_DN19864_c0_g1, TRINITY_DN20097_c0_g1, TRINITY_DN20334_c0_g1, TRINITY_DN20540_c0_g2, TRINITY_DN21082_c1_g2, TRINITY_DN21271_c0_g1, TRINITY_DN21311_c0_g1, TRINITY_DN21527_c0_g1, TRINITY_DN21555_c0_g1, TRINITY_DN21846_c0_g1, TRINITY_DN21883_c5_g1, TRINITY_DN22002_c2_g3, TRINITY_DN22041_c0_g1, TRINITY_DN22498_c0_g1, TRINITY_…
GO:1902578	5.49787e-08	1	211	3740	single-organism localization	BP	6.77099e-06	BP single-organism localization	TRINITY_DN13926_c0_g1, TRINITY_DN15711_c0_g1, TRINITY_DN15875_c0_g1, TRINITY_DN16640_c0_g1, TRINITY_DN16757_c0_g1, TRINITY_DN16859_c0_g1, TRINITY_DN17252_c2_g1, TRINITY_DN17269_c0_g1, TRINITY_DN17543_c0_g1, TRINITY_DN18267_c0_g1, TRINITY_DN18590_c0_g1, TRINITY_DN18614_c0_g1, TRINITY_DN18653_c0_g1, TRINITY_DN19243_c0_g1, TRINITY_DN19281_c0_g1, TRINITY_DN19294_c0_g1, TRINITY_DN19368_c0_g1, TRINITY_…
GO:0019637	6.01161e-08	1	88	1330	organophosphate metabolic process	BP	7.35367e-06	BP organophosphate metabolic process	TRINITY_DN16059_c0_g1, TRINITY_DN17473_c0_g1, TRINITY_DN17475_c0_g2, TRINITY_DN18070_c0_g1, TRINITY_DN18927_c0_g1, TRINITY_DN19162_c0_g1, TRINITY_DN19401_c0_g1, TRINITY_DN19429_c0_g2, TRINITY_DN19763_c0_g1, TRINITY_DN20136_c0_g1, TRINITY_DN20350_c0_g1, TRINITY_DN20448_c1_g2, TRINITY_DN20487_c0_g1, TRINITY_DN20528_c0_g1, TRINITY_DN20805_c1_g2, TRINITY_DN20962_c0_g4, TRINITY_DN20965_c1_g1, TRINITY_…
GO:0016787	6.71753e-08	1	338	6700	hydrolase activity	MF	8.16202e-06	MF hydrolase activity	TRINITY_DN14388_c0_g1, TRINITY_DN14997_c0_g1, TRINITY_DN15213_c0_g1, TRINITY_DN15217_c0_g1, TRINITY_DN15319_c0_g1, TRINITY_DN15801_c0_g1, TRINITY_DN15916_c0_g1, TRINITY_DN15934_c0_g1, TRINITY_DN16037_c0_g1, TRINITY_DN16242_c0_g1, TRINITY_DN16702_c0_g1, TRINITY_DN16954_c0_g1, TRINITY_DN16989_c0_g1, TRINITY_DN17081_c0_g1, TRINITY_DN17199_c0_g1, TRINITY_DN17320_c0_g1, TRINITY_DN17444_c0_g1, TRINITY_…
GO:0019001	8.11615e-08	1	50	623	guanyl nucleotide binding	MF	9.73078e-06	MF guanyl nucleotide binding	TRINITY_DN16059_c0_g1, TRINITY_DN16757_c0_g1, TRINITY_DN16954_c0_g1, TRINITY_DN17269_c0_g1, TRINITY_DN17444_c0_g1, TRINITY_DN18373_c0_g1, TRINITY_DN19119_c1_g1, TRINITY_DN19162_c0_g1, TRINITY_DN19557_c1_g3, TRINITY_DN19958_c0_g1, TRINITY_DN20088_c1_g1, TRINITY_DN20487_c0_g1, TRINITY_DN20698_c0_g1, TRINITY_DN20790_c0_g1, TRINITY_DN20895_c2_g1, TRINITY_DN21104_c1_g1, TRINITY_DN21590_c0_g1, TRINITY_…
GO:0032561	8.11615e-08	1	50	623	guanyl ribonucleotide binding	MF	9.73078e-06	MF guanyl ribonucleotide binding	TRINITY_DN16059_c0_g1, TRINITY_DN16757_c0_g1, TRINITY_DN16954_c0_g1, TRINITY_DN17269_c0_g1, TRINITY_DN17444_c0_g1, TRINITY_DN18373_c0_g1, TRINITY_DN19119_c1_g1, TRINITY_DN19162_c0_g1, TRINITY_DN19557_c1_g3, TRINITY_DN19958_c0_g1, TRINITY_DN20088_c1_g1, TRINITY_DN20487_c0_g1, TRINITY_DN20698_c0_g1, TRINITY_DN20790_c0_g1, TRINITY_DN20895_c2_g1, TRINITY_DN21104_c1_g1, TRINITY_DN21590_c0_g1, TRINITY_…
GO:1901576	9.12492e-08	1	380	7351	organic substance biosynthetic process	BP	1.08683e-05	BP organic substance biosynthetic process	TRINITY_DN13512_c0_g1, TRINITY_DN14388_c0_g1, TRINITY_DN14997_c0_g1, TRINITY_DN15071_c0_g1, TRINITY_DN15751_c0_g1, TRINITY_DN15893_c0_g1, TRINITY_DN15957_c0_g1, TRINITY_DN16059_c0_g1, TRINITY_DN16285_c0_g1, TRINITY_DN16337_c0_g1, TRINITY_DN16547_c0_g1, TRINITY_DN16704_c0_g1, TRINITY_DN16933_c0_g1, TRINITY_DN17044_c0_g1, TRINITY_DN17081_c0_g1, TRINITY_DN17319_c0_g1, TRINITY_DN17475_c0_g2, TRINITY_…
GO:0032502	1.47842e-07	1	293	4729	developmental process	BP	1.74937e-05	BP developmental process	TRINITY_DN13926_c0_g1, TRINITY_DN14388_c0_g1, TRINITY_DN15847_c0_g2, TRINITY_DN15916_c0_g1, TRINITY_DN16059_c0_g1, TRINITY_DN16513_c0_g1, TRINITY_DN16611_c0_g1, TRINITY_DN16865_c0_g1, TRINITY_DN17097_c0_g1, TRINITY_DN17174_c0_g2, TRINITY_DN17269_c0_g1, TRINITY_DN17444_c0_g1, TRINITY_DN17537_c0_g1, TRINITY_DN17593_c0_g1, TRINITY_DN17639_c0_g1, TRINITY_DN17648_c0_g1, TRINITY_DN17867_c0_g1, TRINITY_…
GO:0044432	1.65949e-07	1	92	1403	endoplasmic reticulum part	CC	1.95087e-05	CC endoplasmic reticulum part	TRINITY_DN15134_c0_g1, TRINITY_DN17212_c0_g1, TRINITY_DN17473_c0_g1, TRINITY_DN17527_c0_g1, TRINITY_DN17751_c0_g1, TRINITY_DN18267_c0_g1, TRINITY_DN18372_c0_g1, TRINITY_DN18863_c0_g1, TRINITY_DN19156_c0_g1, TRINITY_DN19305_c0_g1, TRINITY_DN19548_c0_g1, TRINITY_DN19604_c0_g1, TRINITY_DN19721_c1_g1, TRINITY_DN19864_c0_g1, TRINITY_DN20004_c1_g1, TRINITY_DN20085_c0_g2, TRINITY_DN20194_c0_g1, TRINITY_…
GO:0030117	1.76855e-07	1	19	102	membrane coat	CC	2.06567e-05	CC membrane coat	TRINITY_DN18267_c0_g1, TRINITY_DN20097_c0_g1, TRINITY_DN20334_c0_g1, TRINITY_DN21527_c0_g1, TRINITY_DN21711_c1_g1, TRINITY_DN21846_c0_g1, TRINITY_DN21883_c5_g1, TRINITY_DN22002_c2_g3, TRINITY_DN22041_c0_g1, TRINITY_DN22498_c0_g1, TRINITY_DN23298_c0_g1, TRINITY_DN24109_c0_g1, TRINITY_DN24303_c0_g1, TRINITY_DN24771_c0_g1, TRINITY_DN24824_c0_g1, TRINITY_DN25217_c1_g2, TRINITY_DN25965_c0_g1, TRINITY_…
GO:0044767	1.83e-07	1	273	4367	single-organism developmental process	BP	2.12373e-05	BP single-organism developmental process	TRINITY_DN13926_c0_g1, TRINITY_DN14388_c0_g1, TRINITY_DN15847_c0_g2, TRINITY_DN15916_c0_g1, TRINITY_DN16059_c0_g1, TRINITY_DN16513_c0_g1, TRINITY_DN16611_c0_g1, TRINITY_DN16865_c0_g1, TRINITY_DN17097_c0_g1, TRINITY_DN17174_c0_g2, TRINITY_DN17269_c0_g1, TRINITY_DN17444_c0_g1, TRINITY_DN17537_c0_g1, TRINITY_DN17593_c0_g1, TRINITY_DN17648_c0_g1, TRINITY_DN17867_c0_g1, TRINITY_DN17903_c0_g1, TRINITY_…
GO:0090304	2.34565e-07	1	367	6456	nucleic acid metabolic process	BP	2.70482e-05	BP nucleic acid metabolic process	TRINITY_DN14388_c0_g1, TRINITY_DN14912_c0_g1, TRINITY_DN14997_c0_g1, TRINITY_DN15071_c0_g1, TRINITY_DN15650_c0_g1, TRINITY_DN15751_c0_g1, TRINITY_DN15801_c0_g1, TRINITY_DN15957_c0_g1, TRINITY_DN16242_c0_g1, TRINITY_DN16285_c0_g1, TRINITY_DN16484_c0_g1, TRINITY_DN16547_c0_g1, TRINITY_DN16611_c0_g1, TRINITY_DN16702_c0_g1, TRINITY_DN16933_c0_g1, TRINITY_DN16989_c0_g1, TRINITY_DN17081_c0_g1, TRINITY_…
GO:0006508	2.59713e-07	1	89	1130	proteolysis	BP	2.97268e-05	BP proteolysis	TRINITY_DN15319_c0_g1, TRINITY_DN15847_c0_g2, TRINITY_DN16989_c0_g1, TRINITY_DN17320_c0_g1, TRINITY_DN17527_c0_g1, TRINITY_DN17644_c0_g1, TRINITY_DN17755_c0_g1, TRINITY_DN17788_c0_g1, TRINITY_DN17903_c0_g1, TRINITY_DN18055_c0_g1, TRINITY_DN18149_c0_g1, TRINITY_DN18292_c0_g1, TRINITY_DN18520_c0_g1, TRINITY_DN18521_c0_g1, TRINITY_DN18939_c0_g1, TRINITY_DN19608_c0_g1, TRINITY_DN19864_c0_g1, TRINITY_…
GO:0042623	2.61078e-07	1	79	1018	ATPase activity, coupled	MF	2.97268e-05	MF ATPase activity, coupled	TRINITY_DN15801_c0_g1, TRINITY_DN16702_c0_g1, TRINITY_DN16989_c0_g1, TRINITY_DN17644_c0_g1, TRINITY_DN18779_c0_g1, TRINITY_DN18939_c0_g1, TRINITY_DN19243_c0_g1, TRINITY_DN19294_c0_g1, TRINITY_DN19775_c0_g2, TRINITY_DN20149_c0_g2, TRINITY_DN20355_c0_g1, TRINITY_DN20759_c0_g1, TRINITY_DN20805_c1_g2, TRINITY_DN21036_c2_g2, TRINITY_DN21180_c4_g1, TRINITY_DN21193_c0_g1, TRINITY_DN21368_c3_g3, TRINITY_…
GO:0009057	3.42094e-07	1	97	1324	macromolecule catabolic process	BP	3.87079e-05	BP macromolecule catabolic process	TRINITY_DN15847_c0_g2, TRINITY_DN16611_c0_g1, TRINITY_DN17320_c0_g1, TRINITY_DN17644_c0_g1, TRINITY_DN17755_c0_g1, TRINITY_DN17903_c0_g1, TRINITY_DN18055_c0_g1, TRINITY_DN18149_c0_g1, TRINITY_DN18292_c0_g1, TRINITY_DN18779_c0_g1, TRINITY_DN19329_c0_g1, TRINITY_DN19608_c0_g1, TRINITY_DN19628_c0_g1, TRINITY_DN19888_c0_g1, TRINITY_DN19891_c0_g1, TRINITY_DN19953_c1_g1, TRINITY_DN20355_c0_g1, TRINITY_…
GO:0005777	3.44277e-07	1	35	283	peroxisome	CC	3.8713e-05	CC peroxisome	TRINITY_DN15801_c0_g1, TRINITY_DN19176_c2_g1, TRINITY_DN19248_c0_g2, TRINITY_DN19429_c0_g2, TRINITY_DN20698_c0_g1, TRINITY_DN21036_c2_g2, TRINITY_DN21268_c0_g2, TRINITY_DN21377_c0_g2, TRINITY_DN21963_c0_g3, TRINITY_DN22051_c0_g1, TRINITY_DN22089_c0_g3, TRINITY_DN22148_c1_g1, TRINITY_DN22406_c1_g2, TRINITY_DN22564_c0_g1, TRINITY_DN23080_c2_g1, TRINITY_DN23170_c2_g1, TRINITY_DN23221_c0_g1, TRINITY_…
GO:0031967	3.68081e-07	1	70	601	organelle envelope	CC	4.08818e-05	CC organelle envelope	TRINITY_DN14388_c0_g1, TRINITY_DN15020_c0_g1, TRINITY_DN16933_c0_g1, TRINITY_DN16989_c0_g1, TRINITY_DN17199_c0_g1, TRINITY_DN17319_c0_g1, TRINITY_DN17634_c0_g1, TRINITY_DN17722_c0_g2, TRINITY_DN18579_c0_g1, TRINITY_DN18789_c0_g1, TRINITY_DN19614_c0_g6, TRINITY_DN20318_c0_g1, TRINITY_DN20335_c0_g1, TRINITY_DN20528_c0_g1, TRINITY_DN20608_c0_g1, TRINITY_DN21006_c0_g1, TRINITY_DN21055_c0_g1, TRINITY_…
GO:0031975	3.68081e-07	1	70	601	envelope	CC	4.08818e-05	CC envelope	TRINITY_DN14388_c0_g1, TRINITY_DN15020_c0_g1, TRINITY_DN16933_c0_g1, TRINITY_DN16989_c0_g1, TRINITY_DN17199_c0_g1, TRINITY_DN17319_c0_g1, TRINITY_DN17634_c0_g1, TRINITY_DN17722_c0_g2, TRINITY_DN18579_c0_g1, TRINITY_DN18789_c0_g1, TRINITY_DN19614_c0_g6, TRINITY_DN20318_c0_g1, TRINITY_DN20335_c0_g1, TRINITY_DN20528_c0_g1, TRINITY_DN20608_c0_g1, TRINITY_DN21006_c0_g1, TRINITY_DN21055_c0_g1, TRINITY_…
GO:0004386	6.04811e-07	1	57	443	helicase activity	MF	6.67653e-05	MF helicase activity	TRINITY_DN14997_c0_g1, TRINITY_DN15801_c0_g1, TRINITY_DN16702_c0_g1, TRINITY_DN16989_c0_g1, TRINITY_DN17081_c0_g1, TRINITY_DN17644_c0_g1, TRINITY_DN18779_c0_g1, TRINITY_DN18939_c0_g1, TRINITY_DN19294_c0_g1, TRINITY_DN19775_c0_g2, TRINITY_DN20529_c0_g1, TRINITY_DN20759_c0_g1, TRINITY_DN21036_c2_g2, TRINITY_DN21078_c0_g1, TRINITY_DN21193_c0_g1, TRINITY_DN21368_c3_g3, TRINITY_DN21428_c0_g1, TRINITY_…
GO:0006888	7.39189e-07	1	22	165	ER to Golgi vesicle-mediated transport	BP	8.11047e-05	BP ER to Golgi vesicle-mediated transport	TRINITY_DN16757_c0_g1, TRINITY_DN18267_c0_g1, TRINITY_DN19294_c0_g1, TRINITY_DN19557_c1_g3, TRINITY_DN20540_c0_g2, TRINITY_DN21555_c0_g1, TRINITY_DN21883_c5_g1, TRINITY_DN21947_c0_g1, TRINITY_DN22002_c2_g3, TRINITY_DN22041_c0_g1, TRINITY_DN22498_c0_g1, TRINITY_DN23298_c0_g1, TRINITY_DN23546_c3_g2, TRINITY_DN24013_c0_g1, TRINITY_DN24109_c0_g1, TRINITY_DN24646_c0_g1, TRINITY_DN24824_c0_g1, TRINITY_…
GO:1901566	8.05052e-07	1	83	1492	organonitrogen compound biosynthetic process	BP	8.77992e-05	BP organonitrogen compound biosynthetic process	TRINITY_DN17044_c0_g1, TRINITY_DN17935_c0_g2, TRINITY_DN18070_c0_g1, TRINITY_DN18627_c0_g1, TRINITY_DN18789_c0_g1, TRINITY_DN18984_c0_g2, TRINITY_DN19129_c0_g1, TRINITY_DN19162_c0_g1, TRINITY_DN19248_c0_g2, TRINITY_DN19401_c0_g1, TRINITY_DN19427_c0_g1, TRINITY_DN19656_c0_g2, TRINITY_DN19860_c0_g1, TRINITY_DN19955_c0_g1, TRINITY_DN20140_c1_g1, TRINITY_DN20150_c0_g1, TRINITY_DN20248_c1_g1, TRINITY_…
GO:0044436	9.07154e-07	1	50	398	thylakoid part	CC	9.8342e-05	CC thylakoid part	TRINITY_DN15020_c0_g1, TRINITY_DN16182_c0_g1, TRINITY_DN16933_c0_g1, TRINITY_DN16989_c0_g1, TRINITY_DN17133_c0_g1, TRINITY_DN17607_c0_g1, TRINITY_DN17930_c0_g1, TRINITY_DN18614_c0_g1, TRINITY_DN19818_c0_g1, TRINITY_DN20078_c2_g1, TRINITY_DN20370_c0_g1, TRINITY_DN20608_c0_g1, TRINITY_DN21245_c1_g1, TRINITY_DN21967_c0_g2, TRINITY_DN22474_c2_g1, TRINITY_DN22583_c0_g3, TRINITY_DN22713_c0_g1, TRINITY_…
GO:0060255	1.00674e-06	0.999999	275	4448	regulation of macromolecule metabolic process	BP	0.000108488	BP regulation of macromolecule metabolic process	TRINITY_DN13926_c0_g1, TRINITY_DN14388_c0_g1, TRINITY_DN14912_c0_g1, TRINITY_DN15230_c0_g1, TRINITY_DN15650_c0_g1, TRINITY_DN15751_c0_g1, TRINITY_DN15957_c0_g1, TRINITY_DN16285_c0_g1, TRINITY_DN16513_c0_g1, TRINITY_DN16547_c0_g1, TRINITY_DN17081_c0_g1, TRINITY_DN17174_c0_g2, TRINITY_DN17444_c0_g1, TRINITY_DN17510_c0_g1, TRINITY_DN17547_c0_g1, TRINITY_DN17553_c0_g1, TRINITY_DN17644_c0_g1, TRINITY_…
GO:0044723	1.16491e-06	1	96	1361	single-organism carbohydrate metabolic process	BP	0.00012479	BP single-organism carbohydrate metabolic process	TRINITY_DN17475_c0_g2, TRINITY_DN17485_c0_g1, TRINITY_DN17639_c0_g1, TRINITY_DN17722_c0_g2, TRINITY_DN19305_c0_g1, TRINITY_DN19429_c0_g1, TRINITY_DN19429_c0_g2, TRINITY_DN19548_c0_g1, TRINITY_DN19891_c0_g1, TRINITY_DN19906_c0_g1, TRINITY_DN20136_c0_g1, TRINITY_DN20355_c0_g1, TRINITY_DN20448_c1_g2, TRINITY_DN20551_c0_g1, TRINITY_DN20642_c0_g1, TRINITY_DN21104_c1_g1, TRINITY_DN21203_c0_g1, TRINITY_…
GO:0046394	1.29109e-06	1	68	1040	carboxylic acid biosynthetic process	BP	0.000137494	BP carboxylic acid biosynthetic process	TRINITY_DN15751_c0_g1, TRINITY_DN16337_c0_g1, TRINITY_DN17044_c0_g1, TRINITY_DN17475_c0_g2, TRINITY_DN17935_c0_g2, TRINITY_DN18984_c0_g2, TRINITY_DN19129_c0_g1, TRINITY_DN19235_c0_g1, TRINITY_DN19427_c0_g1, TRINITY_DN19656_c0_g2, TRINITY_DN19860_c0_g1, TRINITY_DN20318_c0_g1, TRINITY_DN20417_c0_g1, TRINITY_DN20465_c0_g1, TRINITY_DN20698_c0_g1, TRINITY_DN20841_c2_g1, TRINITY_DN20845_c0_g1, TRINITY_…
GO:0016053	1.31319e-06	1	68	1043	organic acid biosynthetic process	BP	0.00013903	BP organic acid biosynthetic process	TRINITY_DN15751_c0_g1, TRINITY_DN16337_c0_g1, TRINITY_DN17044_c0_g1, TRINITY_DN17475_c0_g2, TRINITY_DN17935_c0_g2, TRINITY_DN18984_c0_g2, TRINITY_DN19129_c0_g1, TRINITY_DN19235_c0_g1, TRINITY_DN19427_c0_g1, TRINITY_DN19656_c0_g2, TRINITY_DN19860_c0_g1, TRINITY_DN20318_c0_g1, TRINITY_DN20417_c0_g1, TRINITY_DN20465_c0_g1, TRINITY_DN20698_c0_g1, TRINITY_DN20841_c2_g1, TRINITY_DN20845_c0_g1, TRINITY_…
GO:0033365	1.37812e-06	0.999999	45	474	protein localization to organelle	BP	0.000145055	BP protein localization to organelle	TRINITY_DN17269_c0_g1, TRINITY_DN17543_c0_g1, TRINITY_DN19818_c0_g1, TRINITY_DN20337_c0_g1, TRINITY_DN20337_c0_g2, TRINITY_DN20540_c0_g2, TRINITY_DN20895_c2_g1, TRINITY_DN21006_c0_g1, TRINITY_DN21055_c0_g1, TRINITY_DN21094_c0_g1, TRINITY_DN21094_c0_g2, TRINITY_DN21094_c0_g3, TRINITY_DN21252_c0_g1, TRINITY_DN21268_c0_g2, TRINITY_DN21301_c3_g4, TRINITY_DN21555_c0_g1, TRINITY_DN21709_c1_g1, TRINITY_…
GO:0051186	1.61624e-06	0.999999	52	734	cofactor metabolic process	BP	0.000169135	BP cofactor metabolic process	TRINITY_DN17044_c0_g1, TRINITY_DN17722_c0_g2, TRINITY_DN18070_c0_g1, TRINITY_DN18627_c0_g1, TRINITY_DN18789_c0_g1, TRINITY_DN19401_c0_g1, TRINITY_DN19427_c0_g1, TRINITY_DN19429_c0_g2, TRINITY_DN19763_c0_g1, TRINITY_DN20140_c1_g1, TRINITY_DN20248_c1_g1, TRINITY_DN20417_c0_g1, TRINITY_DN20546_c1_g4, TRINITY_DN20698_c0_g1, TRINITY_DN20841_c2_g1, TRINITY_DN20870_c0_g1, TRINITY_DN20942_c0_g1, TRINITY_…
GO:0042579	1.64274e-06	0.999999	36	319	microbody	CC	0.00017092	CC microbody	TRINITY_DN15801_c0_g1, TRINITY_DN19176_c2_g1, TRINITY_DN19248_c0_g2, TRINITY_DN19429_c0_g2, TRINITY_DN20698_c0_g1, TRINITY_DN21036_c2_g2, TRINITY_DN21268_c0_g2, TRINITY_DN21377_c0_g2, TRINITY_DN21963_c0_g3, TRINITY_DN22051_c0_g1, TRINITY_DN22089_c0_g3, TRINITY_DN22148_c1_g1, TRINITY_DN22406_c1_g2, TRINITY_DN22564_c0_g1, TRINITY_DN23080_c2_g1, TRINITY_DN23170_c2_g1, TRINITY_DN23221_c0_g1, TRINITY_…
GO:0009117	2.18064e-06	0.999999	50	762	nucleotide metabolic process	BP	0.000225591	BP nucleotide metabolic process	TRINITY_DN16059_c0_g1, TRINITY_DN18070_c0_g1, TRINITY_DN19162_c0_g1, TRINITY_DN19401_c0_g1, TRINITY_DN19429_c0_g2, TRINITY_DN19763_c0_g1, TRINITY_DN20487_c0_g1, TRINITY_DN20805_c1_g2, TRINITY_DN20962_c0_g4, TRINITY_DN20978_c1_g2, TRINITY_DN21104_c1_g1, TRINITY_DN21340_c0_g1, TRINITY_DN21444_c0_g1, TRINITY_DN21496_c0_g1, TRINITY_DN21616_c0_g1, TRINITY_DN21889_c4_g1, TRINITY_DN22166_c0_g1, TRINITY_…
GO:0044702	2.23422e-06	0.999999	128	1546	single organism reproductive process	BP	0.00022982	BP single organism reproductive process	TRINITY_DN14388_c0_g1, TRINITY_DN15916_c0_g1, TRINITY_DN16513_c0_g1, TRINITY_DN16611_c0_g1, TRINITY_DN17097_c0_g1, TRINITY_DN17593_c0_g1, TRINITY_DN17903_c0_g1, TRINITY_DN18074_c0_g1, TRINITY_DN18373_c0_g1, TRINITY_DN18609_c0_g1, TRINITY_DN18849_c0_g1, TRINITY_DN18869_c0_g1, TRINITY_DN18872_c0_g1, TRINITY_DN19641_c0_g1, TRINITY_DN19860_c0_g1, TRINITY_DN20034_c0_g1, TRINITY_DN20037_c0_g1, TRINITY_…
GO:0031323	2.38628e-06	0.999999	274	4479	regulation of cellular metabolic process	BP	0.000242956	BP regulation of cellular metabolic process	TRINITY_DN13926_c0_g1, TRINITY_DN14388_c0_g1, TRINITY_DN14912_c0_g1, TRINITY_DN15020_c0_g1, TRINITY_DN15230_c0_g1, TRINITY_DN15650_c0_g1, TRINITY_DN15751_c0_g1, TRINITY_DN15957_c0_g1, TRINITY_DN16285_c0_g1, TRINITY_DN16547_c0_g1, TRINITY_DN16989_c0_g1, TRINITY_DN17081_c0_g1, TRINITY_DN17174_c0_g2, TRINITY_DN17510_c0_g1, TRINITY_DN17547_c0_g1, TRINITY_DN17553_c0_g1, TRINITY_DN17644_c0_g1, TRINITY_…
GO:0003006	2.38876e-06	0.999999	137	1570	developmental process involved in reproduction	BP	0.000242956	BP developmental process involved in reproduction	TRINITY_DN14388_c0_g1, TRINITY_DN15916_c0_g1, TRINITY_DN16513_c0_g1, TRINITY_DN16611_c0_g1, TRINITY_DN17097_c0_g1, TRINITY_DN17593_c0_g1, TRINITY_DN17639_c0_g1, TRINITY_DN17903_c0_g1, TRINITY_DN18074_c0_g1, TRINITY_DN18373_c0_g1, TRINITY_DN18609_c0_g1, TRINITY_DN18849_c0_g1, TRINITY_DN18869_c0_g1, TRINITY_DN18872_c0_g1, TRINITY_DN19641_c0_g1, TRINITY_DN19712_c0_g1, TRINITY_DN19860_c0_g1, TRINITY_…
GO:0034357	2.79848e-06	0.999999	46	363	photosynthetic membrane	CC	0.000281465	CC photosynthetic membrane	TRINITY_DN15020_c0_g1, TRINITY_DN16182_c0_g1, TRINITY_DN16933_c0_g1, TRINITY_DN16989_c0_g1, TRINITY_DN17133_c0_g1, TRINITY_DN17930_c0_g1, TRINITY_DN18614_c0_g1, TRINITY_DN19818_c0_g1, TRINITY_DN20078_c2_g1, TRINITY_DN20370_c0_g1, TRINITY_DN20608_c0_g1, TRINITY_DN21245_c1_g1, TRINITY_DN21967_c0_g2, TRINITY_DN22474_c2_g1, TRINITY_DN22583_c0_g3, TRINITY_DN22716_c2_g1, TRINITY_DN22858_c4_g1, TRINITY_…
GO:0042651	2.79848e-06	0.999999	46	363	thylakoid membrane	CC	0.000281465	CC thylakoid membrane	TRINITY_DN15020_c0_g1, TRINITY_DN16182_c0_g1, TRINITY_DN16933_c0_g1, TRINITY_DN16989_c0_g1, TRINITY_DN17133_c0_g1, TRINITY_DN17930_c0_g1, TRINITY_DN18614_c0_g1, TRINITY_DN19818_c0_g1, TRINITY_DN20078_c2_g1, TRINITY_DN20370_c0_g1, TRINITY_DN20608_c0_g1, TRINITY_DN21245_c1_g1, TRINITY_DN21967_c0_g2, TRINITY_DN22474_c2_g1, TRINITY_DN22583_c0_g3, TRINITY_DN22716_c2_g1, TRINITY_DN22858_c4_g1, TRINITY_…
GO:0006753	3.23203e-06	0.999999	50	775	nucleoside phosphate metabolic process	BP	0.000323274	BP nucleoside phosphate metabolic process	TRINITY_DN16059_c0_g1, TRINITY_DN18070_c0_g1, TRINITY_DN19162_c0_g1, TRINITY_DN19401_c0_g1, TRINITY_DN19429_c0_g2, TRINITY_DN19763_c0_g1, TRINITY_DN20487_c0_g1, TRINITY_DN20805_c1_g2, TRINITY_DN20962_c0_g4, TRINITY_DN20978_c1_g2, TRINITY_DN21104_c1_g1, TRINITY_DN21340_c0_g1, TRINITY_DN21444_c0_g1, TRINITY_DN21496_c0_g1, TRINITY_DN21616_c0_g1, TRINITY_DN21889_c4_g1, TRINITY_DN22166_c0_g1, TRINITY_…
GO:0055086	3.33317e-06	0.999999	58	944	nucleobase-containing small molecule metabolic process	BP	0.000331559	BP nucleobase-containing small molecule metabolic process	TRINITY_DN16059_c0_g1, TRINITY_DN17044_c0_g1, TRINITY_DN18023_c0_g1, TRINITY_DN18070_c0_g1, TRINITY_DN19162_c0_g1, TRINITY_DN19401_c0_g1, TRINITY_DN19429_c0_g2, TRINITY_DN19738_c0_g1, TRINITY_DN19763_c0_g1, TRINITY_DN20487_c0_g1, TRINITY_DN20546_c1_g4, TRINITY_DN20805_c1_g2, TRINITY_DN20914_c0_g1, TRINITY_DN20962_c0_g4, TRINITY_DN20978_c1_g2, TRINITY_DN21104_c1_g1, TRINITY_DN21340_c0_g1, TRINITY_…
GO:0016887	3.38141e-06	0.999998	96	1345	ATPase activity	MF	0.00033452	MF ATPase activity	TRINITY_DN15801_c0_g1, TRINITY_DN16702_c0_g1, TRINITY_DN16989_c0_g1, TRINITY_DN17081_c0_g1, TRINITY_DN17644_c0_g1, TRINITY_DN18779_c0_g1, TRINITY_DN18939_c0_g1, TRINITY_DN19243_c0_g1, TRINITY_DN19244_c0_g2, TRINITY_DN19294_c0_g1, TRINITY_DN19558_c0_g1, TRINITY_DN19604_c0_g1, TRINITY_DN19775_c0_g2, TRINITY_DN20034_c0_g1, TRINITY_DN20149_c0_g2, TRINITY_DN20355_c0_g1, TRINITY_DN20759_c0_g1, TRINITY_…
GO:0006996	3.52621e-06	0.999998	156	2268	organelle organization	BP	0.000346949	BP organelle organization	TRINITY_DN13956_c0_g1, TRINITY_DN14388_c0_g1, TRINITY_DN15319_c0_g1, TRINITY_DN15801_c0_g1, TRINITY_DN17081_c0_g1, TRINITY_DN17553_c0_g1, TRINITY_DN17648_c0_g1, TRINITY_DN17981_c0_g2, TRINITY_DN18292_c0_g1, TRINITY_DN18452_c0_g1, TRINITY_DN18849_c0_g1, TRINITY_DN18869_c0_g1, TRINITY_DN19294_c0_g1, TRINITY_DN19373_c0_g1, TRINITY_DN19423_c0_g1, TRINITY_DN19625_c0_g1, TRINITY_DN19634_c0_g1, TRINITY_…
GO:0009266	4.30366e-06	0.999998	64	676	response to temperature stimulus	BP	0.000421153	BP response to temperature stimulus	TRINITY_DN14912_c0_g1, TRINITY_DN15020_c0_g1, TRINITY_DN15071_c0_g1, TRINITY_DN16859_c0_g1, TRINITY_DN18277_c1_g1, TRINITY_DN18307_c0_g1, TRINITY_DN18344_c0_g1, TRINITY_DN18701_c0_g1, TRINITY_DN19136_c0_g1, TRINITY_DN19604_c0_g1, TRINITY_DN19625_c0_g1, TRINITY_DN19629_c0_g1, TRINITY_DN19721_c0_g2, TRINITY_DN20290_c1_g1, TRINITY_DN20370_c0_g1, TRINITY_DN20971_c0_g1, TRINITY_DN21051_c1_g4, TRINITY_…
GO:0055114	4.71288e-06	0.999997	125	1966	oxidation-reduction process	BP	0.00045872	BP oxidation-reduction process	TRINITY_DN15893_c0_g1, TRINITY_DN16337_c0_g1, TRINITY_DN16794_c0_g2, TRINITY_DN17278_c0_g1, TRINITY_DN17935_c0_g2, TRINITY_DN18070_c0_g1, TRINITY_DN18283_c0_g1, TRINITY_DN18627_c0_g1, TRINITY_DN18789_c0_g1, TRINITY_DN18869_c0_g1, TRINITY_DN19054_c0_g1, TRINITY_DN19248_c0_g2, TRINITY_DN19256_c0_g1, TRINITY_DN19288_c1_g1, TRINITY_DN19288_c1_g2, TRINITY_DN19429_c0_g1, TRINITY_DN19429_c0_g2, TRINITY_…
GO:0022414	6.10896e-06	0.999996	143	1795	reproductive process	BP	0.000591425	BP reproductive process	TRINITY_DN14388_c0_g1, TRINITY_DN15916_c0_g1, TRINITY_DN16513_c0_g1, TRINITY_DN16611_c0_g1, TRINITY_DN17097_c0_g1, TRINITY_DN17593_c0_g1, TRINITY_DN17639_c0_g1, TRINITY_DN17903_c0_g1, TRINITY_DN18074_c0_g1, TRINITY_DN18373_c0_g1, TRINITY_DN18609_c0_g1, TRINITY_DN18849_c0_g1, TRINITY_DN18869_c0_g1, TRINITY_DN18872_c0_g1, TRINITY_DN19641_c0_g1, TRINITY_DN19712_c0_g1, TRINITY_DN19860_c0_g1, TRINITY_…
GO:0007264	6.20581e-06	0.999998	18	224	small GTPase mediated signal transduction	BP	0.000597606	BP small GTPase mediated signal transduction	TRINITY_DN16757_c0_g1, TRINITY_DN17269_c0_g1, TRINITY_DN17444_c0_g1, TRINITY_DN19557_c1_g3, TRINITY_DN19958_c0_g1, TRINITY_DN20514_c1_g1, TRINITY_DN20790_c0_g1, TRINITY_DN21590_c0_g1, TRINITY_DN21753_c0_g4, TRINITY_DN22801_c0_g1, TRINITY_DN22801_c0_g2, TRINITY_DN23327_c0_g1, TRINITY_DN23418_c0_g3, TRINITY_DN24013_c0_g1, TRINITY_DN24094_c0_g1, TRINITY_DN25016_c0_g1, TRINITY_DN25785_c0_g1, TRINITY_…
GO:0044440	7.01411e-06	0.999997	39	419	endosomal part	CC	0.000669085	CC endosomal part	TRINITY_DN15875_c0_g1, TRINITY_DN17484_c0_g1, TRINITY_DN17484_c0_g2, TRINITY_DN18653_c0_g1, TRINITY_DN18766_c0_g1, TRINITY_DN19373_c0_g1, TRINITY_DN19423_c0_g1, TRINITY_DN19864_c0_g1, TRINITY_DN20004_c1_g1, TRINITY_DN20194_c0_g1, TRINITY_DN20386_c0_g2, TRINITY_DN20540_c0_g2, TRINITY_DN21252_c0_g1, TRINITY_DN21555_c0_g1, TRINITY_DN22818_c1_g3, TRINITY_DN23108_c0_g2, TRINITY_DN23197_c0_g1, TRINITY_…
GO:0044283	7.02199e-06	0.999996	82	1380	small molecule biosynthetic process	BP	0.000669085	BP small molecule biosynthetic process	TRINITY_DN15751_c0_g1, TRINITY_DN16337_c0_g1, TRINITY_DN17044_c0_g1, TRINITY_DN17475_c0_g2, TRINITY_DN17935_c0_g2, TRINITY_DN18070_c0_g1, TRINITY_DN18984_c0_g2, TRINITY_DN19129_c0_g1, TRINITY_DN19235_c0_g1, TRINITY_DN19401_c0_g1, TRINITY_DN19427_c0_g1, TRINITY_DN19656_c0_g2, TRINITY_DN19860_c0_g1, TRINITY_DN20318_c0_g1, TRINITY_DN20350_c0_g1, TRINITY_DN20417_c0_g1, TRINITY_DN20465_c0_g1, TRINITY_…
GO:0034613	7.16752e-06	0.999997	53	700	cellular protein localization	BP	0.000679376	BP cellular protein localization	TRINITY_DN17269_c0_g1, TRINITY_DN17543_c0_g1, TRINITY_DN19818_c0_g1, TRINITY_DN19958_c0_g1, TRINITY_DN20337_c0_g1, TRINITY_DN20337_c0_g2, TRINITY_DN20540_c0_g2, TRINITY_DN20895_c2_g1, TRINITY_DN20974_c0_g1, TRINITY_DN21006_c0_g1, TRINITY_DN21055_c0_g1, TRINITY_DN21094_c0_g1, TRINITY_DN21094_c0_g2, TRINITY_DN21094_c0_g3, TRINITY_DN21252_c0_g1, TRINITY_DN21268_c0_g2, TRINITY_DN21301_c3_g4, TRINITY_…
GO:0006891	7.24688e-06	0.999999	13	82	intra-Golgi vesicle-mediated transport	BP	0.00068332	BP intra-Golgi vesicle-mediated transport	TRINITY_DN20540_c0_g2, TRINITY_DN20597_c1_g1, TRINITY_DN21555_c0_g1, TRINITY_DN21947_c0_g1, TRINITY_DN22498_c0_g1, TRINITY_DN22835_c0_g1, TRINITY_DN23298_c0_g1, TRINITY_DN23546_c3_g2, TRINITY_DN23746_c0_g1, TRINITY_DN24109_c0_g1, TRINITY_DN24646_c0_g1, TRINITY_DN24824_c0_g1, TRINITY_DN25027_c0_g1
GO:0022626	7.65608e-06	0.999998	17	156	cytosolic ribosome	CC	0.000718164	CC cytosolic ribosome	TRINITY_DN16704_c0_g1, TRINITY_DN17320_c0_g1, TRINITY_DN17722_c0_g2, TRINITY_DN18074_c0_g1, TRINITY_DN18442_c0_g1, TRINITY_DN18520_c0_g1, TRINITY_DN18579_c0_g1, TRINITY_DN19721_c0_g2, TRINITY_DN21210_c2_g2, TRINITY_DN21278_c0_g3, TRINITY_DN21581_c1_g1, TRINITY_DN22758_c3_g1, TRINITY_DN23148_c1_g1, TRINITY_DN23556_c1_g1, TRINITY_DN24513_c0_g2, TRINITY_DN26023_c0_g1, TRINITY_DN26445_c0_g4
GO:0030662	7.91058e-06	0.999998	15	89	coated vesicle membrane	CC	0.000738212	CC coated vesicle membrane	TRINITY_DN17484_c0_g1, TRINITY_DN17484_c0_g2, TRINITY_DN20097_c0_g1, TRINITY_DN20334_c0_g1, TRINITY_DN20540_c0_g2, TRINITY_DN21082_c1_g2, TRINITY_DN21311_c0_g1, TRINITY_DN21555_c0_g1, TRINITY_DN21846_c0_g1, TRINITY_DN23037_c0_g1, TRINITY_DN23125_c4_g1, TRINITY_DN23197_c0_g1, TRINITY_DN25096_c1_g1, TRINITY_DN25336_c2_g1, TRINITY_DN26236_c0_g1
GO:0008565	8.47426e-06	0.999997	25	191	protein transporter activity	MF	0.000786759	MF protein transporter activity	TRINITY_DN15875_c0_g1, TRINITY_DN20097_c0_g1, TRINITY_DN20334_c0_g1, TRINITY_DN20337_c0_g1, TRINITY_DN20337_c0_g2, TRINITY_DN21094_c0_g1, TRINITY_DN21094_c0_g2, TRINITY_DN21094_c0_g3, TRINITY_DN21709_c1_g1, TRINITY_DN21846_c0_g1, TRINITY_DN21919_c0_g1, TRINITY_DN21947_c0_g1, TRINITY_DN22735_c0_g2, TRINITY_DN22818_c1_g3, TRINITY_DN23933_c3_g4, TRINITY_DN24283_c1_g1, TRINITY_DN24303_c0_g1, TRINITY_…
GO:0043648	9.2522e-06	0.999997	25	330	dicarboxylic acid metabolic process	BP	0.000854601	BP dicarboxylic acid metabolic process	TRINITY_DN17069_c0_g1, TRINITY_DN17278_c0_g1, TRINITY_DN18984_c0_g2, TRINITY_DN19054_c0_g1, TRINITY_DN19427_c0_g1, TRINITY_DN20698_c0_g1, TRINITY_DN20841_c2_g1, TRINITY_DN20883_c0_g1, TRINITY_DN20971_c0_g1, TRINITY_DN21414_c0_g1, TRINITY_DN21996_c0_g2, TRINITY_DN22163_c0_g3, TRINITY_DN22523_c0_g4, TRINITY_DN23221_c0_g1, TRINITY_DN23439_c2_g1, TRINITY_DN23456_c0_g1, TRINITY_DN23468_c0_g1, TRINITY_…
GO:0030119	1.06758e-05	0.999999	10	36	AP-type membrane coat adaptor complex	CC	0.000981093	CC AP-type membrane coat adaptor complex	TRINITY_DN17484_c0_g1, TRINITY_DN17484_c0_g2, TRINITY_DN20097_c0_g1, TRINITY_DN20334_c0_g1, TRINITY_DN21846_c0_g1, TRINITY_DN23549_c3_g1, TRINITY_DN24242_c1_g1, TRINITY_DN24303_c0_g1, TRINITY_DN25736_c0_g2, TRINITY_DN25965_c0_g1
GO:0048856	1.1336e-05	0.999993	168	2562	anatomical structure development	BP	0.0010365	BP anatomical structure development	TRINITY_DN14388_c0_g1, TRINITY_DN16513_c0_g1, TRINITY_DN16611_c0_g1, TRINITY_DN17097_c0_g1, TRINITY_DN17593_c0_g1, TRINITY_DN17639_c0_g1, TRINITY_DN17867_c0_g1, TRINITY_DN17903_c0_g1, TRINITY_DN18074_c0_g1, TRINITY_DN18277_c1_g1, TRINITY_DN18292_c0_g1, TRINITY_DN18373_c0_g1, TRINITY_DN18609_c0_g1, TRINITY_DN18849_c0_g1, TRINITY_DN19634_c0_g1, TRINITY_DN19641_c0_g1, TRINITY_DN19712_c0_g1, TRINITY_…
GO:0090407	1.24086e-05	0.999994	57	878	organophosphate biosynthetic process	BP	0.00112887	BP organophosphate biosynthetic process	TRINITY_DN16059_c0_g1, TRINITY_DN17475_c0_g2, TRINITY_DN18927_c0_g1, TRINITY_DN19162_c0_g1, TRINITY_DN19401_c0_g1, TRINITY_DN20350_c0_g1, TRINITY_DN20487_c0_g1, TRINITY_DN20528_c0_g1, TRINITY_DN20805_c1_g2, TRINITY_DN20962_c0_g4, TRINITY_DN20965_c1_g1, TRINITY_DN20978_c1_g2, TRINITY_DN21104_c1_g1, TRINITY_DN21130_c2_g3, TRINITY_DN21340_c0_g1, TRINITY_DN21616_c0_g1, TRINITY_DN21793_c0_g2, TRINITY_…
GO:0006732	1.25464e-05	0.999995	40	563	coenzyme metabolic process	BP	0.0011357	BP coenzyme metabolic process	TRINITY_DN17044_c0_g1, TRINITY_DN17722_c0_g2, TRINITY_DN18070_c0_g1, TRINITY_DN19401_c0_g1, TRINITY_DN19427_c0_g1, TRINITY_DN19429_c0_g2, TRINITY_DN19763_c0_g1, TRINITY_DN20417_c0_g1, TRINITY_DN20546_c1_g4, TRINITY_DN20698_c0_g1, TRINITY_DN20841_c2_g1, TRINITY_DN20942_c0_g1, TRINITY_DN21278_c0_g3, TRINITY_DN21340_c0_g1, TRINITY_DN21581_c1_g1, TRINITY_DN21616_c0_g1, TRINITY_DN21793_c0_g2, TRINITY_…
GO:0003729	1.29321e-05	0.999994	46	427	mRNA binding	MF	0.00115902	MF mRNA binding	TRINITY_DN15751_c0_g1, TRINITY_DN16611_c0_g1, TRINITY_DN16704_c0_g1, TRINITY_DN18074_c0_g1, TRINITY_DN18541_c0_g1, TRINITY_DN18799_c3_g1, TRINITY_DN19069_c0_g1, TRINITY_DN19136_c0_g1, TRINITY_DN19176_c2_g1, TRINITY_DN19628_c0_g1, TRINITY_DN19712_c0_g1, TRINITY_DN20123_c0_g1, TRINITY_DN20258_c0_g1, TRINITY_DN20677_c0_g1, TRINITY_DN20962_c0_g2, TRINITY_DN21049_c0_g1, TRINITY_DN21210_c2_g2, TRINITY_…
GO:0044822	1.29321e-05	0.999994	46	427	poly(A) RNA binding	MF	0.00115902	MF poly(A) RNA binding	TRINITY_DN15751_c0_g1, TRINITY_DN16611_c0_g1, TRINITY_DN16704_c0_g1, TRINITY_DN18074_c0_g1, TRINITY_DN18541_c0_g1, TRINITY_DN18799_c3_g1, TRINITY_DN19069_c0_g1, TRINITY_DN19136_c0_g1, TRINITY_DN19176_c2_g1, TRINITY_DN19628_c0_g1, TRINITY_DN19712_c0_g1, TRINITY_DN20123_c0_g1, TRINITY_DN20258_c0_g1, TRINITY_DN20677_c0_g1, TRINITY_DN20962_c0_g2, TRINITY_DN21049_c0_g1, TRINITY_DN21210_c2_g2, TRINITY_…
GO:0009506	1.30767e-05	0.999992	96	1133	plasmodesma	CC	0.00116621	CC plasmodesma	TRINITY_DN16704_c0_g1, TRINITY_DN17044_c0_g1, TRINITY_DN17692_c0_g1, TRINITY_DN18074_c0_g1, TRINITY_DN19429_c0_g2, TRINITY_DN19604_c0_g1, TRINITY_DN19721_c0_g2, TRINITY_DN20088_c1_g1, TRINITY_DN20097_c0_g1, TRINITY_DN20149_c0_g2, TRINITY_DN20428_c0_g1, TRINITY_DN20443_c0_g1, TRINITY_DN20546_c1_g4, TRINITY_DN20962_c0_g4, TRINITY_DN21094_c0_g1, TRINITY_DN21210_c2_g2, TRINITY_DN21256_c0_g1, TRINITY_…
GO:0010008	1.32671e-05	0.999995	36	369	endosome membrane	CC	0.00117739	CC endosome membrane	TRINITY_DN15875_c0_g1, TRINITY_DN17484_c0_g1, TRINITY_DN17484_c0_g2, TRINITY_DN18653_c0_g1, TRINITY_DN18766_c0_g1, TRINITY_DN19373_c0_g1, TRINITY_DN19423_c0_g1, TRINITY_DN19864_c0_g1, TRINITY_DN20004_c1_g1, TRINITY_DN20194_c0_g1, TRINITY_DN20386_c0_g2, TRINITY_DN20540_c0_g2, TRINITY_DN21555_c0_g1, TRINITY_DN22818_c1_g3, TRINITY_DN23108_c0_g2, TRINITY_DN23197_c0_g1, TRINITY_DN23274_c0_g1, TRINITY_…
GO:0006974	1.40691e-05	0.999992	75	819	cellular response to DNA damage stimulus	BP	0.00124248	BP cellular response to DNA damage stimulus	TRINITY_DN14997_c0_g1, TRINITY_DN15801_c0_g1, TRINITY_DN16242_c0_g1, TRINITY_DN16285_c0_g1, TRINITY_DN16859_c0_g1, TRINITY_DN16989_c0_g1, TRINITY_DN17510_c0_g1, TRINITY_DN17644_c0_g1, TRINITY_DN18292_c0_g1, TRINITY_DN18939_c0_g1, TRINITY_DN19119_c1_g1, TRINITY_DN19294_c0_g1, TRINITY_DN19329_c0_g1, TRINITY_DN19363_c0_g1, TRINITY_DN19608_c0_g1, TRINITY_DN19775_c0_g2, TRINITY_DN20034_c0_g1, TRINITY_…
GO:0044272	1.44491e-05	0.999995	27	312	sulfur compound biosynthetic process	BP	0.00126983	BP sulfur compound biosynthetic process	TRINITY_DN17044_c0_g1, TRINITY_DN17722_c0_g2, TRINITY_DN17935_c0_g2, TRINITY_DN19656_c0_g2, TRINITY_DN19955_c0_g1, TRINITY_DN20350_c0_g1, TRINITY_DN20417_c0_g1, TRINITY_DN20546_c1_g4, TRINITY_DN20698_c0_g1, TRINITY_DN20845_c0_g1, TRINITY_DN21051_c1_g4, TRINITY_DN21767_c0_g1, TRINITY_DN22036_c0_g1, TRINITY_DN22126_c3_g1, TRINITY_DN22166_c0_g1, TRINITY_DN22351_c0_g1, TRINITY_DN22887_c1_g2, TRINITY_…
GO:0080090	1.52667e-05	0.999989	259	4305	regulation of primary metabolic process	BP	0.00133521	BP regulation of primary metabolic process	TRINITY_DN13926_c0_g1, TRINITY_DN14388_c0_g1, TRINITY_DN14912_c0_g1, TRINITY_DN15230_c0_g1, TRINITY_DN15650_c0_g1, TRINITY_DN15751_c0_g1, TRINITY_DN15957_c0_g1, TRINITY_DN16285_c0_g1, TRINITY_DN16547_c0_g1, TRINITY_DN17081_c0_g1, TRINITY_DN17174_c0_g2, TRINITY_DN17510_c0_g1, TRINITY_DN17547_c0_g1, TRINITY_DN17553_c0_g1, TRINITY_DN17644_c0_g1, TRINITY_DN17692_c0_g1, TRINITY_DN17823_c0_g1, TRINITY_…
GO:0006090	1.63616e-05	0.999995	23	245	pyruvate metabolic process	BP	0.00142409	BP pyruvate metabolic process	TRINITY_DN17485_c0_g1, TRINITY_DN17722_c0_g2, TRINITY_DN19054_c0_g1, TRINITY_DN20528_c0_g1, TRINITY_DN21203_c0_g1, TRINITY_DN21669_c1_g1, TRINITY_DN22136_c0_g1, TRINITY_DN22259_c0_g1, TRINITY_DN22307_c0_g1, TRINITY_DN22351_c0_g1, TRINITY_DN22758_c3_g1, TRINITY_DN23246_c0_g1, TRINITY_DN23777_c1_g1, TRINITY_DN23914_c2_g2, TRINITY_DN23925_c0_g1, TRINITY_DN23925_c0_g4, TRINITY_DN24117_c7_g2, TRINITY_…
GO:0009535	1.71003e-05	0.999992	43	356	chloroplast thylakoid membrane	CC	0.00147421	CC chloroplast thylakoid membrane	TRINITY_DN15020_c0_g1, TRINITY_DN16182_c0_g1, TRINITY_DN16933_c0_g1, TRINITY_DN16989_c0_g1, TRINITY_DN17930_c0_g1, TRINITY_DN18614_c0_g1, TRINITY_DN19818_c0_g1, TRINITY_DN20370_c0_g1, TRINITY_DN20608_c0_g1, TRINITY_DN21245_c1_g1, TRINITY_DN21967_c0_g2, TRINITY_DN22474_c2_g1, TRINITY_DN22583_c0_g3, TRINITY_DN22716_c2_g1, TRINITY_DN22858_c4_g1, TRINITY_DN22925_c0_g2, TRINITY_DN22975_c0_g1, TRINITY_…
GO:0055035	1.71003e-05	0.999992	43	356	plastid thylakoid membrane	CC	0.00147421	CC plastid thylakoid membrane	TRINITY_DN15020_c0_g1, TRINITY_DN16182_c0_g1, TRINITY_DN16933_c0_g1, TRINITY_DN16989_c0_g1, TRINITY_DN17930_c0_g1, TRINITY_DN18614_c0_g1, TRINITY_DN19818_c0_g1, TRINITY_DN20370_c0_g1, TRINITY_DN20608_c0_g1, TRINITY_DN21245_c1_g1, TRINITY_DN21967_c0_g2, TRINITY_DN22474_c2_g1, TRINITY_DN22583_c0_g3, TRINITY_DN22716_c2_g1, TRINITY_DN22858_c4_g1, TRINITY_DN22925_c0_g2, TRINITY_DN22975_c0_g1, TRINITY_…
GO:0036459	1.80282e-05	0.999996	17	95	ubiquitinyl hydrolase activity	MF	0.00154684	MF ubiquitinyl hydrolase activity	TRINITY_DN17755_c0_g1, TRINITY_DN18149_c0_g1, TRINITY_DN19888_c0_g1, TRINITY_DN19953_c1_g1, TRINITY_DN20421_c0_g1, TRINITY_DN20912_c0_g1, TRINITY_DN22536_c4_g1, TRINITY_DN23428_c1_g1, TRINITY_DN23775_c1_g1, TRINITY_DN24273_c0_g1, TRINITY_DN24273_c0_g6, TRINITY_DN24571_c1_g2, TRINITY_DN24763_c0_g3, TRINITY_DN25019_c0_g1, TRINITY_DN25404_c0_g1, TRINITY_DN25631_c3_g1, TRINITY_DN26518_c0_g1
GO:0000151	1.99162e-05	0.999991	39	328	ubiquitin ligase complex	CC	0.00170077	CC ubiquitin ligase complex	TRINITY_DN17258_c0_g1, TRINITY_DN17291_c0_g1, TRINITY_DN17593_c0_g1, TRINITY_DN18055_c0_g1, TRINITY_DN18904_c0_g1, TRINITY_DN18927_c0_g1, TRINITY_DN19363_c0_g1, TRINITY_DN19608_c0_g1, TRINITY_DN20292_c0_g1, TRINITY_DN20640_c1_g1, TRINITY_DN21006_c0_g1, TRINITY_DN21658_c0_g1, TRINITY_DN21736_c0_g1, TRINITY_DN21736_c0_g2, TRINITY_DN21812_c2_g1, TRINITY_DN21812_c2_g4, TRINITY_DN22358_c2_g1, TRINITY_…
GO:0005840	2.04252e-05	0.999991	35	602	ribosome	CC	0.00173604	CC ribosome	TRINITY_DN16704_c0_g1, TRINITY_DN17320_c0_g1, TRINITY_DN17543_c0_g1, TRINITY_DN17722_c0_g2, TRINITY_DN18074_c0_g1, TRINITY_DN18442_c0_g1, TRINITY_DN18520_c0_g1, TRINITY_DN18579_c0_g1, TRINITY_DN19216_c1_g1, TRINITY_DN19721_c0_g2, TRINITY_DN21210_c2_g2, TRINITY_DN21278_c0_g3, TRINITY_DN21581_c1_g1, TRINITY_DN21645_c0_g1, TRINITY_DN22274_c2_g4, TRINITY_DN22291_c1_g1, TRINITY_DN22758_c3_g1, TRINITY_…
GO:0006607	2.24084e-05	0.999997	10	36	NLS-bearing protein import into nucleus	BP	0.00189571	BP NLS-bearing protein import into nucleus	TRINITY_DN20337_c0_g1, TRINITY_DN20337_c0_g2, TRINITY_DN21094_c0_g1, TRINITY_DN21094_c0_g2, TRINITY_DN21094_c0_g3, TRINITY_DN21919_c0_g1, TRINITY_DN24615_c0_g1, TRINITY_DN25354_c0_g1, TRINITY_DN25354_c0_g2, TRINITY_DN25497_c0_g1
GO:0030131	2.29404e-05	0.999998	8	28	clathrin adaptor complex	CC	0.00193169	CC clathrin adaptor complex	TRINITY_DN17484_c0_g1, TRINITY_DN17484_c0_g2, TRINITY_DN20097_c0_g1, TRINITY_DN20334_c0_g1, TRINITY_DN21846_c0_g1, TRINITY_DN24242_c1_g1, TRINITY_DN24303_c0_g1, TRINITY_DN25736_c0_g2
GO:0006325	2.34073e-05	0.999988	61	489	chromatin organization	BP	0.00196188	BP chromatin organization	TRINITY_DN14388_c0_g1, TRINITY_DN17553_c0_g1, TRINITY_DN18292_c0_g1, TRINITY_DN18849_c0_g1, TRINITY_DN19625_c0_g1, TRINITY_DN20037_c0_g1, TRINITY_DN20088_c1_g1, TRINITY_DN20205_c0_g1, TRINITY_DN20292_c0_g1, TRINITY_DN20529_c0_g1, TRINITY_DN20760_c0_g1, TRINITY_DN20762_c0_g2, TRINITY_DN20879_c0_g1, TRINITY_DN20965_c1_g1, TRINITY_DN20991_c3_g1, TRINITY_DN21139_c0_g1, TRINITY_DN21268_c0_g2, TRINITY_…
GO:0051641	2.37185e-05	0.999988	62	849	cellular localization	BP	0.0019788	BP cellular localization	TRINITY_DN17269_c0_g1, TRINITY_DN17543_c0_g1, TRINITY_DN19818_c0_g1, TRINITY_DN19958_c0_g1, TRINITY_DN20337_c0_g1, TRINITY_DN20337_c0_g2, TRINITY_DN20540_c0_g2, TRINITY_DN20895_c2_g1, TRINITY_DN20974_c0_g1, TRINITY_DN21006_c0_g1, TRINITY_DN21055_c0_g1, TRINITY_DN21072_c0_g2, TRINITY_DN21094_c0_g1, TRINITY_DN21094_c0_g2, TRINITY_DN21094_c0_g3, TRINITY_DN21252_c0_g1, TRINITY_DN21268_c0_g2, TRINITY_…
GO:0016604	2.43183e-05	0.99999	32	273	nuclear body	CC	0.00201953	CC nuclear body	TRINITY_DN14912_c0_g1, TRINITY_DN17102_c0_g1, TRINITY_DN17867_c0_g1, TRINITY_DN18272_c0_g2, TRINITY_DN18609_c0_g1, TRINITY_DN18648_c0_g1, TRINITY_DN19069_c0_g1, TRINITY_DN19363_c0_g1, TRINITY_DN19625_c0_g1, TRINITY_DN20205_c0_g1, TRINITY_DN20290_c1_g1, TRINITY_DN20677_c0_g1, TRINITY_DN21075_c4_g1, TRINITY_DN21681_c1_g1, TRINITY_DN21910_c0_g2, TRINITY_DN22080_c1_g1, TRINITY_DN22501_c0_g1, TRINITY_…
GO:0010468	2.5545e-05	0.999982	244	3829	regulation of gene expression	BP	0.00211172	BP regulation of gene expression	TRINITY_DN14388_c0_g1, TRINITY_DN14912_c0_g1, TRINITY_DN15230_c0_g1, TRINITY_DN15650_c0_g1, TRINITY_DN15751_c0_g1, TRINITY_DN15957_c0_g1, TRINITY_DN16285_c0_g1, TRINITY_DN16513_c0_g1, TRINITY_DN16547_c0_g1, TRINITY_DN17081_c0_g1, TRINITY_DN17174_c0_g2, TRINITY_DN17444_c0_g1, TRINITY_DN17510_c0_g1, TRINITY_DN17547_c0_g1, TRINITY_DN17553_c0_g1, TRINITY_DN17644_c0_g1, TRINITY_DN17692_c0_g1, TRINITY_…
GO:0048037	2.69355e-05	0.999985	72	1257	cofactor binding	MF	0.00221655	MF cofactor binding	TRINITY_DN16059_c0_g1, TRINITY_DN16794_c0_g2, TRINITY_DN17069_c0_g1, TRINITY_DN17935_c0_g2, TRINITY_DN18070_c0_g1, TRINITY_DN18283_c0_g1, TRINITY_DN18869_c0_g1, TRINITY_DN18936_c1_g1, TRINITY_DN19054_c0_g1, TRINITY_DN19129_c0_g1, TRINITY_DN19256_c0_g1, TRINITY_DN19427_c0_g1, TRINITY_DN19429_c0_g1, TRINITY_DN19429_c0_g2, TRINITY_DN19834_c2_g4, TRINITY_DN20318_c0_g1, TRINITY_DN20350_c0_g1, TRINITY_…
GO:0070727	2.83549e-05	0.999985	56	764	cellular macromolecule localization	BP	0.00232279	BP cellular macromolecule localization	TRINITY_DN17269_c0_g1, TRINITY_DN17543_c0_g1, TRINITY_DN19818_c0_g1, TRINITY_DN19958_c0_g1, TRINITY_DN20337_c0_g1, TRINITY_DN20337_c0_g2, TRINITY_DN20540_c0_g2, TRINITY_DN20895_c2_g1, TRINITY_DN20974_c0_g1, TRINITY_DN21006_c0_g1, TRINITY_DN21055_c0_g1, TRINITY_DN21094_c0_g1, TRINITY_DN21094_c0_g2, TRINITY_DN21094_c0_g3, TRINITY_DN21252_c0_g1, TRINITY_DN21268_c0_g2, TRINITY_DN21301_c3_g4, TRINITY_…
GO:0033554	2.93959e-05	0.999981	124	1933	cellular response to stress	BP	0.00239722	BP cellular response to stress	TRINITY_DN14997_c0_g1, TRINITY_DN15801_c0_g1, TRINITY_DN16242_c0_g1, TRINITY_DN16285_c0_g1, TRINITY_DN16611_c0_g1, TRINITY_DN16859_c0_g1, TRINITY_DN16989_c0_g1, TRINITY_DN17478_c0_g1, TRINITY_DN17510_c0_g1, TRINITY_DN17644_c0_g1, TRINITY_DN17751_c0_g1, TRINITY_DN18292_c0_g1, TRINITY_DN18939_c0_g1, TRINITY_DN19119_c1_g1, TRINITY_DN19136_c0_g1, TRINITY_DN19235_c0_g1, TRINITY_DN19248_c0_g2, TRINITY_…
GO:0009378	2.97744e-05	0.999992	17	76	four-way junction helicase activity	MF	0.0024172	MF four-way junction helicase activity	TRINITY_DN14997_c0_g1, TRINITY_DN15801_c0_g1, TRINITY_DN16989_c0_g1, TRINITY_DN17644_c0_g1, TRINITY_DN18939_c0_g1, TRINITY_DN19294_c0_g1, TRINITY_DN19775_c0_g2, TRINITY_DN21193_c0_g1, TRINITY_DN21657_c1_g2, TRINITY_DN21657_c1_g5, TRINITY_DN22270_c0_g1, TRINITY_DN23243_c2_g3, TRINITY_DN23590_c2_g3, TRINITY_DN24725_c0_g2, TRINITY_DN25461_c0_g1, TRINITY_DN25739_c0_g1, TRINITY_DN25924_c0_g1
GO:0005783	3.04189e-05	0.999983	77	1087	endoplasmic reticulum	CC	0.0024585	CC endoplasmic reticulum	TRINITY_DN13926_c0_g1, TRINITY_DN15934_c0_g1, TRINITY_DN16087_c0_g1, TRINITY_DN17527_c0_g1, TRINITY_DN17530_c0_g1, TRINITY_DN17543_c0_g1, TRINITY_DN17751_c0_g1, TRINITY_DN18372_c0_g1, TRINITY_DN18863_c0_g1, TRINITY_DN19294_c0_g1, TRINITY_DN19305_c0_g1, TRINITY_DN19449_c0_g1, TRINITY_DN19548_c0_g1, TRINITY_DN19604_c0_g1, TRINITY_DN19614_c0_g6, TRINITY_DN19738_c0_g1, TRINITY_DN20004_c1_g1, TRINITY_…
GO:0005048	3.10486e-05	0.999993	14	80	signal sequence binding	MF	0.00249205	MF signal sequence binding	TRINITY_DN17543_c0_g1, TRINITY_DN20337_c0_g1, TRINITY_DN20337_c0_g2, TRINITY_DN21094_c0_g1, TRINITY_DN21094_c0_g2, TRINITY_DN21094_c0_g3, TRINITY_DN21765_c1_g1, TRINITY_DN21919_c0_g1, TRINITY_DN24615_c0_g1, TRINITY_DN25002_c0_g1, TRINITY_DN25354_c0_g1, TRINITY_DN25354_c0_g2, TRINITY_DN25480_c4_g1, TRINITY_DN26228_c2_g2
GO:0030120	3.11093e-05	0.999994	13	87	vesicle coat	CC	0.00249205	CC vesicle coat	TRINITY_DN18267_c0_g1, TRINITY_DN21527_c0_g1, TRINITY_DN21883_c5_g1, TRINITY_DN22002_c2_g3, TRINITY_DN22041_c0_g1, TRINITY_DN22498_c0_g1, TRINITY_DN23298_c0_g1, TRINITY_DN24109_c0_g1, TRINITY_DN24771_c0_g1, TRINITY_DN24824_c0_g1, TRINITY_DN25217_c1_g2, TRINITY_DN26236_c0_g1, TRINITY_DN26272_c0_g1
GO:0044712	3.12843e-05	0.999982	86	1657	single-organism catabolic process	BP	0.00249503	BP single-organism catabolic process	TRINITY_DN15213_c0_g1, TRINITY_DN17278_c0_g1, TRINITY_DN17473_c0_g1, TRINITY_DN17485_c0_g1, TRINITY_DN17722_c0_g2, TRINITY_DN18023_c0_g1, TRINITY_DN18873_c0_g1, TRINITY_DN19676_c0_g1, TRINITY_DN19738_c0_g1, TRINITY_DN20136_c0_g1, TRINITY_DN20370_c0_g1, TRINITY_DN20448_c1_g2, TRINITY_DN20642_c0_g1, TRINITY_DN20698_c0_g1, TRINITY_DN20870_c0_g1, TRINITY_DN20939_c0_g1, TRINITY_DN21203_c0_g1, TRINITY_…
GO:0031965	3.14831e-05	0.99999	23	176	nuclear membrane	CC	0.00249987	CC nuclear membrane	TRINITY_DN19294_c0_g1, TRINITY_DN19614_c0_g6, TRINITY_DN20337_c0_g1, TRINITY_DN20337_c0_g2, TRINITY_DN21315_c0_g1, TRINITY_DN21910_c0_g2, TRINITY_DN21919_c0_g1, TRINITY_DN21967_c0_g3, TRINITY_DN21996_c0_g2, TRINITY_DN22398_c1_g3, TRINITY_DN22735_c0_g2, TRINITY_DN23461_c2_g1, TRINITY_DN23643_c1_g1, TRINITY_DN23762_c3_g1, TRINITY_DN23841_c1_g1, TRINITY_DN24615_c0_g1, TRINITY_DN24765_c2_g2, TRINITY_…
GO:0072594	3.19405e-05	0.999986	38	416	establishment of protein localization to organelle	BP	0.00252512	BP establishment of protein localization to organelle	TRINITY_DN17543_c0_g1, TRINITY_DN20337_c0_g1, TRINITY_DN20337_c0_g2, TRINITY_DN20540_c0_g2, TRINITY_DN21006_c0_g1, TRINITY_DN21055_c0_g1, TRINITY_DN21094_c0_g1, TRINITY_DN21094_c0_g2, TRINITY_DN21094_c0_g3, TRINITY_DN21252_c0_g1, TRINITY_DN21301_c3_g4, TRINITY_DN21555_c0_g1, TRINITY_DN21709_c1_g1, TRINITY_DN21765_c1_g1, TRINITY_DN21919_c0_g1, TRINITY_DN23197_c0_g1, TRINITY_DN23243_c2_g3, TRINITY_…
GO:0005635	3.21253e-05	0.99999	21	138	nuclear envelope	CC	0.00252868	CC nuclear envelope	TRINITY_DN19614_c0_g6, TRINITY_DN21006_c0_g1, TRINITY_DN21055_c0_g1, TRINITY_DN21094_c0_g1, TRINITY_DN21094_c0_g2, TRINITY_DN21709_c1_g1, TRINITY_DN21910_c0_g2, TRINITY_DN21919_c0_g1, TRINITY_DN22398_c1_g3, TRINITY_DN23108_c0_g2, TRINITY_DN23443_c0_g1, TRINITY_DN23762_c3_g1, TRINITY_DN24012_c1_g5, TRINITY_DN24114_c0_g1, TRINITY_DN24378_c0_g2, TRINITY_DN24380_c0_g1, TRINITY_DN24728_c3_g1, TRINITY_…
GO:0051287	3.33638e-05	0.999989	23	249	NAD binding	MF	0.00261479	MF NAD binding	TRINITY_DN16794_c0_g2, TRINITY_DN17935_c0_g2, TRINITY_DN18869_c0_g1, TRINITY_DN19054_c0_g1, TRINITY_DN19429_c0_g1, TRINITY_DN19429_c0_g2, TRINITY_DN20939_c0_g1, TRINITY_DN20978_c1_g2, TRINITY_DN21883_c4_g1, TRINITY_DN22051_c0_g1, TRINITY_DN22372_c0_g4, TRINITY_DN23447_c0_g4, TRINITY_DN23777_c1_g1, TRINITY_DN23929_c0_g1, TRINITY_DN24117_c7_g2, TRINITY_DN24946_c1_g3, TRINITY_DN24953_c0_g1, TRINITY_…
GO:0006950	3.38284e-05	0.999975	304	5728	response to stress	BP	0.00263978	BP response to stress	TRINITY_DN14388_c0_g1, TRINITY_DN14912_c0_g1, TRINITY_DN14997_c0_g1, TRINITY_DN15020_c0_g1, TRINITY_DN15071_c0_g1, TRINITY_DN15381_c1_g2, TRINITY_DN15751_c0_g1, TRINITY_DN15801_c0_g1, TRINITY_DN16081_c0_g1, TRINITY_DN16242_c0_g1, TRINITY_DN16285_c0_g1, TRINITY_DN16611_c0_g1, TRINITY_DN16859_c0_g1, TRINITY_DN16989_c0_g1, TRINITY_DN17278_c0_g1, TRINITY_DN17478_c0_g1, TRINITY_DN17510_c0_g1, TRINITY_…
GO:0005515	3.4275e-05	0.999974	371	5751	protein binding	MF	0.00266315	MF protein binding	TRINITY_DN12626_c0_g1, TRINITY_DN13512_c0_g1, TRINITY_DN14075_c0_g1, TRINITY_DN14497_c0_g1, TRINITY_DN14912_c0_g1, TRINITY_DN15276_c0_g1, TRINITY_DN15319_c0_g1, TRINITY_DN15381_c1_g2, TRINITY_DN15957_c0_g1, TRINITY_DN16081_c0_g1, TRINITY_DN16513_c0_g1, TRINITY_DN17069_c0_g1, TRINITY_DN17125_c0_g1, TRINITY_DN17258_c0_g1, TRINITY_DN17291_c0_g1, TRINITY_DN17400_c0_g1, TRINITY_DN17593_c0_g1, TRINITY_…
GO:0004004	3.53662e-05	0.999988	24	169	ATP-dependent RNA helicase activity	MF	0.00273619	MF ATP-dependent RNA helicase activity	TRINITY_DN16702_c0_g1, TRINITY_DN18779_c0_g1, TRINITY_DN20759_c0_g1, TRINITY_DN21036_c2_g2, TRINITY_DN21368_c3_g3, TRINITY_DN21428_c0_g1, TRINITY_DN22080_c1_g1, TRINITY_DN22148_c1_g1, TRINITY_DN23147_c3_g1, TRINITY_DN23305_c0_g1, TRINITY_DN23473_c1_g1, TRINITY_DN23524_c0_g1, TRINITY_DN23586_c0_g2, TRINITY_DN23795_c0_g1, TRINITY_DN23828_c2_g2, TRINITY_DN24192_c1_g3, TRINITY_DN24307_c1_g2, TRINITY_…
GO:0008186	3.67398e-05	0.999987	24	173	RNA-dependent ATPase activity	MF	0.00283037	MF RNA-dependent ATPase activity	TRINITY_DN16702_c0_g1, TRINITY_DN18779_c0_g1, TRINITY_DN20759_c0_g1, TRINITY_DN21036_c2_g2, TRINITY_DN21368_c3_g3, TRINITY_DN21428_c0_g1, TRINITY_DN22080_c1_g1, TRINITY_DN22148_c1_g1, TRINITY_DN23147_c3_g1, TRINITY_DN23305_c0_g1, TRINITY_DN23473_c1_g1, TRINITY_DN23524_c0_g1, TRINITY_DN23586_c0_g2, TRINITY_DN23795_c0_g1, TRINITY_DN23828_c2_g2, TRINITY_DN24192_c1_g3, TRINITY_DN24307_c1_g2, TRINITY_…
GO:0006793	3.9401e-05	0.999972	191	3021	phosphorus metabolic process	BP	0.00302253	BP phosphorus metabolic process	TRINITY_DN15381_c1_g2, TRINITY_DN15767_c0_g1, TRINITY_DN16059_c0_g1, TRINITY_DN16573_c0_g1, TRINITY_DN17473_c0_g1, TRINITY_DN17475_c0_g2, TRINITY_DN17722_c0_g2, TRINITY_DN17745_c0_g1, TRINITY_DN18070_c0_g1, TRINITY_DN18609_c0_g1, TRINITY_DN18861_c0_g2, TRINITY_DN18927_c0_g1, TRINITY_DN19162_c0_g1, TRINITY_DN19266_c2_g1, TRINITY_DN19401_c0_g1, TRINITY_DN19429_c0_g2, TRINITY_DN19763_c0_g1, TRINITY_…
GO:0003724	4.52215e-05	0.999984	25	177	RNA helicase activity	MF	0.00345439	MF RNA helicase activity	TRINITY_DN16702_c0_g1, TRINITY_DN18779_c0_g1, TRINITY_DN20759_c0_g1, TRINITY_DN21036_c2_g2, TRINITY_DN21078_c0_g1, TRINITY_DN21368_c3_g3, TRINITY_DN21428_c0_g1, TRINITY_DN22080_c1_g1, TRINITY_DN22148_c1_g1, TRINITY_DN23147_c3_g1, TRINITY_DN23305_c0_g1, TRINITY_DN23473_c1_g1, TRINITY_DN23524_c0_g1, TRINITY_DN23586_c0_g2, TRINITY_DN23795_c0_g1, TRINITY_DN23828_c2_g2, TRINITY_DN24192_c1_g3, TRINITY_…
GO:0034504	5.02067e-05	0.999985	19	116	protein localization to nucleus	BP	0.00381908	BP protein localization to nucleus	TRINITY_DN20337_c0_g1, TRINITY_DN20337_c0_g2, TRINITY_DN20895_c2_g1, TRINITY_DN21006_c0_g1, TRINITY_DN21055_c0_g1, TRINITY_DN21094_c0_g1, TRINITY_DN21094_c0_g2, TRINITY_DN21094_c0_g3, TRINITY_DN21301_c3_g4, TRINITY_DN21709_c1_g1, TRINITY_DN21919_c0_g1, TRINITY_DN23762_c3_g1, TRINITY_DN24615_c0_g1, TRINITY_DN25002_c0_g1, TRINITY_DN25354_c0_g1, TRINITY_DN25354_c0_g2, TRINITY_DN25497_c0_g1, TRINITY_…
GO:1901607	5.23826e-05	0.999978	31	458	alpha-amino acid biosynthetic process	BP	0.00396793	BP alpha-amino acid biosynthetic process	TRINITY_DN17044_c0_g1, TRINITY_DN17935_c0_g2, TRINITY_DN19129_c0_g1, TRINITY_DN19427_c0_g1, TRINITY_DN19656_c0_g2, TRINITY_DN19860_c0_g1, TRINITY_DN20318_c0_g1, TRINITY_DN20841_c2_g1, TRINITY_DN20845_c0_g1, TRINITY_DN20883_c0_g1, TRINITY_DN21767_c0_g1, TRINITY_DN21996_c0_g2, TRINITY_DN22036_c0_g1, TRINITY_DN22163_c0_g3, TRINITY_DN22372_c0_g4, TRINITY_DN22921_c0_g1, TRINITY_DN23439_c2_g1, TRINITY_…
GO:0006412	5.38156e-05	0.999976	35	759	translation	BP	0.00405894	BP translation	TRINITY_DN16704_c0_g1, TRINITY_DN16933_c0_g1, TRINITY_DN17692_c0_g1, TRINITY_DN18074_c0_g1, TRINITY_DN18277_c1_g1, TRINITY_DN18442_c0_g1, TRINITY_DN18452_c0_g1, TRINITY_DN18579_c0_g1, TRINITY_DN19216_c1_g1, TRINITY_DN20759_c0_g1, TRINITY_DN21210_c2_g2, TRINITY_DN21645_c0_g1, TRINITY_DN22274_c2_g4, TRINITY_DN22291_c1_g1, TRINITY_DN22925_c0_g2, TRINITY_DN23100_c0_g1, TRINITY_DN23148_c1_g1, TRINITY_…
GO:0044707	5.40325e-05	0.999963	161	2464	single-multicellular organism process	BP	0.00405894	BP single-multicellular organism process	TRINITY_DN14912_c0_g1, TRINITY_DN16513_c0_g1, TRINITY_DN16611_c0_g1, TRINITY_DN17444_c0_g1, TRINITY_DN17537_c0_g1, TRINITY_DN17593_c0_g1, TRINITY_DN18055_c0_g1, TRINITY_DN18373_c0_g1, TRINITY_DN18405_c0_g1, TRINITY_DN18609_c0_g1, TRINITY_DN18849_c0_g1, TRINITY_DN18939_c0_g1, TRINITY_DN19363_c0_g1, TRINITY_DN19509_c0_g1, TRINITY_DN19625_c0_g1, TRINITY_DN19634_c0_g1, TRINITY_DN19641_c0_g1, TRINITY_…
GO:0010498	5.7975e-05	0.999974	36	417	proteasomal protein catabolic process	BP	0.0043371	BP proteasomal protein catabolic process	TRINITY_DN15847_c0_g2, TRINITY_DN17320_c0_g1, TRINITY_DN17903_c0_g1, TRINITY_DN18055_c0_g1, TRINITY_DN19608_c0_g1, TRINITY_DN20640_c1_g1, TRINITY_DN21193_c0_g1, TRINITY_DN21534_c1_g1, TRINITY_DN21658_c0_g1, TRINITY_DN22283_c0_g3, TRINITY_DN22359_c1_g1, TRINITY_DN22474_c1_g1, TRINITY_DN22644_c3_g1, TRINITY_DN22873_c2_g2, TRINITY_DN23050_c0_g4, TRINITY_DN23606_c0_g1, TRINITY_DN23610_c1_g2, TRINITY_…
GO:0006812	5.86736e-05	0.999969	55	796	cation transport	BP	0.00437131	BP cation transport	TRINITY_DN16640_c0_g1, TRINITY_DN18614_c0_g1, TRINITY_DN19243_c0_g1, TRINITY_DN19368_c0_g1, TRINITY_DN19516_c4_g2, TRINITY_DN19666_c0_g3, TRINITY_DN19963_c1_g3, TRINITY_DN20004_c1_g1, TRINITY_DN20149_c0_g2, TRINITY_DN20355_c0_g1, TRINITY_DN20429_c2_g1, TRINITY_DN20805_c1_g2, TRINITY_DN20867_c0_g2, TRINITY_DN21180_c4_g1, TRINITY_DN21236_c0_g1, TRINITY_DN21370_c0_g1, TRINITY_DN21414_c0_g1, TRINITY_…
GO:0071013	5.96203e-05	0.999983	17	138	catalytic step 2 spliceosome	CC	0.00442363	CC catalytic step 2 spliceosome	TRINITY_DN14912_c0_g1, TRINITY_DN17740_c0_g1, TRINITY_DN19329_c1_g1, TRINITY_DN20123_c0_g1, TRINITY_DN20324_c1_g1, TRINITY_DN20569_c2_g3, TRINITY_DN20841_c2_g1, TRINITY_DN22756_c0_g2, TRINITY_DN23917_c1_g2, TRINITY_DN24246_c2_g2, TRINITY_DN24307_c1_g2, TRINITY_DN24387_c0_g1, TRINITY_DN25038_c0_g1, TRINITY_DN25539_c0_g1, TRINITY_DN26253_c0_g1, TRINITY_DN26548_c2_g3, TRINITY_DN6242_c0_g1
GO:0007165	6.12629e-05	0.999958	158	2938	signal transduction	BP	0.00452695	BP signal transduction	TRINITY_DN15916_c0_g1, TRINITY_DN15934_c0_g1, TRINITY_DN16757_c0_g1, TRINITY_DN17081_c0_g1, TRINITY_DN17269_c0_g1, TRINITY_DN17444_c0_g1, TRINITY_DN17510_c0_g1, TRINITY_DN17593_c0_g1, TRINITY_DN17745_c0_g1, TRINITY_DN17930_c0_g1, TRINITY_DN18307_c0_g1, TRINITY_DN19266_c2_g1, TRINITY_DN19363_c0_g1, TRINITY_DN19557_c1_g3, TRINITY_DN19608_c0_g1, TRINITY_DN19857_c0_g1, TRINITY_DN19860_c0_g1, TRINITY_…
GO:0032501	6.18745e-05	0.999957	162	2501	multicellular organismal process	BP	0.00455356	BP multicellular organismal process	TRINITY_DN14912_c0_g1, TRINITY_DN16513_c0_g1, TRINITY_DN16611_c0_g1, TRINITY_DN17444_c0_g1, TRINITY_DN17537_c0_g1, TRINITY_DN17593_c0_g1, TRINITY_DN18055_c0_g1, TRINITY_DN18373_c0_g1, TRINITY_DN18405_c0_g1, TRINITY_DN18609_c0_g1, TRINITY_DN18849_c0_g1, TRINITY_DN18939_c0_g1, TRINITY_DN19363_c0_g1, TRINITY_DN19509_c0_g1, TRINITY_DN19625_c0_g1, TRINITY_DN19634_c0_g1, TRINITY_DN19641_c0_g1, TRINITY_…
GO:0005789	6.6083e-05	0.999962	70	1072	endoplasmic reticulum membrane	CC	0.00484359	CC endoplasmic reticulum membrane	TRINITY_DN15134_c0_g1, TRINITY_DN17212_c0_g1, TRINITY_DN17473_c0_g1, TRINITY_DN18267_c0_g1, TRINITY_DN18372_c0_g1, TRINITY_DN19156_c0_g1, TRINITY_DN20085_c0_g2, TRINITY_DN20194_c0_g1, TRINITY_DN20282_c0_g1, TRINITY_DN20514_c1_g1, TRINITY_DN20540_c0_g2, TRINITY_DN21033_c0_g1, TRINITY_DN21180_c4_g1, TRINITY_DN21311_c0_g1, TRINITY_DN21555_c0_g1, TRINITY_DN21652_c0_g1, TRINITY_DN21822_c0_g1, TRINITY_…
GO:0006281	6.64723e-05	0.999964	63	650	DNA repair	BP	0.00485248	BP DNA repair	TRINITY_DN14997_c0_g1, TRINITY_DN15801_c0_g1, TRINITY_DN16242_c0_g1, TRINITY_DN16285_c0_g1, TRINITY_DN16989_c0_g1, TRINITY_DN17510_c0_g1, TRINITY_DN17644_c0_g1, TRINITY_DN18939_c0_g1, TRINITY_DN19294_c0_g1, TRINITY_DN19329_c0_g1, TRINITY_DN19363_c0_g1, TRINITY_DN19608_c0_g1, TRINITY_DN19775_c0_g2, TRINITY_DN20034_c0_g1, TRINITY_DN20088_c1_g1, TRINITY_DN20292_c0_g1, TRINITY_DN20324_c1_g1, TRINITY_…
GO:0008139	7.45393e-05	0.999986	11	48	nuclear localization sequence binding	MF	0.0054075	MF nuclear localization sequence binding	TRINITY_DN20337_c0_g1, TRINITY_DN20337_c0_g2, TRINITY_DN21094_c0_g1, TRINITY_DN21094_c0_g2, TRINITY_DN21094_c0_g3, TRINITY_DN21919_c0_g1, TRINITY_DN24615_c0_g1, TRINITY_DN25002_c0_g1, TRINITY_DN25354_c0_g1, TRINITY_DN25354_c0_g2, TRINITY_DN26228_c2_g2
GO:0040007	7.46728e-05	0.99996	57	616	growth	BP	0.0054075	BP growth	TRINITY_DN16059_c0_g1, TRINITY_DN18074_c0_g1, TRINITY_DN18869_c0_g1, TRINITY_DN18872_c0_g1, TRINITY_DN19243_c0_g1, TRINITY_DN19244_c0_g2, TRINITY_DN19509_c0_g1, TRINITY_DN19775_c0_g2, TRINITY_DN20037_c0_g1, TRINITY_DN20088_c1_g1, TRINITY_DN20386_c0_g2, TRINITY_DN20442_c3_g1, TRINITY_DN21395_c0_g1, TRINITY_DN21512_c2_g1, TRINITY_DN21532_c0_g3, TRINITY_DN21575_c1_g1, TRINITY_DN22041_c0_g1, TRINITY_…
GO:1902589	7.6127e-05	0.999952	98	1406	single-organism organelle organization	BP	0.00549085	BP single-organism organelle organization	TRINITY_DN14388_c0_g1, TRINITY_DN15801_c0_g1, TRINITY_DN17553_c0_g1, TRINITY_DN17648_c0_g1, TRINITY_DN18292_c0_g1, TRINITY_DN18452_c0_g1, TRINITY_DN18849_c0_g1, TRINITY_DN18869_c0_g1, TRINITY_DN19294_c0_g1, TRINITY_DN19423_c0_g1, TRINITY_DN19625_c0_g1, TRINITY_DN19634_c0_g1, TRINITY_DN19775_c0_g2, TRINITY_DN19958_c0_g1, TRINITY_DN20037_c0_g1, TRINITY_DN20088_c1_g1, TRINITY_DN20205_c0_g1, TRINITY_…
GO:0009141	7.84293e-05	0.999974	21	227	nucleoside triphosphate metabolic process	BP	0.00563446	BP nucleoside triphosphate metabolic process	TRINITY_DN19162_c0_g1, TRINITY_DN20805_c1_g2, TRINITY_DN21444_c0_g1, TRINITY_DN22178_c0_g1, TRINITY_DN22238_c0_g1, TRINITY_DN22348_c3_g1, TRINITY_DN22390_c0_g2, TRINITY_DN23365_c2_g1, TRINITY_DN23581_c3_g3, TRINITY_DN23619_c1_g3, TRINITY_DN23841_c0_g1, TRINITY_DN24038_c0_g4, TRINITY_DN24308_c3_g3, TRINITY_DN24674_c0_g1, TRINITY_DN25070_c2_g1, TRINITY_DN25149_c2_g3, TRINITY_DN25267_c0_g1, TRINITY_…
GO:0016568	7.92946e-05	0.999959	53	413	chromatin modification	BP	0.0056622	BP chromatin modification	TRINITY_DN14388_c0_g1, TRINITY_DN17553_c0_g1, TRINITY_DN18292_c0_g1, TRINITY_DN18849_c0_g1, TRINITY_DN19625_c0_g1, TRINITY_DN20037_c0_g1, TRINITY_DN20088_c1_g1, TRINITY_DN20205_c0_g1, TRINITY_DN20292_c0_g1, TRINITY_DN20529_c0_g1, TRINITY_DN20760_c0_g1, TRINITY_DN20762_c0_g2, TRINITY_DN20965_c1_g1, TRINITY_DN20991_c3_g1, TRINITY_DN21139_c0_g1, TRINITY_DN21575_c0_g1, TRINITY_DN21727_c0_g1, TRINITY_…
GO:0009579	7.94409e-05	0.999968	30	243	thylakoid	CC	0.0056622	CC thylakoid	TRINITY_DN15020_c0_g1, TRINITY_DN17199_c0_g1, TRINITY_DN17607_c0_g1, TRINITY_DN17722_c0_g2, TRINITY_DN18614_c0_g1, TRINITY_DN18789_c0_g1, TRINITY_DN18984_c0_g2, TRINITY_DN19818_c0_g1, TRINITY_DN20370_c0_g1, TRINITY_DN20939_c0_g1, TRINITY_DN21278_c0_g3, TRINITY_DN21868_c4_g1, TRINITY_DN21967_c0_g2, TRINITY_DN22713_c0_g1, TRINITY_DN22716_c2_g1, TRINITY_DN22758_c3_g1, TRINITY_DN22975_c0_g1, TRINITY_…
GO:1901135	8.37146e-05	0.999951	74	1415	carbohydrate derivative metabolic process	BP	0.00588294	BP carbohydrate derivative metabolic process	TRINITY_DN16059_c0_g1, TRINITY_DN17044_c0_g1, TRINITY_DN17475_c0_g2, TRINITY_DN17935_c0_g2, TRINITY_DN18023_c0_g1, TRINITY_DN19162_c0_g1, TRINITY_DN19401_c0_g1, TRINITY_DN19656_c0_g2, TRINITY_DN20136_c0_g1, TRINITY_DN20350_c0_g1, TRINITY_DN20448_c1_g2, TRINITY_DN20487_c0_g1, TRINITY_DN20528_c0_g1, TRINITY_DN20546_c1_g4, TRINITY_DN20805_c1_g2, TRINITY_DN20914_c0_g1, TRINITY_DN20962_c0_g4, TRINITY_…
GO:0006606	8.37882e-05	0.999975	18	105	protein import into nucleus	BP	0.00588294	BP protein import into nucleus	TRINITY_DN20337_c0_g1, TRINITY_DN20337_c0_g2, TRINITY_DN21006_c0_g1, TRINITY_DN21055_c0_g1, TRINITY_DN21094_c0_g1, TRINITY_DN21094_c0_g2, TRINITY_DN21094_c0_g3, TRINITY_DN21301_c3_g4, TRINITY_DN21709_c1_g1, TRINITY_DN21919_c0_g1, TRINITY_DN23762_c3_g1, TRINITY_DN24615_c0_g1, TRINITY_DN25002_c0_g1, TRINITY_DN25354_c0_g1, TRINITY_DN25354_c0_g2, TRINITY_DN25497_c0_g1, TRINITY_DN25583_c0_g3, TRINITY_…
GO:1902593	8.37882e-05	0.999975	18	105	single-organism nuclear import	BP	0.00588294	BP single-organism nuclear import	TRINITY_DN20337_c0_g1, TRINITY_DN20337_c0_g2, TRINITY_DN21006_c0_g1, TRINITY_DN21055_c0_g1, TRINITY_DN21094_c0_g1, TRINITY_DN21094_c0_g2, TRINITY_DN21094_c0_g3, TRINITY_DN21301_c3_g4, TRINITY_DN21709_c1_g1, TRINITY_DN21919_c0_g1, TRINITY_DN23762_c3_g1, TRINITY_DN24615_c0_g1, TRINITY_DN25002_c0_g1, TRINITY_DN25354_c0_g1, TRINITY_DN25354_c0_g2, TRINITY_DN25497_c0_g1, TRINITY_DN25583_c0_g3, TRINITY_…
GO:0048608	8.38377e-05	0.999956	54	457	reproductive structure development	BP	0.00588294	BP reproductive structure development	TRINITY_DN16611_c0_g1, TRINITY_DN18609_c0_g1, TRINITY_DN18849_c0_g1, TRINITY_DN19641_c0_g1, TRINITY_DN19860_c0_g1, TRINITY_DN20034_c0_g1, TRINITY_DN20292_c0_g1, TRINITY_DN20849_c0_g1, TRINITY_DN20873_c0_g1, TRINITY_DN20912_c0_g1, TRINITY_DN21139_c0_g1, TRINITY_DN21236_c0_g1, TRINITY_DN21392_c0_g2, TRINITY_DN21575_c0_g1, TRINITY_DN21711_c1_g1, TRINITY_DN21739_c3_g1, TRINITY_DN21825_c0_g1, TRINITY_…
GO:0017038	8.74593e-05	0.999967	25	209	protein import	BP	0.00611337	BP protein import	TRINITY_DN20337_c0_g1, TRINITY_DN20337_c0_g2, TRINITY_DN21006_c0_g1, TRINITY_DN21055_c0_g1, TRINITY_DN21094_c0_g1, TRINITY_DN21094_c0_g2, TRINITY_DN21094_c0_g3, TRINITY_DN21301_c3_g4, TRINITY_DN21709_c1_g1, TRINITY_DN21919_c0_g1, TRINITY_DN23243_c2_g3, TRINITY_DN23762_c3_g1, TRINITY_DN24283_c1_g1, TRINITY_DN24329_c0_g1, TRINITY_DN24613_c2_g1, TRINITY_DN24615_c0_g1, TRINITY_DN24717_c0_g1, TRINITY_…
GO:0043161	9.07135e-05	0.999959	35	413	proteasome-mediated ubiquitin-dependent protein catabolic process	BP	0.00631645	BP proteasome-mediated ubiquitin-dependent protein catabolic process	TRINITY_DN15847_c0_g2, TRINITY_DN17320_c0_g1, TRINITY_DN17903_c0_g1, TRINITY_DN18055_c0_g1, TRINITY_DN19608_c0_g1, TRINITY_DN20640_c1_g1, TRINITY_DN21193_c0_g1, TRINITY_DN21534_c1_g1, TRINITY_DN21658_c0_g1, TRINITY_DN22283_c0_g3, TRINITY_DN22359_c1_g1, TRINITY_DN22474_c1_g1, TRINITY_DN22644_c3_g1, TRINITY_DN22873_c2_g2, TRINITY_DN23050_c0_g4, TRINITY_DN23606_c0_g1, TRINITY_DN23610_c1_g2, TRINITY_…
GO:0016579	9.94954e-05	0.99997	18	108	protein deubiquitination	BP	0.00687749	BP protein deubiquitination	TRINITY_DN17755_c0_g1, TRINITY_DN18149_c0_g1, TRINITY_DN19888_c0_g1, TRINITY_DN19953_c1_g1, TRINITY_DN20421_c0_g1, TRINITY_DN20912_c0_g1, TRINITY_DN23428_c1_g1, TRINITY_DN23775_c1_g1, TRINITY_DN24273_c0_g1, TRINITY_DN24273_c0_g6, TRINITY_DN24571_c1_g2, TRINITY_DN24763_c0_g3, TRINITY_DN25019_c0_g1, TRINITY_DN25355_c0_g1, TRINITY_DN25404_c0_g1, TRINITY_DN25631_c3_g1, TRINITY_DN25917_c3_g1, TRINITY_…
GO:0048367	9.95306e-05	0.999951	46	304	shoot system development	BP	0.00687749	BP shoot system development	TRINITY_DN16611_c0_g1, TRINITY_DN17867_c0_g1, TRINITY_DN18609_c0_g1, TRINITY_DN18849_c0_g1, TRINITY_DN19641_c0_g1, TRINITY_DN19860_c0_g1, TRINITY_DN20292_c0_g1, TRINITY_DN20873_c0_g1, TRINITY_DN21139_c0_g1, TRINITY_DN21236_c0_g1, TRINITY_DN21575_c0_g1, TRINITY_DN21711_c1_g1, TRINITY_DN21739_c3_g1, TRINITY_DN22166_c0_g1, TRINITY_DN22398_c1_g2, TRINITY_DN22507_c1_g1, TRINITY_DN23059_c0_g3, TRINITY_…
GO:1902580	0.000100109	0.99995	46	606	single-organism cellular localization	BP	0.00689115	BP single-organism cellular localization	TRINITY_DN17269_c0_g1, TRINITY_DN17543_c0_g1, TRINITY_DN19958_c0_g1, TRINITY_DN20337_c0_g1, TRINITY_DN20337_c0_g2, TRINITY_DN20540_c0_g2, TRINITY_DN21006_c0_g1, TRINITY_DN21055_c0_g1, TRINITY_DN21072_c0_g2, TRINITY_DN21094_c0_g1, TRINITY_DN21094_c0_g2, TRINITY_DN21094_c0_g3, TRINITY_DN21252_c0_g1, TRINITY_DN21301_c3_g4, TRINITY_DN21555_c0_g1, TRINITY_DN21575_c1_g1, TRINITY_DN21667_c0_g1, TRINITY_…
GO:0016607	0.000104414	0.999961	25	196	nuclear speck	CC	0.00714091	CC nuclear speck	TRINITY_DN17102_c0_g1, TRINITY_DN17867_c0_g1, TRINITY_DN18272_c0_g2, TRINITY_DN18648_c0_g1, TRINITY_DN19069_c0_g1, TRINITY_DN20205_c0_g1, TRINITY_DN20677_c0_g1, TRINITY_DN21075_c4_g1, TRINITY_DN21681_c1_g1, TRINITY_DN21910_c0_g2, TRINITY_DN22080_c1_g1, TRINITY_DN22501_c0_g1, TRINITY_DN22794_c0_g1, TRINITY_DN23504_c2_g1, TRINITY_DN24204_c1_g1, TRINITY_DN24343_c0_g2, TRINITY_DN24549_c0_g2, TRINITY_…
GO:0000145	0.000104526	0.999981	11	32	exocyst	CC	0.00714091	CC exocyst	TRINITY_DN15711_c0_g1, TRINITY_DN18590_c0_g1, TRINITY_DN19293_c0_g1, TRINITY_DN20974_c0_g1, TRINITY_DN21615_c0_g1, TRINITY_DN22187_c0_g1, TRINITY_DN22439_c3_g1, TRINITY_DN23364_c2_g2, TRINITY_DN24970_c0_g1, TRINITY_DN25582_c1_g1, TRINITY_DN26307_c1_g1
GO:0009066	0.000105494	0.99997	16	156	aspartate family amino acid metabolic process	BP	0.00717991	BP aspartate family amino acid metabolic process	TRINITY_DN17044_c0_g1, TRINITY_DN17069_c0_g1, TRINITY_DN19427_c0_g1, TRINITY_DN20546_c1_g4, TRINITY_DN20883_c0_g1, TRINITY_DN20942_c0_g1, TRINITY_DN21414_c0_g1, TRINITY_DN21581_c1_g1, TRINITY_DN21996_c0_g2, TRINITY_DN22163_c0_g3, TRINITY_DN23221_c0_g1, TRINITY_DN23439_c2_g1, TRINITY_DN23468_c0_g1, TRINITY_DN23779_c1_g1, TRINITY_DN24137_c2_g2, TRINITY_DN24946_c1_g3
GO:0035556	0.000107307	0.999939	65	975	intracellular signal transduction	BP	0.00727599	BP intracellular signal transduction	TRINITY_DN16757_c0_g1, TRINITY_DN17269_c0_g1, TRINITY_DN17444_c0_g1, TRINITY_DN17745_c0_g1, TRINITY_DN19557_c1_g3, TRINITY_DN19906_c0_g1, TRINITY_DN19958_c0_g1, TRINITY_DN20194_c0_g1, TRINITY_DN20332_c0_g1, TRINITY_DN20423_c0_g1, TRINITY_DN20514_c1_g1, TRINITY_DN20749_c2_g1, TRINITY_DN20749_c2_g3, TRINITY_DN20760_c0_g1, TRINITY_DN20790_c0_g1, TRINITY_DN21082_c1_g2, TRINITY_DN21256_c0_g1, TRINITY_…
GO:0030659	0.000109142	0.999962	21	236	cytoplasmic vesicle membrane	CC	0.00737276	CC cytoplasmic vesicle membrane	TRINITY_DN17484_c0_g1, TRINITY_DN17484_c0_g2, TRINITY_DN19864_c0_g1, TRINITY_DN20097_c0_g1, TRINITY_DN20334_c0_g1, TRINITY_DN20540_c0_g2, TRINITY_DN21082_c1_g2, TRINITY_DN21311_c0_g1, TRINITY_DN21555_c0_g1, TRINITY_DN21846_c0_g1, TRINITY_DN23037_c0_g1, TRINITY_DN23108_c0_g2, TRINITY_DN23125_c4_g1, TRINITY_DN23197_c0_g1, TRINITY_DN24242_c1_g1, TRINITY_DN24734_c2_g1, TRINITY_DN25096_c1_g1, TRINITY_…
GO:0009165	0.000111677	0.999949	35	535	nucleotide biosynthetic process	BP	0.00751598	BP nucleotide biosynthetic process	TRINITY_DN16059_c0_g1, TRINITY_DN19162_c0_g1, TRINITY_DN19401_c0_g1, TRINITY_DN20487_c0_g1, TRINITY_DN20805_c1_g2, TRINITY_DN20962_c0_g4, TRINITY_DN20978_c1_g2, TRINITY_DN21104_c1_g1, TRINITY_DN21340_c0_g1, TRINITY_DN21616_c0_g1, TRINITY_DN21889_c4_g1, TRINITY_DN22166_c0_g1, TRINITY_DN22178_c0_g1, TRINITY_DN22238_c0_g1, TRINITY_DN22390_c0_g2, TRINITY_DN22700_c0_g1, TRINITY_DN22977_c0_g1, TRINITY_…
GO:0048583	0.000114433	0.999927	103	1783	regulation of response to stimulus	BP	0.00767293	BP regulation of response to stimulus	TRINITY_DN14912_c0_g1, TRINITY_DN15381_c1_g2, TRINITY_DN15916_c0_g1, TRINITY_DN16081_c0_g1, TRINITY_DN16513_c0_g1, TRINITY_DN16611_c0_g1, TRINITY_DN17174_c0_g2, TRINITY_DN17510_c0_g1, TRINITY_DN18055_c0_g1, TRINITY_DN18307_c0_g1, TRINITY_DN18484_c0_g1, TRINITY_DN19548_c0_g1, TRINITY_DN19712_c0_g1, TRINITY_DN19860_c0_g1, TRINITY_DN19992_c0_g1, TRINITY_DN20088_c1_g1, TRINITY_DN20140_c1_g1, TRINITY_…
GO:0009119	0.000116517	0.99995	30	425	ribonucleoside metabolic process	BP	0.00778387	BP ribonucleoside metabolic process	TRINITY_DN17044_c0_g1, TRINITY_DN18023_c0_g1, TRINITY_DN19162_c0_g1, TRINITY_DN20546_c1_g4, TRINITY_DN20805_c1_g2, TRINITY_DN20914_c0_g1, TRINITY_DN21444_c0_g1, TRINITY_DN21532_c0_g3, TRINITY_DN21889_c4_g1, TRINITY_DN22166_c0_g1, TRINITY_DN22178_c0_g1, TRINITY_DN22238_c0_g1, TRINITY_DN22390_c0_g2, TRINITY_DN22544_c0_g2, TRINITY_DN22977_c0_g1, TRINITY_DN23252_c0_g1, TRINITY_DN23258_c0_g1, TRINITY_…
GO:0031122	0.000119468	0.999971	14	61	cytoplasmic microtubule organization	BP	0.00795165	BP cytoplasmic microtubule organization	TRINITY_DN15801_c0_g1, TRINITY_DN19294_c0_g1, TRINITY_DN19775_c0_g2, TRINITY_DN22432_c0_g1, TRINITY_DN24114_c0_g1, TRINITY_DN24195_c0_g1, TRINITY_DN24338_c0_g2, TRINITY_DN24544_c0_g1, TRINITY_DN24586_c0_g1, TRINITY_DN24725_c0_g2, TRINITY_DN24728_c3_g1, TRINITY_DN25013_c0_g2, TRINITY_DN25152_c0_g2, TRINITY_DN25817_c0_g2
GO:0046496	0.000121697	0.999972	12	131	nicotinamide nucleotide metabolic process	BP	0.00807031	BP nicotinamide nucleotide metabolic process	TRINITY_DN18070_c0_g1, TRINITY_DN19429_c0_g2, TRINITY_DN19763_c0_g1, TRINITY_DN21340_c0_g1, TRINITY_DN21616_c0_g1, TRINITY_DN22586_c1_g1, TRINITY_DN22700_c0_g1, TRINITY_DN23468_c0_g1, TRINITY_DN23590_c2_g2, TRINITY_DN23590_c2_g3, TRINITY_DN23853_c0_g2, TRINITY_DN24715_c1_g1
GO:0019362	0.000122498	0.999972	12	132	pyridine nucleotide metabolic process	BP	0.00809384	BP pyridine nucleotide metabolic process	TRINITY_DN18070_c0_g1, TRINITY_DN19429_c0_g2, TRINITY_DN19763_c0_g1, TRINITY_DN21340_c0_g1, TRINITY_DN21616_c0_g1, TRINITY_DN22586_c1_g1, TRINITY_DN22700_c0_g1, TRINITY_DN23468_c0_g1, TRINITY_DN23590_c2_g2, TRINITY_DN23590_c2_g3, TRINITY_DN23853_c0_g2, TRINITY_DN24715_c1_g1
GO:0019693	0.000123271	0.999946	32	491	ribose phosphate metabolic process	BP	0.00811527	BP ribose phosphate metabolic process	TRINITY_DN19162_c0_g1, TRINITY_DN19401_c0_g1, TRINITY_DN20136_c0_g1, TRINITY_DN20805_c1_g2, TRINITY_DN21444_c0_g1, TRINITY_DN21889_c4_g1, TRINITY_DN22166_c0_g1, TRINITY_DN22178_c0_g1, TRINITY_DN22238_c0_g1, TRINITY_DN22390_c0_g2, TRINITY_DN22544_c0_g2, TRINITY_DN22586_c1_g1, TRINITY_DN22977_c0_g1, TRINITY_DN23252_c0_g1, TRINITY_DN23581_c3_g3, TRINITY_DN23590_c2_g2, TRINITY_DN23590_c2_g3, TRINITY_…
GO:1901293	0.000124536	0.999943	35	539	nucleoside phosphate biosynthetic process	BP	0.00816886	BP nucleoside phosphate biosynthetic process	TRINITY_DN16059_c0_g1, TRINITY_DN19162_c0_g1, TRINITY_DN19401_c0_g1, TRINITY_DN20487_c0_g1, TRINITY_DN20805_c1_g2, TRINITY_DN20962_c0_g4, TRINITY_DN20978_c1_g2, TRINITY_DN21104_c1_g1, TRINITY_DN21340_c0_g1, TRINITY_DN21616_c0_g1, TRINITY_DN21889_c4_g1, TRINITY_DN22166_c0_g1, TRINITY_DN22178_c0_g1, TRINITY_DN22238_c0_g1, TRINITY_DN22390_c0_g2, TRINITY_DN22700_c0_g1, TRINITY_DN22977_c0_g1, TRINITY_…
GO:0005911	0.000126261	0.99992	98	1552	cell-cell junction	CC	0.00825212	CC cell-cell junction	TRINITY_DN16704_c0_g1, TRINITY_DN17044_c0_g1, TRINITY_DN17692_c0_g1, TRINITY_DN18074_c0_g1, TRINITY_DN19429_c0_g2, TRINITY_DN19604_c0_g1, TRINITY_DN19721_c0_g2, TRINITY_DN20088_c1_g1, TRINITY_DN20097_c0_g1, TRINITY_DN20149_c0_g2, TRINITY_DN20421_c0_g1, TRINITY_DN20428_c0_g1, TRINITY_DN20443_c0_g1, TRINITY_DN20546_c1_g4, TRINITY_DN20962_c0_g4, TRINITY_DN21094_c0_g1, TRINITY_DN21210_c2_g2, TRINITY_…
GO:0006096	0.000130485	0.999959	18	195	glycolytic process	BP	0.00849751	BP glycolytic process	TRINITY_DN17485_c0_g1, TRINITY_DN17722_c0_g2, TRINITY_DN21203_c0_g1, TRINITY_DN21669_c1_g1, TRINITY_DN22259_c0_g1, TRINITY_DN22307_c0_g1, TRINITY_DN22758_c3_g1, TRINITY_DN23246_c0_g1, TRINITY_DN23777_c1_g1, TRINITY_DN23914_c2_g2, TRINITY_DN23925_c0_g1, TRINITY_DN23925_c0_g4, TRINITY_DN24202_c0_g2, TRINITY_DN24731_c1_g1, TRINITY_DN24946_c1_g3, TRINITY_DN25070_c2_g1, TRINITY_DN25267_c0_g1, TRINITY_…
GO:0006464	0.000134732	0.9999	233	3216	cellular protein modification process	BP	0.0087114	BP cellular protein modification process	TRINITY_DN14388_c0_g1, TRINITY_DN15020_c0_g1, TRINITY_DN15381_c1_g2, TRINITY_DN15751_c0_g1, TRINITY_DN15767_c0_g1, TRINITY_DN15847_c0_g2, TRINITY_DN16081_c0_g1, TRINITY_DN16573_c0_g1, TRINITY_DN17258_c0_g1, TRINITY_DN17530_c0_g1, TRINITY_DN17553_c0_g1, TRINITY_DN17593_c0_g1, TRINITY_DN17745_c0_g1, TRINITY_DN17755_c0_g1, TRINITY_DN17826_c0_g1, TRINITY_DN18149_c0_g1, TRINITY_DN18292_c0_g1, TRINITY_…
GO:0036211	0.000134732	0.9999	233	3216	protein modification process	BP	0.0087114	BP protein modification process	TRINITY_DN14388_c0_g1, TRINITY_DN15020_c0_g1, TRINITY_DN15381_c1_g2, TRINITY_DN15751_c0_g1, TRINITY_DN15767_c0_g1, TRINITY_DN15847_c0_g2, TRINITY_DN16081_c0_g1, TRINITY_DN16573_c0_g1, TRINITY_DN17258_c0_g1, TRINITY_DN17530_c0_g1, TRINITY_DN17553_c0_g1, TRINITY_DN17593_c0_g1, TRINITY_DN17745_c0_g1, TRINITY_DN17755_c0_g1, TRINITY_DN17826_c0_g1, TRINITY_DN18149_c0_g1, TRINITY_DN18292_c0_g1, TRINITY_…
GO:0034660	0.000135578	0.999924	61	905	ncRNA metabolic process	BP	0.00873487	BP ncRNA metabolic process	TRINITY_DN16933_c0_g1, TRINITY_DN17097_c0_g1, TRINITY_DN17408_c0_g1, TRINITY_DN17645_c0_g1, TRINITY_DN17867_c0_g1, TRINITY_DN18283_c0_g1, TRINITY_DN18648_c0_g1, TRINITY_DN18779_c0_g1, TRINITY_DN18787_c0_g1, TRINITY_DN18992_c0_g1, TRINITY_DN19808_c0_g1, TRINITY_DN20236_c0_g1, TRINITY_DN20258_c0_g1, TRINITY_DN20290_c1_g1, TRINITY_DN20442_c3_g1, TRINITY_DN20476_c2_g1, TRINITY_DN20849_c0_g1, TRINITY_…
GO:0044255	0.000144119	0.99991	88	1390	cellular lipid metabolic process	BP	0.00925226	BP cellular lipid metabolic process	TRINITY_DN16337_c0_g1, TRINITY_DN17319_c0_g1, TRINITY_DN17473_c0_g1, TRINITY_DN17475_c0_g2, TRINITY_DN17536_c0_g1, TRINITY_DN18927_c0_g1, TRINITY_DN19235_c0_g1, TRINITY_DN19256_c0_g1, TRINITY_DN19629_c0_g1, TRINITY_DN19676_c0_g1, TRINITY_DN20350_c0_g1, TRINITY_DN20417_c0_g1, TRINITY_DN20465_c0_g1, TRINITY_DN20528_c0_g1, TRINITY_DN20698_c0_g1, TRINITY_DN20965_c1_g1, TRINITY_DN21000_c0_g1, TRINITY_…
GO:0005198	0.000153082	0.999921	46	1119	structural molecule activity	MF	0.00977491	MF structural molecule activity	TRINITY_DN16704_c0_g1, TRINITY_DN16933_c0_g1, TRINITY_DN17692_c0_g1, TRINITY_DN18074_c0_g1, TRINITY_DN18239_c0_g1, TRINITY_DN18442_c0_g1, TRINITY_DN18579_c0_g1, TRINITY_DN19216_c1_g1, TRINITY_DN20088_c1_g1, TRINITY_DN20762_c0_g2, TRINITY_DN21055_c0_g1, TRINITY_DN21210_c2_g2, TRINITY_DN21301_c3_g4, TRINITY_DN21527_c0_g1, TRINITY_DN21645_c0_g1, TRINITY_DN21711_c1_g1, TRINITY_DN21731_c0_g1, TRINITY_…
GO:0009791	0.00015361	0.99991	71	630	post-embryonic development	BP	0.00977491	BP post-embryonic development	TRINITY_DN16611_c0_g1, TRINITY_DN17444_c0_g1, TRINITY_DN17593_c0_g1, TRINITY_DN18373_c0_g1, TRINITY_DN18609_c0_g1, TRINITY_DN18849_c0_g1, TRINITY_DN19363_c0_g1, TRINITY_DN19641_c0_g1, TRINITY_DN19860_c0_g1, TRINITY_DN20034_c0_g1, TRINITY_DN20292_c0_g1, TRINITY_DN20386_c0_g2, TRINITY_DN20849_c0_g1, TRINITY_DN20873_c0_g1, TRINITY_DN20912_c0_g1, TRINITY_DN21049_c0_g1, TRINITY_DN21139_c0_g1, TRINITY_…
GO:0005643	0.00015388	0.99996	15	64	nuclear pore	CC	0.00977491	CC nuclear pore	TRINITY_DN21006_c0_g1, TRINITY_DN21055_c0_g1, TRINITY_DN21094_c0_g1, TRINITY_DN21094_c0_g2, TRINITY_DN21094_c0_g3, TRINITY_DN21301_c3_g4, TRINITY_DN21919_c0_g1, TRINITY_DN22735_c0_g2, TRINITY_DN23443_c0_g1, TRINITY_DN24378_c0_g2, TRINITY_DN24380_c0_g1, TRINITY_DN25002_c0_g1, TRINITY_DN25013_c1_g1, TRINITY_DN25354_c0_g2, TRINITY_DN26254_c0_g1
GO:0006913	0.000156416	0.999935	28	248	nucleocytoplasmic transport	BP	0.00986795	BP nucleocytoplasmic transport	TRINITY_DN17252_c2_g1, TRINITY_DN19614_c0_g6, TRINITY_DN20337_c0_g1, TRINITY_DN20337_c0_g2, TRINITY_DN21006_c0_g1, TRINITY_DN21055_c0_g1, TRINITY_DN21094_c0_g1, TRINITY_DN21094_c0_g2, TRINITY_DN21094_c0_g3, TRINITY_DN21301_c3_g4, TRINITY_DN21709_c1_g1, TRINITY_DN21910_c0_g2, TRINITY_DN21919_c0_g1, TRINITY_DN22735_c0_g2, TRINITY_DN23486_c0_g1, TRINITY_DN23762_c3_g1, TRINITY_DN24380_c0_g1, TRINITY_…
GO:0004812	0.000156435	0.999953	16	200	aminoacyl-tRNA ligase activity	MF	0.00986795	MF aminoacyl-tRNA ligase activity	TRINITY_DN17097_c0_g1, TRINITY_DN19808_c0_g1, TRINITY_DN20849_c0_g1, TRINITY_DN22832_c0_g2, TRINITY_DN22977_c0_g2, TRINITY_DN23566_c0_g1, TRINITY_DN23766_c0_g1, TRINITY_DN23934_c1_g1, TRINITY_DN24405_c0_g1, TRINITY_DN24832_c0_g2, TRINITY_DN24940_c0_g3, TRINITY_DN25035_c2_g1, TRINITY_DN25275_c0_g4, TRINITY_DN26028_c0_g2, TRINITY_DN26403_c0_g1, TRINITY_DN26786_c3_g2
GO:0009908	0.000158888	0.999924	40	252	flower development	BP	0.00997047	BP flower development	TRINITY_DN16611_c0_g1, TRINITY_DN18609_c0_g1, TRINITY_DN18849_c0_g1, TRINITY_DN19641_c0_g1, TRINITY_DN19860_c0_g1, TRINITY_DN20292_c0_g1, TRINITY_DN20873_c0_g1, TRINITY_DN21139_c0_g1, TRINITY_DN21236_c0_g1, TRINITY_DN21575_c0_g1, TRINITY_DN21711_c1_g1, TRINITY_DN21739_c3_g1, TRINITY_DN22398_c1_g2, TRINITY_DN22507_c1_g1, TRINITY_DN23059_c0_g3, TRINITY_DN23154_c0_g2, TRINITY_DN23370_c1_g1, TRINITY_…
GO:0006418	0.000159588	0.999952	16	203	tRNA aminoacylation for protein translation	BP	0.00997047	BP tRNA aminoacylation for protein translation	TRINITY_DN17097_c0_g1, TRINITY_DN19808_c0_g1, TRINITY_DN20849_c0_g1, TRINITY_DN22832_c0_g2, TRINITY_DN22977_c0_g2, TRINITY_DN23566_c0_g1, TRINITY_DN23766_c0_g1, TRINITY_DN23934_c1_g1, TRINITY_DN24405_c0_g1, TRINITY_DN24832_c0_g2, TRINITY_DN24940_c0_g3, TRINITY_DN25035_c2_g1, TRINITY_DN25275_c0_g4, TRINITY_DN26028_c0_g2, TRINITY_DN26403_c0_g1, TRINITY_DN26786_c3_g2
GO:0051169	0.000159713	0.999934	28	251	nuclear transport	BP	0.00997047	BP nuclear transport	TRINITY_DN17252_c2_g1, TRINITY_DN19614_c0_g6, TRINITY_DN20337_c0_g1, TRINITY_DN20337_c0_g2, TRINITY_DN21006_c0_g1, TRINITY_DN21055_c0_g1, TRINITY_DN21094_c0_g1, TRINITY_DN21094_c0_g2, TRINITY_DN21094_c0_g3, TRINITY_DN21301_c3_g4, TRINITY_DN21709_c1_g1, TRINITY_DN21910_c0_g2, TRINITY_DN21919_c0_g1, TRINITY_DN22735_c0_g2, TRINITY_DN23486_c0_g1, TRINITY_DN23762_c3_g1, TRINITY_DN24380_c0_g1, TRINITY_…
GO:0016875	0.000162753	0.999951	16	202	ligase activity, forming carbon-oxygen bonds	MF	0.0100907	MF ligase activity, forming carbon-oxygen bonds	TRINITY_DN17097_c0_g1, TRINITY_DN19808_c0_g1, TRINITY_DN20849_c0_g1, TRINITY_DN22832_c0_g2, TRINITY_DN22977_c0_g2, TRINITY_DN23566_c0_g1, TRINITY_DN23766_c0_g1, TRINITY_DN23934_c1_g1, TRINITY_DN24405_c0_g1, TRINITY_DN24832_c0_g2, TRINITY_DN24940_c0_g3, TRINITY_DN25035_c2_g1, TRINITY_DN25275_c0_g4, TRINITY_DN26028_c0_g2, TRINITY_DN26403_c0_g1, TRINITY_DN26786_c3_g2
GO:0016876	0.000162753	0.999951	16	202	ligase activity, forming aminoacyl-tRNA and related compounds	MF	0.0100907	MF ligase activity, forming aminoacyl-tRNA and related compounds	TRINITY_DN17097_c0_g1, TRINITY_DN19808_c0_g1, TRINITY_DN20849_c0_g1, TRINITY_DN22832_c0_g2, TRINITY_DN22977_c0_g2, TRINITY_DN23566_c0_g1, TRINITY_DN23766_c0_g1, TRINITY_DN23934_c1_g1, TRINITY_DN24405_c0_g1, TRINITY_DN24832_c0_g2, TRINITY_DN24940_c0_g3, TRINITY_DN25035_c2_g1, TRINITY_DN25275_c0_g4, TRINITY_DN26028_c0_g2, TRINITY_DN26403_c0_g1, TRINITY_DN26786_c3_g2
GO:0051716	0.000164165	0.999886	148	2575	cellular response to stimulus	BP	0.0101435	BP cellular response to stimulus	TRINITY_DN14997_c0_g1, TRINITY_DN15020_c0_g1, TRINITY_DN15801_c0_g1, TRINITY_DN16242_c0_g1, TRINITY_DN16285_c0_g1, TRINITY_DN16611_c0_g1, TRINITY_DN16859_c0_g1, TRINITY_DN16989_c0_g1, TRINITY_DN17478_c0_g1, TRINITY_DN17510_c0_g1, TRINITY_DN17593_c0_g1, TRINITY_DN17644_c0_g1, TRINITY_DN17751_c0_g1, TRINITY_DN18277_c1_g1, TRINITY_DN18292_c0_g1, TRINITY_DN18939_c0_g1, TRINITY_DN19119_c1_g1, TRINITY_…
GO:0051246	0.00016685	0.999905	61	1110	regulation of protein metabolic process	BP	0.0102743	BP regulation of protein metabolic process	TRINITY_DN13926_c0_g1, TRINITY_DN17174_c0_g2, TRINITY_DN17553_c0_g1, TRINITY_DN17692_c0_g1, TRINITY_DN18799_c3_g1, TRINITY_DN18904_c0_g1, TRINITY_DN19208_c0_g1, TRINITY_DN19329_c1_g1, TRINITY_DN19363_c0_g1, TRINITY_DN19628_c0_g1, TRINITY_DN20123_c0_g1, TRINITY_DN20423_c0_g1, TRINITY_DN20698_c0_g1, TRINITY_DN20727_c5_g2, TRINITY_DN21532_c0_g3, TRINITY_DN21657_c1_g2, TRINITY_DN21727_c0_g1, TRINITY_…
GO:0005622	0.000168442	0.999913	46	763	intracellular	CC	0.0103068	CC intracellular	TRINITY_DN16704_c0_g1, TRINITY_DN17692_c0_g1, TRINITY_DN17745_c0_g1, TRINITY_DN19953_c1_g1, TRINITY_DN19958_c0_g1, TRINITY_DN20219_c0_g1, TRINITY_DN21210_c2_g2, TRINITY_DN21256_c0_g1, TRINITY_DN21725_c2_g1, TRINITY_DN21841_c1_g8, TRINITY_DN22291_c1_g1, TRINITY_DN22464_c1_g1, TRINITY_DN22583_c0_g2, TRINITY_DN22629_c0_g1, TRINITY_DN22801_c0_g1, TRINITY_DN22801_c0_g2, TRINITY_DN22925_c0_g2, TRINITY_…
GO:0003924	0.000168516	0.999933	25	315	GTPase activity	MF	0.0103068	MF GTPase activity	TRINITY_DN16954_c0_g1, TRINITY_DN17444_c0_g1, TRINITY_DN19119_c1_g1, TRINITY_DN19958_c0_g1, TRINITY_DN20088_c1_g1, TRINITY_DN20895_c2_g1, TRINITY_DN22102_c0_g1, TRINITY_DN22474_c2_g1, TRINITY_DN22506_c0_g1, TRINITY_DN22840_c0_g1, TRINITY_DN22972_c1_g3, TRINITY_DN23083_c2_g1, TRINITY_DN23111_c0_g1, TRINITY_DN23327_c0_g1, TRINITY_DN23574_c1_g1, TRINITY_DN23734_c1_g1, TRINITY_DN24053_c1_g3, TRINITY_…
GO:0030054	0.000170852	0.999889	102	1871	cell junction	CC	0.0104145	CC cell junction	TRINITY_DN15801_c0_g1, TRINITY_DN16704_c0_g1, TRINITY_DN17044_c0_g1, TRINITY_DN17543_c0_g1, TRINITY_DN17692_c0_g1, TRINITY_DN18074_c0_g1, TRINITY_DN19429_c0_g2, TRINITY_DN19604_c0_g1, TRINITY_DN19721_c0_g2, TRINITY_DN20088_c1_g1, TRINITY_DN20097_c0_g1, TRINITY_DN20149_c0_g2, TRINITY_DN20421_c0_g1, TRINITY_DN20428_c0_g1, TRINITY_DN20443_c0_g1, TRINITY_DN20546_c1_g4, TRINITY_DN20962_c0_g4, TRINITY_…
GO:0043412	0.00017193	0.99987	258	3628	macromolecule modification	BP	0.0104451	BP macromolecule modification	TRINITY_DN14388_c0_g1, TRINITY_DN14912_c0_g1, TRINITY_DN15020_c0_g1, TRINITY_DN15381_c1_g2, TRINITY_DN15751_c0_g1, TRINITY_DN15767_c0_g1, TRINITY_DN15847_c0_g2, TRINITY_DN16081_c0_g1, TRINITY_DN16573_c0_g1, TRINITY_DN17258_c0_g1, TRINITY_DN17530_c0_g1, TRINITY_DN17553_c0_g1, TRINITY_DN17593_c0_g1, TRINITY_DN17745_c0_g1, TRINITY_DN17755_c0_g1, TRINITY_DN17826_c0_g1, TRINITY_DN18149_c0_g1, TRINITY_…
GO:0008026	0.000174218	0.999928	28	246	ATP-dependent helicase activity	MF	0.0105135	MF ATP-dependent helicase activity	TRINITY_DN16702_c0_g1, TRINITY_DN18779_c0_g1, TRINITY_DN20759_c0_g1, TRINITY_DN21036_c2_g2, TRINITY_DN21368_c3_g3, TRINITY_DN21428_c0_g1, TRINITY_DN21727_c0_g1, TRINITY_DN22080_c1_g1, TRINITY_DN22148_c1_g1, TRINITY_DN23147_c3_g1, TRINITY_DN23305_c0_g1, TRINITY_DN23473_c1_g1, TRINITY_DN23524_c0_g1, TRINITY_DN23586_c0_g2, TRINITY_DN23649_c0_g2, TRINITY_DN23795_c0_g1, TRINITY_DN23828_c2_g2, TRINITY_…
GO:0070035	0.000174218	0.999928	28	246	purine NTP-dependent helicase activity	MF	0.0105135	MF purine NTP-dependent helicase activity	TRINITY_DN16702_c0_g1, TRINITY_DN18779_c0_g1, TRINITY_DN20759_c0_g1, TRINITY_DN21036_c2_g2, TRINITY_DN21368_c3_g3, TRINITY_DN21428_c0_g1, TRINITY_DN21727_c0_g1, TRINITY_DN22080_c1_g1, TRINITY_DN22148_c1_g1, TRINITY_DN23147_c3_g1, TRINITY_DN23305_c0_g1, TRINITY_DN23473_c1_g1, TRINITY_DN23524_c0_g1, TRINITY_DN23586_c0_g2, TRINITY_DN23649_c0_g2, TRINITY_DN23795_c0_g1, TRINITY_DN23828_c2_g2, TRINITY_…
GO:0044391	0.000178079	0.999937	20	464	ribosomal subunit	CC	0.0107107	CC ribosomal subunit	TRINITY_DN16704_c0_g1, TRINITY_DN16933_c0_g1, TRINITY_DN17692_c0_g1, TRINITY_DN18074_c0_g1, TRINITY_DN18442_c0_g1, TRINITY_DN18579_c0_g1, TRINITY_DN21210_c2_g2, TRINITY_DN22274_c2_g4, TRINITY_DN22291_c1_g1, TRINITY_DN22925_c0_g2, TRINITY_DN23100_c0_g1, TRINITY_DN23148_c1_g1, TRINITY_DN23581_c3_g3, TRINITY_DN24126_c0_g2, TRINITY_DN24513_c0_g2, TRINITY_DN25682_c0_g1, TRINITY_DN26314_c0_g1, TRINITY_…
GO:0015979	0.000183368	0.999938	20	129	photosynthesis	BP	0.0109923	BP photosynthesis	TRINITY_DN16182_c0_g1, TRINITY_DN17607_c0_g1, TRINITY_DN20448_c1_g2, TRINITY_DN21245_c1_g1, TRINITY_DN22544_c0_g2, TRINITY_DN22638_c0_g1, TRINITY_DN22716_c2_g1, TRINITY_DN22975_c0_g1, TRINITY_DN23047_c1_g1, TRINITY_DN23246_c0_g1, TRINITY_DN24454_c0_g2, TRINITY_DN24454_c0_g3, TRINITY_DN25003_c0_g1, TRINITY_DN26006_c2_g1, TRINITY_DN26269_c0_g1, TRINITY_DN26540_c1_g1, TRINITY_DN26599_c2_g4, TRINITY_…
GO:0012506	0.000191525	0.999931	21	244	vesicle membrane	CC	0.0114434	CC vesicle membrane	TRINITY_DN17484_c0_g1, TRINITY_DN17484_c0_g2, TRINITY_DN19864_c0_g1, TRINITY_DN20097_c0_g1, TRINITY_DN20334_c0_g1, TRINITY_DN20540_c0_g2, TRINITY_DN21082_c1_g2, TRINITY_DN21311_c0_g1, TRINITY_DN21555_c0_g1, TRINITY_DN21846_c0_g1, TRINITY_DN23037_c0_g1, TRINITY_DN23108_c0_g2, TRINITY_DN23125_c4_g1, TRINITY_DN23197_c0_g1, TRINITY_DN24242_c1_g1, TRINITY_DN24734_c2_g1, TRINITY_DN25096_c1_g1, TRINITY_…
GO:0006631	0.00019292	0.999906	39	528	fatty acid metabolic process	BP	0.0114889	BP fatty acid metabolic process	TRINITY_DN16337_c0_g1, TRINITY_DN17319_c0_g1, TRINITY_DN17475_c0_g2, TRINITY_DN19235_c0_g1, TRINITY_DN19676_c0_g1, TRINITY_DN20417_c0_g1, TRINITY_DN20465_c0_g1, TRINITY_DN20698_c0_g1, TRINITY_DN21000_c0_g1, TRINITY_DN21268_c0_g2, TRINITY_DN21377_c0_g2, TRINITY_DN21868_c3_g2, TRINITY_DN22166_c0_g1, TRINITY_DN22564_c0_g1, TRINITY_DN22585_c4_g1, TRINITY_DN22598_c2_g2, TRINITY_DN22767_c0_g1, TRINITY_…
GO:0006796	0.000193941	0.99986	183	2916	phosphate-containing compound metabolic process	BP	0.0114983	BP phosphate-containing compound metabolic process	TRINITY_DN15381_c1_g2, TRINITY_DN15767_c0_g1, TRINITY_DN16059_c0_g1, TRINITY_DN16573_c0_g1, TRINITY_DN17473_c0_g1, TRINITY_DN17475_c0_g2, TRINITY_DN17745_c0_g1, TRINITY_DN18070_c0_g1, TRINITY_DN18609_c0_g1, TRINITY_DN18861_c0_g2, TRINITY_DN18927_c0_g1, TRINITY_DN19162_c0_g1, TRINITY_DN19266_c2_g1, TRINITY_DN19401_c0_g1, TRINITY_DN19429_c0_g2, TRINITY_DN19763_c0_g1, TRINITY_DN20136_c0_g1, TRINITY_…
GO:0016197	0.000194349	0.999932	20	190	endosomal transport	BP	0.0114983	BP endosomal transport	TRINITY_DN15875_c0_g1, TRINITY_DN17269_c0_g1, TRINITY_DN18653_c0_g1, TRINITY_DN19423_c0_g1, TRINITY_DN20386_c0_g2, TRINITY_DN20540_c0_g2, TRINITY_DN21252_c0_g1, TRINITY_DN21271_c0_g1, TRINITY_DN21543_c0_g1, TRINITY_DN21555_c0_g1, TRINITY_DN22818_c1_g3, TRINITY_DN23549_c3_g1, TRINITY_DN23699_c1_g3, TRINITY_DN23746_c0_g1, TRINITY_DN24719_c1_g2, TRINITY_DN24970_c0_g1, TRINITY_DN25336_c2_g1, TRINITY_…
GO:1901137	0.000201289	0.999895	46	792	carbohydrate derivative biosynthetic process	BP	0.0118701	BP carbohydrate derivative biosynthetic process	TRINITY_DN16059_c0_g1, TRINITY_DN17475_c0_g2, TRINITY_DN17935_c0_g2, TRINITY_DN19162_c0_g1, TRINITY_DN19401_c0_g1, TRINITY_DN19656_c0_g2, TRINITY_DN20350_c0_g1, TRINITY_DN20487_c0_g1, TRINITY_DN20546_c1_g4, TRINITY_DN20805_c1_g2, TRINITY_DN20914_c0_g1, TRINITY_DN20978_c1_g2, TRINITY_DN21104_c1_g1, TRINITY_DN21889_c4_g1, TRINITY_DN22166_c0_g1, TRINITY_DN22178_c0_g1, TRINITY_DN22238_c0_g1, TRINITY_…
GO:0070603	0.000202711	0.999955	12	51	SWI/SNF superfamily-type complex	CC	0.0119152	CC SWI/SNF superfamily-type complex	TRINITY_DN18292_c0_g1, TRINITY_DN20762_c0_g2, TRINITY_DN21575_c0_g1, TRINITY_DN21727_c0_g1, TRINITY_DN21810_c0_g1, TRINITY_DN22476_c0_g2, TRINITY_DN22905_c0_g1, TRINITY_DN24131_c0_g1, TRINITY_DN25355_c0_g1, TRINITY_DN25461_c0_g1, TRINITY_DN25647_c0_g1, TRINITY_DN25924_c0_g1
GO:0009755	0.00021235	0.99987	78	884	hormone-mediated signaling pathway	BP	0.0124414	BP hormone-mediated signaling pathway	TRINITY_DN15916_c0_g1, TRINITY_DN17593_c0_g1, TRINITY_DN17745_c0_g1, TRINITY_DN19860_c0_g1, TRINITY_DN19906_c0_g1, TRINITY_DN19958_c0_g1, TRINITY_DN20194_c0_g1, TRINITY_DN20219_c0_g1, TRINITY_DN20277_c0_g1, TRINITY_DN20290_c1_g1, TRINITY_DN20332_c0_g1, TRINITY_DN20429_c2_g1, TRINITY_DN20442_c3_g1, TRINITY_DN20476_c2_g1, TRINITY_DN20514_c1_g1, TRINITY_DN20727_c5_g2, TRINITY_DN20749_c2_g1, TRINITY_…
GO:0016620	0.000216193	0.999947	12	151	oxidoreductase activity, acting on the aldehyde or oxo group of donors, NAD or NADP as acceptor	MF	0.0126257	MF oxidoreductase activity, acting on the aldehyde or oxo group of donors, NAD or NADP as acceptor	TRINITY_DN15893_c0_g1, TRINITY_DN17278_c0_g1, TRINITY_DN19248_c0_g2, TRINITY_DN19288_c1_g1, TRINITY_DN19288_c1_g2, TRINITY_DN20939_c0_g1, TRINITY_DN23777_c1_g1, TRINITY_DN23929_c0_g1, TRINITY_DN24946_c1_g3, TRINITY_DN25347_c0_g2, TRINITY_DN25997_c0_g2, TRINITY_DN26219_c1_g1
GO:0008652	0.000221857	0.999899	32	523	cellular amino acid biosynthetic process	BP	0.0129148	BP cellular amino acid biosynthetic process	TRINITY_DN17044_c0_g1, TRINITY_DN17935_c0_g2, TRINITY_DN18984_c0_g2, TRINITY_DN19129_c0_g1, TRINITY_DN19427_c0_g1, TRINITY_DN19656_c0_g2, TRINITY_DN19860_c0_g1, TRINITY_DN20318_c0_g1, TRINITY_DN20841_c2_g1, TRINITY_DN20845_c0_g1, TRINITY_DN20883_c0_g1, TRINITY_DN21767_c0_g1, TRINITY_DN21996_c0_g2, TRINITY_DN22036_c0_g1, TRINITY_DN22163_c0_g3, TRINITY_DN22372_c0_g4, TRINITY_DN22921_c0_g1, TRINITY_…
GO:0043039	0.000225535	0.99993	16	207	tRNA aminoacylation	BP	0.0130868	BP tRNA aminoacylation	TRINITY_DN17097_c0_g1, TRINITY_DN19808_c0_g1, TRINITY_DN20849_c0_g1, TRINITY_DN22832_c0_g2, TRINITY_DN22977_c0_g2, TRINITY_DN23566_c0_g1, TRINITY_DN23766_c0_g1, TRINITY_DN23934_c1_g1, TRINITY_DN24405_c0_g1, TRINITY_DN24832_c0_g2, TRINITY_DN24940_c0_g3, TRINITY_DN25035_c2_g1, TRINITY_DN25275_c0_g4, TRINITY_DN26028_c0_g2, TRINITY_DN26403_c0_g1, TRINITY_DN26786_c3_g2
GO:0043038	0.000231183	0.999929	16	210	amino acid activation	BP	0.0133717	BP amino acid activation	TRINITY_DN17097_c0_g1, TRINITY_DN19808_c0_g1, TRINITY_DN20849_c0_g1, TRINITY_DN22832_c0_g2, TRINITY_DN22977_c0_g2, TRINITY_DN23566_c0_g1, TRINITY_DN23766_c0_g1, TRINITY_DN23934_c1_g1, TRINITY_DN24405_c0_g1, TRINITY_DN24832_c0_g2, TRINITY_DN24940_c0_g3, TRINITY_DN25035_c2_g1, TRINITY_DN25275_c0_g4, TRINITY_DN26028_c0_g2, TRINITY_DN26403_c0_g1, TRINITY_DN26786_c3_g2
GO:0005975	0.000235818	0.999841	119	2052	carbohydrate metabolic process	BP	0.0135963	BP carbohydrate metabolic process	TRINITY_DN16628_c0_g1, TRINITY_DN17475_c0_g2, TRINITY_DN17485_c0_g1, TRINITY_DN17639_c0_g1, TRINITY_DN17722_c0_g2, TRINITY_DN19305_c0_g1, TRINITY_DN19429_c0_g1, TRINITY_DN19429_c0_g2, TRINITY_DN19548_c0_g1, TRINITY_DN19891_c0_g1, TRINITY_DN19906_c0_g1, TRINITY_DN20008_c0_g1, TRINITY_DN20136_c0_g1, TRINITY_DN20355_c0_g1, TRINITY_DN20448_c1_g2, TRINITY_DN20551_c0_g1, TRINITY_DN20597_c1_g1, TRINITY_…
GO:0070647	0.000237911	0.999852	82	929	protein modification by small protein conjugation or removal	BP	0.0136734	BP protein modification by small protein conjugation or removal	TRINITY_DN15751_c0_g1, TRINITY_DN15847_c0_g2, TRINITY_DN16081_c0_g1, TRINITY_DN17258_c0_g1, TRINITY_DN17593_c0_g1, TRINITY_DN17755_c0_g1, TRINITY_DN17826_c0_g1, TRINITY_DN18149_c0_g1, TRINITY_DN18292_c0_g1, TRINITY_DN18344_c0_g1, TRINITY_DN18904_c0_g1, TRINITY_DN18927_c0_g1, TRINITY_DN19608_c0_g1, TRINITY_DN19686_c0_g1, TRINITY_DN19888_c0_g1, TRINITY_DN19953_c1_g1, TRINITY_DN20037_c0_g1, TRINITY_…
GO:0016569	0.000244789	0.99987	49	371	covalent chromatin modification	BP	0.0140243	BP covalent chromatin modification	TRINITY_DN14388_c0_g1, TRINITY_DN17553_c0_g1, TRINITY_DN18292_c0_g1, TRINITY_DN18849_c0_g1, TRINITY_DN19625_c0_g1, TRINITY_DN20037_c0_g1, TRINITY_DN20088_c1_g1, TRINITY_DN20205_c0_g1, TRINITY_DN20292_c0_g1, TRINITY_DN20529_c0_g1, TRINITY_DN20760_c0_g1, TRINITY_DN20762_c0_g2, TRINITY_DN20965_c1_g1, TRINITY_DN20991_c3_g1, TRINITY_DN21139_c0_g1, TRINITY_DN21575_c0_g1, TRINITY_DN21727_c0_g1, TRINITY_…
GO:0051170	0.000261267	0.999914	18	127	nuclear import	BP	0.014921	BP nuclear import	TRINITY_DN20337_c0_g1, TRINITY_DN20337_c0_g2, TRINITY_DN21006_c0_g1, TRINITY_DN21055_c0_g1, TRINITY_DN21094_c0_g1, TRINITY_DN21094_c0_g2, TRINITY_DN21094_c0_g3, TRINITY_DN21301_c3_g4, TRINITY_DN21709_c1_g1, TRINITY_DN21919_c0_g1, TRINITY_DN23762_c3_g1, TRINITY_DN24615_c0_g1, TRINITY_DN25002_c0_g1, TRINITY_DN25354_c0_g1, TRINITY_DN25354_c0_g2, TRINITY_DN25497_c0_g1, TRINITY_DN25583_c0_g3, TRINITY_…
GO:0098589	0.000274787	0.999832	73	1384	membrane region	CC	0.0156439	CC membrane region	TRINITY_DN15134_c0_g1, TRINITY_DN17212_c0_g1, TRINITY_DN17473_c0_g1, TRINITY_DN18267_c0_g1, TRINITY_DN18372_c0_g1, TRINITY_DN19156_c0_g1, TRINITY_DN20085_c0_g2, TRINITY_DN20194_c0_g1, TRINITY_DN20282_c0_g1, TRINITY_DN20514_c1_g1, TRINITY_DN20540_c0_g2, TRINITY_DN20698_c0_g1, TRINITY_DN21033_c0_g1, TRINITY_DN21180_c4_g1, TRINITY_DN21311_c0_g1, TRINITY_DN21555_c0_g1, TRINITY_DN21652_c0_g1, TRINITY_…
GO:0009199	0.000280705	0.999905	18	201	ribonucleoside triphosphate metabolic process	BP	0.0159306	BP ribonucleoside triphosphate metabolic process	TRINITY_DN19162_c0_g1, TRINITY_DN20805_c1_g2, TRINITY_DN21444_c0_g1, TRINITY_DN22178_c0_g1, TRINITY_DN22238_c0_g1, TRINITY_DN22390_c0_g2, TRINITY_DN23581_c3_g3, TRINITY_DN23619_c1_g3, TRINITY_DN23841_c0_g1, TRINITY_DN24038_c0_g4, TRINITY_DN24308_c3_g3, TRINITY_DN24674_c0_g1, TRINITY_DN25070_c2_g1, TRINITY_DN25149_c2_g3, TRINITY_DN26122_c0_g1, TRINITY_DN26599_c0_g1, TRINITY_DN26733_c1_g2, TRINITY_…
GO:0009408	0.00029019	0.999873	29	300	response to heat	BP	0.0163586	BP response to heat	TRINITY_DN15071_c0_g1, TRINITY_DN16859_c0_g1, TRINITY_DN18277_c1_g1, TRINITY_DN18307_c0_g1, TRINITY_DN19136_c0_g1, TRINITY_DN19721_c0_g2, TRINITY_DN20290_c1_g1, TRINITY_DN21051_c1_g4, TRINITY_DN21104_c1_g1, TRINITY_DN21669_c1_g1, TRINITY_DN21868_c4_g1, TRINITY_DN21954_c0_g1, TRINITY_DN22301_c0_g1, TRINITY_DN22735_c0_g2, TRINITY_DN22940_c0_g4, TRINITY_DN23176_c2_g2, TRINITY_DN23403_c0_g2, TRINITY_…
GO:0010501	0.000290627	0.999915	15	111	RNA secondary structure unwinding	BP	0.0163586	BP RNA secondary structure unwinding	TRINITY_DN18779_c0_g1, TRINITY_DN21036_c2_g2, TRINITY_DN21368_c3_g3, TRINITY_DN22148_c1_g1, TRINITY_DN23473_c1_g1, TRINITY_DN23486_c0_g1, TRINITY_DN23524_c0_g1, TRINITY_DN23586_c0_g2, TRINITY_DN23828_c2_g2, TRINITY_DN24192_c1_g3, TRINITY_DN24307_c1_g2, TRINITY_DN24489_c0_g2, TRINITY_DN25620_c2_g1, TRINITY_DN25682_c0_g1, TRINITY_DN6242_c0_g1
GO:0032588	0.000290956	0.999963	7	25	trans-Golgi network membrane	CC	0.0163586	CC trans-Golgi network membrane	TRINITY_DN19557_c1_g3, TRINITY_DN21029_c2_g1, TRINITY_DN21947_c0_g1, TRINITY_DN23546_c3_g2, TRINITY_DN24013_c0_g1, TRINITY_DN24646_c0_g1, TRINITY_DN25433_c0_g1
GO:0009526	0.000310956	0.999832	50	448	plastid envelope	CC	0.017429	CC plastid envelope	TRINITY_DN14388_c0_g1, TRINITY_DN15020_c0_g1, TRINITY_DN16933_c0_g1, TRINITY_DN16989_c0_g1, TRINITY_DN17199_c0_g1, TRINITY_DN17319_c0_g1, TRINITY_DN17634_c0_g1, TRINITY_DN17722_c0_g2, TRINITY_DN18579_c0_g1, TRINITY_DN18789_c0_g1, TRINITY_DN20318_c0_g1, TRINITY_DN20335_c0_g1, TRINITY_DN20528_c0_g1, TRINITY_DN20608_c0_g1, TRINITY_DN21245_c1_g1, TRINITY_DN21967_c0_g2, TRINITY_DN21981_c0_g2, TRINITY_…
GO:0009409	0.00031812	0.99984	40	394	response to cold	BP	0.0177755	BP response to cold	TRINITY_DN14912_c0_g1, TRINITY_DN15020_c0_g1, TRINITY_DN18307_c0_g1, TRINITY_DN18344_c0_g1, TRINITY_DN18701_c0_g1, TRINITY_DN19604_c0_g1, TRINITY_DN19625_c0_g1, TRINITY_DN19629_c0_g1, TRINITY_DN19721_c0_g2, TRINITY_DN20370_c0_g1, TRINITY_DN20971_c0_g1, TRINITY_DN21051_c1_g4, TRINITY_DN21278_c0_g3, TRINITY_DN21364_c0_g1, TRINITY_DN21654_c0_g2, TRINITY_DN21868_c3_g2, TRINITY_DN21868_c4_g1, TRINITY_…
GO:0000059	0.000323163	0.999961	7	19	protein import into nucleus, docking	BP	0.0180017	BP protein import into nucleus, docking	TRINITY_DN20337_c0_g1, TRINITY_DN20337_c0_g2, TRINITY_DN21919_c0_g1, TRINITY_DN23443_c0_g1, TRINITY_DN24615_c0_g1, TRINITY_DN25354_c0_g1, TRINITY_DN25354_c0_g2
GO:0030665	0.000331125	0.999935	10	39	clathrin-coated vesicle membrane	CC	0.0183886	CC clathrin-coated vesicle membrane	TRINITY_DN17484_c0_g1, TRINITY_DN17484_c0_g2, TRINITY_DN20097_c0_g1, TRINITY_DN20334_c0_g1, TRINITY_DN21082_c1_g2, TRINITY_DN21311_c0_g1, TRINITY_DN21846_c0_g1, TRINITY_DN23037_c0_g1, TRINITY_DN23125_c4_g1, TRINITY_DN23197_c0_g1
GO:0030163	0.000340862	0.999821	44	572	protein catabolic process	BP	0.0188715	BP protein catabolic process	TRINITY_DN15847_c0_g2, TRINITY_DN17320_c0_g1, TRINITY_DN17644_c0_g1, TRINITY_DN17903_c0_g1, TRINITY_DN18055_c0_g1, TRINITY_DN19608_c0_g1, TRINITY_DN20640_c1_g1, TRINITY_DN21193_c0_g1, TRINITY_DN21534_c1_g1, TRINITY_DN21658_c0_g1, TRINITY_DN21967_c0_g2, TRINITY_DN22283_c0_g3, TRINITY_DN22359_c1_g1, TRINITY_DN22474_c1_g1, TRINITY_DN22585_c4_g1, TRINITY_DN22644_c3_g1, TRINITY_DN22873_c2_g2, TRINITY_…
GO:0044724	0.000349286	0.999857	24	347	single-organism carbohydrate catabolic process	BP	0.0192789	BP single-organism carbohydrate catabolic process	TRINITY_DN17485_c0_g1, TRINITY_DN17722_c0_g2, TRINITY_DN20136_c0_g1, TRINITY_DN20448_c1_g2, TRINITY_DN20642_c0_g1, TRINITY_DN21203_c0_g1, TRINITY_DN21669_c1_g1, TRINITY_DN22259_c0_g1, TRINITY_DN22307_c0_g1, TRINITY_DN22594_c0_g1, TRINITY_DN22725_c2_g4, TRINITY_DN22758_c3_g1, TRINITY_DN23246_c0_g1, TRINITY_DN23777_c1_g1, TRINITY_DN23914_c2_g2, TRINITY_DN23925_c0_g1, TRINITY_DN23925_c0_g4, TRINITY_…
GO:2000112	0.000361609	0.999728	217	3469	regulation of cellular macromolecule biosynthetic process	BP	0.0198984	BP regulation of cellular macromolecule biosynthetic process	TRINITY_DN14388_c0_g1, TRINITY_DN15230_c0_g1, TRINITY_DN15751_c0_g1, TRINITY_DN15957_c0_g1, TRINITY_DN16285_c0_g1, TRINITY_DN16547_c0_g1, TRINITY_DN17081_c0_g1, TRINITY_DN17174_c0_g2, TRINITY_DN17510_c0_g1, TRINITY_DN17547_c0_g1, TRINITY_DN17553_c0_g1, TRINITY_DN17644_c0_g1, TRINITY_DN17692_c0_g1, TRINITY_DN17823_c0_g1, TRINITY_DN17867_c0_g1, TRINITY_DN18159_c0_g1, TRINITY_DN18292_c0_g1, TRINITY_…
GO:0009889	0.00036712	0.999723	225	3646	regulation of biosynthetic process	BP	0.0201404	BP regulation of biosynthetic process	TRINITY_DN14388_c0_g1, TRINITY_DN15020_c0_g1, TRINITY_DN15230_c0_g1, TRINITY_DN15751_c0_g1, TRINITY_DN15957_c0_g1, TRINITY_DN16285_c0_g1, TRINITY_DN16547_c0_g1, TRINITY_DN17081_c0_g1, TRINITY_DN17174_c0_g2, TRINITY_DN17510_c0_g1, TRINITY_DN17547_c0_g1, TRINITY_DN17553_c0_g1, TRINITY_DN17644_c0_g1, TRINITY_DN17692_c0_g1, TRINITY_DN17823_c0_g1, TRINITY_DN17867_c0_g1, TRINITY_DN18159_c0_g1, TRINITY_…
GO:0009116	0.000381793	0.999823	31	480	nucleoside metabolic process	BP	0.0208821	BP nucleoside metabolic process	TRINITY_DN17044_c0_g1, TRINITY_DN18023_c0_g1, TRINITY_DN19162_c0_g1, TRINITY_DN20546_c1_g4, TRINITY_DN20805_c1_g2, TRINITY_DN20914_c0_g1, TRINITY_DN20962_c0_g4, TRINITY_DN21444_c0_g1, TRINITY_DN21532_c0_g3, TRINITY_DN21889_c4_g1, TRINITY_DN22166_c0_g1, TRINITY_DN22178_c0_g1, TRINITY_DN22238_c0_g1, TRINITY_DN22390_c0_g2, TRINITY_DN22544_c0_g2, TRINITY_DN22977_c0_g1, TRINITY_DN23252_c0_g1, TRINITY_…
GO:0009142	0.000386985	0.999876	16	167	nucleoside triphosphate biosynthetic process	BP	0.0211024	BP nucleoside triphosphate biosynthetic process	TRINITY_DN19162_c0_g1, TRINITY_DN20805_c1_g2, TRINITY_DN22178_c0_g1, TRINITY_DN22238_c0_g1, TRINITY_DN22390_c0_g2, TRINITY_DN23365_c2_g1, TRINITY_DN23581_c3_g3, TRINITY_DN23619_c1_g3, TRINITY_DN23841_c0_g1, TRINITY_DN24038_c0_g4, TRINITY_DN24674_c0_g1, TRINITY_DN25070_c2_g1, TRINITY_DN26122_c0_g1, TRINITY_DN26599_c0_g1, TRINITY_DN26733_c1_g2, TRINITY_DN26798_c3_g3
GO:0010556	0.00040078	0.999698	217	3503	regulation of macromolecule biosynthetic process	BP	0.021789	BP regulation of macromolecule biosynthetic process	TRINITY_DN14388_c0_g1, TRINITY_DN15230_c0_g1, TRINITY_DN15751_c0_g1, TRINITY_DN15957_c0_g1, TRINITY_DN16285_c0_g1, TRINITY_DN16547_c0_g1, TRINITY_DN17081_c0_g1, TRINITY_DN17174_c0_g2, TRINITY_DN17510_c0_g1, TRINITY_DN17547_c0_g1, TRINITY_DN17553_c0_g1, TRINITY_DN17644_c0_g1, TRINITY_DN17692_c0_g1, TRINITY_DN17823_c0_g1, TRINITY_DN17867_c0_g1, TRINITY_DN18159_c0_g1, TRINITY_DN18292_c0_g1, TRINITY_…
GO:0005654	0.000404283	0.999768	56	922	nucleoplasm	CC	0.0219136	CC nucleoplasm	TRINITY_DN15650_c0_g1, TRINITY_DN17645_c0_g1, TRINITY_DN18750_c0_g1, TRINITY_DN19329_c0_g1, TRINITY_DN19329_c1_g1, TRINITY_DN19712_c0_g1, TRINITY_DN20123_c0_g1, TRINITY_DN20236_c0_g1, TRINITY_DN20324_c1_g1, TRINITY_DN20965_c1_g1, TRINITY_DN21094_c0_g1, TRINITY_DN21094_c0_g2, TRINITY_DN21094_c0_g3, TRINITY_DN21268_c0_g2, TRINITY_DN21315_c0_g1, TRINITY_DN21657_c1_g2, TRINITY_DN21678_c0_g1, TRINITY_…
GO:0031326	0.000408712	0.999691	223	3608	regulation of cellular biosynthetic process	BP	0.0220875	BP regulation of cellular biosynthetic process	TRINITY_DN14388_c0_g1, TRINITY_DN15230_c0_g1, TRINITY_DN15751_c0_g1, TRINITY_DN15957_c0_g1, TRINITY_DN16285_c0_g1, TRINITY_DN16547_c0_g1, TRINITY_DN17081_c0_g1, TRINITY_DN17174_c0_g2, TRINITY_DN17510_c0_g1, TRINITY_DN17547_c0_g1, TRINITY_DN17553_c0_g1, TRINITY_DN17644_c0_g1, TRINITY_DN17692_c0_g1, TRINITY_DN17823_c0_g1, TRINITY_DN17867_c0_g1, TRINITY_DN18159_c0_g1, TRINITY_DN18292_c0_g1, TRINITY_…
GO:0009651	0.000431112	0.999752	57	630	response to salt stress	BP	0.0232287	BP response to salt stress	TRINITY_DN14388_c0_g1, TRINITY_DN15751_c0_g1, TRINITY_DN17278_c0_g1, TRINITY_DN17935_c0_g2, TRINITY_DN18520_c0_g1, TRINITY_DN18799_c3_g1, TRINITY_DN19054_c0_g1, TRINITY_DN19248_c0_g2, TRINITY_DN19429_c0_g2, TRINITY_DN19548_c0_g1, TRINITY_DN19604_c0_g1, TRINITY_DN19614_c0_g6, TRINITY_DN20088_c1_g1, TRINITY_DN20277_c0_g1, TRINITY_DN20531_c0_g1, TRINITY_DN20971_c0_g1, TRINITY_DN21051_c1_g4, TRINITY_…
GO:0015934	0.0004416	0.999873	13	272	large ribosomal subunit	CC	0.0237232	CC large ribosomal subunit	TRINITY_DN16704_c0_g1, TRINITY_DN16933_c0_g1, TRINITY_DN18074_c0_g1, TRINITY_DN18579_c0_g1, TRINITY_DN21210_c2_g2, TRINITY_DN22274_c2_g4, TRINITY_DN22291_c1_g1, TRINITY_DN23148_c1_g1, TRINITY_DN24126_c0_g2, TRINITY_DN24513_c0_g2, TRINITY_DN26314_c0_g1, TRINITY_DN26392_c0_g1, TRINITY_DN26540_c1_g1
GO:0042455	0.000448902	0.999817	23	326	ribonucleoside biosynthetic process	BP	0.0239464	BP ribonucleoside biosynthetic process	TRINITY_DN19162_c0_g1, TRINITY_DN20546_c1_g4, TRINITY_DN20805_c1_g2, TRINITY_DN20914_c0_g1, TRINITY_DN21889_c4_g1, TRINITY_DN22166_c0_g1, TRINITY_DN22178_c0_g1, TRINITY_DN22238_c0_g1, TRINITY_DN22390_c0_g2, TRINITY_DN22977_c0_g1, TRINITY_DN23252_c0_g1, TRINITY_DN23258_c0_g1, TRINITY_DN23581_c3_g3, TRINITY_DN23619_c1_g3, TRINITY_DN23841_c0_g1, TRINITY_DN24038_c0_g4, TRINITY_DN24674_c0_g1, TRINITY_…
GO:0072524	0.000449072	0.999873	13	165	pyridine-containing compound metabolic process	BP	0.0239464	BP pyridine-containing compound metabolic process	TRINITY_DN18070_c0_g1, TRINITY_DN19429_c0_g2, TRINITY_DN19763_c0_g1, TRINITY_DN21340_c0_g1, TRINITY_DN21616_c0_g1, TRINITY_DN22586_c1_g1, TRINITY_DN22700_c0_g1, TRINITY_DN23468_c0_g1, TRINITY_DN23590_c2_g2, TRINITY_DN23590_c2_g3, TRINITY_DN23853_c0_g2, TRINITY_DN24662_c0_g1, TRINITY_DN24715_c1_g1
GO:0016570	0.000449722	0.999789	33	224	histone modification	BP	0.0239464	BP histone modification	TRINITY_DN14388_c0_g1, TRINITY_DN17553_c0_g1, TRINITY_DN18849_c0_g1, TRINITY_DN20037_c0_g1, TRINITY_DN20205_c0_g1, TRINITY_DN20529_c0_g1, TRINITY_DN20760_c0_g1, TRINITY_DN20965_c1_g1, TRINITY_DN20991_c3_g1, TRINITY_DN21139_c0_g1, TRINITY_DN21727_c0_g1, TRINITY_DN22589_c0_g3, TRINITY_DN22905_c0_g1, TRINITY_DN22907_c0_g2, TRINITY_DN23116_c2_g1, TRINITY_DN23301_c0_g1, TRINITY_DN23370_c1_g1, TRINITY_…
GO:0090567	0.000451606	0.999772	40	269	reproductive shoot system development	BP	0.0239544	BP reproductive shoot system development	TRINITY_DN16611_c0_g1, TRINITY_DN18609_c0_g1, TRINITY_DN18849_c0_g1, TRINITY_DN19641_c0_g1, TRINITY_DN19860_c0_g1, TRINITY_DN20292_c0_g1, TRINITY_DN20873_c0_g1, TRINITY_DN21139_c0_g1, TRINITY_DN21236_c0_g1, TRINITY_DN21575_c0_g1, TRINITY_DN21711_c1_g1, TRINITY_DN21739_c3_g1, TRINITY_DN22398_c1_g2, TRINITY_DN22507_c1_g1, TRINITY_DN23059_c0_g3, TRINITY_DN23154_c0_g2, TRINITY_DN23370_c1_g1, TRINITY_…
GO:0006790	0.000453282	0.999772	37	587	sulfur compound metabolic process	BP	0.0239544	BP sulfur compound metabolic process	TRINITY_DN17044_c0_g1, TRINITY_DN17722_c0_g2, TRINITY_DN17935_c0_g2, TRINITY_DN19656_c0_g2, TRINITY_DN19955_c0_g1, TRINITY_DN20350_c0_g1, TRINITY_DN20417_c0_g1, TRINITY_DN20546_c1_g4, TRINITY_DN20698_c0_g1, TRINITY_DN20845_c0_g1, TRINITY_DN20942_c0_g1, TRINITY_DN21051_c1_g4, TRINITY_DN21581_c1_g1, TRINITY_DN21767_c0_g1, TRINITY_DN21807_c1_g2, TRINITY_DN22036_c0_g1, TRINITY_DN22126_c3_g1, TRINITY_…
GO:0006637	0.000455166	0.999872	13	134	acyl-CoA metabolic process	BP	0.0239544	BP acyl-CoA metabolic process	TRINITY_DN17722_c0_g2, TRINITY_DN20417_c0_g1, TRINITY_DN20698_c0_g1, TRINITY_DN21581_c1_g1, TRINITY_DN22126_c3_g1, TRINITY_DN22166_c0_g1, TRINITY_DN22351_c0_g1, TRINITY_DN22523_c0_g4, TRINITY_DN22615_c0_g1, TRINITY_DN23080_c2_g1, TRINITY_DN25381_c0_g2, TRINITY_DN25562_c0_g2, TRINITY_DN26733_c1_g2
GO:0035383	0.000455166	0.999872	13	134	thioester metabolic process	BP	0.0239544	BP thioester metabolic process	TRINITY_DN17722_c0_g2, TRINITY_DN20417_c0_g1, TRINITY_DN20698_c0_g1, TRINITY_DN21581_c1_g1, TRINITY_DN22126_c3_g1, TRINITY_DN22166_c0_g1, TRINITY_DN22351_c0_g1, TRINITY_DN22523_c0_g4, TRINITY_DN22615_c0_g1, TRINITY_DN23080_c2_g1, TRINITY_DN25381_c0_g2, TRINITY_DN25562_c0_g2, TRINITY_DN26733_c1_g2
GO:1901659	0.000457318	0.999798	27	394	glycosyl compound biosynthetic process	BP	0.0239979	BP glycosyl compound biosynthetic process	TRINITY_DN17935_c0_g2, TRINITY_DN19162_c0_g1, TRINITY_DN19656_c0_g2, TRINITY_DN20546_c1_g4, TRINITY_DN20805_c1_g2, TRINITY_DN20914_c0_g1, TRINITY_DN21889_c4_g1, TRINITY_DN22166_c0_g1, TRINITY_DN22178_c0_g1, TRINITY_DN22238_c0_g1, TRINITY_DN22390_c0_g2, TRINITY_DN22887_c1_g2, TRINITY_DN22977_c0_g1, TRINITY_DN23158_c0_g1, TRINITY_DN23252_c0_g1, TRINITY_DN23258_c0_g1, TRINITY_DN23581_c3_g3, TRINITY_…
GO:0030532	0.000461887	0.999871	13	108	small nuclear ribonucleoprotein complex	CC	0.0241676	CC small nuclear ribonucleoprotein complex	TRINITY_DN14912_c0_g1, TRINITY_DN17740_c0_g1, TRINITY_DN19329_c1_g1, TRINITY_DN19625_c0_g1, TRINITY_DN20569_c2_g3, TRINITY_DN20705_c0_g4, TRINITY_DN22583_c0_g2, TRINITY_DN22756_c0_g2, TRINITY_DN24246_c2_g1, TRINITY_DN24246_c2_g2, TRINITY_DN24473_c0_g1, TRINITY_DN26278_c0_g1, TRINITY_DN6242_c0_g1
GO:0048519	0.000463399	0.999674	134	2366	negative regulation of biological process	BP	0.0241769	BP negative regulation of biological process	TRINITY_DN13926_c0_g1, TRINITY_DN14388_c0_g1, TRINITY_DN14912_c0_g1, TRINITY_DN15751_c0_g1, TRINITY_DN15847_c0_g2, TRINITY_DN16081_c0_g1, TRINITY_DN16513_c0_g1, TRINITY_DN16989_c0_g1, TRINITY_DN17174_c0_g2, TRINITY_DN17553_c0_g1, TRINITY_DN18159_c0_g1, TRINITY_DN18292_c0_g1, TRINITY_DN18653_c0_g1, TRINITY_DN19329_c1_g1, TRINITY_DN19423_c0_g1, TRINITY_DN19625_c0_g1, TRINITY_DN19628_c0_g1, TRINITY_…
GO:0050793	0.000468235	0.999695	90	1455	regulation of developmental process	BP	0.024359	BP regulation of developmental process	TRINITY_DN13926_c0_g1, TRINITY_DN16081_c0_g1, TRINITY_DN16513_c0_g1, TRINITY_DN16611_c0_g1, TRINITY_DN17867_c0_g1, TRINITY_DN18159_c0_g1, TRINITY_DN18307_c0_g1, TRINITY_DN18484_c0_g1, TRINITY_DN18849_c0_g1, TRINITY_DN18869_c0_g1, TRINITY_DN19423_c0_g1, TRINITY_DN19604_c0_g1, TRINITY_DN19634_c0_g1, TRINITY_DN19721_c0_g2, TRINITY_DN20194_c0_g1, TRINITY_DN20255_c0_g2, TRINITY_DN20332_c0_g1, TRINITY_…
GO:0042277	0.000472223	0.999833	18	193	peptide binding	MF	0.0244961	MF peptide binding	TRINITY_DN17530_c0_g1, TRINITY_DN17543_c0_g1, TRINITY_DN20337_c0_g1, TRINITY_DN20337_c0_g2, TRINITY_DN21094_c0_g1, TRINITY_DN21094_c0_g2, TRINITY_DN21094_c0_g3, TRINITY_DN21765_c1_g1, TRINITY_DN21919_c0_g1, TRINITY_DN23104_c1_g1, TRINITY_DN23673_c1_g1, TRINITY_DN24615_c0_g1, TRINITY_DN25002_c0_g1, TRINITY_DN25354_c0_g1, TRINITY_DN25354_c0_g2, TRINITY_DN25359_c1_g2, TRINITY_DN25480_c4_g1, TRINITY_…
GO:0009504	0.000477502	0.999912	9	32	cell plate	CC	0.0246991	CC cell plate	TRINITY_DN20540_c0_g2, TRINITY_DN22972_c1_g3, TRINITY_DN23111_c0_g1, TRINITY_DN23518_c0_g1, TRINITY_DN23523_c2_g1, TRINITY_DN23762_c3_g1, TRINITY_DN24338_c0_g2, TRINITY_DN25817_c0_g2, TRINITY_DN26819_c3_g1
GO:1901679	0.000487602	0.999961	5	14	nucleotide transmembrane transport	BP	0.0251497	BP nucleotide transmembrane transport	TRINITY_DN13926_c0_g1, TRINITY_DN19510_c3_g2, TRINITY_DN20429_c2_g1, TRINITY_DN22851_c1_g1, TRINITY_DN23922_c0_g1
GO:0048731	0.000497967	0.999722	51	521	system development	BP	0.0256114	BP system development	TRINITY_DN16611_c0_g1, TRINITY_DN17867_c0_g1, TRINITY_DN18292_c0_g1, TRINITY_DN18609_c0_g1, TRINITY_DN18849_c0_g1, TRINITY_DN19641_c0_g1, TRINITY_DN19860_c0_g1, TRINITY_DN20292_c0_g1, TRINITY_DN20873_c0_g1, TRINITY_DN21139_c0_g1, TRINITY_DN21236_c0_g1, TRINITY_DN21575_c0_g1, TRINITY_DN21711_c1_g1, TRINITY_DN21739_c3_g1, TRINITY_DN22028_c2_g1, TRINITY_DN22166_c0_g1, TRINITY_DN22398_c1_g2, TRINITY_…
GO:0006081	0.000499503	0.999835	16	199	cellular aldehyde metabolic process	BP	0.0256176	BP cellular aldehyde metabolic process	TRINITY_DN15213_c0_g1, TRINITY_DN19429_c0_g1, TRINITY_DN19429_c0_g2, TRINITY_DN20136_c0_g1, TRINITY_DN20528_c0_g1, TRINITY_DN22136_c0_g1, TRINITY_DN22586_c1_g1, TRINITY_DN22713_c0_g1, TRINITY_DN23590_c2_g2, TRINITY_DN23590_c2_g3, TRINITY_DN23853_c0_g2, TRINITY_DN24662_c0_g1, TRINITY_DN24715_c1_g1, TRINITY_DN25370_c0_g1, TRINITY_DN25679_c0_g1, TRINITY_DN25701_c1_g5
GO:0006338	0.000503852	0.999846	15	92	chromatin remodeling	BP	0.0257676	BP chromatin remodeling	TRINITY_DN20762_c0_g2, TRINITY_DN21575_c0_g1, TRINITY_DN21727_c0_g1, TRINITY_DN22469_c2_g1, TRINITY_DN22476_c0_g2, TRINITY_DN22629_c0_g1, TRINITY_DN22905_c0_g1, TRINITY_DN24131_c0_g1, TRINITY_DN24751_c1_g1, TRINITY_DN24817_c1_g2, TRINITY_DN25355_c0_g1, TRINITY_DN25705_c0_g1, TRINITY_DN25853_c0_g2, TRINITY_DN25924_c0_g1, TRINITY_DN26085_c2_g1
GO:0016903	0.000523366	0.999832	15	244	oxidoreductase activity, acting on the aldehyde or oxo group of donors	MF	0.0266902	MF oxidoreductase activity, acting on the aldehyde or oxo group of donors	TRINITY_DN15893_c0_g1, TRINITY_DN17278_c0_g1, TRINITY_DN19248_c0_g2, TRINITY_DN19288_c1_g1, TRINITY_DN19288_c1_g2, TRINITY_DN20350_c0_g1, TRINITY_DN20939_c0_g1, TRINITY_DN21203_c0_g1, TRINITY_DN23419_c0_g1, TRINITY_DN23777_c1_g1, TRINITY_DN23929_c0_g1, TRINITY_DN24946_c1_g3, TRINITY_DN25347_c0_g2, TRINITY_DN25997_c0_g2, TRINITY_DN26219_c1_g1
GO:0009524	0.000539743	0.999791	22	128	phragmoplast	CC	0.0274113	CC phragmoplast	TRINITY_DN15711_c0_g1, TRINITY_DN19293_c0_g1, TRINITY_DN19614_c0_g6, TRINITY_DN21615_c0_g1, TRINITY_DN21657_c1_g2, TRINITY_DN21812_c2_g1, TRINITY_DN21812_c2_g4, TRINITY_DN22187_c0_g1, TRINITY_DN22972_c1_g3, TRINITY_DN23364_c2_g2, TRINITY_DN23523_c2_g1, TRINITY_DN23762_c3_g1, TRINITY_DN24033_c1_g3, TRINITY_DN24234_c0_g4, TRINITY_DN24586_c0_g1, TRINITY_DN25072_c0_g1, TRINITY_DN25582_c1_g1, TRINITY_…
GO:0022900	0.000540535	0.999794	20	252	electron transport chain	BP	0.0274113	BP electron transport chain	TRINITY_DN22377_c0_g2, TRINITY_DN22586_c1_g1, TRINITY_DN22925_c0_g2, TRINITY_DN23346_c1_g3, TRINITY_DN24229_c1_g3, TRINITY_DN24454_c0_g3, TRINITY_DN24533_c0_g1, TRINITY_DN24548_c0_g3, TRINITY_DN25003_c0_g1, TRINITY_DN25149_c2_g3, TRINITY_DN25156_c0_g3, TRINITY_DN25290_c1_g1, TRINITY_DN26341_c2_g4, TRINITY_DN26540_c1_g1, TRINITY_DN26591_c2_g1, TRINITY_DN26733_c1_g2, TRINITY_DN26751_c1_g3, TRINITY_…
GO:0004721	0.000561132	0.999753	27	235	phosphoprotein phosphatase activity	MF	0.0283764	MF phosphoprotein phosphatase activity	TRINITY_DN15217_c0_g1, TRINITY_DN20429_c2_g1, TRINITY_DN20684_c0_g1, TRINITY_DN20729_c0_g2, TRINITY_DN21007_c0_g2, TRINITY_DN21196_c1_g1, TRINITY_DN21346_c3_g1, TRINITY_DN21448_c0_g1, TRINITY_DN21675_c0_g1, TRINITY_DN21741_c1_g3, TRINITY_DN21910_c0_g2, TRINITY_DN21962_c2_g1, TRINITY_DN22311_c2_g2, TRINITY_DN22575_c1_g2, TRINITY_DN22695_c1_g1, TRINITY_DN23842_c0_g1, TRINITY_DN24414_c0_g1, TRINITY_…
GO:0005839	0.000569823	0.99991	7	54	proteasome core complex	CC	0.0287356	CC proteasome core complex	TRINITY_DN17320_c0_g1, TRINITY_DN18520_c0_g1, TRINITY_DN20726_c0_g2, TRINITY_DN22586_c1_g1, TRINITY_DN23345_c0_g3, TRINITY_DN25803_c1_g5, TRINITY_DN26330_c2_g2
GO:0005215	0.000581119	0.999586	138	2615	transporter activity	MF	0.0292238	MF transporter activity	TRINITY_DN13926_c0_g1, TRINITY_DN15875_c0_g1, TRINITY_DN16640_c0_g1, TRINITY_DN17478_c0_g1, TRINITY_DN18614_c0_g1, TRINITY_DN19147_c0_g1, TRINITY_DN19243_c0_g1, TRINITY_DN19281_c0_g1, TRINITY_DN19368_c0_g1, TRINITY_DN19510_c3_g2, TRINITY_DN19516_c4_g2, TRINITY_DN19558_c0_g1, TRINITY_DN19666_c0_g3, TRINITY_DN19740_c0_g1, TRINITY_DN19963_c1_g3, TRINITY_DN20004_c1_g1, TRINITY_DN20097_c0_g1, TRINITY_…
GO:0018193	0.00060391	0.999682	41	445	peptidyl-amino acid modification	BP	0.0302858	BP peptidyl-amino acid modification	TRINITY_DN17530_c0_g1, TRINITY_DN17553_c0_g1, TRINITY_DN17745_c0_g1, TRINITY_DN18849_c0_g1, TRINITY_DN19305_c0_g1, TRINITY_DN19548_c0_g1, TRINITY_DN20123_c0_g1, TRINITY_DN20205_c0_g1, TRINITY_DN20760_c0_g1, TRINITY_DN20965_c1_g1, TRINITY_DN20991_c3_g1, TRINITY_DN21512_c2_g1, TRINITY_DN21727_c0_g1, TRINITY_DN21793_c0_g2, TRINITY_DN21963_c0_g3, TRINITY_DN22398_c1_g2, TRINITY_DN22583_c0_g2, TRINITY_…
GO:0009163	0.000609726	0.999746	23	335	nucleoside biosynthetic process	BP	0.030493	BP nucleoside biosynthetic process	TRINITY_DN19162_c0_g1, TRINITY_DN20546_c1_g4, TRINITY_DN20805_c1_g2, TRINITY_DN20914_c0_g1, TRINITY_DN21889_c4_g1, TRINITY_DN22166_c0_g1, TRINITY_DN22178_c0_g1, TRINITY_DN22238_c0_g1, TRINITY_DN22390_c0_g2, TRINITY_DN22977_c0_g1, TRINITY_DN23252_c0_g1, TRINITY_DN23258_c0_g1, TRINITY_DN23581_c3_g3, TRINITY_DN23619_c1_g3, TRINITY_DN23841_c0_g1, TRINITY_DN24038_c0_g4, TRINITY_DN24674_c0_g1, TRINITY_…
GO:0016049	0.000640468	0.999664	41	377	cell growth	BP	0.0319422	BP cell growth	TRINITY_DN16059_c0_g1, TRINITY_DN18074_c0_g1, TRINITY_DN18869_c0_g1, TRINITY_DN18872_c0_g1, TRINITY_DN19243_c0_g1, TRINITY_DN19244_c0_g2, TRINITY_DN19509_c0_g1, TRINITY_DN19775_c0_g2, TRINITY_DN20037_c0_g1, TRINITY_DN20088_c1_g1, TRINITY_DN20386_c0_g2, TRINITY_DN21395_c0_g1, TRINITY_DN21512_c2_g1, TRINITY_DN21575_c1_g1, TRINITY_DN22041_c0_g1, TRINITY_DN22735_c0_g2, TRINITY_DN23170_c2_g1, TRINITY_…
GO:0070646	0.000645625	0.999771	18	122	protein modification by small protein removal	BP	0.032111	BP protein modification by small protein removal	TRINITY_DN17755_c0_g1, TRINITY_DN18149_c0_g1, TRINITY_DN19888_c0_g1, TRINITY_DN19953_c1_g1, TRINITY_DN20421_c0_g1, TRINITY_DN20912_c0_g1, TRINITY_DN23428_c1_g1, TRINITY_DN23775_c1_g1, TRINITY_DN24273_c0_g1, TRINITY_DN24273_c0_g6, TRINITY_DN24571_c1_g2, TRINITY_DN24763_c0_g3, TRINITY_DN25019_c0_g1, TRINITY_DN25355_c0_g1, TRINITY_DN25404_c0_g1, TRINITY_DN25631_c3_g1, TRINITY_DN25917_c3_g1, TRINITY_…
GO:0097346	0.000707107	0.999877	8	30	INO80-type complex	CC	0.0350725	CC INO80-type complex	TRINITY_DN20762_c0_g2, TRINITY_DN21810_c0_g1, TRINITY_DN22476_c0_g2, TRINITY_DN22905_c0_g1, TRINITY_DN25355_c0_g1, TRINITY_DN25461_c0_g1, TRINITY_DN25647_c0_g1, TRINITY_DN25924_c0_g1
GO:0006904	0.000709048	0.99989	7	34	vesicle docking involved in exocytosis	BP	0.0350727	BP vesicle docking involved in exocytosis	TRINITY_DN19293_c0_g1, TRINITY_DN19373_c0_g1, TRINITY_DN19958_c0_g1, TRINITY_DN20694_c0_g1, TRINITY_DN21615_c0_g1, TRINITY_DN24094_c0_g1, TRINITY_DN24485_c3_g1
GO:0009201	0.000723956	0.999763	15	156	ribonucleoside triphosphate biosynthetic process	BP	0.0357125	BP ribonucleoside triphosphate biosynthetic process	TRINITY_DN19162_c0_g1, TRINITY_DN20805_c1_g2, TRINITY_DN22178_c0_g1, TRINITY_DN22238_c0_g1, TRINITY_DN22390_c0_g2, TRINITY_DN23581_c3_g3, TRINITY_DN23619_c1_g3, TRINITY_DN23841_c0_g1, TRINITY_DN24038_c0_g4, TRINITY_DN24674_c0_g1, TRINITY_DN25070_c2_g1, TRINITY_DN26122_c0_g1, TRINITY_DN26599_c0_g1, TRINITY_DN26733_c1_g2, TRINITY_DN26798_c3_g3
GO:0009416	0.000759467	0.99953	69	727	response to light stimulus	BP	0.0373625	BP response to light stimulus	TRINITY_DN13512_c0_g1, TRINITY_DN15020_c0_g1, TRINITY_DN15276_c0_g1, TRINITY_DN15751_c0_g1, TRINITY_DN16989_c0_g1, TRINITY_DN17258_c0_g1, TRINITY_DN17444_c0_g1, TRINITY_DN18307_c0_g1, TRINITY_DN18614_c0_g1, TRINITY_DN19235_c0_g1, TRINITY_DN19363_c0_g1, TRINITY_DN19608_c0_g1, TRINITY_DN19857_c0_g1, TRINITY_DN19860_c0_g1, TRINITY_DN20088_c1_g1, TRINITY_DN20205_c0_g1, TRINITY_DN20292_c0_g1, TRINITY_…
GO:0045899	0.000767373	0.999948	4	18	positive regulation of RNA polymerase II transcriptional preinitiation complex assembly	BP	0.0376491	BP positive regulation of RNA polymerase II transcriptional preinitiation complex assembly	TRINITY_DN17553_c0_g1, TRINITY_DN21193_c0_g1, TRINITY_DN24558_c0_g2, TRINITY_DN25739_c0_g1
GO:0009941	0.00078156	0.999563	48	441	chloroplast envelope	CC	0.0382415	CC chloroplast envelope	TRINITY_DN14388_c0_g1, TRINITY_DN15020_c0_g1, TRINITY_DN16933_c0_g1, TRINITY_DN16989_c0_g1, TRINITY_DN17199_c0_g1, TRINITY_DN17319_c0_g1, TRINITY_DN17634_c0_g1, TRINITY_DN17722_c0_g2, TRINITY_DN18579_c0_g1, TRINITY_DN18789_c0_g1, TRINITY_DN20318_c0_g1, TRINITY_DN20335_c0_g1, TRINITY_DN20528_c0_g1, TRINITY_DN20608_c0_g1, TRINITY_DN21245_c1_g1, TRINITY_DN21967_c0_g2, TRINITY_DN21981_c0_g2, TRINITY_…
GO:0008610	0.000791891	0.999513	65	1050	lipid biosynthetic process	BP	0.0386426	BP lipid biosynthetic process	TRINITY_DN16337_c0_g1, TRINITY_DN17475_c0_g2, TRINITY_DN17536_c0_g1, TRINITY_DN18927_c0_g1, TRINITY_DN19235_c0_g1, TRINITY_DN19256_c0_g1, TRINITY_DN20350_c0_g1, TRINITY_DN20417_c0_g1, TRINITY_DN20465_c0_g1, TRINITY_DN20528_c0_g1, TRINITY_DN20698_c0_g1, TRINITY_DN20965_c1_g1, TRINITY_DN21000_c0_g1, TRINITY_DN21130_c2_g3, TRINITY_DN21239_c2_g1, TRINITY_DN21311_c0_g1, TRINITY_DN21377_c0_g2, TRINITY_…
GO:0006399	0.000803226	0.999601	33	475	tRNA metabolic process	BP	0.0390798	BP tRNA metabolic process	TRINITY_DN17097_c0_g1, TRINITY_DN18283_c0_g1, TRINITY_DN18787_c0_g1, TRINITY_DN18992_c0_g1, TRINITY_DN19808_c0_g1, TRINITY_DN20236_c0_g1, TRINITY_DN20442_c3_g1, TRINITY_DN20849_c0_g1, TRINITY_DN20914_c0_g1, TRINITY_DN21474_c3_g3, TRINITY_DN21532_c0_g3, TRINITY_DN21793_c0_g2, TRINITY_DN22351_c0_g1, TRINITY_DN22416_c3_g1, TRINITY_DN22809_c0_g1, TRINITY_DN22832_c0_g2, TRINITY_DN22977_c0_g2, TRINITY_…
GO:0031461	0.000805169	0.999626	29	243	cullin-RING ubiquitin ligase complex	CC	0.0390798	CC cullin-RING ubiquitin ligase complex	TRINITY_DN17258_c0_g1, TRINITY_DN17291_c0_g1, TRINITY_DN17593_c0_g1, TRINITY_DN18055_c0_g1, TRINITY_DN18927_c0_g1, TRINITY_DN19363_c0_g1, TRINITY_DN19608_c0_g1, TRINITY_DN20292_c0_g1, TRINITY_DN20640_c1_g1, TRINITY_DN21006_c0_g1, TRINITY_DN21736_c0_g1, TRINITY_DN21736_c0_g2, TRINITY_DN21812_c2_g1, TRINITY_DN21812_c2_g4, TRINITY_DN22359_c1_g1, TRINITY_DN22474_c1_g1, TRINITY_DN23154_c0_g2, TRINITY_…
GO:0003678	0.000808053	0.999671	22	169	DNA helicase activity	MF	0.0391149	MF DNA helicase activity	TRINITY_DN14997_c0_g1, TRINITY_DN15801_c0_g1, TRINITY_DN16989_c0_g1, TRINITY_DN17081_c0_g1, TRINITY_DN17644_c0_g1, TRINITY_DN18939_c0_g1, TRINITY_DN19294_c0_g1, TRINITY_DN19775_c0_g2, TRINITY_DN20759_c0_g1, TRINITY_DN21193_c0_g1, TRINITY_DN21657_c1_g2, TRINITY_DN21657_c1_g5, TRINITY_DN22270_c0_g1, TRINITY_DN23243_c2_g3, TRINITY_DN23305_c0_g1, TRINITY_DN23590_c2_g3, TRINITY_DN23649_c0_g2, TRINITY_…
GO:0030127	0.000822626	0.9999	6	19	COPII vesicle coat	CC	0.0396005	CC COPII vesicle coat	TRINITY_DN18267_c0_g1, TRINITY_DN21883_c5_g1, TRINITY_DN22002_c2_g3, TRINITY_DN22041_c0_g1, TRINITY_DN26236_c0_g1, TRINITY_DN26272_c0_g1
GO:0006970	0.000824223	0.999498	63	733	response to osmotic stress	BP	0.0396005	BP response to osmotic stress	TRINITY_DN14388_c0_g1, TRINITY_DN15751_c0_g1, TRINITY_DN17278_c0_g1, TRINITY_DN17935_c0_g2, TRINITY_DN18520_c0_g1, TRINITY_DN18799_c3_g1, TRINITY_DN19054_c0_g1, TRINITY_DN19248_c0_g2, TRINITY_DN19429_c0_g2, TRINITY_DN19548_c0_g1, TRINITY_DN19604_c0_g1, TRINITY_DN19614_c0_g6, TRINITY_DN20088_c1_g1, TRINITY_DN20277_c0_g1, TRINITY_DN20290_c1_g1, TRINITY_DN20531_c0_g1, TRINITY_DN20749_c2_g3, TRINITY_…
GO:0045898	0.00083024	0.999941	4	21	regulation of RNA polymerase II transcriptional preinitiation complex assembly	BP	0.0396005	BP regulation of RNA polymerase II transcriptional preinitiation complex assembly	TRINITY_DN17553_c0_g1, TRINITY_DN21193_c0_g1, TRINITY_DN24558_c0_g2, TRINITY_DN25739_c0_g1
GO:0017119	0.000830513	0.999899	6	19	Golgi transport complex	CC	0.0396005	CC Golgi transport complex	TRINITY_DN20597_c1_g1, TRINITY_DN21271_c0_g1, TRINITY_DN21947_c0_g1, TRINITY_DN23546_c3_g2, TRINITY_DN24646_c0_g1, TRINITY_DN25027_c0_g1
GO:0035384	0.000831207	0.999819	9	69	thioester biosynthetic process	BP	0.0396005	BP thioester biosynthetic process	TRINITY_DN17722_c0_g2, TRINITY_DN20417_c0_g1, TRINITY_DN20698_c0_g1, TRINITY_DN22126_c3_g1, TRINITY_DN22166_c0_g1, TRINITY_DN22351_c0_g1, TRINITY_DN23080_c2_g1, TRINITY_DN25381_c0_g2, TRINITY_DN26733_c1_g2
GO:0071616	0.000831207	0.999819	9	69	acyl-CoA biosynthetic process	BP	0.0396005	BP acyl-CoA biosynthetic process	TRINITY_DN17722_c0_g2, TRINITY_DN20417_c0_g1, TRINITY_DN20698_c0_g1, TRINITY_DN22126_c3_g1, TRINITY_DN22166_c0_g1, TRINITY_DN22351_c0_g1, TRINITY_DN23080_c2_g1, TRINITY_DN25381_c0_g2, TRINITY_DN26733_c1_g2
GO:0009735	0.000846153	0.999681	19	142	response to cytokinin	BP	0.0402067	BP response to cytokinin	TRINITY_DN19176_c2_g1, TRINITY_DN19860_c0_g1, TRINITY_DN20370_c0_g1, TRINITY_DN22089_c0_g3, TRINITY_DN22163_c0_g3, TRINITY_DN22166_c0_g1, TRINITY_DN22716_c2_g1, TRINITY_DN23170_c3_g1, TRINITY_DN23762_c3_g1, TRINITY_DN23828_c2_g1, TRINITY_DN24147_c0_g2, TRINITY_DN24338_c0_g2, TRINITY_DN24613_c2_g1, TRINITY_DN24717_c0_g1, TRINITY_DN25039_c0_g3, TRINITY_DN25312_c2_g1, TRINITY_DN25431_c1_g2, TRINITY_…
GO:0009521	0.00085068	0.999751	13	80	photosystem	CC	0.040316	CC photosystem	TRINITY_DN15020_c0_g1, TRINITY_DN16182_c0_g1, TRINITY_DN17607_c0_g1, TRINITY_DN22925_c0_g2, TRINITY_DN22975_c0_g1, TRINITY_DN23047_c1_g1, TRINITY_DN24548_c0_g3, TRINITY_DN25003_c0_g1, TRINITY_DN26006_c2_g1, TRINITY_DN26269_c0_g1, TRINITY_DN26540_c1_g1, TRINITY_DN26733_c1_g2, TRINITY_DN26798_c2_g1
GO:0090481	0.00085679	0.99995	4	10	pyrimidine nucleotide-sugar transmembrane transport	BP	0.0404995	BP pyrimidine nucleotide-sugar transmembrane transport	TRINITY_DN13926_c0_g1, TRINITY_DN19510_c3_g2, TRINITY_DN22851_c1_g1, TRINITY_DN23922_c0_g1
GO:0051252	0.000940878	0.999284	203	3190	regulation of RNA metabolic process	BP	0.0443585	BP regulation of RNA metabolic process	TRINITY_DN14388_c0_g1, TRINITY_DN14912_c0_g1, TRINITY_DN15230_c0_g1, TRINITY_DN15650_c0_g1, TRINITY_DN15751_c0_g1, TRINITY_DN15957_c0_g1, TRINITY_DN16285_c0_g1, TRINITY_DN16547_c0_g1, TRINITY_DN17081_c0_g1, TRINITY_DN17174_c0_g2, TRINITY_DN17510_c0_g1, TRINITY_DN17547_c0_g1, TRINITY_DN17553_c0_g1, TRINITY_DN17644_c0_g1, TRINITY_DN17823_c0_g1, TRINITY_DN17867_c0_g1, TRINITY_DN18159_c0_g1, TRINITY_…
GO:0046930	0.000953289	0.999687	15	98	pore complex	CC	0.0448268	CC pore complex	TRINITY_DN21006_c0_g1, TRINITY_DN21055_c0_g1, TRINITY_DN21094_c0_g1, TRINITY_DN21094_c0_g2, TRINITY_DN21094_c0_g3, TRINITY_DN21301_c3_g4, TRINITY_DN21919_c0_g1, TRINITY_DN22735_c0_g2, TRINITY_DN23443_c0_g1, TRINITY_DN24378_c0_g2, TRINITY_DN24380_c0_g1, TRINITY_DN25002_c0_g1, TRINITY_DN25013_c1_g1, TRINITY_DN25354_c0_g2, TRINITY_DN26254_c0_g1
GO:0000060	0.00101388	0.999832	7	35	protein import into nucleus, translocation	BP	0.0475525	BP protein import into nucleus, translocation	TRINITY_DN20337_c0_g1, TRINITY_DN20337_c0_g2, TRINITY_DN21919_c0_g1, TRINITY_DN22507_c1_g1, TRINITY_DN24615_c0_g1, TRINITY_DN25354_c0_g1, TRINITY_DN25354_c0_g2
GO:0006084	0.0010166	0.999796	8	65	acetyl-CoA metabolic process	BP	0.0475571	BP acetyl-CoA metabolic process	TRINITY_DN17722_c0_g2, TRINITY_DN20417_c0_g1, TRINITY_DN21581_c1_g1, TRINITY_DN22126_c3_g1, TRINITY_DN22351_c0_g1, TRINITY_DN22615_c0_g1, TRINITY_DN23080_c2_g1, TRINITY_DN25562_c0_g2
GO:0042278	0.00103082	0.999553	23	350	purine nucleoside metabolic process	BP	0.0479858	BP purine nucleoside metabolic process	TRINITY_DN17044_c0_g1, TRINITY_DN18023_c0_g1, TRINITY_DN20546_c1_g4, TRINITY_DN20805_c1_g2, TRINITY_DN21444_c0_g1, TRINITY_DN21889_c4_g1, TRINITY_DN22166_c0_g1, TRINITY_DN22178_c0_g1, TRINITY_DN22238_c0_g1, TRINITY_DN22390_c0_g2, TRINITY_DN22544_c0_g2, TRINITY_DN22977_c0_g1, TRINITY_DN23252_c0_g1, TRINITY_DN23258_c0_g1, TRINITY_DN23581_c3_g3, TRINITY_DN23841_c0_g1, TRINITY_DN24038_c0_g4, TRINITY_…
GO:0022618	0.00103107	0.999527	26	400	ribonucleoprotein complex assembly	BP	0.0479858	BP ribonucleoprotein complex assembly	TRINITY_DN14912_c0_g1, TRINITY_DN17102_c0_g1, TRINITY_DN17740_c0_g1, TRINITY_DN18579_c0_g1, TRINITY_DN19208_c0_g1, TRINITY_DN19625_c0_g1, TRINITY_DN20569_c2_g3, TRINITY_DN20939_c0_g2, TRINITY_DN21709_c1_g1, TRINITY_DN22498_c0_g1, TRINITY_DN22600_c3_g4, TRINITY_DN22756_c0_g2, TRINITY_DN22925_c0_g2, TRINITY_DN23396_c0_g3, TRINITY_DN23483_c2_g4, TRINITY_DN24126_c0_g2, TRINITY_DN24703_c0_g1, TRINITY_…
GO:0071826	0.00104296	0.999514	27	413	ribonucleoprotein complex subunit organization	BP	0.0484145	BP ribonucleoprotein complex subunit organization	TRINITY_DN14912_c0_g1, TRINITY_DN17102_c0_g1, TRINITY_DN17740_c0_g1, TRINITY_DN18579_c0_g1, TRINITY_DN19208_c0_g1, TRINITY_DN19625_c0_g1, TRINITY_DN20569_c2_g3, TRINITY_DN20939_c0_g2, TRINITY_DN21709_c1_g1, TRINITY_DN22498_c0_g1, TRINITY_DN22600_c3_g4, TRINITY_DN22756_c0_g2, TRINITY_DN22925_c0_g2, TRINITY_DN23396_c0_g3, TRINITY_DN23483_c2_g4, TRINITY_DN24126_c0_g2, TRINITY_DN24703_c0_g1, TRINITY_…
GO:0009740	0.00105557	0.999722	11	67	gibberellic acid mediated signaling pathway	BP	0.04875	BP gibberellic acid mediated signaling pathway	TRINITY_DN15916_c0_g1, TRINITY_DN19860_c0_g1, TRINITY_DN21051_c1_g4, TRINITY_DN22398_c1_g2, TRINITY_DN23673_c1_g1, TRINITY_DN24679_c0_g1, TRINITY_DN24679_c1_g1, TRINITY_DN25683_c3_g1, TRINITY_DN25719_c1_g1, TRINITY_DN25915_c0_g1, TRINITY_DN26200_c1_g1
GO:0010476	0.00105557	0.999722	11	67	gibberellin mediated signaling pathway	BP	0.04875	BP gibberellin mediated signaling pathway	TRINITY_DN15916_c0_g1, TRINITY_DN19860_c0_g1, TRINITY_DN21051_c1_g4, TRINITY_DN22398_c1_g2, TRINITY_DN23673_c1_g1, TRINITY_DN24679_c0_g1, TRINITY_DN24679_c1_g1, TRINITY_DN25683_c3_g1, TRINITY_DN25719_c1_g1, TRINITY_DN25915_c0_g1, TRINITY_DN26200_c1_g1
GO:0071822	0.00106852	0.999346	60	1105	protein complex subunit organization	BP	0.0492225	BP protein complex subunit organization	TRINITY_DN15801_c0_g1, TRINITY_DN17291_c0_g1, TRINITY_DN17981_c0_g2, TRINITY_DN18239_c0_g1, TRINITY_DN18452_c0_g1, TRINITY_DN19294_c0_g1, TRINITY_DN19329_c1_g1, TRINITY_DN19509_c0_g1, TRINITY_DN19775_c0_g2, TRINITY_DN19857_c0_g1, TRINITY_DN20337_c0_g1, TRINITY_DN20337_c0_g2, TRINITY_DN20759_c0_g1, TRINITY_DN20879_c0_g1, TRINITY_DN20945_c0_g1, TRINITY_DN20974_c0_g1, TRINITY_DN21278_c0_g4, TRINITY_…
GO:0019219	0.00107256	0.999178	210	3363	regulation of nucleobase-containing compound metabolic process	BP	0.0492832	BP regulation of nucleobase-containing compound metabolic process	TRINITY_DN14388_c0_g1, TRINITY_DN14912_c0_g1, TRINITY_DN15230_c0_g1, TRINITY_DN15650_c0_g1, TRINITY_DN15751_c0_g1, TRINITY_DN15957_c0_g1, TRINITY_DN16285_c0_g1, TRINITY_DN16547_c0_g1, TRINITY_DN17081_c0_g1, TRINITY_DN17174_c0_g2, TRINITY_DN17510_c0_g1, TRINITY_DN17547_c0_g1, TRINITY_DN17553_c0_g1, TRINITY_DN17644_c0_g1, TRINITY_DN17823_c0_g1, TRINITY_DN17867_c0_g1, TRINITY_DN18159_c0_g1, TRINITY_…
GO:0000902	0.00107907	0.999415	41	418	cell morphogenesis	BP	0.0494567	BP cell morphogenesis	TRINITY_DN16059_c0_g1, TRINITY_DN18074_c0_g1, TRINITY_DN18239_c0_g1, TRINITY_DN18869_c0_g1, TRINITY_DN18872_c0_g1, TRINITY_DN19243_c0_g1, TRINITY_DN19509_c0_g1, TRINITY_DN19634_c0_g1, TRINITY_DN19712_c0_g1, TRINITY_DN19721_c0_g2, TRINITY_DN19721_c1_g1, TRINITY_DN19775_c0_g2, TRINITY_DN20088_c1_g1, TRINITY_DN20386_c0_g2, TRINITY_DN20762_c0_g2, TRINITY_DN21395_c0_g1, TRINITY_DN21512_c2_g1, TRINITY_…
GO:0006629	0.00110811	0.999233	105	1864	lipid metabolic process	BP	0.0506596	BP lipid metabolic process	TRINITY_DN16337_c0_g1, TRINITY_DN16437_c1_g1, TRINITY_DN17319_c0_g1, TRINITY_DN17473_c0_g1, TRINITY_DN17475_c0_g2, TRINITY_DN17536_c0_g1, TRINITY_DN18927_c0_g1, TRINITY_DN19235_c0_g1, TRINITY_DN19256_c0_g1, TRINITY_DN19629_c0_g1, TRINITY_DN19676_c0_g1, TRINITY_DN19860_c0_g1, TRINITY_DN20350_c0_g1, TRINITY_DN20417_c0_g1, TRINITY_DN20465_c0_g1, TRINITY_DN20528_c0_g1, TRINITY_DN20698_c0_g1, TRINITY_…
GO:0032268	0.00112006	0.999336	53	998	regulation of cellular protein metabolic process	BP	0.051077	BP regulation of cellular protein metabolic process	TRINITY_DN13926_c0_g1, TRINITY_DN17174_c0_g2, TRINITY_DN17553_c0_g1, TRINITY_DN17692_c0_g1, TRINITY_DN18799_c3_g1, TRINITY_DN18904_c0_g1, TRINITY_DN19208_c0_g1, TRINITY_DN19363_c0_g1, TRINITY_DN19628_c0_g1, TRINITY_DN20123_c0_g1, TRINITY_DN20423_c0_g1, TRINITY_DN20727_c5_g2, TRINITY_DN21532_c0_g3, TRINITY_DN21727_c0_g1, TRINITY_DN21731_c0_g1, TRINITY_DN21868_c4_g1, TRINITY_DN21954_c0_g1, TRINITY_…
GO:0010289	0.00112699	1	3	3	homogalacturonan biosynthetic process	BP	0.0511354	BP homogalacturonan biosynthetic process	TRINITY_DN21969_c5_g2, TRINITY_DN23334_c0_g5, TRINITY_DN24147_c0_g2
GO:0010394	0.00112699	1	3	3	homogalacturonan metabolic process	BP	0.0511354	BP homogalacturonan metabolic process	TRINITY_DN21969_c5_g2, TRINITY_DN23334_c0_g5, TRINITY_DN24147_c0_g2
GO:0009725	0.00113644	0.999233	93	1340	response to hormone	BP	0.0514353	BP response to hormone	TRINITY_DN14388_c0_g1, TRINITY_DN15020_c0_g1, TRINITY_DN15916_c0_g1, TRINITY_DN17823_c0_g1, TRINITY_DN18277_c1_g1, TRINITY_DN19176_c2_g1, TRINITY_DN19248_c0_g2, TRINITY_DN19797_c0_g1, TRINITY_DN19860_c0_g1, TRINITY_DN20140_c1_g1, TRINITY_DN20194_c0_g1, TRINITY_DN20277_c0_g1, TRINITY_DN20370_c0_g1, TRINITY_DN20448_c1_g2, TRINITY_DN20531_c0_g1, TRINITY_DN21049_c0_g1, TRINITY_DN21051_c1_g4, TRINITY_…
GO:0006357	0.00114432	0.999377	40	630	regulation of transcription from RNA polymerase II promoter	BP	0.0515881	BP regulation of transcription from RNA polymerase II promoter	TRINITY_DN15751_c0_g1, TRINITY_DN17553_c0_g1, TRINITY_DN19634_c0_g1, TRINITY_DN19712_c0_g1, TRINITY_DN19945_c1_g1, TRINITY_DN20442_c3_g1, TRINITY_DN20759_c0_g1, TRINITY_DN20879_c0_g1, TRINITY_DN21193_c0_g1, TRINITY_DN21278_c0_g4, TRINITY_DN21532_c0_g3, TRINITY_DN21727_c0_g1, TRINITY_DN22273_c0_g1, TRINITY_DN22507_c1_g1, TRINITY_DN23301_c0_g1, TRINITY_DN23305_c0_g1, TRINITY_DN23400_c0_g1, TRINITY_…
GO:1901264	0.00114551	0.999668	12	93	carbohydrate derivative transport	BP	0.0515881	BP carbohydrate derivative transport	TRINITY_DN13926_c0_g1, TRINITY_DN19281_c0_g1, TRINITY_DN19510_c3_g2, TRINITY_DN20429_c2_g1, TRINITY_DN22651_c0_g1, TRINITY_DN22851_c1_g1, TRINITY_DN23550_c0_g1, TRINITY_DN23922_c0_g1, TRINITY_DN25161_c1_g1, TRINITY_DN26155_c1_g1, TRINITY_DN26627_c3_g1, TRINITY_DN26831_c12_g1
GO:0004029	0.00115315	0.99979	7	83	aldehyde dehydrogenase (NAD) activity	MF	0.0518029	MF aldehyde dehydrogenase (NAD) activity	TRINITY_DN15893_c0_g1, TRINITY_DN17278_c0_g1, TRINITY_DN19248_c0_g2, TRINITY_DN19288_c1_g2, TRINITY_DN23929_c0_g1, TRINITY_DN25347_c0_g2, TRINITY_DN26219_c1_g1
GO:0044801	0.00116392	0.999678	11	126	single-organism membrane fusion	BP	0.0521573	BP single-organism membrane fusion	TRINITY_DN19423_c0_g1, TRINITY_DN19958_c0_g1, TRINITY_DN20540_c0_g2, TRINITY_DN21555_c0_g1, TRINITY_DN21965_c0_g1, TRINITY_DN23549_c3_g1, TRINITY_DN25096_c1_g1, TRINITY_DN25336_c2_g1, TRINITY_DN26132_c0_g1, TRINITY_DN26334_c0_g1, TRINITY_DN26681_c0_g1
GO:0048522	0.00117437	0.999188	103	2185	positive regulation of cellular process	BP	0.0523685	BP positive regulation of cellular process	TRINITY_DN14912_c0_g1, TRINITY_DN15020_c0_g1, TRINITY_DN15916_c0_g1, TRINITY_DN16611_c0_g1, TRINITY_DN17291_c0_g1, TRINITY_DN17553_c0_g1, TRINITY_DN17648_c0_g1, TRINITY_DN17692_c0_g1, TRINITY_DN18239_c0_g1, TRINITY_DN18307_c0_g1, TRINITY_DN18863_c0_g1, TRINITY_DN18904_c0_g1, TRINITY_DN19294_c0_g1, TRINITY_DN19363_c0_g1, TRINITY_DN19712_c0_g1, TRINITY_DN19860_c0_g1, TRINITY_DN19945_c1_g1, TRINITY_…
GO:0015992	0.00117488	0.999578	16	202	proton transport	BP	0.0523685	BP proton transport	TRINITY_DN19243_c0_g1, TRINITY_DN20149_c0_g2, TRINITY_DN20805_c1_g2, TRINITY_DN21444_c0_g1, TRINITY_DN22238_c0_g1, TRINITY_DN22390_c0_g2, TRINITY_DN23387_c0_g2, TRINITY_DN23387_c0_g5, TRINITY_DN23581_c3_g3, TRINITY_DN23841_c0_g1, TRINITY_DN24038_c0_g4, TRINITY_DN24308_c3_g3, TRINITY_DN24499_c0_g2, TRINITY_DN26599_c0_g1, TRINITY_DN26733_c1_g2, TRINITY_DN26798_c3_g3
GO:0048869	0.00117731	0.999195	97	1795	cellular developmental process	BP	0.0523685	BP cellular developmental process	TRINITY_DN15847_c0_g2, TRINITY_DN16059_c0_g1, TRINITY_DN16865_c0_g1, TRINITY_DN17537_c0_g1, TRINITY_DN18074_c0_g1, TRINITY_DN18239_c0_g1, TRINITY_DN18277_c1_g1, TRINITY_DN18869_c0_g1, TRINITY_DN18872_c0_g1, TRINITY_DN19243_c0_g1, TRINITY_DN19294_c0_g1, TRINITY_DN19509_c0_g1, TRINITY_DN19634_c0_g1, TRINITY_DN19641_c0_g1, TRINITY_DN19712_c0_g1, TRINITY_DN19721_c0_g2, TRINITY_DN19721_c1_g1, TRINITY_…
GO:0007049	0.00118258	0.999376	37	429	cell cycle	BP	0.0524407	BP cell cycle	TRINITY_DN15767_c0_g1, TRINITY_DN15847_c0_g2, TRINITY_DN16865_c0_g1, TRINITY_DN17081_c0_g1, TRINITY_DN17269_c0_g1, TRINITY_DN17510_c0_g1, TRINITY_DN19634_c0_g1, TRINITY_DN19860_c0_g1, TRINITY_DN20423_c0_g1, TRINITY_DN20939_c0_g2, TRINITY_DN20962_c0_g2, TRINITY_DN21377_c0_g2, TRINITY_DN21474_c3_g2, TRINITY_DN21657_c1_g2, TRINITY_DN21657_c1_g5, TRINITY_DN21812_c2_g1, TRINITY_DN21812_c2_g4, TRINITY_…
GO:0006818	0.00118472	0.999574	16	204	hydrogen transport	BP	0.0524407	BP hydrogen transport	TRINITY_DN19243_c0_g1, TRINITY_DN20149_c0_g2, TRINITY_DN20805_c1_g2, TRINITY_DN21444_c0_g1, TRINITY_DN22238_c0_g1, TRINITY_DN22390_c0_g2, TRINITY_DN23387_c0_g2, TRINITY_DN23387_c0_g5, TRINITY_DN23581_c3_g3, TRINITY_DN23841_c0_g1, TRINITY_DN24038_c0_g4, TRINITY_DN24308_c3_g3, TRINITY_DN24499_c0_g2, TRINITY_DN26599_c0_g1, TRINITY_DN26733_c1_g2, TRINITY_DN26798_c3_g3
GO:0015078	0.00122552	0.999486	21	277	hydrogen ion transmembrane transporter activity	MF	0.0541142	MF hydrogen ion transmembrane transporter activity	TRINITY_DN19147_c0_g1, TRINITY_DN19243_c0_g1, TRINITY_DN20149_c0_g2, TRINITY_DN20805_c1_g2, TRINITY_DN22178_c0_g1, TRINITY_DN22238_c0_g1, TRINITY_DN22390_c0_g2, TRINITY_DN23581_c3_g3, TRINITY_DN23841_c0_g1, TRINITY_DN24038_c0_g4, TRINITY_DN24229_c1_g3, TRINITY_DN24393_c0_g1, TRINITY_DN25149_c2_g3, TRINITY_DN25156_c0_g3, TRINITY_DN25536_c0_g2, TRINITY_DN25972_c2_g1, TRINITY_DN26145_c0_g1, TRINITY_…
GO:0032989	0.00126403	0.99929	44	570	cellular component morphogenesis	BP	0.0556789	BP cellular component morphogenesis	TRINITY_DN16059_c0_g1, TRINITY_DN18074_c0_g1, TRINITY_DN18239_c0_g1, TRINITY_DN18869_c0_g1, TRINITY_DN18872_c0_g1, TRINITY_DN19243_c0_g1, TRINITY_DN19294_c0_g1, TRINITY_DN19509_c0_g1, TRINITY_DN19634_c0_g1, TRINITY_DN19712_c0_g1, TRINITY_DN19721_c0_g2, TRINITY_DN19721_c1_g1, TRINITY_DN19775_c0_g2, TRINITY_DN20088_c1_g1, TRINITY_DN20386_c0_g2, TRINITY_DN20762_c0_g2, TRINITY_DN21395_c0_g1, TRINITY_…
GO:0042787	0.00133707	0.999457	20	172	protein ubiquitination involved in ubiquitin-dependent protein catabolic process	BP	0.0586671	BP protein ubiquitination involved in ubiquitin-dependent protein catabolic process	TRINITY_DN15847_c0_g2, TRINITY_DN18292_c0_g1, TRINITY_DN19686_c0_g1, TRINITY_DN21736_c0_g1, TRINITY_DN21736_c0_g2, TRINITY_DN21812_c2_g1, TRINITY_DN21812_c2_g4, TRINITY_DN22358_c2_g1, TRINITY_DN22474_c1_g1, TRINITY_DN22644_c3_g1, TRINITY_DN23102_c1_g1, TRINITY_DN23541_c7_g2, TRINITY_DN23964_c0_g2, TRINITY_DN24012_c1_g5, TRINITY_DN24140_c0_g1, TRINITY_DN24427_c0_g1, TRINITY_DN24794_c0_g1, TRINITY_…
GO:0031984	0.00133835	0.999442	21	189	organelle subcompartment	CC	0.0586671	CC organelle subcompartment	TRINITY_DN17199_c0_g1, TRINITY_DN17722_c0_g2, TRINITY_DN18789_c0_g1, TRINITY_DN18984_c0_g2, TRINITY_DN20370_c0_g1, TRINITY_DN21278_c0_g3, TRINITY_DN21868_c4_g1, TRINITY_DN21967_c0_g2, TRINITY_DN22716_c2_g1, TRINITY_DN22758_c3_g1, TRINITY_DN23734_c1_g1, TRINITY_DN23762_c3_g1, TRINITY_DN24283_c1_g1, TRINITY_DN24454_c0_g2, TRINITY_DN24454_c0_g3, TRINITY_DN24590_c1_g2, TRINITY_DN25003_c0_g1, TRINITY_…
GO:0071458	0.00136177	0.999903	4	12	integral component of cytoplasmic side of endoplasmic reticulum membrane	CC	0.0595495	CC integral component of cytoplasmic side of endoplasmic reticulum membrane	TRINITY_DN19864_c0_g1, TRINITY_DN24427_c0_g1, TRINITY_DN24734_c2_g1, TRINITY_DN26026_c0_g1
GO:0043169	0.00137101	0.998887	357	7628	cation binding	MF	0.0598089	MF cation binding	TRINITY_DN15020_c0_g1, TRINITY_DN15071_c0_g1, TRINITY_DN15213_c0_g1, TRINITY_DN15217_c0_g1, TRINITY_DN15230_c0_g1, TRINITY_DN15319_c0_g1, TRINITY_DN15751_c0_g1, TRINITY_DN16242_c0_g1, TRINITY_DN16513_c0_g1, TRINITY_DN16794_c0_g2, TRINITY_DN16859_c0_g1, TRINITY_DN16989_c0_g1, TRINITY_DN17069_c0_g1, TRINITY_DN17081_c0_g1, TRINITY_DN17102_c0_g1, TRINITY_DN17278_c0_g1, TRINITY_DN17485_c0_g1, TRINITY_…
GO:0015405	0.00138587	0.999244	39	615	P-P-bond-hydrolysis-driven transmembrane transporter activity	MF	0.060312	MF P-P-bond-hydrolysis-driven transmembrane transporter activity	TRINITY_DN19243_c0_g1, TRINITY_DN20149_c0_g2, TRINITY_DN20355_c0_g1, TRINITY_DN20805_c1_g2, TRINITY_DN21180_c4_g1, TRINITY_DN21697_c1_g1, TRINITY_DN22178_c0_g1, TRINITY_DN22238_c0_g1, TRINITY_DN22276_c2_g1, TRINITY_DN22315_c0_g1, TRINITY_DN22377_c0_g2, TRINITY_DN22390_c0_g2, TRINITY_DN22592_c1_g1, TRINITY_DN22858_c4_g1, TRINITY_DN23047_c1_g1, TRINITY_DN23205_c3_g1, TRINITY_DN23387_c0_g2, TRINITY_…
GO:2000026	0.00139724	0.999117	66	965	regulation of multicellular organismal development	BP	0.0605114	BP regulation of multicellular organismal development	TRINITY_DN13926_c0_g1, TRINITY_DN16081_c0_g1, TRINITY_DN16611_c0_g1, TRINITY_DN17867_c0_g1, TRINITY_DN18159_c0_g1, TRINITY_DN18307_c0_g1, TRINITY_DN18849_c0_g1, TRINITY_DN18869_c0_g1, TRINITY_DN19423_c0_g1, TRINITY_DN19604_c0_g1, TRINITY_DN19721_c0_g2, TRINITY_DN20194_c0_g1, TRINITY_DN20255_c0_g2, TRINITY_DN20332_c0_g1, TRINITY_DN20442_c3_g1, TRINITY_DN20760_c0_g1, TRINITY_DN20873_c0_g1, TRINITY_…
GO:0008905	0.00140351	0.999896	4	13	mannose-phosphate guanylyltransferase activity	MF	0.0605114	MF mannose-phosphate guanylyltransferase activity	TRINITY_DN20487_c0_g1, TRINITY_DN21104_c1_g1, TRINITY_DN24061_c0_g1, TRINITY_DN26223_c0_g1
GO:0006733	0.00140373	0.999573	12	171	oxidoreduction coenzyme metabolic process	BP	0.0605114	BP oxidoreduction coenzyme metabolic process	TRINITY_DN18070_c0_g1, TRINITY_DN19429_c0_g2, TRINITY_DN19763_c0_g1, TRINITY_DN21340_c0_g1, TRINITY_DN21616_c0_g1, TRINITY_DN22586_c1_g1, TRINITY_DN22700_c0_g1, TRINITY_DN23468_c0_g1, TRINITY_DN23590_c2_g2, TRINITY_DN23590_c2_g3, TRINITY_DN23853_c0_g2, TRINITY_DN24715_c1_g1
GO:0048523	0.00140382	0.999026	102	1934	negative regulation of cellular process	BP	0.0605114	BP negative regulation of cellular process	TRINITY_DN13926_c0_g1, TRINITY_DN15751_c0_g1, TRINITY_DN15847_c0_g2, TRINITY_DN16081_c0_g1, TRINITY_DN16513_c0_g1, TRINITY_DN16989_c0_g1, TRINITY_DN17174_c0_g2, TRINITY_DN17553_c0_g1, TRINITY_DN18292_c0_g1, TRINITY_DN18653_c0_g1, TRINITY_DN19625_c0_g1, TRINITY_DN19628_c0_g1, TRINITY_DN19712_c0_g1, TRINITY_DN19860_c0_g1, TRINITY_DN20123_c0_g1, TRINITY_DN20258_c0_g1, TRINITY_DN20423_c0_g1, TRINITY_…
GO:0030865	0.00142618	0.999636	10	66	cortical cytoskeleton organization	BP	0.0613292	BP cortical cytoskeleton organization	TRINITY_DN19775_c0_g2, TRINITY_DN22432_c0_g1, TRINITY_DN24195_c0_g1, TRINITY_DN24338_c0_g2, TRINITY_DN24544_c0_g1, TRINITY_DN24586_c0_g1, TRINITY_DN25013_c0_g2, TRINITY_DN25072_c0_g1, TRINITY_DN25152_c0_g2, TRINITY_DN25817_c0_g2
GO:0030126	0.00143825	0.999778	6	46	COPI vesicle coat	CC	0.0617015	CC COPI vesicle coat	TRINITY_DN22498_c0_g1, TRINITY_DN23298_c0_g1, TRINITY_DN24109_c0_g1, TRINITY_DN24771_c0_g1, TRINITY_DN24824_c0_g1, TRINITY_DN25217_c1_g2
GO:2000113	0.00144619	0.999199	41	564	negative regulation of cellular macromolecule biosynthetic process	BP	0.0618956	BP negative regulation of cellular macromolecule biosynthetic process	TRINITY_DN15751_c0_g1, TRINITY_DN17174_c0_g2, TRINITY_DN17553_c0_g1, TRINITY_DN19625_c0_g1, TRINITY_DN19628_c0_g1, TRINITY_DN19712_c0_g1, TRINITY_DN20258_c0_g1, TRINITY_DN20698_c0_g1, TRINITY_DN20759_c0_g1, TRINITY_DN20991_c3_g1, TRINITY_DN21268_c0_g2, TRINITY_DN21278_c0_g4, TRINITY_DN21463_c0_g1, TRINITY_DN21711_c1_g1, TRINITY_DN21727_c0_g1, TRINITY_DN21739_c3_g1, TRINITY_DN21878_c0_g1, TRINITY_…
GO:0043622	0.00145679	0.999676	9	38	cortical microtubule organization	BP	0.0622024	BP cortical microtubule organization	TRINITY_DN19775_c0_g2, TRINITY_DN22432_c0_g1, TRINITY_DN24195_c0_g1, TRINITY_DN24338_c0_g2, TRINITY_DN24544_c0_g1, TRINITY_DN24586_c0_g1, TRINITY_DN25013_c0_g2, TRINITY_DN25152_c0_g2, TRINITY_DN25817_c0_g2
GO:0042147	0.00151223	0.999641	9	69	retrograde transport, endosome to Golgi	BP	0.0644176	BP retrograde transport, endosome to Golgi	TRINITY_DN15875_c0_g1, TRINITY_DN17269_c0_g1, TRINITY_DN20540_c0_g2, TRINITY_DN21555_c0_g1, TRINITY_DN22818_c1_g3, TRINITY_DN23746_c0_g1, TRINITY_DN24970_c0_g1, TRINITY_DN25336_c2_g1, TRINITY_DN25433_c0_g1
GO:0051171	0.00152656	0.998818	214	3490	regulation of nitrogen compound metabolic process	BP	0.0648372	BP regulation of nitrogen compound metabolic process	TRINITY_DN14388_c0_g1, TRINITY_DN14912_c0_g1, TRINITY_DN15230_c0_g1, TRINITY_DN15650_c0_g1, TRINITY_DN15751_c0_g1, TRINITY_DN15957_c0_g1, TRINITY_DN16285_c0_g1, TRINITY_DN16547_c0_g1, TRINITY_DN17081_c0_g1, TRINITY_DN17174_c0_g2, TRINITY_DN17510_c0_g1, TRINITY_DN17547_c0_g1, TRINITY_DN17553_c0_g1, TRINITY_DN17644_c0_g1, TRINITY_DN17823_c0_g1, TRINITY_DN17867_c0_g1, TRINITY_DN18159_c0_g1, TRINITY_…
GO:0033218	0.00152925	0.999396	18	248	amide binding	MF	0.0648372	MF amide binding	TRINITY_DN17530_c0_g1, TRINITY_DN17543_c0_g1, TRINITY_DN20337_c0_g1, TRINITY_DN20337_c0_g2, TRINITY_DN21094_c0_g1, TRINITY_DN21094_c0_g2, TRINITY_DN21094_c0_g3, TRINITY_DN21765_c1_g1, TRINITY_DN21919_c0_g1, TRINITY_DN23104_c1_g1, TRINITY_DN23673_c1_g1, TRINITY_DN24615_c0_g1, TRINITY_DN25002_c0_g1, TRINITY_DN25354_c0_g1, TRINITY_DN25354_c0_g2, TRINITY_DN25359_c1_g2, TRINITY_DN25480_c4_g1, TRINITY_…
GO:0042398	0.00154873	0.999624	9	96	cellular modified amino acid biosynthetic process	BP	0.0655098	BP cellular modified amino acid biosynthetic process	TRINITY_DN19248_c0_g2, TRINITY_DN19427_c0_g1, TRINITY_DN19955_c0_g1, TRINITY_DN20546_c1_g4, TRINITY_DN20841_c2_g1, TRINITY_DN23104_c1_g1, TRINITY_DN23456_c0_g1, TRINITY_DN23485_c1_g3, TRINITY_DN23643_c1_g1
GO:0016853	0.00155259	0.999194	33	563	isomerase activity	MF	0.0655199	MF isomerase activity	TRINITY_DN16628_c0_g1, TRINITY_DN17044_c0_g1, TRINITY_DN17319_c0_g1, TRINITY_DN17530_c0_g1, TRINITY_DN17536_c0_g1, TRINITY_DN17553_c0_g1, TRINITY_DN17751_c0_g1, TRINITY_DN18070_c0_g1, TRINITY_DN19256_c0_g1, TRINITY_DN19656_c0_g2, TRINITY_DN20123_c0_g1, TRINITY_DN20136_c0_g1, TRINITY_DN20597_c1_g1, TRINITY_DN20841_c2_g1, TRINITY_DN21780_c2_g2, TRINITY_DN22065_c2_g4, TRINITY_DN22259_c0_g1, TRINITY_…
GO:0080008	0.00156471	0.999514	13	73	Cul4-RING E3 ubiquitin ligase complex	CC	0.0658781	CC Cul4-RING E3 ubiquitin ligase complex	TRINITY_DN17291_c0_g1, TRINITY_DN19363_c0_g1, TRINITY_DN19608_c0_g1, TRINITY_DN20292_c0_g1, TRINITY_DN21006_c0_g1, TRINITY_DN23154_c0_g2, TRINITY_DN23541_c7_g2, TRINITY_DN23847_c0_g1, TRINITY_DN24016_c2_g6, TRINITY_DN24033_c1_g3, TRINITY_DN24944_c0_g1, TRINITY_DN25065_c0_g1, TRINITY_DN26170_c1_g6
GO:0044425	0.00157541	0.998705	410	9014	membrane part	CC	0.0661746	CC membrane part	TRINITY_DN13926_c0_g1, TRINITY_DN15020_c0_g1, TRINITY_DN15134_c0_g1, TRINITY_DN15319_c0_g1, TRINITY_DN15381_c1_g2, TRINITY_DN15801_c0_g1, TRINITY_DN15875_c0_g1, TRINITY_DN15934_c0_g1, TRINITY_DN16087_c0_g1, TRINITY_DN16182_c0_g1, TRINITY_DN16640_c0_g1, TRINITY_DN16794_c0_g2, TRINITY_DN16989_c0_g1, TRINITY_DN17212_c0_g1, TRINITY_DN17473_c0_g1, TRINITY_DN17478_c0_g1, TRINITY_DN17484_c0_g1, TRINITY_…
GO:0006551	0.00159242	0.999711	7	38	leucine metabolic process	BP	0.0667343	BP leucine metabolic process	TRINITY_DN17935_c0_g2, TRINITY_DN18873_c0_g1, TRINITY_DN19427_c0_g1, TRINITY_DN19656_c0_g2, TRINITY_DN21996_c0_g2, TRINITY_DN23556_c1_g1, TRINITY_DN25711_c0_g1
GO:0097525	0.00163935	0.999742	6	43	spliceosomal snRNP complex	CC	0.0683649	CC spliceosomal snRNP complex	TRINITY_DN14912_c0_g1, TRINITY_DN19625_c0_g1, TRINITY_DN20705_c0_g4, TRINITY_DN22756_c0_g2, TRINITY_DN24473_c0_g1, TRINITY_DN26278_c0_g1
GO:0097526	0.00163935	0.999742	6	43	spliceosomal tri-snRNP complex	CC	0.0683649	CC spliceosomal tri-snRNP complex	TRINITY_DN14912_c0_g1, TRINITY_DN19625_c0_g1, TRINITY_DN20705_c0_g4, TRINITY_DN22756_c0_g2, TRINITY_DN24473_c0_g1, TRINITY_DN26278_c0_g1
GO:0080022	0.00164266	0.999832	5	13	primary root development	BP	0.0683649	BP primary root development	TRINITY_DN16513_c0_g1, TRINITY_DN17593_c0_g1, TRINITY_DN22575_c1_g2, TRINITY_DN23777_c1_g1, TRINITY_DN26153_c1_g1
GO:0051188	0.00166798	0.999162	30	454	cofactor biosynthetic process	BP	0.069168	BP cofactor biosynthetic process	TRINITY_DN17722_c0_g2, TRINITY_DN18627_c0_g1, TRINITY_DN18789_c0_g1, TRINITY_DN19401_c0_g1, TRINITY_DN19427_c0_g1, TRINITY_DN20140_c1_g1, TRINITY_DN20248_c1_g1, TRINITY_DN20417_c0_g1, TRINITY_DN20546_c1_g4, TRINITY_DN20698_c0_g1, TRINITY_DN20841_c2_g1, TRINITY_DN21340_c0_g1, TRINITY_DN21616_c0_g1, TRINITY_DN21793_c0_g2, TRINITY_DN21889_c4_g1, TRINITY_DN22126_c3_g1, TRINITY_DN22166_c0_g1, TRINITY_…
GO:0031597	0.0016696	0.999791	5	37	cytosolic proteasome complex	CC	0.069168	CC cytosolic proteasome complex	TRINITY_DN21193_c0_g1, TRINITY_DN23483_c2_g4, TRINITY_DN24416_c0_g1, TRINITY_DN24558_c0_g2, TRINITY_DN25739_c0_g1
GO:0009259	0.0016873	0.999198	26	422	ribonucleotide metabolic process	BP	0.0697418	BP ribonucleotide metabolic process	TRINITY_DN19162_c0_g1, TRINITY_DN19401_c0_g1, TRINITY_DN20805_c1_g2, TRINITY_DN21444_c0_g1, TRINITY_DN21889_c4_g1, TRINITY_DN22166_c0_g1, TRINITY_DN22178_c0_g1, TRINITY_DN22238_c0_g1, TRINITY_DN22390_c0_g2, TRINITY_DN22544_c0_g2, TRINITY_DN22977_c0_g1, TRINITY_DN23252_c0_g1, TRINITY_DN23581_c3_g3, TRINITY_DN23619_c1_g3, TRINITY_DN23841_c0_g1, TRINITY_DN24038_c0_g4, TRINITY_DN24308_c3_g3, TRINITY_…
GO:0031301	0.00170049	0.999304	19	242	integral component of organelle membrane	CC	0.0701267	CC integral component of organelle membrane	TRINITY_DN17527_c0_g1, TRINITY_DN18113_c0_g1, TRINITY_DN19864_c0_g1, TRINITY_DN21180_c4_g1, TRINITY_DN21534_c1_g1, TRINITY_DN21765_c1_g1, TRINITY_DN21910_c0_g2, TRINITY_DN22163_c0_g2, TRINITY_DN22835_c0_g1, TRINITY_DN22873_c2_g2, TRINITY_DN23922_c0_g1, TRINITY_DN24427_c0_g1, TRINITY_DN24717_c0_g1, TRINITY_DN24734_c2_g1, TRINITY_DN24765_c2_g2, TRINITY_DN25785_c0_g1, TRINITY_DN25911_c0_g2, TRINITY_…
GO:0015399	0.0017702	0.999021	39	620	primary active transmembrane transporter activity	MF	0.0727451	MF primary active transmembrane transporter activity	TRINITY_DN19243_c0_g1, TRINITY_DN20149_c0_g2, TRINITY_DN20355_c0_g1, TRINITY_DN20805_c1_g2, TRINITY_DN21180_c4_g1, TRINITY_DN21697_c1_g1, TRINITY_DN22178_c0_g1, TRINITY_DN22238_c0_g1, TRINITY_DN22276_c2_g1, TRINITY_DN22315_c0_g1, TRINITY_DN22377_c0_g2, TRINITY_DN22390_c0_g2, TRINITY_DN22592_c1_g1, TRINITY_DN22858_c4_g1, TRINITY_DN23047_c1_g1, TRINITY_DN23205_c3_g1, TRINITY_DN23387_c0_g2, TRINITY_…
GO:0022892	0.00177202	0.998759	103	1900	substrate-specific transporter activity	MF	0.0727451	MF substrate-specific transporter activity	TRINITY_DN13926_c0_g1, TRINITY_DN15875_c0_g1, TRINITY_DN16640_c0_g1, TRINITY_DN19147_c0_g1, TRINITY_DN19243_c0_g1, TRINITY_DN19281_c0_g1, TRINITY_DN19368_c0_g1, TRINITY_DN19510_c3_g2, TRINITY_DN19516_c4_g2, TRINITY_DN19666_c0_g3, TRINITY_DN19963_c1_g3, TRINITY_DN20004_c1_g1, TRINITY_DN20097_c0_g1, TRINITY_DN20149_c0_g2, TRINITY_DN20334_c0_g1, TRINITY_DN20337_c0_g1, TRINITY_DN20337_c0_g2, TRINITY_…
GO:0031324	0.00177968	0.998897	58	952	negative regulation of cellular metabolic process	BP	0.0728946	BP negative regulation of cellular metabolic process	TRINITY_DN13926_c0_g1, TRINITY_DN15751_c0_g1, TRINITY_DN16989_c0_g1, TRINITY_DN17174_c0_g2, TRINITY_DN17553_c0_g1, TRINITY_DN19625_c0_g1, TRINITY_DN19628_c0_g1, TRINITY_DN19712_c0_g1, TRINITY_DN20123_c0_g1, TRINITY_DN20258_c0_g1, TRINITY_DN20698_c0_g1, TRINITY_DN20759_c0_g1, TRINITY_DN20828_c0_g5, TRINITY_DN20991_c3_g1, TRINITY_DN21268_c0_g2, TRINITY_DN21278_c0_g4, TRINITY_DN21463_c0_g1, TRINITY_…
GO:0070013	0.00181641	0.99913	26	485	intracellular organelle lumen	CC	0.0742308	CC intracellular organelle lumen	TRINITY_DN15893_c0_g1, TRINITY_DN17069_c0_g1, TRINITY_DN17278_c0_g1, TRINITY_DN17644_c0_g1, TRINITY_DN17751_c0_g1, TRINITY_DN18863_c0_g1, TRINITY_DN18873_c0_g1, TRINITY_DN19054_c0_g1, TRINITY_DN19235_c0_g1, TRINITY_DN19604_c0_g1, TRINITY_DN19721_c1_g1, TRINITY_DN20698_c0_g1, TRINITY_DN20971_c0_g1, TRINITY_DN21278_c0_g3, TRINITY_DN23146_c0_g1, TRINITY_DN23243_c2_g3, TRINITY_DN23556_c1_g1, TRINITY_…
GO:0005773	0.00182921	0.998853	61	898	vacuole	CC	0.0745855	CC vacuole	TRINITY_DN16640_c0_g1, TRINITY_DN16757_c0_g1, TRINITY_DN17527_c0_g1, TRINITY_DN18442_c0_g1, TRINITY_DN18653_c0_g1, TRINITY_DN18799_c3_g1, TRINITY_DN19243_c0_g1, TRINITY_DN19557_c1_g3, TRINITY_DN19604_c0_g1, TRINITY_DN19891_c0_g1, TRINITY_DN19958_c0_g1, TRINITY_DN20088_c1_g1, TRINITY_DN20149_c0_g2, TRINITY_DN21164_c1_g1, TRINITY_DN21210_c2_g2, TRINITY_DN21527_c0_g1, TRINITY_DN21555_c0_g1, TRINITY_…
GO:0003735	0.0018467	0.999124	25	666	structural constituent of ribosome	MF	0.0751297	MF structural constituent of ribosome	TRINITY_DN16704_c0_g1, TRINITY_DN16933_c0_g1, TRINITY_DN17692_c0_g1, TRINITY_DN18074_c0_g1, TRINITY_DN18442_c0_g1, TRINITY_DN18579_c0_g1, TRINITY_DN19216_c1_g1, TRINITY_DN21210_c2_g2, TRINITY_DN21645_c0_g1, TRINITY_DN22274_c2_g4, TRINITY_DN22291_c1_g1, TRINITY_DN22925_c0_g2, TRINITY_DN23100_c0_g1, TRINITY_DN23148_c1_g1, TRINITY_DN23581_c3_g3, TRINITY_DN23626_c1_g1, TRINITY_DN24126_c0_g2, TRINITY_…
GO:0051539	0.00185151	0.999258	18	226	4 iron, 4 sulfur cluster binding	MF	0.0751562	MF 4 iron, 4 sulfur cluster binding	TRINITY_DN16242_c0_g1, TRINITY_DN16794_c0_g2, TRINITY_DN19656_c0_g2, TRINITY_DN20528_c0_g1, TRINITY_DN21616_c0_g1, TRINITY_DN21643_c0_g2, TRINITY_DN22036_c0_g1, TRINITY_DN22809_c0_g1, TRINITY_DN22975_c0_g1, TRINITY_DN23468_c0_g1, TRINITY_DN25193_c2_g2, TRINITY_DN25370_c0_g1, TRINITY_DN25679_c0_g1, TRINITY_DN26006_c2_g1, TRINITY_DN26696_c3_g1, TRINITY_DN26733_c1_g2, TRINITY_DN26751_c1_g3, TRINITY_…
GO:0051601	0.00191387	0.999859	4	10	exocyst localization	BP	0.0775138	BP exocyst localization	TRINITY_DN20974_c0_g1, TRINITY_DN22187_c0_g1, TRINITY_DN23364_c2_g2, TRINITY_DN25582_c1_g1
GO:0030170	0.00192544	0.999225	18	235	pyridoxal phosphate binding	MF	0.0778082	MF pyridoxal phosphate binding	TRINITY_DN17069_c0_g1, TRINITY_DN19129_c0_g1, TRINITY_DN19427_c0_g1, TRINITY_DN20845_c0_g1, TRINITY_DN21278_c0_g3, TRINITY_DN21414_c0_g1, TRINITY_DN21767_c0_g1, TRINITY_DN21781_c1_g1, TRINITY_DN21996_c0_g2, TRINITY_DN22163_c0_g3, TRINITY_DN22594_c0_g1, TRINITY_DN23221_c0_g1, TRINITY_DN23996_c0_g1, TRINITY_DN24077_c0_g1, TRINITY_DN24173_c1_g2, TRINITY_DN24486_c0_g6, TRINITY_DN24695_c0_g1, TRINITY_…
GO:0010558	0.00193053	0.998904	42	592	negative regulation of macromolecule biosynthetic process	BP	0.0778403	BP negative regulation of macromolecule biosynthetic process	TRINITY_DN15751_c0_g1, TRINITY_DN17174_c0_g2, TRINITY_DN17553_c0_g1, TRINITY_DN19625_c0_g1, TRINITY_DN19628_c0_g1, TRINITY_DN19712_c0_g1, TRINITY_DN20258_c0_g1, TRINITY_DN20698_c0_g1, TRINITY_DN20759_c0_g1, TRINITY_DN20991_c3_g1, TRINITY_DN21268_c0_g2, TRINITY_DN21278_c0_g4, TRINITY_DN21463_c0_g1, TRINITY_DN21711_c1_g1, TRINITY_DN21727_c0_g1, TRINITY_DN21739_c3_g1, TRINITY_DN21878_c0_g1, TRINITY_…
GO:0043233	0.00196087	0.999055	26	503	organelle lumen	CC	0.0788879	CC organelle lumen	TRINITY_DN15893_c0_g1, TRINITY_DN17069_c0_g1, TRINITY_DN17278_c0_g1, TRINITY_DN17644_c0_g1, TRINITY_DN17751_c0_g1, TRINITY_DN18863_c0_g1, TRINITY_DN18873_c0_g1, TRINITY_DN19054_c0_g1, TRINITY_DN19235_c0_g1, TRINITY_DN19604_c0_g1, TRINITY_DN19721_c1_g1, TRINITY_DN20698_c0_g1, TRINITY_DN20971_c0_g1, TRINITY_DN21278_c0_g3, TRINITY_DN23146_c0_g1, TRINITY_DN23243_c2_g3, TRINITY_DN23556_c1_g1, TRINITY_…
GO:0006739	0.00196912	0.999553	8	89	NADP metabolic process	BP	0.0790442	BP NADP metabolic process	TRINITY_DN18070_c0_g1, TRINITY_DN19429_c0_g2, TRINITY_DN19763_c0_g1, TRINITY_DN22586_c1_g1, TRINITY_DN23590_c2_g2, TRINITY_DN23590_c2_g3, TRINITY_DN23853_c0_g2, TRINITY_DN24715_c1_g1
GO:0061025	0.00200016	0.999405	11	137	membrane fusion	BP	0.0801126	BP membrane fusion	TRINITY_DN19423_c0_g1, TRINITY_DN19958_c0_g1, TRINITY_DN20540_c0_g2, TRINITY_DN21555_c0_g1, TRINITY_DN21965_c0_g1, TRINITY_DN23549_c3_g1, TRINITY_DN25096_c1_g1, TRINITY_DN25336_c2_g1, TRINITY_DN26132_c0_g1, TRINITY_DN26334_c0_g1, TRINITY_DN26681_c0_g1
GO:0009892	0.00201016	0.99868	73	1167	negative regulation of metabolic process	BP	0.0803355	BP negative regulation of metabolic process	TRINITY_DN13926_c0_g1, TRINITY_DN14388_c0_g1, TRINITY_DN14912_c0_g1, TRINITY_DN15751_c0_g1, TRINITY_DN16989_c0_g1, TRINITY_DN17174_c0_g2, TRINITY_DN17553_c0_g1, TRINITY_DN19329_c1_g1, TRINITY_DN19625_c0_g1, TRINITY_DN19628_c0_g1, TRINITY_DN19712_c0_g1, TRINITY_DN19992_c0_g1, TRINITY_DN20123_c0_g1, TRINITY_DN20258_c0_g1, TRINITY_DN20555_c0_g1, TRINITY_DN20698_c0_g1, TRINITY_DN20759_c0_g1, TRINITY_…
GO:0030176	0.00203024	0.999363	12	116	integral component of endoplasmic reticulum membrane	CC	0.080959	CC integral component of endoplasmic reticulum membrane	TRINITY_DN17527_c0_g1, TRINITY_DN19864_c0_g1, TRINITY_DN21180_c4_g1, TRINITY_DN21534_c1_g1, TRINITY_DN21910_c0_g2, TRINITY_DN22163_c0_g2, TRINITY_DN22873_c2_g2, TRINITY_DN23922_c0_g1, TRINITY_DN24427_c0_g1, TRINITY_DN24734_c2_g1, TRINITY_DN24765_c2_g2, TRINITY_DN26026_c0_g1
GO:0019829	0.00204535	0.999129	20	233	cation-transporting ATPase activity	MF	0.0813825	MF cation-transporting ATPase activity	TRINITY_DN19243_c0_g1, TRINITY_DN20149_c0_g2, TRINITY_DN20355_c0_g1, TRINITY_DN20805_c1_g2, TRINITY_DN21180_c4_g1, TRINITY_DN22178_c0_g1, TRINITY_DN22238_c0_g1, TRINITY_DN22377_c0_g2, TRINITY_DN22390_c0_g2, TRINITY_DN22592_c1_g1, TRINITY_DN22858_c4_g1, TRINITY_DN23205_c3_g1, TRINITY_DN23581_c3_g3, TRINITY_DN23841_c0_g1, TRINITY_DN24038_c0_g4, TRINITY_DN24960_c2_g1, TRINITY_DN25024_c0_g1, TRINITY_…
GO:0051020	0.00210063	0.999185	17	145	GTPase binding	MF	0.0833988	MF GTPase binding	TRINITY_DN20337_c0_g1, TRINITY_DN20337_c0_g2, TRINITY_DN21271_c0_g1, TRINITY_DN21709_c1_g1, TRINITY_DN21919_c0_g1, TRINITY_DN22187_c0_g1, TRINITY_DN22735_c0_g2, TRINITY_DN23108_c0_g2, TRINITY_DN24379_c0_g4, TRINITY_DN24615_c0_g1, TRINITY_DN24970_c0_g1, TRINITY_DN25354_c0_g2, TRINITY_DN25433_c0_g1, TRINITY_DN25434_c0_g3, TRINITY_DN25829_c0_g1, TRINITY_DN26203_c1_g1, TRINITY_DN26681_c0_g1
GO:0046128	0.00218667	0.999014	22	348	purine ribonucleoside metabolic process	BP	0.0866246	BP purine ribonucleoside metabolic process	TRINITY_DN17044_c0_g1, TRINITY_DN20546_c1_g4, TRINITY_DN20805_c1_g2, TRINITY_DN21444_c0_g1, TRINITY_DN21889_c4_g1, TRINITY_DN22166_c0_g1, TRINITY_DN22178_c0_g1, TRINITY_DN22238_c0_g1, TRINITY_DN22390_c0_g2, TRINITY_DN22544_c0_g2, TRINITY_DN22977_c0_g1, TRINITY_DN23252_c0_g1, TRINITY_DN23258_c0_g1, TRINITY_DN23581_c3_g3, TRINITY_DN23841_c0_g1, TRINITY_DN24038_c0_g4, TRINITY_DN24308_c3_g3, TRINITY_…
GO:0019684	0.0022056	0.999651	7	16	photosynthesis, light reaction	BP	0.087099	BP photosynthesis, light reaction	TRINITY_DN22925_c0_g2, TRINITY_DN24548_c0_g3, TRINITY_DN25003_c0_g1, TRINITY_DN26733_c1_g2, TRINITY_DN26751_c1_g3, TRINITY_DN26798_c2_g1, TRINITY_DN26805_c2_g5
GO:0004722	0.00220827	0.999174	16	117	protein serine/threonine phosphatase activity	MF	0.087099	MF protein serine/threonine phosphatase activity	TRINITY_DN15217_c0_g1, TRINITY_DN20684_c0_g1, TRINITY_DN21007_c0_g2, TRINITY_DN21196_c1_g1, TRINITY_DN21346_c3_g1, TRINITY_DN21675_c0_g1, TRINITY_DN21741_c1_g3, TRINITY_DN21910_c0_g2, TRINITY_DN21962_c2_g1, TRINITY_DN22695_c1_g1, TRINITY_DN24414_c0_g1, TRINITY_DN24567_c0_g1, TRINITY_DN24567_c0_g4, TRINITY_DN25138_c0_g4, TRINITY_DN25675_c1_g2, TRINITY_DN25978_c1_g1
GO:0000226	0.00221862	0.999008	22	239	microtubule cytoskeleton organization	BP	0.087317	BP microtubule cytoskeleton organization	TRINITY_DN15801_c0_g1, TRINITY_DN17648_c0_g1, TRINITY_DN18869_c0_g1, TRINITY_DN19294_c0_g1, TRINITY_DN19775_c0_g2, TRINITY_DN21395_c0_g1, TRINITY_DN21727_c0_g1, TRINITY_DN22432_c0_g1, TRINITY_DN22629_c0_g1, TRINITY_DN24114_c0_g1, TRINITY_DN24195_c0_g1, TRINITY_DN24234_c0_g4, TRINITY_DN24338_c0_g2, TRINITY_DN24544_c0_g1, TRINITY_DN24586_c0_g1, TRINITY_DN24725_c0_g2, TRINITY_DN24728_c3_g1, TRINITY_…
GO:0022890	0.00222458	0.998699	45	711	inorganic cation transmembrane transporter activity	MF	0.0873619	MF inorganic cation transmembrane transporter activity	TRINITY_DN16640_c0_g1, TRINITY_DN19147_c0_g1, TRINITY_DN19243_c0_g1, TRINITY_DN19368_c0_g1, TRINITY_DN19666_c0_g3, TRINITY_DN20004_c1_g1, TRINITY_DN20149_c0_g2, TRINITY_DN20355_c0_g1, TRINITY_DN20805_c1_g2, TRINITY_DN21180_c4_g1, TRINITY_DN21370_c0_g1, TRINITY_DN21414_c0_g1, TRINITY_DN21981_c0_g2, TRINITY_DN22178_c0_g1, TRINITY_DN22225_c0_g2, TRINITY_DN22238_c0_g1, TRINITY_DN22377_c0_g2, TRINITY_…
GO:0009534	0.00228462	0.999054	19	158	chloroplast thylakoid	CC	0.089151	CC chloroplast thylakoid	TRINITY_DN17199_c0_g1, TRINITY_DN17722_c0_g2, TRINITY_DN18789_c0_g1, TRINITY_DN18984_c0_g2, TRINITY_DN20370_c0_g1, TRINITY_DN21278_c0_g3, TRINITY_DN21868_c4_g1, TRINITY_DN21967_c0_g2, TRINITY_DN22716_c2_g1, TRINITY_DN22758_c3_g1, TRINITY_DN23762_c3_g1, TRINITY_DN24283_c1_g1, TRINITY_DN24454_c0_g2, TRINITY_DN24454_c0_g3, TRINITY_DN24590_c1_g2, TRINITY_DN25003_c0_g1, TRINITY_DN25185_c0_g1, TRINITY_…
GO:0031976	0.00228462	0.999054	19	158	plastid thylakoid	CC	0.089151	CC plastid thylakoid	TRINITY_DN17199_c0_g1, TRINITY_DN17722_c0_g2, TRINITY_DN18789_c0_g1, TRINITY_DN18984_c0_g2, TRINITY_DN20370_c0_g1, TRINITY_DN21278_c0_g3, TRINITY_DN21868_c4_g1, TRINITY_DN21967_c0_g2, TRINITY_DN22716_c2_g1, TRINITY_DN22758_c3_g1, TRINITY_DN23762_c3_g1, TRINITY_DN24283_c1_g1, TRINITY_DN24454_c0_g2, TRINITY_DN24454_c0_g3, TRINITY_DN24590_c1_g2, TRINITY_DN25003_c0_g1, TRINITY_DN25185_c0_g1, TRINITY_…
GO:0006417	0.00228512	0.998876	27	370	regulation of translation	BP	0.089151	BP regulation of translation	TRINITY_DN17692_c0_g1, TRINITY_DN18799_c3_g1, TRINITY_DN19208_c0_g1, TRINITY_DN19628_c0_g1, TRINITY_DN20123_c0_g1, TRINITY_DN21532_c0_g3, TRINITY_DN21868_c4_g1, TRINITY_DN21954_c0_g1, TRINITY_DN22815_c1_g3, TRINITY_DN23185_c2_g4, TRINITY_DN23327_c0_g1, TRINITY_DN23371_c2_g1, TRINITY_DN23396_c0_g3, TRINITY_DN23449_c4_g2, TRINITY_DN23483_c2_g4, TRINITY_DN23739_c0_g1, TRINITY_DN23762_c3_g1, TRINITY_…
GO:0016051	0.00228984	0.998694	42	466	carbohydrate biosynthetic process	BP	0.089151	BP carbohydrate biosynthetic process	TRINITY_DN17475_c0_g2, TRINITY_DN17639_c0_g1, TRINITY_DN19906_c0_g1, TRINITY_DN20448_c1_g2, TRINITY_DN21104_c1_g1, TRINITY_DN21489_c2_g1, TRINITY_DN21969_c5_g2, TRINITY_DN22253_c1_g1, TRINITY_DN22532_c1_g1, TRINITY_DN22583_c0_g3, TRINITY_DN22790_c1_g1, TRINITY_DN22867_c2_g2, TRINITY_DN22887_c1_g2, TRINITY_DN23296_c0_g1, TRINITY_DN23334_c0_g5, TRINITY_DN23424_c0_g1, TRINITY_DN23518_c0_g1, TRINITY_…
GO:0009514	0.00230781	0.999566	7	30	glyoxysome	CC	0.0896578	CC glyoxysome	TRINITY_DN22089_c0_g3, TRINITY_DN22564_c0_g1, TRINITY_DN23080_c2_g1, TRINITY_DN25701_c1_g5, TRINITY_DN25991_c0_g2, TRINITY_DN26283_c2_g1, TRINITY_DN26355_c0_g1
GO:0050662	0.00233205	0.998597	49	931	coenzyme binding	MF	0.090334	MF coenzyme binding	TRINITY_DN16059_c0_g1, TRINITY_DN16794_c0_g2, TRINITY_DN17935_c0_g2, TRINITY_DN18070_c0_g1, TRINITY_DN18283_c0_g1, TRINITY_DN18869_c0_g1, TRINITY_DN18936_c1_g1, TRINITY_DN19054_c0_g1, TRINITY_DN19256_c0_g1, TRINITY_DN19429_c0_g1, TRINITY_DN19429_c0_g2, TRINITY_DN19834_c2_g4, TRINITY_DN20318_c0_g1, TRINITY_DN20350_c0_g1, TRINITY_DN20883_c0_g1, TRINITY_DN20939_c0_g1, TRINITY_DN20978_c1_g2, TRINITY_…
GO:0004298	0.00234018	0.999594	6	63	threonine-type endopeptidase activity	MF	0.090334	MF threonine-type endopeptidase activity	TRINITY_DN17320_c0_g1, TRINITY_DN18520_c0_g1, TRINITY_DN20726_c0_g2, TRINITY_DN22586_c1_g1, TRINITY_DN23345_c0_g3, TRINITY_DN25803_c1_g5
GO:0070003	0.00234018	0.999594	6	63	threonine-type peptidase activity	MF	0.090334	MF threonine-type peptidase activity	TRINITY_DN17320_c0_g1, TRINITY_DN18520_c0_g1, TRINITY_DN20726_c0_g2, TRINITY_DN22586_c1_g1, TRINITY_DN23345_c0_g3, TRINITY_DN25803_c1_g5
GO:0002098	0.00234566	0.999713	5	18	tRNA wobble uridine modification	BP	0.0903529	BP tRNA wobble uridine modification	TRINITY_DN20442_c3_g1, TRINITY_DN21474_c3_g3, TRINITY_DN21532_c0_g3, TRINITY_DN21793_c0_g2, TRINITY_DN25655_c0_g1
GO:0046872	0.00235973	0.998067	352	7573	metal ion binding	MF	0.0907016	MF metal ion binding	TRINITY_DN15020_c0_g1, TRINITY_DN15071_c0_g1, TRINITY_DN15213_c0_g1, TRINITY_DN15217_c0_g1, TRINITY_DN15230_c0_g1, TRINITY_DN15319_c0_g1, TRINITY_DN15751_c0_g1, TRINITY_DN16242_c0_g1, TRINITY_DN16513_c0_g1, TRINITY_DN16794_c0_g2, TRINITY_DN16859_c0_g1, TRINITY_DN16989_c0_g1, TRINITY_DN17069_c0_g1, TRINITY_DN17081_c0_g1, TRINITY_DN17102_c0_g1, TRINITY_DN17278_c0_g1, TRINITY_DN17485_c0_g1, TRINITY_…
GO:0009089	0.00238386	0.999679	5	34	lysine biosynthetic process via diaminopimelate	BP	0.0912417	BP lysine biosynthetic process via diaminopimelate	TRINITY_DN20883_c0_g1, TRINITY_DN22163_c0_g3, TRINITY_DN23439_c2_g1, TRINITY_DN24137_c2_g2, TRINITY_DN24946_c1_g3
GO:0046451	0.00238386	0.999679	5	34	diaminopimelate metabolic process	BP	0.0912417	BP diaminopimelate metabolic process	TRINITY_DN20883_c0_g1, TRINITY_DN22163_c0_g3, TRINITY_DN23439_c2_g1, TRINITY_DN24137_c2_g2, TRINITY_DN24946_c1_g3
GO:1902600	0.0024167	0.999176	13	158	hydrogen ion transmembrane transport	BP	0.0923039	BP hydrogen ion transmembrane transport	TRINITY_DN19243_c0_g1, TRINITY_DN20149_c0_g2, TRINITY_DN20805_c1_g2, TRINITY_DN21444_c0_g1, TRINITY_DN22238_c0_g1, TRINITY_DN22390_c0_g2, TRINITY_DN23581_c3_g3, TRINITY_DN23841_c0_g1, TRINITY_DN24038_c0_g4, TRINITY_DN24308_c3_g3, TRINITY_DN26599_c0_g1, TRINITY_DN26733_c1_g2, TRINITY_DN26798_c3_g3
GO:1901657	0.00243096	0.998651	37	657	glycosyl compound metabolic process	BP	0.0926528	BP glycosyl compound metabolic process	TRINITY_DN17044_c0_g1, TRINITY_DN17935_c0_g2, TRINITY_DN18023_c0_g1, TRINITY_DN19162_c0_g1, TRINITY_DN19656_c0_g2, TRINITY_DN20546_c1_g4, TRINITY_DN20805_c1_g2, TRINITY_DN20914_c0_g1, TRINITY_DN20962_c0_g4, TRINITY_DN21444_c0_g1, TRINITY_DN21532_c0_g3, TRINITY_DN21889_c4_g1, TRINITY_DN22166_c0_g1, TRINITY_DN22178_c0_g1, TRINITY_DN22238_c0_g1, TRINITY_DN22390_c0_g2, TRINITY_DN22544_c0_g2, TRINITY_…
GO:0006575	0.00244515	0.998988	18	287	cellular modified amino acid metabolic process	BP	0.092998	BP cellular modified amino acid metabolic process	TRINITY_DN17044_c0_g1, TRINITY_DN19248_c0_g2, TRINITY_DN19427_c0_g1, TRINITY_DN19955_c0_g1, TRINITY_DN20546_c1_g4, TRINITY_DN20841_c2_g1, TRINITY_DN20942_c0_g1, TRINITY_DN21278_c0_g3, TRINITY_DN23104_c1_g1, TRINITY_DN23456_c0_g1, TRINITY_DN23485_c1_g3, TRINITY_DN23643_c1_g1, TRINITY_DN23779_c1_g1, TRINITY_DN24695_c0_g1, TRINITY_DN24928_c1_g1, TRINITY_DN25276_c2_g1, TRINITY_DN25382_c0_g2, TRINITY_…
GO:0000245	0.00247378	0.999677	5	24	spliceosomal complex assembly	BP	0.0938894	BP spliceosomal complex assembly	TRINITY_DN17102_c0_g1, TRINITY_DN22756_c0_g2, TRINITY_DN25038_c0_g1, TRINITY_DN25185_c0_g1, TRINITY_DN25404_c0_g1
GO:0042625	0.00250804	0.998911	20	248	ATPase activity, coupled to transmembrane movement of ions	MF	0.0949188	MF ATPase activity, coupled to transmembrane movement of ions	TRINITY_DN19243_c0_g1, TRINITY_DN20149_c0_g2, TRINITY_DN20355_c0_g1, TRINITY_DN20805_c1_g2, TRINITY_DN21180_c4_g1, TRINITY_DN22178_c0_g1, TRINITY_DN22238_c0_g1, TRINITY_DN22377_c0_g2, TRINITY_DN22390_c0_g2, TRINITY_DN22592_c1_g1, TRINITY_DN22858_c4_g1, TRINITY_DN23205_c3_g1, TRINITY_DN23581_c3_g3, TRINITY_DN23841_c0_g1, TRINITY_DN24038_c0_g4, TRINITY_DN24960_c2_g1, TRINITY_DN25024_c0_g1, TRINITY_…
GO:0048518	0.00251508	0.99815	129	2700	positive regulation of biological process	BP	0.0949188	BP positive regulation of biological process	TRINITY_DN14912_c0_g1, TRINITY_DN15020_c0_g1, TRINITY_DN15916_c0_g1, TRINITY_DN15934_c0_g1, TRINITY_DN16611_c0_g1, TRINITY_DN17291_c0_g1, TRINITY_DN17510_c0_g1, TRINITY_DN17553_c0_g1, TRINITY_DN17648_c0_g1, TRINITY_DN17692_c0_g1, TRINITY_DN18239_c0_g1, TRINITY_DN18277_c1_g1, TRINITY_DN18307_c0_g1, TRINITY_DN18849_c0_g1, TRINITY_DN18863_c0_g1, TRINITY_DN18904_c0_g1, TRINITY_DN19294_c0_g1, TRINITY_…
GO:0008483	0.00251663	0.999183	12	144	transaminase activity	MF	0.0949188	MF transaminase activity	TRINITY_DN16641_c0_g1, TRINITY_DN17069_c0_g1, TRINITY_DN19427_c0_g1, TRINITY_DN21414_c0_g1, TRINITY_DN21781_c1_g1, TRINITY_DN21996_c0_g2, TRINITY_DN22163_c0_g3, TRINITY_DN23221_c0_g1, TRINITY_DN23996_c0_g1, TRINITY_DN24077_c0_g1, TRINITY_DN24140_c0_g1, TRINITY_DN26235_c1_g1
GO:0008318	0.00252896	0.999866	3	11	protein prenyltransferase activity	MF	0.0951856	MF protein prenyltransferase activity	TRINITY_DN19183_c9_g1, TRINITY_DN24823_c0_g1, TRINITY_DN25322_c1_g1
GO:1901505	0.00253552	0.999181	12	122	carbohydrate derivative transporter activity	MF	0.0952295	MF carbohydrate derivative transporter activity	TRINITY_DN13926_c0_g1, TRINITY_DN19281_c0_g1, TRINITY_DN19510_c3_g2, TRINITY_DN20429_c2_g1, TRINITY_DN22651_c0_g1, TRINITY_DN22851_c1_g1, TRINITY_DN23550_c0_g1, TRINITY_DN23922_c0_g1, TRINITY_DN24483_c2_g1, TRINITY_DN25161_c1_g1, TRINITY_DN26155_c1_g1, TRINITY_DN26627_c3_g1
GO:0009260	0.00254065	0.99884	22	345	ribonucleotide biosynthetic process	BP	0.0952295	BP ribonucleotide biosynthetic process	TRINITY_DN19162_c0_g1, TRINITY_DN19401_c0_g1, TRINITY_DN20805_c1_g2, TRINITY_DN21889_c4_g1, TRINITY_DN22166_c0_g1, TRINITY_DN22178_c0_g1, TRINITY_DN22238_c0_g1, TRINITY_DN22390_c0_g2, TRINITY_DN22977_c0_g1, TRINITY_DN23252_c0_g1, TRINITY_DN23581_c3_g3, TRINITY_DN23619_c1_g3, TRINITY_DN23841_c0_g1, TRINITY_DN24038_c0_g4, TRINITY_DN24674_c0_g1, TRINITY_DN25070_c2_g1, TRINITY_DN25381_c0_g2, TRINITY_…
GO:0046390	0.00255638	0.998832	22	348	ribose phosphate biosynthetic process	BP	0.0956213	BP ribose phosphate biosynthetic process	TRINITY_DN19162_c0_g1, TRINITY_DN19401_c0_g1, TRINITY_DN20805_c1_g2, TRINITY_DN21889_c4_g1, TRINITY_DN22166_c0_g1, TRINITY_DN22178_c0_g1, TRINITY_DN22238_c0_g1, TRINITY_DN22390_c0_g2, TRINITY_DN22977_c0_g1, TRINITY_DN23252_c0_g1, TRINITY_DN23581_c3_g3, TRINITY_DN23619_c1_g3, TRINITY_DN23841_c0_g1, TRINITY_DN24038_c0_g4, TRINITY_DN24674_c0_g1, TRINITY_DN25070_c2_g1, TRINITY_DN25381_c0_g2, TRINITY_…
GO:0008553	0.002573	0.999675	5	19	hydrogen-exporting ATPase activity, phosphorylative mechanism	MF	0.0960446	MF hydrogen-exporting ATPase activity, phosphorylative mechanism	TRINITY_DN19243_c0_g1, TRINITY_DN20149_c0_g2, TRINITY_DN22178_c0_g1, TRINITY_DN22238_c0_g1, TRINITY_DN22390_c0_g2
GO:0009123	0.002632	0.998819	21	335	nucleoside monophosphate metabolic process	BP	0.0980449	BP nucleoside monophosphate metabolic process	TRINITY_DN19162_c0_g1, TRINITY_DN19401_c0_g1, TRINITY_DN20805_c1_g2, TRINITY_DN21444_c0_g1, TRINITY_DN22178_c0_g1, TRINITY_DN22238_c0_g1, TRINITY_DN22390_c0_g2, TRINITY_DN22977_c0_g1, TRINITY_DN23456_c0_g1, TRINITY_DN23581_c3_g3, TRINITY_DN23841_c0_g1, TRINITY_DN24038_c0_g4, TRINITY_DN24308_c3_g3, TRINITY_DN24674_c0_g1, TRINITY_DN25070_c2_g1, TRINITY_DN25149_c2_g3, TRINITY_DN25267_c0_g1, TRINITY_…
GO:0018105	0.00265671	0.999147	12	96	peptidyl-serine phosphorylation	BP	0.098762	BP peptidyl-serine phosphorylation	TRINITY_DN17745_c0_g1, TRINITY_DN21512_c2_g1, TRINITY_DN21963_c0_g3, TRINITY_DN22398_c1_g2, TRINITY_DN22583_c0_g2, TRINITY_DN23155_c0_g2, TRINITY_DN24679_c0_g1, TRINITY_DN24679_c1_g1, TRINITY_DN24753_c1_g1, TRINITY_DN25719_c1_g1, TRINITY_DN25915_c0_g1, TRINITY_DN25952_c0_g1
GO:0048280	0.0026765	0.999741	4	20	vesicle fusion with Golgi apparatus	BP	0.0992938	BP vesicle fusion with Golgi apparatus	TRINITY_DN20540_c0_g2, TRINITY_DN21555_c0_g1, TRINITY_DN25096_c1_g1, TRINITY_DN25336_c2_g1
GO:0016769	0.00268954	0.999118	12	148	transferase activity, transferring nitrogenous groups	MF	0.0995733	MF transferase activity, transferring nitrogenous groups	TRINITY_DN16641_c0_g1, TRINITY_DN17069_c0_g1, TRINITY_DN19427_c0_g1, TRINITY_DN21414_c0_g1, TRINITY_DN21781_c1_g1, TRINITY_DN21996_c0_g2, TRINITY_DN22163_c0_g3, TRINITY_DN23221_c0_g1, TRINITY_DN23996_c0_g1, TRINITY_DN24077_c0_g1, TRINITY_DN24140_c0_g1, TRINITY_DN26235_c1_g1
GO:0006892	0.00270694	0.999292	9	82	post-Golgi vesicle-mediated transport	BP	0.100013	BP post-Golgi vesicle-mediated transport	TRINITY_DN17269_c0_g1, TRINITY_DN19958_c0_g1, TRINITY_DN20540_c0_g2, TRINITY_DN22187_c0_g1, TRINITY_DN24970_c0_g1, TRINITY_DN25336_c2_g1, TRINITY_DN25734_c0_g1, TRINITY_DN26074_c3_g1, TRINITY_DN26819_c3_g1
GO:0006563	0.00276127	0.99942	7	69	L-serine metabolic process	BP	0.101813	BP L-serine metabolic process	TRINITY_DN20845_c0_g1, TRINITY_DN21278_c0_g3, TRINITY_DN21767_c0_g1, TRINITY_DN22921_c0_g1, TRINITY_DN24695_c0_g1, TRINITY_DN24953_c0_g1, TRINITY_DN26570_c0_g1
GO:0015662	0.00278111	0.999045	13	124	ATPase activity, coupled to transmembrane movement of ions, phosphorylative mechanism	MF	0.102256	MF ATPase activity, coupled to transmembrane movement of ions, phosphorylative mechanism	TRINITY_DN19243_c0_g1, TRINITY_DN20149_c0_g2, TRINITY_DN20355_c0_g1, TRINITY_DN21180_c4_g1, TRINITY_DN22178_c0_g1, TRINITY_DN22238_c0_g1, TRINITY_DN22377_c0_g2, TRINITY_DN22390_c0_g2, TRINITY_DN22592_c1_g1, TRINITY_DN22858_c4_g1, TRINITY_DN23205_c3_g1, TRINITY_DN24960_c2_g1, TRINITY_DN25024_c0_g1
GO:0010605	0.00278458	0.998193	65	1008	negative regulation of macromolecule metabolic process	BP	0.102256	BP negative regulation of macromolecule metabolic process	TRINITY_DN13926_c0_g1, TRINITY_DN14388_c0_g1, TRINITY_DN14912_c0_g1, TRINITY_DN15751_c0_g1, TRINITY_DN17174_c0_g2, TRINITY_DN17553_c0_g1, TRINITY_DN19329_c1_g1, TRINITY_DN19625_c0_g1, TRINITY_DN19628_c0_g1, TRINITY_DN19712_c0_g1, TRINITY_DN19992_c0_g1, TRINITY_DN20123_c0_g1, TRINITY_DN20258_c0_g1, TRINITY_DN20555_c0_g1, TRINITY_DN20698_c0_g1, TRINITY_DN20759_c0_g1, TRINITY_DN20991_c3_g1, TRINITY_…
GO:0042451	0.002823	0.998852	17	256	purine nucleoside biosynthetic process	BP	0.103248	BP purine nucleoside biosynthetic process	TRINITY_DN20546_c1_g4, TRINITY_DN20805_c1_g2, TRINITY_DN21889_c4_g1, TRINITY_DN22166_c0_g1, TRINITY_DN22178_c0_g1, TRINITY_DN22238_c0_g1, TRINITY_DN22390_c0_g2, TRINITY_DN22977_c0_g1, TRINITY_DN23252_c0_g1, TRINITY_DN23258_c0_g1, TRINITY_DN23581_c3_g3, TRINITY_DN23841_c0_g1, TRINITY_DN24038_c0_g4, TRINITY_DN25381_c0_g2, TRINITY_DN26599_c0_g1, TRINITY_DN26733_c1_g2, TRINITY_DN26798_c3_g3
GO:0046129	0.002823	0.998852	17	256	purine ribonucleoside biosynthetic process	BP	0.103248	BP purine ribonucleoside biosynthetic process	TRINITY_DN20546_c1_g4, TRINITY_DN20805_c1_g2, TRINITY_DN21889_c4_g1, TRINITY_DN22166_c0_g1, TRINITY_DN22178_c0_g1, TRINITY_DN22238_c0_g1, TRINITY_DN22390_c0_g2, TRINITY_DN22977_c0_g1, TRINITY_DN23252_c0_g1, TRINITY_DN23258_c0_g1, TRINITY_DN23581_c3_g3, TRINITY_DN23841_c0_g1, TRINITY_DN24038_c0_g4, TRINITY_DN25381_c0_g2, TRINITY_DN26599_c0_g1, TRINITY_DN26733_c1_g2, TRINITY_DN26798_c3_g3
GO:0016591	0.00283062	0.999681	5	12	DNA-directed RNA polymerase II, holoenzyme	CC	0.103318	CC DNA-directed RNA polymerase II, holoenzyme	TRINITY_DN23415_c0_g5, TRINITY_DN23844_c0_g2, TRINITY_DN24567_c0_g1, TRINITY_DN24567_c0_g4, TRINITY_DN25675_c1_g2
GO:0045116	0.00286363	0.99971	4	25	protein neddylation	BP	0.104312	BP protein neddylation	TRINITY_DN18904_c0_g1, TRINITY_DN23037_c0_g2, TRINITY_DN25237_c0_g1, TRINITY_DN25312_c2_g1
GO:0031267	0.00291362	0.998916	15	115	small GTPase binding	MF	0.10592	MF small GTPase binding	TRINITY_DN20337_c0_g1, TRINITY_DN20337_c0_g2, TRINITY_DN21271_c0_g1, TRINITY_DN21709_c1_g1, TRINITY_DN21919_c0_g1, TRINITY_DN22187_c0_g1, TRINITY_DN22735_c0_g2, TRINITY_DN23108_c0_g2, TRINITY_DN24379_c0_g4, TRINITY_DN24615_c0_g1, TRINITY_DN24970_c0_g1, TRINITY_DN25354_c0_g2, TRINITY_DN25433_c0_g1, TRINITY_DN25434_c0_g3, TRINITY_DN26203_c1_g1
GO:0016575	0.00292411	0.99936	8	30	histone deacetylation	BP	0.105951	BP histone deacetylation	TRINITY_DN14388_c0_g1, TRINITY_DN20529_c0_g1, TRINITY_DN23301_c0_g1, TRINITY_DN23400_c0_g1, TRINITY_DN23847_c0_g1, TRINITY_DN24250_c0_g1, TRINITY_DN25538_c1_g1, TRINITY_DN25705_c0_g1
GO:0018209	0.00292617	0.999046	12	102	peptidyl-serine modification	BP	0.105951	BP peptidyl-serine modification	TRINITY_DN17745_c0_g1, TRINITY_DN21512_c2_g1, TRINITY_DN21963_c0_g3, TRINITY_DN22398_c1_g2, TRINITY_DN22583_c0_g2, TRINITY_DN23155_c0_g2, TRINITY_DN24679_c0_g1, TRINITY_DN24679_c1_g1, TRINITY_DN24753_c1_g1, TRINITY_DN25719_c1_g1, TRINITY_DN25915_c0_g1, TRINITY_DN25952_c0_g1
GO:0031300	0.00295749	0.998726	19	255	intrinsic component of organelle membrane	CC	0.106833	CC intrinsic component of organelle membrane	TRINITY_DN17527_c0_g1, TRINITY_DN18113_c0_g1, TRINITY_DN19864_c0_g1, TRINITY_DN21180_c4_g1, TRINITY_DN21534_c1_g1, TRINITY_DN21765_c1_g1, TRINITY_DN21910_c0_g2, TRINITY_DN22163_c0_g2, TRINITY_DN22835_c0_g1, TRINITY_DN22873_c2_g2, TRINITY_DN23922_c0_g1, TRINITY_DN24427_c0_g1, TRINITY_DN24717_c0_g1, TRINITY_DN24734_c2_g1, TRINITY_DN24765_c2_g2, TRINITY_DN25785_c0_g1, TRINITY_DN25911_c0_g2, TRINITY_…
GO:0000904	0.00296234	0.998618	23	241	cell morphogenesis involved in differentiation	BP	0.106833	BP cell morphogenesis involved in differentiation	TRINITY_DN18074_c0_g1, TRINITY_DN18239_c0_g1, TRINITY_DN18869_c0_g1, TRINITY_DN18872_c0_g1, TRINITY_DN19509_c0_g1, TRINITY_DN19634_c0_g1, TRINITY_DN19712_c0_g1, TRINITY_DN19775_c0_g2, TRINITY_DN21395_c0_g1, TRINITY_DN21575_c1_g1, TRINITY_DN22735_c0_g2, TRINITY_DN23111_c0_g1, TRINITY_DN23964_c0_g2, TRINITY_DN24114_c0_g1, TRINITY_DN24685_c0_g1, TRINITY_DN24970_c0_g1, TRINITY_DN25333_c1_g1, TRINITY_…
GO:0009988	0.00297619	0.999822	3	15	cell-cell recognition	BP	0.107119	BP cell-cell recognition	TRINITY_DN23590_c2_g2, TRINITY_DN23590_c2_g3, TRINITY_DN24694_c0_g4
GO:0006470	0.00298381	0.999024	12	104	protein dephosphorylation	BP	0.107181	BP protein dephosphorylation	TRINITY_DN21448_c0_g1, TRINITY_DN22450_c4_g1, TRINITY_DN22575_c1_g2, TRINITY_DN22695_c1_g1, TRINITY_DN23415_c0_g5, TRINITY_DN24483_c2_g1, TRINITY_DN24544_c0_g1, TRINITY_DN24567_c0_g1, TRINITY_DN24567_c0_g4, TRINITY_DN24590_c1_g5, TRINITY_DN25675_c1_g2, TRINITY_DN26577_c2_g1
GO:0006610	0.00300402	0.999521	6	20	ribosomal protein import into nucleus	BP	0.107693	BP ribosomal protein import into nucleus	TRINITY_DN20337_c0_g1, TRINITY_DN20337_c0_g2, TRINITY_DN21919_c0_g1, TRINITY_DN24615_c0_g1, TRINITY_DN25354_c0_g1, TRINITY_DN25354_c0_g2
GO:0015215	0.00305555	0.999281	8	51	nucleotide transmembrane transporter activity	MF	0.109278	MF nucleotide transmembrane transporter activity	TRINITY_DN13926_c0_g1, TRINITY_DN19510_c3_g2, TRINITY_DN20429_c2_g1, TRINITY_DN22651_c0_g1, TRINITY_DN22851_c1_g1, TRINITY_DN23550_c0_g1, TRINITY_DN23922_c0_g1, TRINITY_DN24483_c2_g1
GO:0046034	0.00306032	0.998927	13	164	ATP metabolic process	BP	0.109278	BP ATP metabolic process	TRINITY_DN20805_c1_g2, TRINITY_DN21444_c0_g1, TRINITY_DN22178_c0_g1, TRINITY_DN22238_c0_g1, TRINITY_DN22390_c0_g2, TRINITY_DN23581_c3_g3, TRINITY_DN23841_c0_g1, TRINITY_DN24038_c0_g4, TRINITY_DN24308_c3_g3, TRINITY_DN25149_c2_g3, TRINITY_DN26599_c0_g1, TRINITY_DN26733_c1_g2, TRINITY_DN26798_c3_g3
GO:0006531	0.00307486	0.999473	6	29	aspartate metabolic process	BP	0.109581	BP aspartate metabolic process	TRINITY_DN17069_c0_g1, TRINITY_DN19427_c0_g1, TRINITY_DN21414_c0_g1, TRINITY_DN21996_c0_g2, TRINITY_DN23221_c0_g1, TRINITY_DN23468_c0_g1
GO:0022406	0.00308191	0.999112	10	83	membrane docking	BP	0.109617	BP membrane docking	TRINITY_DN19293_c0_g1, TRINITY_DN19373_c0_g1, TRINITY_DN19958_c0_g1, TRINITY_DN20694_c0_g1, TRINITY_DN21615_c0_g1, TRINITY_DN22439_c3_g1, TRINITY_DN23243_c2_g3, TRINITY_DN24094_c0_g1, TRINITY_DN24485_c3_g1, TRINITY_DN25096_c1_g1
GO:0006906	0.00310875	0.999166	9	89	vesicle fusion	BP	0.11024	BP vesicle fusion	TRINITY_DN19423_c0_g1, TRINITY_DN19958_c0_g1, TRINITY_DN20540_c0_g2, TRINITY_DN21555_c0_g1, TRINITY_DN21965_c0_g1, TRINITY_DN23549_c3_g1, TRINITY_DN25096_c1_g1, TRINITY_DN25336_c2_g1, TRINITY_DN26334_c0_g1
GO:0030897	0.00311162	0.999707	4	14	HOPS complex	CC	0.11024	CC HOPS complex	TRINITY_DN19373_c0_g1, TRINITY_DN19423_c0_g1, TRINITY_DN23549_c3_g1, TRINITY_DN26681_c0_g1
GO:0048278	0.00315463	0.999167	9	65	vesicle docking	BP	0.111546	BP vesicle docking	TRINITY_DN19293_c0_g1, TRINITY_DN19373_c0_g1, TRINITY_DN19958_c0_g1, TRINITY_DN20694_c0_g1, TRINITY_DN21615_c0_g1, TRINITY_DN22439_c3_g1, TRINITY_DN24094_c0_g1, TRINITY_DN24485_c3_g1, TRINITY_DN25096_c1_g1
GO:0006979	0.00317892	0.998193	38	655	response to oxidative stress	BP	0.112186	BP response to oxidative stress	TRINITY_DN17751_c0_g1, TRINITY_DN20236_c0_g1, TRINITY_DN20370_c0_g1, TRINITY_DN20429_c2_g1, TRINITY_DN20870_c0_g1, TRINITY_DN21104_c1_g1, TRINITY_DN21323_c0_g2, TRINITY_DN21377_c0_g2, TRINITY_DN21581_c1_g1, TRINITY_DN21654_c0_g2, TRINITY_DN21697_c1_g1, TRINITY_DN21711_c1_g1, TRINITY_DN21807_c1_g2, TRINITY_DN22002_c2_g3, TRINITY_DN22089_c0_g3, TRINITY_DN22273_c0_g1, TRINITY_DN22545_c2_g1, TRINITY_…
GO:0009144	0.00321913	0.99881	14	188	purine nucleoside triphosphate metabolic process	BP	0.112998	BP purine nucleoside triphosphate metabolic process	TRINITY_DN20805_c1_g2, TRINITY_DN21444_c0_g1, TRINITY_DN22178_c0_g1, TRINITY_DN22238_c0_g1, TRINITY_DN22348_c3_g1, TRINITY_DN22390_c0_g2, TRINITY_DN23581_c3_g3, TRINITY_DN23841_c0_g1, TRINITY_DN24038_c0_g4, TRINITY_DN24308_c3_g3, TRINITY_DN25149_c2_g3, TRINITY_DN26599_c0_g1, TRINITY_DN26733_c1_g2, TRINITY_DN26798_c3_g3
GO:0008324	0.00321939	0.997984	54	905	cation transmembrane transporter activity	MF	0.112998	MF cation transmembrane transporter activity	TRINITY_DN13926_c0_g1, TRINITY_DN16640_c0_g1, TRINITY_DN19147_c0_g1, TRINITY_DN19243_c0_g1, TRINITY_DN19368_c0_g1, TRINITY_DN19666_c0_g3, TRINITY_DN19963_c1_g3, TRINITY_DN20004_c1_g1, TRINITY_DN20149_c0_g2, TRINITY_DN20355_c0_g1, TRINITY_DN20429_c2_g1, TRINITY_DN20805_c1_g2, TRINITY_DN21180_c4_g1, TRINITY_DN21236_c0_g1, TRINITY_DN21370_c0_g1, TRINITY_DN21392_c0_g2, TRINITY_DN21414_c0_g1, TRINITY_…
GO:1900182	0.00322066	0.999523	5	46	positive regulation of protein localization to nucleus	BP	0.112998	BP positive regulation of protein localization to nucleus	TRINITY_DN23604_c0_g2, TRINITY_DN24706_c2_g2, TRINITY_DN25185_c0_g1, TRINITY_DN25354_c0_g1, TRINITY_DN25354_c0_g2
GO:0031974	0.00325537	0.998345	27	576	membrane-enclosed lumen	CC	0.113995	CC membrane-enclosed lumen	TRINITY_DN15893_c0_g1, TRINITY_DN17069_c0_g1, TRINITY_DN17278_c0_g1, TRINITY_DN17644_c0_g1, TRINITY_DN17751_c0_g1, TRINITY_DN18863_c0_g1, TRINITY_DN18873_c0_g1, TRINITY_DN19054_c0_g1, TRINITY_DN19235_c0_g1, TRINITY_DN19604_c0_g1, TRINITY_DN19721_c1_g1, TRINITY_DN20698_c0_g1, TRINITY_DN20971_c0_g1, TRINITY_DN21278_c0_g3, TRINITY_DN23146_c0_g1, TRINITY_DN23243_c2_g3, TRINITY_DN23556_c1_g1, TRINITY_…
GO:0031227	0.00328152	0.998904	12	126	intrinsic component of endoplasmic reticulum membrane	CC	0.114688	CC intrinsic component of endoplasmic reticulum membrane	TRINITY_DN17527_c0_g1, TRINITY_DN19864_c0_g1, TRINITY_DN21180_c4_g1, TRINITY_DN21534_c1_g1, TRINITY_DN21910_c0_g2, TRINITY_DN22163_c0_g2, TRINITY_DN22873_c2_g2, TRINITY_DN23922_c0_g1, TRINITY_DN24427_c0_g1, TRINITY_DN24734_c2_g1, TRINITY_DN24765_c2_g2, TRINITY_DN26026_c0_g1
GO:0009059	0.00331194	0.997366	231	4372	macromolecule biosynthetic process	BP	0.115529	BP macromolecule biosynthetic process	TRINITY_DN14388_c0_g1, TRINITY_DN14997_c0_g1, TRINITY_DN15071_c0_g1, TRINITY_DN15751_c0_g1, TRINITY_DN15957_c0_g1, TRINITY_DN16285_c0_g1, TRINITY_DN16547_c0_g1, TRINITY_DN16704_c0_g1, TRINITY_DN16933_c0_g1, TRINITY_DN17081_c0_g1, TRINITY_DN17510_c0_g1, TRINITY_DN17547_c0_g1, TRINITY_DN17553_c0_g1, TRINITY_DN17639_c0_g1, TRINITY_DN17692_c0_g1, TRINITY_DN17823_c0_g1, TRINITY_DN18074_c0_g1, TRINITY_…
GO:0006457	0.00333099	0.998264	29	483	protein folding	BP	0.11597	BP protein folding	TRINITY_DN15071_c0_g1, TRINITY_DN17530_c0_g1, TRINITY_DN17644_c0_g1, TRINITY_DN17751_c0_g1, TRINITY_DN17759_c0_g1, TRINITY_DN18240_c0_g1, TRINITY_DN19156_c0_g1, TRINITY_DN19604_c0_g1, TRINITY_DN20123_c0_g1, TRINITY_DN20470_c2_g1, TRINITY_DN20841_c2_g1, TRINITY_DN22360_c0_g2, TRINITY_DN22940_c0_g4, TRINITY_DN23403_c0_g2, TRINITY_DN23575_c0_g2, TRINITY_DN23607_c1_g2, TRINITY_DN23673_c1_g1, TRINITY_…
GO:0060261	0.00334898	0.999647	4	24	positive regulation of transcription initiation from RNA polymerase II promoter	BP	0.116164	BP positive regulation of transcription initiation from RNA polymerase II promoter	TRINITY_DN17553_c0_g1, TRINITY_DN21193_c0_g1, TRINITY_DN24558_c0_g2, TRINITY_DN25739_c0_g1
GO:0006553	0.00334939	0.999385	6	49	lysine metabolic process	BP	0.116164	BP lysine metabolic process	TRINITY_DN20883_c0_g1, TRINITY_DN21581_c1_g1, TRINITY_DN22163_c0_g3, TRINITY_DN23439_c2_g1, TRINITY_DN24137_c2_g2, TRINITY_DN24946_c1_g3
GO:0015605	0.00337482	0.999101	9	64	organophosphate ester transmembrane transporter activity	MF	0.116586	MF organophosphate ester transmembrane transporter activity	TRINITY_DN13926_c0_g1, TRINITY_DN19510_c3_g2, TRINITY_DN20429_c2_g1, TRINITY_DN22651_c0_g1, TRINITY_DN22851_c1_g1, TRINITY_DN23550_c0_g1, TRINITY_DN23922_c0_g1, TRINITY_DN24483_c2_g1, TRINITY_DN26155_c1_g1
GO:0035601	0.0033809	0.999127	9	45	protein deacylation	BP	0.116586	BP protein deacylation	TRINITY_DN14388_c0_g1, TRINITY_DN20529_c0_g1, TRINITY_DN22585_c4_g1, TRINITY_DN23301_c0_g1, TRINITY_DN23400_c0_g1, TRINITY_DN23847_c0_g1, TRINITY_DN24250_c0_g1, TRINITY_DN25538_c1_g1, TRINITY_DN25705_c0_g1
GO:0098732	0.0033809	0.999127	9	45	macromolecule deacylation	BP	0.116586	BP macromolecule deacylation	TRINITY_DN14388_c0_g1, TRINITY_DN20529_c0_g1, TRINITY_DN22585_c4_g1, TRINITY_DN23301_c0_g1, TRINITY_DN23400_c0_g1, TRINITY_DN23847_c0_g1, TRINITY_DN24250_c0_g1, TRINITY_DN25538_c1_g1, TRINITY_DN25705_c0_g1
GO:0009314	0.00343353	0.997718	71	815	response to radiation	BP	0.118176	BP response to radiation	TRINITY_DN13512_c0_g1, TRINITY_DN15020_c0_g1, TRINITY_DN15276_c0_g1, TRINITY_DN15751_c0_g1, TRINITY_DN16989_c0_g1, TRINITY_DN17258_c0_g1, TRINITY_DN17444_c0_g1, TRINITY_DN18307_c0_g1, TRINITY_DN18614_c0_g1, TRINITY_DN19235_c0_g1, TRINITY_DN19363_c0_g1, TRINITY_DN19608_c0_g1, TRINITY_DN19857_c0_g1, TRINITY_DN19860_c0_g1, TRINITY_DN20088_c1_g1, TRINITY_DN20205_c0_g1, TRINITY_DN20292_c0_g1, TRINITY_…
GO:0070765	0.00350445	0.999923	2	7	gamma-secretase complex	CC	0.120351	CC gamma-secretase complex	TRINITY_DN15934_c0_g1, TRINITY_DN24339_c2_g1
GO:0006476	0.00351002	0.999204	8	31	protein deacetylation	BP	0.120351	BP protein deacetylation	TRINITY_DN14388_c0_g1, TRINITY_DN20529_c0_g1, TRINITY_DN23301_c0_g1, TRINITY_DN23400_c0_g1, TRINITY_DN23847_c0_g1, TRINITY_DN24250_c0_g1, TRINITY_DN25538_c1_g1, TRINITY_DN25705_c0_g1
GO:0006782	0.00354075	0.999469	5	40	protoporphyrinogen IX biosynthetic process	BP	0.120947	BP protoporphyrinogen IX biosynthetic process	TRINITY_DN18627_c0_g1, TRINITY_DN18789_c0_g1, TRINITY_DN20140_c1_g1, TRINITY_DN20248_c1_g1, TRINITY_DN25997_c0_g2
GO:0046501	0.00354075	0.999469	5	40	protoporphyrinogen IX metabolic process	BP	0.120947	BP protoporphyrinogen IX metabolic process	TRINITY_DN18627_c0_g1, TRINITY_DN18789_c0_g1, TRINITY_DN20140_c1_g1, TRINITY_DN20248_c1_g1, TRINITY_DN25997_c0_g2
GO:0010608	0.00361586	0.997915	39	614	posttranscriptional regulation of gene expression	BP	0.12328	BP posttranscriptional regulation of gene expression	TRINITY_DN14388_c0_g1, TRINITY_DN17692_c0_g1, TRINITY_DN18799_c3_g1, TRINITY_DN19208_c0_g1, TRINITY_DN19628_c0_g1, TRINITY_DN20123_c0_g1, TRINITY_DN20282_c0_g1, TRINITY_DN21078_c0_g1, TRINITY_DN21428_c0_g1, TRINITY_DN21532_c0_g3, TRINITY_DN21868_c4_g1, TRINITY_DN21954_c0_g1, TRINITY_DN22028_c2_g1, TRINITY_DN22815_c1_g3, TRINITY_DN23185_c2_g4, TRINITY_DN23327_c0_g1, TRINITY_DN23371_c2_g1, TRINITY_…
GO:0003727	0.00365335	0.998537	16	171	single-stranded RNA binding	MF	0.124324	MF single-stranded RNA binding	TRINITY_DN15650_c0_g1, TRINITY_DN18799_c3_g1, TRINITY_DN19136_c0_g1, TRINITY_DN19712_c0_g1, TRINITY_DN21139_c0_g1, TRINITY_DN21278_c0_g3, TRINITY_DN21681_c1_g1, TRINITY_DN22716_c2_g1, TRINITY_DN23176_c2_g2, TRINITY_DN23762_c3_g1, TRINITY_DN23828_c2_g1, TRINITY_DN24703_c0_g1, TRINITY_DN24706_c2_g2, TRINITY_DN25441_c0_g3, TRINITY_DN25539_c0_g1, TRINITY_DN26253_c0_g1
GO:0004222	0.00366155	0.998759	12	130	metalloendopeptidase activity	MF	0.124369	MF metalloendopeptidase activity	TRINITY_DN15319_c0_g1, TRINITY_DN16989_c0_g1, TRINITY_DN17527_c0_g1, TRINITY_DN18939_c0_g1, TRINITY_DN19147_c0_g1, TRINITY_DN21629_c1_g1, TRINITY_DN21967_c0_g2, TRINITY_DN22069_c0_g1, TRINITY_DN22270_c0_g1, TRINITY_DN22629_c0_g1, TRINITY_DN24449_c0_g1, TRINITY_DN26132_c0_g1
GO:0009767	0.00366857	0.999057	9	39	photosynthetic electron transport chain	BP	0.124374	BP photosynthetic electron transport chain	TRINITY_DN22377_c0_g2, TRINITY_DN22925_c0_g2, TRINITY_DN23346_c1_g3, TRINITY_DN24454_c0_g3, TRINITY_DN24548_c0_g3, TRINITY_DN25003_c0_g1, TRINITY_DN26540_c1_g1, TRINITY_DN26733_c1_g2, TRINITY_DN26798_c2_g1
GO:0009738	0.00367609	0.998173	26	240	abscisic acid-activated signaling pathway	BP	0.124396	BP abscisic acid-activated signaling pathway	TRINITY_DN17745_c0_g1, TRINITY_DN19860_c0_g1, TRINITY_DN20219_c0_g1, TRINITY_DN20277_c0_g1, TRINITY_DN20749_c2_g1, TRINITY_DN20749_c2_g3, TRINITY_DN21051_c1_g4, TRINITY_DN21082_c1_g2, TRINITY_DN21256_c0_g1, TRINITY_DN21311_c0_g1, TRINITY_DN21963_c0_g3, TRINITY_DN22276_c2_g1, TRINITY_DN22940_c0_g4, TRINITY_DN23037_c0_g1, TRINITY_DN23125_c4_g1, TRINITY_DN23473_c1_g1, TRINITY_DN23541_c7_g2, TRINITY_…
GO:0012507	0.00370142	0.999438	5	41	ER to Golgi transport vesicle membrane	CC	0.124929	CC ER to Golgi transport vesicle membrane	TRINITY_DN20540_c0_g2, TRINITY_DN21555_c0_g1, TRINITY_DN25096_c1_g1, TRINITY_DN25336_c2_g1, TRINITY_DN26236_c0_g1
GO:0004616	0.00371516	0.999218	7	36	phosphogluconate dehydrogenase (decarboxylating) activity	MF	0.124929	MF phosphogluconate dehydrogenase (decarboxylating) activity	TRINITY_DN20939_c0_g1, TRINITY_DN21883_c4_g1, TRINITY_DN22051_c0_g1, TRINITY_DN23447_c0_g4, TRINITY_DN23590_c2_g2, TRINITY_DN23590_c2_g3, TRINITY_DN25997_c0_g2
GO:0006862	0.00371559	0.999097	8	51	nucleotide transport	BP	0.124929	BP nucleotide transport	TRINITY_DN13926_c0_g1, TRINITY_DN19510_c3_g2, TRINITY_DN20429_c2_g1, TRINITY_DN22651_c0_g1, TRINITY_DN22851_c1_g1, TRINITY_DN23550_c0_g1, TRINITY_DN23922_c0_g1, TRINITY_DN26831_c12_g1
GO:2000144	0.00371943	0.999589	4	28	positive regulation of DNA-templated transcription, initiation	BP	0.124929	BP positive regulation of DNA-templated transcription, initiation	TRINITY_DN17553_c0_g1, TRINITY_DN21193_c0_g1, TRINITY_DN24558_c0_g2, TRINITY_DN25739_c0_g1
GO:0002097	0.00381517	0.999317	6	29	tRNA wobble base modification	BP	0.127907	BP tRNA wobble base modification	TRINITY_DN20236_c0_g1, TRINITY_DN20442_c3_g1, TRINITY_DN21474_c3_g3, TRINITY_DN21532_c0_g3, TRINITY_DN21793_c0_g2, TRINITY_DN25655_c0_g1
GO:0004656	0.00382404	0.999761	3	12	procollagen-proline 4-dioxygenase activity	MF	0.127948	MF procollagen-proline 4-dioxygenase activity	TRINITY_DN20085_c0_g2, TRINITY_DN22698_c0_g1, TRINITY_DN25523_c0_g1
GO:0006099	0.00383052	0.998752	11	171	tricarboxylic acid cycle	BP	0.127948	BP tricarboxylic acid cycle	TRINITY_DN19429_c0_g1, TRINITY_DN19429_c0_g2, TRINITY_DN20971_c0_g1, TRINITY_DN21203_c0_g1, TRINITY_DN21581_c1_g1, TRINITY_DN22523_c0_g4, TRINITY_DN22638_c0_g1, TRINITY_DN25370_c0_g1, TRINITY_DN25679_c0_g1, TRINITY_DN25701_c1_g5, TRINITY_DN26798_c3_g3
GO:0060260	0.00387438	0.999563	4	31	regulation of transcription initiation from RNA polymerase II promoter	BP	0.129175	BP regulation of transcription initiation from RNA polymerase II promoter	TRINITY_DN17553_c0_g1, TRINITY_DN21193_c0_g1, TRINITY_DN24558_c0_g2, TRINITY_DN25739_c0_g1
GO:0005851	0.00389573	0.999603	4	15	eukaryotic translation initiation factor 2B complex	CC	0.129648	CC eukaryotic translation initiation factor 2B complex	TRINITY_DN18277_c1_g1, TRINITY_DN22173_c1_g1, TRINITY_DN23831_c0_g1, TRINITY_DN25030_c0_g1
GO:0019798	0.0039347	0.999747	3	13	procollagen-proline dioxygenase activity	MF	0.130479	MF procollagen-proline dioxygenase activity	TRINITY_DN20085_c0_g2, TRINITY_DN22698_c0_g1, TRINITY_DN25523_c0_g1
GO:0031545	0.00393512	0.999747	3	13	peptidyl-proline 4-dioxygenase activity	MF	0.130479	MF peptidyl-proline 4-dioxygenase activity	TRINITY_DN20085_c0_g2, TRINITY_DN22698_c0_g1, TRINITY_DN25523_c0_g1
GO:0042773	0.00395445	0.999129	7	52	ATP synthesis coupled electron transport	BP	0.13088	BP ATP synthesis coupled electron transport	TRINITY_DN22586_c1_g1, TRINITY_DN24229_c1_g3, TRINITY_DN26341_c2_g4, TRINITY_DN26591_c2_g1, TRINITY_DN26751_c1_g3, TRINITY_DN26798_c3_g3, TRINITY_DN26805_c2_g5
GO:0044262	0.00396694	0.997572	48	627	cellular carbohydrate metabolic process	BP	0.131054	BP cellular carbohydrate metabolic process	TRINITY_DN17639_c0_g1, TRINITY_DN19429_c0_g1, TRINITY_DN19429_c0_g2, TRINITY_DN19906_c0_g1, TRINITY_DN20136_c0_g1, TRINITY_DN20355_c0_g1, TRINITY_DN20448_c1_g2, TRINITY_DN20551_c0_g1, TRINITY_DN20642_c0_g1, TRINITY_DN21029_c2_g1, TRINITY_DN21104_c1_g1, TRINITY_DN21489_c2_g1, TRINITY_DN21496_c0_g1, TRINITY_DN21578_c1_g2, TRINITY_DN21969_c5_g2, TRINITY_DN22338_c1_g3, TRINITY_DN22594_c0_g1, TRINITY_…
GO:0065003	0.00402477	0.997384	60	1176	macromolecular complex assembly	BP	0.132722	BP macromolecular complex assembly	TRINITY_DN14912_c0_g1, TRINITY_DN17102_c0_g1, TRINITY_DN17740_c0_g1, TRINITY_DN17981_c0_g2, TRINITY_DN18579_c0_g1, TRINITY_DN19208_c0_g1, TRINITY_DN19294_c0_g1, TRINITY_DN19329_c1_g1, TRINITY_DN19625_c0_g1, TRINITY_DN19857_c0_g1, TRINITY_DN20337_c0_g1, TRINITY_DN20337_c0_g2, TRINITY_DN20569_c2_g3, TRINITY_DN20759_c0_g1, TRINITY_DN20939_c0_g2, TRINITY_DN20945_c0_g1, TRINITY_DN20974_c0_g1, TRINITY_…
GO:0006633	0.00404709	0.998084	22	304	fatty acid biosynthetic process	BP	0.133216	BP fatty acid biosynthetic process	TRINITY_DN16337_c0_g1, TRINITY_DN17475_c0_g2, TRINITY_DN19235_c0_g1, TRINITY_DN20417_c0_g1, TRINITY_DN20465_c0_g1, TRINITY_DN21000_c0_g1, TRINITY_DN21377_c0_g2, TRINITY_DN21868_c3_g2, TRINITY_DN22166_c0_g1, TRINITY_DN22564_c0_g1, TRINITY_DN22598_c2_g2, TRINITY_DN23319_c4_g1, TRINITY_DN23925_c0_g4, TRINITY_DN23979_c0_g1, TRINITY_DN24426_c0_g1, TRINITY_DN24427_c0_g1, TRINITY_DN24500_c1_g2, TRINITY_…
GO:0006355	0.00409167	0.996797	191	3060	regulation of transcription, DNA-templated	BP	0.134439	BP regulation of transcription, DNA-templated	TRINITY_DN14388_c0_g1, TRINITY_DN15230_c0_g1, TRINITY_DN15751_c0_g1, TRINITY_DN15957_c0_g1, TRINITY_DN16285_c0_g1, TRINITY_DN16547_c0_g1, TRINITY_DN17081_c0_g1, TRINITY_DN17174_c0_g2, TRINITY_DN17510_c0_g1, TRINITY_DN17547_c0_g1, TRINITY_DN17553_c0_g1, TRINITY_DN17644_c0_g1, TRINITY_DN17823_c0_g1, TRINITY_DN17867_c0_g1, TRINITY_DN18159_c0_g1, TRINITY_DN18292_c0_g1, TRINITY_DN18307_c0_g1, TRINITY_…
GO:0031543	0.00412984	0.999723	3	15	peptidyl-proline dioxygenase activity	MF	0.135447	MF peptidyl-proline dioxygenase activity	TRINITY_DN20085_c0_g2, TRINITY_DN22698_c0_g1, TRINITY_DN25523_c0_g1
GO:0016627	0.00413789	0.99842	14	227	oxidoreductase activity, acting on the CH-CH group of donors	MF	0.135466	MF oxidoreductase activity, acting on the CH-CH group of donors	TRINITY_DN18283_c0_g1, TRINITY_DN18627_c0_g1, TRINITY_DN18789_c0_g1, TRINITY_DN19256_c0_g1, TRINITY_DN19834_c2_g4, TRINITY_DN20883_c0_g1, TRINITY_DN22163_c0_g2, TRINITY_DN23170_c2_g1, TRINITY_DN23955_c1_g1, TRINITY_DN24454_c0_g2, TRINITY_DN24946_c1_g3, TRINITY_DN25190_c1_g1, TRINITY_DN25555_c0_g1, TRINITY_DN26798_c3_g3
GO:1903506	0.00417365	0.996731	191	3070	NA	NA	0.136389	none	TRINITY_DN14388_c0_g1, TRINITY_DN15230_c0_g1, TRINITY_DN15751_c0_g1, TRINITY_DN15957_c0_g1, TRINITY_DN16285_c0_g1, TRINITY_DN16547_c0_g1, TRINITY_DN17081_c0_g1, TRINITY_DN17174_c0_g2, TRINITY_DN17510_c0_g1, TRINITY_DN17547_c0_g1, TRINITY_DN17553_c0_g1, TRINITY_DN17644_c0_g1, TRINITY_DN17823_c0_g1, TRINITY_DN17867_c0_g1, TRINITY_DN18159_c0_g1, TRINITY_DN18292_c0_g1, TRINITY_DN18307_c0_g1, TRINITY_…
GO:0046700	0.00418462	0.99776	30	472	heterocycle catabolic process	BP	0.136401	BP heterocycle catabolic process	TRINITY_DN16611_c0_g1, TRINITY_DN17278_c0_g1, TRINITY_DN18023_c0_g1, TRINITY_DN18779_c0_g1, TRINITY_DN19329_c0_g1, TRINITY_DN19628_c0_g1, TRINITY_DN19738_c0_g1, TRINITY_DN20870_c0_g1, TRINITY_DN21049_c0_g1, TRINITY_DN21368_c3_g3, TRINITY_DN21710_c0_g2, TRINITY_DN22080_c1_g1, TRINITY_DN22348_c3_g1, TRINITY_DN23023_c2_g2, TRINITY_DN23035_c0_g2, TRINITY_DN23466_c0_g1, TRINITY_DN23532_c0_g1, TRINITY_…
GO:2001141	0.00418906	0.996718	191	3075	regulation of RNA biosynthetic process	BP	0.136401	BP regulation of RNA biosynthetic process	TRINITY_DN14388_c0_g1, TRINITY_DN15230_c0_g1, TRINITY_DN15751_c0_g1, TRINITY_DN15957_c0_g1, TRINITY_DN16285_c0_g1, TRINITY_DN16547_c0_g1, TRINITY_DN17081_c0_g1, TRINITY_DN17174_c0_g2, TRINITY_DN17510_c0_g1, TRINITY_DN17547_c0_g1, TRINITY_DN17553_c0_g1, TRINITY_DN17644_c0_g1, TRINITY_DN17823_c0_g1, TRINITY_DN17867_c0_g1, TRINITY_DN18159_c0_g1, TRINITY_DN18292_c0_g1, TRINITY_DN18307_c0_g1, TRINITY_…
GO:0034976	0.0042818	0.998784	9	107	response to endoplasmic reticulum stress	BP	0.13917	BP response to endoplasmic reticulum stress	TRINITY_DN17751_c0_g1, TRINITY_DN19604_c0_g1, TRINITY_DN21652_c0_g1, TRINITY_DN23575_c0_g2, TRINITY_DN23831_c0_g1, TRINITY_DN23922_c0_g1, TRINITY_DN26029_c5_g3, TRINITY_DN26255_c0_g1, TRINITY_DN26426_c0_g1
GO:0010193	0.00429208	0.999042	7	51	response to ozone	BP	0.139254	BP response to ozone	TRINITY_DN21104_c1_g1, TRINITY_DN21697_c1_g1, TRINITY_DN22545_c2_g1, TRINITY_DN23828_c2_g1, TRINITY_DN24061_c0_g1, TRINITY_DN24641_c0_g1, TRINITY_DN26355_c0_g1
GO:0009108	0.00430378	0.997911	23	342	coenzyme biosynthetic process	BP	0.139384	BP coenzyme biosynthetic process	TRINITY_DN17722_c0_g2, TRINITY_DN19401_c0_g1, TRINITY_DN19427_c0_g1, TRINITY_DN20417_c0_g1, TRINITY_DN20546_c1_g4, TRINITY_DN20698_c0_g1, TRINITY_DN20841_c2_g1, TRINITY_DN21340_c0_g1, TRINITY_DN21616_c0_g1, TRINITY_DN21793_c0_g2, TRINITY_DN21889_c4_g1, TRINITY_DN22126_c3_g1, TRINITY_DN22166_c0_g1, TRINITY_DN22351_c0_g1, TRINITY_DN22700_c0_g1, TRINITY_DN23080_c2_g1, TRINITY_DN23252_c0_g1, TRINITY_…
GO:0004475	0.0043316	0.999723	3	11	mannose-1-phosphate guanylyltransferase activity	MF	0.139921	MF mannose-1-phosphate guanylyltransferase activity	TRINITY_DN20487_c0_g1, TRINITY_DN21104_c1_g1, TRINITY_DN26223_c0_g1
GO:0030658	0.00433581	0.998795	9	68	transport vesicle membrane	CC	0.139921	CC transport vesicle membrane	TRINITY_DN20540_c0_g2, TRINITY_DN21082_c1_g2, TRINITY_DN21311_c0_g1, TRINITY_DN21555_c0_g1, TRINITY_DN23037_c0_g1, TRINITY_DN23125_c4_g1, TRINITY_DN25096_c1_g1, TRINITY_DN25336_c2_g1, TRINITY_DN26236_c0_g1
GO:0016820	0.00435801	0.997538	35	574	hydrolase activity, acting on acid anhydrides, catalyzing transmembrane movement of substances	MF	0.140387	MF hydrolase activity, acting on acid anhydrides, catalyzing transmembrane movement of substances	TRINITY_DN19243_c0_g1, TRINITY_DN20149_c0_g2, TRINITY_DN20355_c0_g1, TRINITY_DN20805_c1_g2, TRINITY_DN21180_c4_g1, TRINITY_DN21444_c0_g1, TRINITY_DN21697_c1_g1, TRINITY_DN22178_c0_g1, TRINITY_DN22238_c0_g1, TRINITY_DN22276_c2_g1, TRINITY_DN22315_c0_g1, TRINITY_DN22377_c0_g2, TRINITY_DN22390_c0_g2, TRINITY_DN22592_c1_g1, TRINITY_DN22858_c4_g1, TRINITY_DN23047_c1_g1, TRINITY_DN23205_c3_g1, TRINITY_…
GO:0072521	0.00440124	0.997716	27	489	purine-containing compound metabolic process	BP	0.141528	BP purine-containing compound metabolic process	TRINITY_DN17044_c0_g1, TRINITY_DN18023_c0_g1, TRINITY_DN19738_c0_g1, TRINITY_DN20546_c1_g4, TRINITY_DN20805_c1_g2, TRINITY_DN21444_c0_g1, TRINITY_DN21889_c4_g1, TRINITY_DN22166_c0_g1, TRINITY_DN22178_c0_g1, TRINITY_DN22238_c0_g1, TRINITY_DN22348_c3_g1, TRINITY_DN22390_c0_g2, TRINITY_DN22544_c0_g2, TRINITY_DN22977_c0_g1, TRINITY_DN23252_c0_g1, TRINITY_DN23258_c0_g1, TRINITY_DN23581_c3_g3, TRINITY_…
GO:0006890	0.00447415	0.998976	7	67	retrograde vesicle-mediated transport, Golgi to ER	BP	0.143617	BP retrograde vesicle-mediated transport, Golgi to ER	TRINITY_DN20823_c0_g1, TRINITY_DN22498_c0_g1, TRINITY_DN23298_c0_g1, TRINITY_DN24109_c0_g1, TRINITY_DN24646_c0_g1, TRINITY_DN24824_c0_g1, TRINITY_DN25027_c0_g1
GO:0004124	0.00451095	0.999679	3	18	cysteine synthase activity	MF	0.144338	MF cysteine synthase activity	TRINITY_DN20845_c0_g1, TRINITY_DN21767_c0_g1, TRINITY_DN22921_c0_g1
GO:0009205	0.00451255	0.998338	13	183	purine ribonucleoside triphosphate metabolic process	BP	0.144338	BP purine ribonucleoside triphosphate metabolic process	TRINITY_DN20805_c1_g2, TRINITY_DN21444_c0_g1, TRINITY_DN22178_c0_g1, TRINITY_DN22238_c0_g1, TRINITY_DN22390_c0_g2, TRINITY_DN23581_c3_g3, TRINITY_DN23841_c0_g1, TRINITY_DN24038_c0_g4, TRINITY_DN24308_c3_g3, TRINITY_DN25149_c2_g3, TRINITY_DN26599_c0_g1, TRINITY_DN26733_c1_g2, TRINITY_DN26798_c3_g3
GO:0048027	0.00452718	0.999339	5	20	mRNA 5'-UTR binding	MF	0.14455	MF mRNA 5'-UTR binding	TRINITY_DN20123_c0_g1, TRINITY_DN23371_c2_g1, TRINITY_DN23449_c4_g2, TRINITY_DN25370_c0_g1, TRINITY_DN26253_c0_g1
GO:0006101	0.00457238	0.998474	11	178	citrate metabolic process	BP	0.145737	BP citrate metabolic process	TRINITY_DN19429_c0_g1, TRINITY_DN19429_c0_g2, TRINITY_DN20971_c0_g1, TRINITY_DN21203_c0_g1, TRINITY_DN21581_c1_g1, TRINITY_DN22523_c0_g4, TRINITY_DN22638_c0_g1, TRINITY_DN25370_c0_g1, TRINITY_DN25679_c0_g1, TRINITY_DN25701_c1_g5, TRINITY_DN26798_c3_g3
GO:0022625	0.0046023	0.998776	8	172	cytosolic large ribosomal subunit	CC	0.146375	CC cytosolic large ribosomal subunit	TRINITY_DN16704_c0_g1, TRINITY_DN18074_c0_g1, TRINITY_DN21210_c2_g2, TRINITY_DN22291_c1_g1, TRINITY_DN23148_c1_g1, TRINITY_DN24126_c0_g2, TRINITY_DN24513_c0_g2, TRINITY_DN26314_c0_g1
GO:0009793	0.00460857	0.997368	37	374	embryo development ending in seed dormancy	BP	0.146375	BP embryo development ending in seed dormancy	TRINITY_DN14388_c0_g1, TRINITY_DN16513_c0_g1, TRINITY_DN17097_c0_g1, TRINITY_DN17903_c0_g1, TRINITY_DN18074_c0_g1, TRINITY_DN18373_c0_g1, TRINITY_DN20322_c0_g1, TRINITY_DN20386_c0_g2, TRINITY_DN21078_c0_g1, TRINITY_DN21428_c0_g1, TRINITY_DN21753_c0_g4, TRINITY_DN21812_c2_g1, TRINITY_DN21812_c2_g4, TRINITY_DN22051_c0_g1, TRINITY_DN22069_c0_g1, TRINITY_DN22166_c0_g1, TRINITY_DN22270_c0_g1, TRINITY_…
GO:0072531	0.00467822	0.999515	4	13	pyrimidine-containing compound transmembrane transport	BP	0.148327	BP pyrimidine-containing compound transmembrane transport	TRINITY_DN13926_c0_g1, TRINITY_DN19510_c3_g2, TRINITY_DN22851_c1_g1, TRINITY_DN23922_c0_g1
GO:0005770	0.00470012	0.998356	12	129	late endosome	CC	0.14876	CC late endosome	TRINITY_DN15875_c0_g1, TRINITY_DN19449_c0_g1, TRINITY_DN20678_c0_g1, TRINITY_DN21410_c0_g1, TRINITY_DN21555_c0_g1, TRINITY_DN22616_c0_g3, TRINITY_DN22818_c1_g3, TRINITY_DN23699_c1_g3, TRINITY_DN24393_c0_g1, TRINITY_DN25336_c2_g1, TRINITY_DN25917_c3_g1, TRINITY_DN26681_c0_g1
GO:0045156	0.00471479	0.999453	5	10	electron transporter, transferring electrons within the cyclic electron transport pathway of photosynthesis activity	MF	0.148964	MF electron transporter, transferring electrons within the cyclic electron transport pathway of photosynthesis activity	TRINITY_DN22925_c0_g2, TRINITY_DN24548_c0_g3, TRINITY_DN25003_c0_g1, TRINITY_DN26540_c1_g1, TRINITY_DN26798_c2_g1
GO:0044271	0.00478891	0.996189	213	3887	cellular nitrogen compound biosynthetic process	BP	0.151043	BP cellular nitrogen compound biosynthetic process	TRINITY_DN14388_c0_g1, TRINITY_DN15751_c0_g1, TRINITY_DN15957_c0_g1, TRINITY_DN16059_c0_g1, TRINITY_DN16285_c0_g1, TRINITY_DN16547_c0_g1, TRINITY_DN17081_c0_g1, TRINITY_DN17510_c0_g1, TRINITY_DN17547_c0_g1, TRINITY_DN17553_c0_g1, TRINITY_DN17823_c0_g1, TRINITY_DN18070_c0_g1, TRINITY_DN18159_c0_g1, TRINITY_DN18292_c0_g1, TRINITY_DN18307_c0_g1, TRINITY_DN18310_c0_g1, TRINITY_DN18627_c0_g1, TRINITY_…
GO:0098655	0.0048125	0.997691	22	286	cation transmembrane transport	BP	0.151522	BP cation transmembrane transport	TRINITY_DN19243_c0_g1, TRINITY_DN20004_c1_g1, TRINITY_DN20149_c0_g2, TRINITY_DN20805_c1_g2, TRINITY_DN21370_c0_g1, TRINITY_DN21444_c0_g1, TRINITY_DN21981_c0_g2, TRINITY_DN22225_c0_g2, TRINITY_DN22238_c0_g1, TRINITY_DN22377_c0_g2, TRINITY_DN22390_c0_g2, TRINITY_DN23550_c0_g1, TRINITY_DN23581_c3_g3, TRINITY_DN23841_c0_g1, TRINITY_DN24038_c0_g4, TRINITY_DN24308_c3_g3, TRINITY_DN24354_c0_g2, TRINITY_…
GO:0009069	0.00484762	0.998476	10	144	serine family amino acid metabolic process	BP	0.152363	BP serine family amino acid metabolic process	TRINITY_DN20845_c0_g1, TRINITY_DN21278_c0_g3, TRINITY_DN21767_c0_g1, TRINITY_DN22036_c0_g1, TRINITY_DN22921_c0_g1, TRINITY_DN23456_c0_g1, TRINITY_DN24695_c0_g1, TRINITY_DN24953_c0_g1, TRINITY_DN25588_c2_g1, TRINITY_DN26570_c0_g1
GO:0000287	0.00489314	0.997473	26	502	magnesium ion binding	MF	0.153528	MF magnesium ion binding	TRINITY_DN17485_c0_g1, TRINITY_DN17935_c0_g2, TRINITY_DN19329_c0_g1, TRINITY_DN19401_c0_g1, TRINITY_DN19429_c0_g1, TRINITY_DN19429_c0_g2, TRINITY_DN20318_c0_g1, TRINITY_DN20841_c2_g1, TRINITY_DN20962_c0_g4, TRINITY_DN21268_c0_g2, TRINITY_DN21575_c1_g1, TRINITY_DN22975_c0_g1, TRINITY_DN22977_c0_g1, TRINITY_DN23104_c1_g1, TRINITY_DN23300_c2_g2, TRINITY_DN23925_c0_g1, TRINITY_DN23925_c0_g4, TRINITY_…
GO:0051536	0.00493688	0.997574	23	357	iron-sulfur cluster binding	MF	0.154365	MF iron-sulfur cluster binding	TRINITY_DN16242_c0_g1, TRINITY_DN16794_c0_g2, TRINITY_DN16859_c0_g1, TRINITY_DN19656_c0_g2, TRINITY_DN20442_c3_g1, TRINITY_DN20528_c0_g1, TRINITY_DN21245_c1_g1, TRINITY_DN21616_c0_g1, TRINITY_DN21643_c0_g2, TRINITY_DN22036_c0_g1, TRINITY_DN22136_c0_g1, TRINITY_DN22809_c0_g1, TRINITY_DN22975_c0_g1, TRINITY_DN23468_c0_g1, TRINITY_DN25193_c2_g2, TRINITY_DN25370_c0_g1, TRINITY_DN25679_c0_g1, TRINITY_…
GO:0051540	0.00493688	0.997574	23	357	metal cluster binding	MF	0.154365	MF metal cluster binding	TRINITY_DN16242_c0_g1, TRINITY_DN16794_c0_g2, TRINITY_DN16859_c0_g1, TRINITY_DN19656_c0_g2, TRINITY_DN20442_c3_g1, TRINITY_DN20528_c0_g1, TRINITY_DN21245_c1_g1, TRINITY_DN21616_c0_g1, TRINITY_DN21643_c0_g2, TRINITY_DN22036_c0_g1, TRINITY_DN22136_c0_g1, TRINITY_DN22809_c0_g1, TRINITY_DN22975_c0_g1, TRINITY_DN23468_c0_g1, TRINITY_DN25193_c2_g2, TRINITY_DN25370_c0_g1, TRINITY_DN25679_c0_g1, TRINITY_…
GO:0045995	0.00494763	0.998844	7	69	regulation of embryonic development	BP	0.154434	BP regulation of embryonic development	TRINITY_DN19423_c0_g1, TRINITY_DN21711_c1_g1, TRINITY_DN22840_c0_g1, TRINITY_DN23806_c0_g1, TRINITY_DN24764_c2_g1, TRINITY_DN25075_c1_g1, TRINITY_DN25851_c0_g1
GO:0031327	0.00498054	0.996995	43	624	negative regulation of cellular biosynthetic process	BP	0.155194	BP negative regulation of cellular biosynthetic process	TRINITY_DN15751_c0_g1, TRINITY_DN17174_c0_g2, TRINITY_DN17553_c0_g1, TRINITY_DN19625_c0_g1, TRINITY_DN19628_c0_g1, TRINITY_DN19712_c0_g1, TRINITY_DN20258_c0_g1, TRINITY_DN20698_c0_g1, TRINITY_DN20759_c0_g1, TRINITY_DN20991_c3_g1, TRINITY_DN21268_c0_g2, TRINITY_DN21278_c0_g4, TRINITY_DN21463_c0_g1, TRINITY_DN21711_c1_g1, TRINITY_DN21727_c0_g1, TRINITY_DN21739_c3_g1, TRINITY_DN21878_c0_g1, TRINITY_…
GO:0006085	0.00505	0.999195	5	31	acetyl-CoA biosynthetic process	BP	0.157088	BP acetyl-CoA biosynthetic process	TRINITY_DN17722_c0_g2, TRINITY_DN20417_c0_g1, TRINITY_DN22126_c3_g1, TRINITY_DN22351_c0_g1, TRINITY_DN23080_c2_g1
GO:0015931	0.00506067	0.997457	25	239	nucleobase-containing compound transport	BP	0.15715	BP nucleobase-containing compound transport	TRINITY_DN13926_c0_g1, TRINITY_DN19510_c3_g2, TRINITY_DN19712_c0_g1, TRINITY_DN20429_c2_g1, TRINITY_DN21006_c0_g1, TRINITY_DN21055_c0_g1, TRINITY_DN21301_c3_g4, TRINITY_DN22651_c0_g1, TRINITY_DN22735_c0_g2, TRINITY_DN22851_c1_g1, TRINITY_DN23443_c0_g1, TRINITY_DN23486_c0_g1, TRINITY_DN23550_c0_g1, TRINITY_DN23922_c0_g1, TRINITY_DN24378_c0_g2, TRINITY_DN24380_c0_g1, TRINITY_DN24537_c1_g7, TRINITY_…
GO:1990204	0.00511435	0.998078	13	224	oxidoreductase complex	CC	0.158545	CC oxidoreductase complex	TRINITY_DN16794_c0_g2, TRINITY_DN17607_c0_g1, TRINITY_DN21203_c0_g1, TRINITY_DN21581_c1_g1, TRINITY_DN22725_c2_g4, TRINITY_DN23047_c1_g1, TRINITY_DN23365_c2_g1, TRINITY_DN24731_c1_g1, TRINITY_DN25003_c0_g1, TRINITY_DN25156_c0_g3, TRINITY_DN25588_c2_g1, TRINITY_DN26269_c0_g1, TRINITY_DN26798_c3_g3
GO:0009124	0.00516408	0.997705	18	288	nucleoside monophosphate biosynthetic process	BP	0.159813	BP nucleoside monophosphate biosynthetic process	TRINITY_DN19162_c0_g1, TRINITY_DN19401_c0_g1, TRINITY_DN20805_c1_g2, TRINITY_DN22178_c0_g1, TRINITY_DN22238_c0_g1, TRINITY_DN22390_c0_g2, TRINITY_DN22977_c0_g1, TRINITY_DN23456_c0_g1, TRINITY_DN23581_c3_g3, TRINITY_DN23841_c0_g1, TRINITY_DN24038_c0_g4, TRINITY_DN24674_c0_g1, TRINITY_DN25070_c2_g1, TRINITY_DN25267_c0_g1, TRINITY_DN26027_c1_g1, TRINITY_DN26599_c0_g1, TRINITY_DN26733_c1_g2, TRINITY_…
GO:0043603	0.00527221	0.997391	23	385	cellular amide metabolic process	BP	0.162634	BP cellular amide metabolic process	TRINITY_DN19427_c0_g1, TRINITY_DN19738_c0_g1, TRINITY_DN19864_c0_g1, TRINITY_DN19955_c0_g1, TRINITY_DN20140_c1_g1, TRINITY_DN20150_c0_g1, TRINITY_DN20841_c2_g1, TRINITY_DN20942_c0_g1, TRINITY_DN21278_c0_g3, TRINITY_DN22256_c3_g1, TRINITY_DN23104_c1_g1, TRINITY_DN23456_c0_g1, TRINITY_DN23485_c1_g3, TRINITY_DN23855_c2_g3, TRINITY_DN23985_c3_g2, TRINITY_DN24449_c0_g1, TRINITY_DN24695_c0_g1, TRINITY_…
GO:0022904	0.00527321	0.998206	11	178	respiratory electron transport chain	BP	0.162634	BP respiratory electron transport chain	TRINITY_DN22586_c1_g1, TRINITY_DN24229_c1_g3, TRINITY_DN24533_c0_g1, TRINITY_DN25156_c0_g3, TRINITY_DN25290_c1_g1, TRINITY_DN26341_c2_g4, TRINITY_DN26540_c1_g1, TRINITY_DN26591_c2_g1, TRINITY_DN26751_c1_g3, TRINITY_DN26798_c3_g3, TRINITY_DN26805_c2_g5
GO:0051239	0.00528835	0.996407	70	1291	regulation of multicellular organismal process	BP	0.162824	BP regulation of multicellular organismal process	TRINITY_DN13926_c0_g1, TRINITY_DN16081_c0_g1, TRINITY_DN16611_c0_g1, TRINITY_DN17867_c0_g1, TRINITY_DN18159_c0_g1, TRINITY_DN18307_c0_g1, TRINITY_DN18849_c0_g1, TRINITY_DN18869_c0_g1, TRINITY_DN19423_c0_g1, TRINITY_DN19604_c0_g1, TRINITY_DN19634_c0_g1, TRINITY_DN19721_c0_g2, TRINITY_DN20194_c0_g1, TRINITY_DN20255_c0_g2, TRINITY_DN20332_c0_g1, TRINITY_DN20442_c3_g1, TRINITY_DN20760_c0_g1, TRINITY_…
GO:0009890	0.00531208	0.996782	43	638	negative regulation of biosynthetic process	BP	0.163276	BP negative regulation of biosynthetic process	TRINITY_DN15751_c0_g1, TRINITY_DN17174_c0_g2, TRINITY_DN17553_c0_g1, TRINITY_DN19625_c0_g1, TRINITY_DN19628_c0_g1, TRINITY_DN19712_c0_g1, TRINITY_DN20258_c0_g1, TRINITY_DN20698_c0_g1, TRINITY_DN20759_c0_g1, TRINITY_DN20991_c3_g1, TRINITY_DN21268_c0_g2, TRINITY_DN21278_c0_g4, TRINITY_DN21463_c0_g1, TRINITY_DN21711_c1_g1, TRINITY_DN21727_c0_g1, TRINITY_DN21739_c3_g1, TRINITY_DN21878_c0_g1, TRINITY_…
GO:0044429	0.00535205	0.996596	51	1204	mitochondrial part	CC	0.164226	CC mitochondrial part	TRINITY_DN15893_c0_g1, TRINITY_DN16794_c0_g2, TRINITY_DN17069_c0_g1, TRINITY_DN17278_c0_g1, TRINITY_DN17644_c0_g1, TRINITY_DN18113_c0_g1, TRINITY_DN18579_c0_g1, TRINITY_DN18873_c0_g1, TRINITY_DN18939_c0_g1, TRINITY_DN19054_c0_g1, TRINITY_DN19147_c0_g1, TRINITY_DN19235_c0_g1, TRINITY_DN20429_c2_g1, TRINITY_DN20805_c1_g2, TRINITY_DN20914_c0_g1, TRINITY_DN20971_c0_g1, TRINITY_DN21203_c0_g1, TRINITY_…
GO:0006097	0.00538933	0.999128	5	31	glyoxylate cycle	BP	0.164928	BP glyoxylate cycle	TRINITY_DN19429_c0_g1, TRINITY_DN19429_c0_g2, TRINITY_DN25370_c0_g1, TRINITY_DN25679_c0_g1, TRINITY_DN25701_c1_g5
GO:0019438	0.00539322	0.995685	218	4044	aromatic compound biosynthetic process	BP	0.164928	BP aromatic compound biosynthetic process	TRINITY_DN14388_c0_g1, TRINITY_DN15751_c0_g1, TRINITY_DN15893_c0_g1, TRINITY_DN15957_c0_g1, TRINITY_DN16059_c0_g1, TRINITY_DN16285_c0_g1, TRINITY_DN16547_c0_g1, TRINITY_DN17081_c0_g1, TRINITY_DN17510_c0_g1, TRINITY_DN17547_c0_g1, TRINITY_DN17553_c0_g1, TRINITY_DN17823_c0_g1, TRINITY_DN18070_c0_g1, TRINITY_DN18159_c0_g1, TRINITY_DN18292_c0_g1, TRINITY_DN18307_c0_g1, TRINITY_DN18310_c0_g1, TRINITY_…
GO:0070568	0.00540226	0.999177	5	20	guanylyltransferase activity	MF	0.164928	MF guanylyltransferase activity	TRINITY_DN20487_c0_g1, TRINITY_DN21104_c1_g1, TRINITY_DN24061_c0_g1, TRINITY_DN26223_c0_g1, TRINITY_DN26577_c2_g1
GO:0080134	0.0054169	0.996503	55	932	regulation of response to stress	BP	0.165023	BP regulation of response to stress	TRINITY_DN15381_c1_g2, TRINITY_DN16513_c0_g1, TRINITY_DN17174_c0_g2, TRINITY_DN17510_c0_g1, TRINITY_DN18484_c0_g1, TRINITY_DN19548_c0_g1, TRINITY_DN19712_c0_g1, TRINITY_DN19992_c0_g1, TRINITY_DN20088_c1_g1, TRINITY_DN20140_c1_g1, TRINITY_DN20194_c0_g1, TRINITY_DN20290_c1_g1, TRINITY_DN20574_c0_g1, TRINITY_DN20873_c0_g1, TRINITY_DN21082_c1_g2, TRINITY_DN21311_c0_g1, TRINITY_DN21575_c0_g1, TRINITY_…
GO:0090174	0.0054236	0.998408	9	99	organelle membrane fusion	BP	0.165023	BP organelle membrane fusion	TRINITY_DN19423_c0_g1, TRINITY_DN19958_c0_g1, TRINITY_DN20540_c0_g2, TRINITY_DN21555_c0_g1, TRINITY_DN21965_c0_g1, TRINITY_DN23549_c3_g1, TRINITY_DN25096_c1_g1, TRINITY_DN25336_c2_g1, TRINITY_DN26334_c0_g1
GO:0008353	0.00545279	0.999148	5	23	RNA polymerase II carboxy-terminal domain kinase activity	MF	0.165633	MF RNA polymerase II carboxy-terminal domain kinase activity	TRINITY_DN15767_c0_g1, TRINITY_DN18609_c0_g1, TRINITY_DN21474_c3_g2, TRINITY_DN25831_c0_g1, TRINITY_DN26456_c0_g2
GO:2000024	0.00547307	0.998349	10	51	regulation of leaf development	BP	0.165971	BP regulation of leaf development	TRINITY_DN18869_c0_g1, TRINITY_DN20194_c0_g1, TRINITY_DN20442_c3_g1, TRINITY_DN21711_c1_g1, TRINITY_DN22840_c0_g1, TRINITY_DN23033_c0_g1, TRINITY_DN23033_c0_g2, TRINITY_DN23602_c0_g2, TRINITY_DN24764_c2_g1, TRINITY_DN26462_c0_g1
GO:0006449	0.0054895	0.999841	2	8	regulation of translational termination	BP	0.166067	BP regulation of translational termination	TRINITY_DN23946_c0_g2, TRINITY_DN24380_c0_g1
GO:0006811	0.0054946	0.996182	78	1432	ion transport	BP	0.166067	BP ion transport	TRINITY_DN13926_c0_g1, TRINITY_DN16640_c0_g1, TRINITY_DN18614_c0_g1, TRINITY_DN19243_c0_g1, TRINITY_DN19368_c0_g1, TRINITY_DN19510_c3_g2, TRINITY_DN19516_c4_g2, TRINITY_DN19666_c0_g3, TRINITY_DN19740_c0_g1, TRINITY_DN19963_c1_g3, TRINITY_DN20004_c1_g1, TRINITY_DN20149_c0_g2, TRINITY_DN20335_c0_g1, TRINITY_DN20355_c0_g1, TRINITY_DN20429_c2_g1, TRINITY_DN20459_c4_g1, TRINITY_DN20805_c1_g2, TRINITY_…
GO:0001101	0.00558562	0.996115	79	1181	response to acid chemical	BP	0.168537	BP response to acid chemical	TRINITY_DN14388_c0_g1, TRINITY_DN15020_c0_g1, TRINITY_DN15916_c0_g1, TRINITY_DN17593_c0_g1, TRINITY_DN17823_c0_g1, TRINITY_DN18307_c0_g1, TRINITY_DN18799_c3_g1, TRINITY_DN19248_c0_g2, TRINITY_DN19604_c0_g1, TRINITY_DN20140_c1_g1, TRINITY_DN20194_c0_g1, TRINITY_DN20277_c0_g1, TRINITY_DN20448_c1_g2, TRINITY_DN21051_c1_g4, TRINITY_DN21082_c1_g2, TRINITY_DN21104_c1_g1, TRINITY_DN21311_c0_g1, TRINITY_…
GO:0097576	0.00562026	0.999615	3	10	vacuole fusion	BP	0.1693	BP vacuole fusion	TRINITY_DN19423_c0_g1, TRINITY_DN23549_c3_g1, TRINITY_DN26681_c0_g1
GO:0003743	0.00572108	0.997829	13	190	translation initiation factor activity	MF	0.171934	MF translation initiation factor activity	TRINITY_DN18277_c1_g1, TRINITY_DN19208_c0_g1, TRINITY_DN20939_c0_g2, TRINITY_DN21532_c0_g3, TRINITY_DN21655_c0_g4, TRINITY_DN22173_c1_g1, TRINITY_DN23396_c0_g3, TRINITY_DN23483_c2_g4, TRINITY_DN23831_c0_g1, TRINITY_DN23946_c0_g2, TRINITY_DN24577_c3_g1, TRINITY_DN25030_c0_g1, TRINITY_DN25237_c0_g1
GO:0003714	0.00572672	0.99833	9	73	transcription corepressor activity	MF	0.171934	MF transcription corepressor activity	TRINITY_DN18869_c0_g1, TRINITY_DN21727_c0_g1, TRINITY_DN21967_c0_g3, TRINITY_DN22273_c0_g1, TRINITY_DN22905_c0_g1, TRINITY_DN23301_c0_g1, TRINITY_DN23400_c0_g1, TRINITY_DN23461_c2_g1, TRINITY_DN25833_c0_g1
GO:0042307	0.00574192	0.999265	4	38	positive regulation of protein import into nucleus	BP	0.172106	BP positive regulation of protein import into nucleus	TRINITY_DN23604_c0_g2, TRINITY_DN24706_c2_g2, TRINITY_DN25354_c0_g1, TRINITY_DN25354_c0_g2
GO:0000502	0.00575148	0.998274	9	146	proteasome complex	CC	0.172107	CC proteasome complex	TRINITY_DN17320_c0_g1, TRINITY_DN17903_c0_g1, TRINITY_DN18520_c0_g1, TRINITY_DN21193_c0_g1, TRINITY_DN23345_c0_g3, TRINITY_DN23483_c2_g4, TRINITY_DN24416_c0_g1, TRINITY_DN24558_c0_g2, TRINITY_DN25739_c0_g1
GO:0072350	0.00577496	0.998009	11	184	tricarboxylic acid metabolic process	BP	0.172525	BP tricarboxylic acid metabolic process	TRINITY_DN19429_c0_g1, TRINITY_DN19429_c0_g2, TRINITY_DN20971_c0_g1, TRINITY_DN21203_c0_g1, TRINITY_DN21581_c1_g1, TRINITY_DN22523_c0_g4, TRINITY_DN22638_c0_g1, TRINITY_DN25370_c0_g1, TRINITY_DN25679_c0_g1, TRINITY_DN25701_c1_g5, TRINITY_DN26798_c3_g3
GO:0016615	0.00582481	0.999031	5	34	malate dehydrogenase activity	MF	0.17365	MF malate dehydrogenase activity	TRINITY_DN19054_c0_g1, TRINITY_DN20971_c0_g1, TRINITY_DN24117_c7_g2, TRINITY_DN25180_c0_g2, TRINITY_DN25701_c1_g5
GO:0047484	0.00583206	0.998487	8	45	regulation of response to osmotic stress	BP	0.17365	BP regulation of response to osmotic stress	TRINITY_DN19548_c0_g1, TRINITY_DN19712_c0_g1, TRINITY_DN21711_c1_g1, TRINITY_DN24537_c1_g7, TRINITY_DN24565_c3_g3, TRINITY_DN24922_c0_g2, TRINITY_DN25711_c0_g1, TRINITY_DN26200_c1_g1
GO:1901362	0.00584139	0.995291	231	4364	organic cyclic compound biosynthetic process	BP	0.17365	BP organic cyclic compound biosynthetic process	TRINITY_DN14388_c0_g1, TRINITY_DN15751_c0_g1, TRINITY_DN15893_c0_g1, TRINITY_DN15957_c0_g1, TRINITY_DN16059_c0_g1, TRINITY_DN16285_c0_g1, TRINITY_DN16547_c0_g1, TRINITY_DN17081_c0_g1, TRINITY_DN17510_c0_g1, TRINITY_DN17547_c0_g1, TRINITY_DN17553_c0_g1, TRINITY_DN17823_c0_g1, TRINITY_DN18070_c0_g1, TRINITY_DN18159_c0_g1, TRINITY_DN18292_c0_g1, TRINITY_DN18307_c0_g1, TRINITY_DN18310_c0_g1, TRINITY_…
GO:0048585	0.00587294	0.996486	40	648	negative regulation of response to stimulus	BP	0.174301	BP negative regulation of response to stimulus	TRINITY_DN17174_c0_g2, TRINITY_DN19860_c0_g1, TRINITY_DN20574_c0_g1, TRINITY_DN21082_c1_g2, TRINITY_DN21256_c0_g1, TRINITY_DN21311_c0_g1, TRINITY_DN21711_c1_g1, TRINITY_DN21727_c0_g1, TRINITY_DN21967_c0_g3, TRINITY_DN21996_c0_g2, TRINITY_DN22291_c0_g1, TRINITY_DN22291_c1_g1, TRINITY_DN23037_c0_g1, TRINITY_DN23108_c0_g2, TRINITY_DN23125_c4_g1, TRINITY_DN23461_c2_g1, TRINITY_DN23541_c7_g2, TRINITY_…
GO:0009678	0.00594381	0.999292	4	18	hydrogen-translocating pyrophosphatase activity	MF	0.175876	MF hydrogen-translocating pyrophosphatase activity	TRINITY_DN23387_c0_g2, TRINITY_DN23387_c0_g5, TRINITY_DN23841_c0_g1, TRINITY_DN24499_c0_g2
GO:0009539	0.00594543	1	2	2	photosystem II reaction center	CC	0.175876	CC photosystem II reaction center	TRINITY_DN23346_c1_g3, TRINITY_DN26599_c2_g4
GO:0000105	0.00603075	0.99922	4	36	histidine biosynthetic process	BP	0.178109	BP histidine biosynthetic process	TRINITY_DN22372_c0_g4, TRINITY_DN24077_c0_g1, TRINITY_DN24662_c0_g1, TRINITY_DN25302_c1_g1
GO:0017016	0.00605593	0.997642	14	111	Ras GTPase binding	MF	0.178561	MF Ras GTPase binding	TRINITY_DN20337_c0_g1, TRINITY_DN20337_c0_g2, TRINITY_DN21709_c1_g1, TRINITY_DN21919_c0_g1, TRINITY_DN22187_c0_g1, TRINITY_DN22735_c0_g2, TRINITY_DN23108_c0_g2, TRINITY_DN24379_c0_g4, TRINITY_DN24615_c0_g1, TRINITY_DN24970_c0_g1, TRINITY_DN25354_c0_g2, TRINITY_DN25433_c0_g1, TRINITY_DN25434_c0_g3, TRINITY_DN26203_c1_g1
GO:0032506	0.00607751	0.997676	14	82	cytokinetic process	BP	0.178906	BP cytokinetic process	TRINITY_DN17930_c0_g1, TRINITY_DN18373_c0_g1, TRINITY_DN19294_c0_g1, TRINITY_DN20386_c0_g2, TRINITY_DN20540_c0_g2, TRINITY_DN23746_c0_g1, TRINITY_DN23762_c3_g1, TRINITY_DN24114_c0_g1, TRINITY_DN24234_c0_g4, TRINITY_DN24944_c0_g1, TRINITY_DN25072_c0_g1, TRINITY_DN25711_c0_g1, TRINITY_DN25817_c0_g2, TRINITY_DN26117_c0_g2
GO:0009523	0.00611602	0.998102	10	58	photosystem II	CC	0.179747	CC photosystem II	TRINITY_DN15020_c0_g1, TRINITY_DN17607_c0_g1, TRINITY_DN22925_c0_g2, TRINITY_DN23047_c1_g1, TRINITY_DN24548_c0_g3, TRINITY_DN25003_c0_g1, TRINITY_DN26006_c2_g1, TRINITY_DN26269_c0_g1, TRINITY_DN26540_c1_g1, TRINITY_DN26798_c2_g1
GO:0009098	0.00623401	0.998987	5	24	leucine biosynthetic process	BP	0.182918	BP leucine biosynthetic process	TRINITY_DN17935_c0_g2, TRINITY_DN19427_c0_g1, TRINITY_DN19656_c0_g2, TRINITY_DN21996_c0_g2, TRINITY_DN25711_c0_g1
GO:0098662	0.00625526	0.996985	21	279	inorganic cation transmembrane transport	BP	0.18318	BP inorganic cation transmembrane transport	TRINITY_DN19243_c0_g1, TRINITY_DN20149_c0_g2, TRINITY_DN20805_c1_g2, TRINITY_DN21370_c0_g1, TRINITY_DN21444_c0_g1, TRINITY_DN21981_c0_g2, TRINITY_DN22225_c0_g2, TRINITY_DN22238_c0_g1, TRINITY_DN22377_c0_g2, TRINITY_DN22390_c0_g2, TRINITY_DN23550_c0_g1, TRINITY_DN23581_c3_g3, TRINITY_DN23841_c0_g1, TRINITY_DN24038_c0_g4, TRINITY_DN24308_c3_g3, TRINITY_DN24354_c0_g2, TRINITY_DN25536_c0_g2, TRINITY_…
GO:0015994	0.00626316	0.997911	11	68	chlorophyll metabolic process	BP	0.18318	BP chlorophyll metabolic process	TRINITY_DN18627_c0_g1, TRINITY_DN18789_c0_g1, TRINITY_DN20140_c1_g1, TRINITY_DN20248_c1_g1, TRINITY_DN20870_c0_g1, TRINITY_DN23466_c0_g1, TRINITY_DN23532_c0_g1, TRINITY_DN23972_c2_g1, TRINITY_DN24454_c0_g2, TRINITY_DN24685_c0_g1, TRINITY_DN25997_c0_g2
GO:0016874	0.00631754	0.995758	64	971	ligase activity	MF	0.184472	MF ligase activity	TRINITY_DN15751_c0_g1, TRINITY_DN16081_c0_g1, TRINITY_DN17097_c0_g1, TRINITY_DN18292_c0_g1, TRINITY_DN18873_c0_g1, TRINITY_DN19363_c0_g1, TRINITY_DN19808_c0_g1, TRINITY_DN19955_c0_g1, TRINITY_DN20470_c2_g1, TRINITY_DN20849_c0_g1, TRINITY_DN21534_c1_g1, TRINITY_DN21616_c0_g1, TRINITY_DN21658_c0_g1, TRINITY_DN21727_c0_g1, TRINITY_DN21793_c0_g2, TRINITY_DN22166_c0_g1, TRINITY_DN22280_c3_g2, TRINITY_…
GO:0030660	0.00634021	0.998541	7	33	Golgi-associated vesicle membrane	CC	0.184836	CC Golgi-associated vesicle membrane	TRINITY_DN19864_c0_g1, TRINITY_DN21082_c1_g2, TRINITY_DN21311_c0_g1, TRINITY_DN23037_c0_g1, TRINITY_DN23125_c4_g1, TRINITY_DN24734_c2_g1, TRINITY_DN26026_c0_g1
GO:0046653	0.00640795	0.998253	8	71	tetrahydrofolate metabolic process	BP	0.186511	BP tetrahydrofolate metabolic process	TRINITY_DN19427_c0_g1, TRINITY_DN20841_c2_g1, TRINITY_DN20942_c0_g1, TRINITY_DN21278_c0_g3, TRINITY_DN23456_c0_g1, TRINITY_DN23485_c1_g3, TRINITY_DN24695_c0_g1, TRINITY_DN25382_c0_g2
GO:0042500	0.00642108	0.999572	3	8	aspartic endopeptidase activity, intramembrane cleaving	MF	0.186593	MF aspartic endopeptidase activity, intramembrane cleaving	TRINITY_DN19864_c0_g1, TRINITY_DN24734_c2_g1, TRINITY_DN26026_c0_g1
GO:0034629	0.00659397	0.998908	5	25	cellular protein complex localization	BP	0.19131	BP cellular protein complex localization	TRINITY_DN20895_c2_g1, TRINITY_DN20974_c0_g1, TRINITY_DN22187_c0_g1, TRINITY_DN23364_c2_g2, TRINITY_DN25582_c1_g1
GO:0004315	0.00663734	0.999124	4	33	3-oxoacyl-[acyl-carrier-protein] synthase activity	MF	0.19226	MF 3-oxoacyl-[acyl-carrier-protein] synthase activity	TRINITY_DN21377_c0_g2, TRINITY_DN24427_c0_g1, TRINITY_DN24500_c1_g2, TRINITY_DN26158_c0_g1
GO:0009719	0.00664833	0.995156	99	1642	response to endogenous stimulus	BP	0.192271	BP response to endogenous stimulus	TRINITY_DN14388_c0_g1, TRINITY_DN15020_c0_g1, TRINITY_DN15916_c0_g1, TRINITY_DN17823_c0_g1, TRINITY_DN18277_c1_g1, TRINITY_DN19176_c2_g1, TRINITY_DN19248_c0_g2, TRINITY_DN19797_c0_g1, TRINITY_DN19860_c0_g1, TRINITY_DN20140_c1_g1, TRINITY_DN20194_c0_g1, TRINITY_DN20277_c0_g1, TRINITY_DN20370_c0_g1, TRINITY_DN20423_c0_g1, TRINITY_DN20448_c1_g2, TRINITY_DN20531_c0_g1, TRINITY_DN21049_c0_g1, TRINITY_…
GO:0046540	0.00668061	0.998851	5	34	U4/U6 x U5 tri-snRNP complex	CC	0.192858	CC U4/U6 x U5 tri-snRNP complex	TRINITY_DN14912_c0_g1, TRINITY_DN19625_c0_g1, TRINITY_DN20705_c0_g4, TRINITY_DN24473_c0_g1, TRINITY_DN26278_c0_g1
GO:0009435	0.00669989	0.999136	4	25	NAD biosynthetic process	BP	0.192858	BP NAD biosynthetic process	TRINITY_DN21340_c0_g1, TRINITY_DN21616_c0_g1, TRINITY_DN22700_c0_g1, TRINITY_DN23468_c0_g1
GO:0015672	0.00670062	0.996469	26	381	monovalent inorganic cation transport	BP	0.192858	BP monovalent inorganic cation transport	TRINITY_DN18614_c0_g1, TRINITY_DN19243_c0_g1, TRINITY_DN20149_c0_g2, TRINITY_DN20805_c1_g2, TRINITY_DN21370_c0_g1, TRINITY_DN21444_c0_g1, TRINITY_DN22225_c0_g2, TRINITY_DN22238_c0_g1, TRINITY_DN22390_c0_g2, TRINITY_DN23387_c0_g2, TRINITY_DN23387_c0_g5, TRINITY_DN23581_c3_g3, TRINITY_DN23841_c0_g1, TRINITY_DN24038_c0_g4, TRINITY_DN24308_c3_g3, TRINITY_DN24499_c0_g2, TRINITY_DN24953_c0_g1, TRINITY_…
GO:0009085	0.00672336	0.998824	5	41	lysine biosynthetic process	BP	0.192892	BP lysine biosynthetic process	TRINITY_DN20883_c0_g1, TRINITY_DN22163_c0_g3, TRINITY_DN23439_c2_g1, TRINITY_DN24137_c2_g2, TRINITY_DN24946_c1_g3
GO:0007029	0.00673548	0.999103	4	35	endoplasmic reticulum organization	BP	0.192892	BP endoplasmic reticulum organization	TRINITY_DN22041_c0_g1, TRINITY_DN23734_c1_g1, TRINITY_DN24427_c0_g1, TRINITY_DN25321_c0_g1
GO:0048580	0.0067466	0.995949	41	365	regulation of post-embryonic development	BP	0.192892	BP regulation of post-embryonic development	TRINITY_DN16081_c0_g1, TRINITY_DN16611_c0_g1, TRINITY_DN18159_c0_g1, TRINITY_DN18307_c0_g1, TRINITY_DN18849_c0_g1, TRINITY_DN19721_c0_g2, TRINITY_DN20332_c0_g1, TRINITY_DN20760_c0_g1, TRINITY_DN20873_c0_g1, TRINITY_DN21311_c0_g1, TRINITY_DN21658_c0_g1, TRINITY_DN21711_c1_g1, TRINITY_DN21736_c0_g1, TRINITY_DN21736_c0_g2, TRINITY_DN21739_c3_g1, TRINITY_DN22028_c2_g1, TRINITY_DN22507_c1_g1, TRINITY_…
GO:0000118	0.00674675	0.998287	8	31	histone deacetylase complex	CC	0.192892	CC histone deacetylase complex	TRINITY_DN20529_c0_g1, TRINITY_DN20991_c3_g1, TRINITY_DN21727_c0_g1, TRINITY_DN23301_c0_g1, TRINITY_DN23400_c0_g1, TRINITY_DN24250_c0_g1, TRINITY_DN25538_c1_g1, TRINITY_DN25705_c0_g1
GO:0008886	0.00675517	1	2	2	glyceraldehyde-3-phosphate dehydrogenase (NADP+) (non-phosphorylating) activity	MF	0.192892	MF glyceraldehyde-3-phosphate dehydrogenase (NADP+) (non-phosphorylating) activity	TRINITY_DN19288_c1_g1, TRINITY_DN19288_c1_g2
GO:1901700	0.00676571	0.995027	104	1813	response to oxygen-containing compound	BP	0.192892	BP response to oxygen-containing compound	TRINITY_DN14388_c0_g1, TRINITY_DN15020_c0_g1, TRINITY_DN15916_c0_g1, TRINITY_DN17593_c0_g1, TRINITY_DN17823_c0_g1, TRINITY_DN18277_c1_g1, TRINITY_DN18307_c0_g1, TRINITY_DN18799_c3_g1, TRINITY_DN19235_c0_g1, TRINITY_DN19248_c0_g2, TRINITY_DN19604_c0_g1, TRINITY_DN20140_c1_g1, TRINITY_DN20194_c0_g1, TRINITY_DN20236_c0_g1, TRINITY_DN20277_c0_g1, TRINITY_DN20370_c0_g1, TRINITY_DN20423_c0_g1, TRINITY_…
GO:0015996	0.00678302	0.998919	5	19	chlorophyll catabolic process	BP	0.193081	BP chlorophyll catabolic process	TRINITY_DN20870_c0_g1, TRINITY_DN23466_c0_g1, TRINITY_DN23532_c0_g1, TRINITY_DN23972_c2_g1, TRINITY_DN24685_c0_g1
GO:0009161	0.00681673	0.996808	19	324	ribonucleoside monophosphate metabolic process	BP	0.193736	BP ribonucleoside monophosphate metabolic process	TRINITY_DN19162_c0_g1, TRINITY_DN19401_c0_g1, TRINITY_DN20805_c1_g2, TRINITY_DN21444_c0_g1, TRINITY_DN22178_c0_g1, TRINITY_DN22238_c0_g1, TRINITY_DN22390_c0_g2, TRINITY_DN22977_c0_g1, TRINITY_DN23581_c3_g3, TRINITY_DN23841_c0_g1, TRINITY_DN24038_c0_g4, TRINITY_DN24308_c3_g3, TRINITY_DN24674_c0_g1, TRINITY_DN25070_c2_g1, TRINITY_DN25149_c2_g3, TRINITY_DN26027_c1_g1, TRINITY_DN26599_c0_g1, TRINITY_…
GO:0034622	0.0068402	0.995689	47	838	cellular macromolecular complex assembly	BP	0.193858	BP cellular macromolecular complex assembly	TRINITY_DN14912_c0_g1, TRINITY_DN17102_c0_g1, TRINITY_DN17740_c0_g1, TRINITY_DN17981_c0_g2, TRINITY_DN18579_c0_g1, TRINITY_DN19208_c0_g1, TRINITY_DN19625_c0_g1, TRINITY_DN19857_c0_g1, TRINITY_DN20337_c0_g1, TRINITY_DN20337_c0_g2, TRINITY_DN20569_c2_g3, TRINITY_DN20939_c0_g2, TRINITY_DN20974_c0_g1, TRINITY_DN21709_c1_g1, TRINITY_DN21753_c0_g4, TRINITY_DN21919_c0_g1, TRINITY_DN22360_c0_g2, TRINITY_…
GO:0031503	0.00684241	0.998845	5	27	protein complex localization	BP	0.193858	BP protein complex localization	TRINITY_DN20895_c2_g1, TRINITY_DN20974_c0_g1, TRINITY_DN22187_c0_g1, TRINITY_DN23364_c2_g2, TRINITY_DN25582_c1_g1
GO:0071012	0.00688243	0.999187	4	14	catalytic step 1 spliceosome	CC	0.194501	CC catalytic step 1 spliceosome	TRINITY_DN22600_c3_g4, TRINITY_DN25038_c0_g1, TRINITY_DN25539_c0_g1, TRINITY_DN26548_c2_g3
GO:0019822	0.00689736	1	2	2	P4 peroxisome	CC	0.194501	CC P4 peroxisome	TRINITY_DN23590_c2_g2, TRINITY_DN23590_c2_g3
GO:0080173	0.00689736	1	2	2	male-female gamete recognition during double fertilization	BP	0.194501	BP male-female gamete recognition during double fertilization	TRINITY_DN23590_c2_g2, TRINITY_DN23590_c2_g3
GO:0010343	0.00705533	0.999757	3	4	singlet oxygen-mediated programmed cell death	BP	0.198637	BP singlet oxygen-mediated programmed cell death	TRINITY_DN17133_c0_g1, TRINITY_DN20078_c2_g1, TRINITY_DN23262_c0_g2
GO:0036402	0.00706597	0.999413	3	17	proteasome-activating ATPase activity	MF	0.198637	MF proteasome-activating ATPase activity	TRINITY_DN21193_c0_g1, TRINITY_DN24558_c0_g2, TRINITY_DN25739_c0_g1
GO:0008654	0.0070802	0.996766	18	244	phospholipid biosynthetic process	BP	0.198729	BP phospholipid biosynthetic process	TRINITY_DN17475_c0_g2, TRINITY_DN18927_c0_g1, TRINITY_DN20528_c0_g1, TRINITY_DN20965_c1_g1, TRINITY_DN21130_c2_g3, TRINITY_DN22136_c0_g1, TRINITY_DN22615_c0_g1, TRINITY_DN23062_c0_g1, TRINITY_DN23587_c1_g2, TRINITY_DN23619_c1_g3, TRINITY_DN23624_c3_g1, TRINITY_DN23643_c1_g1, TRINITY_DN23917_c1_g2, TRINITY_DN23972_c2_g1, TRINITY_DN25562_c0_g2, TRINITY_DN26122_c1_g1, TRINITY_DN26269_c0_g1, TRINITY_…
GO:0044270	0.00717651	0.996048	29	463	cellular nitrogen compound catabolic process	BP	0.20112	BP cellular nitrogen compound catabolic process	TRINITY_DN16611_c0_g1, TRINITY_DN18023_c0_g1, TRINITY_DN18779_c0_g1, TRINITY_DN19329_c0_g1, TRINITY_DN19628_c0_g1, TRINITY_DN19738_c0_g1, TRINITY_DN20870_c0_g1, TRINITY_DN21049_c0_g1, TRINITY_DN21368_c3_g3, TRINITY_DN21710_c0_g2, TRINITY_DN22080_c1_g1, TRINITY_DN22348_c3_g1, TRINITY_DN23023_c2_g2, TRINITY_DN23035_c0_g2, TRINITY_DN23466_c0_g1, TRINITY_DN23532_c0_g1, TRINITY_DN23585_c1_g1, TRINITY_…
GO:2000142	0.00719038	0.999021	4	37	regulation of DNA-templated transcription, initiation	BP	0.201197	BP regulation of DNA-templated transcription, initiation	TRINITY_DN17553_c0_g1, TRINITY_DN21193_c0_g1, TRINITY_DN24558_c0_g2, TRINITY_DN25739_c0_g1
GO:0015991	0.00725931	0.998415	6	61	ATP hydrolysis coupled proton transport	BP	0.202651	BP ATP hydrolysis coupled proton transport	TRINITY_DN19243_c0_g1, TRINITY_DN20149_c0_g2, TRINITY_DN21444_c0_g1, TRINITY_DN23841_c0_g1, TRINITY_DN24308_c3_g3, TRINITY_DN26599_c0_g1
GO:0003988	0.00726743	0.999061	4	21	acetyl-CoA C-acyltransferase activity	MF	0.202651	MF acetyl-CoA C-acyltransferase activity	TRINITY_DN22564_c0_g1, TRINITY_DN24427_c0_g1, TRINITY_DN25508_c1_g2, TRINITY_DN26492_c1_g1
GO:0000812	0.00727593	0.999143	4	13	Swr1 complex	CC	0.202651	CC Swr1 complex	TRINITY_DN22905_c0_g1, TRINITY_DN25355_c0_g1, TRINITY_DN25461_c0_g1, TRINITY_DN25924_c0_g1
GO:0019682	0.00734669	0.99793	8	87	glyceraldehyde-3-phosphate metabolic process	BP	0.204308	BP glyceraldehyde-3-phosphate metabolic process	TRINITY_DN20136_c0_g1, TRINITY_DN20528_c0_g1, TRINITY_DN22136_c0_g1, TRINITY_DN22586_c1_g1, TRINITY_DN23590_c2_g2, TRINITY_DN23590_c2_g3, TRINITY_DN23853_c0_g2, TRINITY_DN24715_c1_g1
GO:0015988	0.00735824	0.998386	6	63	energy coupled proton transmembrane transport, against electrochemical gradient	BP	0.204315	BP energy coupled proton transmembrane transport, against electrochemical gradient	TRINITY_DN19243_c0_g1, TRINITY_DN20149_c0_g2, TRINITY_DN21444_c0_g1, TRINITY_DN23841_c0_g1, TRINITY_DN24308_c3_g3, TRINITY_DN26599_c0_g1
GO:1902410	0.0075171	0.997206	13	65	mitotic cytokinetic process	BP	0.208407	BP mitotic cytokinetic process	TRINITY_DN17930_c0_g1, TRINITY_DN18373_c0_g1, TRINITY_DN20386_c0_g2, TRINITY_DN20540_c0_g2, TRINITY_DN23746_c0_g1, TRINITY_DN23762_c3_g1, TRINITY_DN24114_c0_g1, TRINITY_DN24234_c0_g4, TRINITY_DN24944_c0_g1, TRINITY_DN25072_c0_g1, TRINITY_DN25711_c0_g1, TRINITY_DN25817_c0_g2, TRINITY_DN26117_c0_g2
GO:0005686	0.00756013	0.998654	5	36	U2 snRNP	CC	0.209279	CC U2 snRNP	TRINITY_DN20569_c2_g3, TRINITY_DN22583_c0_g2, TRINITY_DN22756_c0_g2, TRINITY_DN24246_c2_g1, TRINITY_DN24246_c2_g2
GO:0015867	0.00783835	0.999057	4	13	ATP transport	BP	0.21665	BP ATP transport	TRINITY_DN20429_c2_g1, TRINITY_DN22651_c0_g1, TRINITY_DN23550_c0_g1, TRINITY_DN26831_c12_g1
GO:0008134	0.00792461	0.996632	15	215	transcription factor binding	MF	0.2187	MF transcription factor binding	TRINITY_DN17644_c0_g1, TRINITY_DN19945_c1_g1, TRINITY_DN20759_c0_g1, TRINITY_DN21193_c0_g1, TRINITY_DN21727_c0_g1, TRINITY_DN22301_c0_g1, TRINITY_DN22507_c1_g1, TRINITY_DN22612_c0_g1, TRINITY_DN23705_c2_g1, TRINITY_DN24360_c0_g2, TRINITY_DN24558_c0_g2, TRINITY_DN24613_c2_g1, TRINITY_DN25739_c0_g1, TRINITY_DN25778_c0_g2, TRINITY_DN25970_c1_g2
GO:0045892	0.00794154	0.995421	33	475	negative regulation of transcription, DNA-templated	BP	0.218833	BP negative regulation of transcription, DNA-templated	TRINITY_DN15751_c0_g1, TRINITY_DN17174_c0_g2, TRINITY_DN17553_c0_g1, TRINITY_DN19625_c0_g1, TRINITY_DN19712_c0_g1, TRINITY_DN20258_c0_g1, TRINITY_DN20759_c0_g1, TRINITY_DN20991_c3_g1, TRINITY_DN21278_c0_g4, TRINITY_DN21711_c1_g1, TRINITY_DN21727_c0_g1, TRINITY_DN21739_c3_g1, TRINITY_DN21878_c0_g1, TRINITY_DN21914_c0_g2, TRINITY_DN22273_c0_g1, TRINITY_DN22840_c0_g1, TRINITY_DN22905_c0_g1, TRINITY_…
GO:0008137	0.00798927	0.997319	10	115	NADH dehydrogenase (ubiquinone) activity	MF	0.219814	MF NADH dehydrogenase (ubiquinone) activity	TRINITY_DN16794_c0_g2, TRINITY_DN22586_c1_g1, TRINITY_DN23100_c0_g1, TRINITY_DN24996_c0_g1, TRINITY_DN26341_c2_g4, TRINITY_DN26591_c2_g1, TRINITY_DN26733_c1_g2, TRINITY_DN26751_c1_g3, TRINITY_DN26798_c3_g3, TRINITY_DN26805_c2_g5
GO:0008237	0.00809959	0.996159	19	264	metallopeptidase activity	MF	0.222511	MF metallopeptidase activity	TRINITY_DN15319_c0_g1, TRINITY_DN16989_c0_g1, TRINITY_DN17527_c0_g1, TRINITY_DN18939_c0_g1, TRINITY_DN19147_c0_g1, TRINITY_DN20140_c1_g1, TRINITY_DN21629_c1_g1, TRINITY_DN21967_c0_g2, TRINITY_DN22069_c0_g1, TRINITY_DN22270_c0_g1, TRINITY_DN22629_c0_g1, TRINITY_DN23116_c1_g1, TRINITY_DN23137_c0_g1, TRINITY_DN23428_c1_g1, TRINITY_DN23855_c2_g3, TRINITY_DN24449_c0_g1, TRINITY_DN25359_c1_g2, TRINITY_…
GO:0050136	0.00812857	0.997262	10	119	NADH dehydrogenase (quinone) activity	MF	0.222969	MF NADH dehydrogenase (quinone) activity	TRINITY_DN16794_c0_g2, TRINITY_DN22586_c1_g1, TRINITY_DN23100_c0_g1, TRINITY_DN24996_c0_g1, TRINITY_DN26341_c2_g4, TRINITY_DN26591_c2_g1, TRINITY_DN26733_c1_g2, TRINITY_DN26751_c1_g3, TRINITY_DN26798_c3_g3, TRINITY_DN26805_c2_g5
GO:0015868	0.00814886	0.998989	4	14	purine ribonucleotide transport	BP	0.223188	BP purine ribonucleotide transport	TRINITY_DN20429_c2_g1, TRINITY_DN22651_c0_g1, TRINITY_DN23550_c0_g1, TRINITY_DN26831_c12_g1
GO:0005507	0.00823613	0.996103	19	226	copper ion binding	MF	0.224999	MF copper ion binding	TRINITY_DN17069_c0_g1, TRINITY_DN19429_c0_g2, TRINITY_DN20318_c0_g1, TRINITY_DN20971_c0_g1, TRINITY_DN21387_c0_g1, TRINITY_DN21387_c0_g3, TRINITY_DN22163_c0_g3, TRINITY_DN22377_c0_g2, TRINITY_DN22523_c0_g4, TRINITY_DN23205_c3_g1, TRINITY_DN23779_c1_g1, TRINITY_DN23929_c0_g1, TRINITY_DN24229_c1_g3, TRINITY_DN24946_c1_g3, TRINITY_DN25149_c2_g3, TRINITY_DN25370_c0_g1, TRINITY_DN25679_c0_g1, TRINITY_…
GO:0009081	0.00823984	0.997441	9	81	branched-chain amino acid metabolic process	BP	0.224999	BP branched-chain amino acid metabolic process	TRINITY_DN17935_c0_g2, TRINITY_DN18873_c0_g1, TRINITY_DN19427_c0_g1, TRINITY_DN19656_c0_g2, TRINITY_DN20318_c0_g1, TRINITY_DN21996_c0_g2, TRINITY_DN23556_c1_g1, TRINITY_DN23985_c3_g2, TRINITY_DN25711_c0_g1
GO:0009893	0.00830158	0.994139	77	1493	positive regulation of metabolic process	BP	0.225439	BP positive regulation of metabolic process	TRINITY_DN14912_c0_g1, TRINITY_DN15020_c0_g1, TRINITY_DN15934_c0_g1, TRINITY_DN17553_c0_g1, TRINITY_DN17692_c0_g1, TRINITY_DN18277_c1_g1, TRINITY_DN18307_c0_g1, TRINITY_DN18904_c0_g1, TRINITY_DN19363_c0_g1, TRINITY_DN19712_c0_g1, TRINITY_DN19860_c0_g1, TRINITY_DN19945_c1_g1, TRINITY_DN20088_c1_g1, TRINITY_DN20123_c0_g1, TRINITY_DN20423_c0_g1, TRINITY_DN20873_c0_g1, TRINITY_DN20879_c0_g1, TRINITY_…
GO:0009867	0.00831385	0.996948	12	78	jasmonic acid mediated signaling pathway	BP	0.225439	BP jasmonic acid mediated signaling pathway	TRINITY_DN20290_c1_g1, TRINITY_DN20873_c0_g1, TRINITY_DN21812_c2_g1, TRINITY_DN21812_c2_g4, TRINITY_DN21914_c0_g2, TRINITY_DN23585_c1_g1, TRINITY_DN24427_c0_g1, TRINITY_DN25552_c0_g2, TRINITY_DN25626_c1_g4, TRINITY_DN25817_c0_g2, TRINITY_DN26062_c4_g2, TRINITY_DN26426_c0_g1
GO:0019773	0.00831421	0.998817	4	38	proteasome core complex, alpha-subunit complex	CC	0.225439	CC proteasome core complex, alpha-subunit complex	TRINITY_DN17320_c0_g1, TRINITY_DN22586_c1_g1, TRINITY_DN23345_c0_g3, TRINITY_DN25803_c1_g5
GO:0009147	0.00832439	0.9982	6	36	pyrimidine nucleoside triphosphate metabolic process	BP	0.225439	BP pyrimidine nucleoside triphosphate metabolic process	TRINITY_DN19162_c0_g1, TRINITY_DN23619_c1_g3, TRINITY_DN24674_c0_g1, TRINITY_DN25070_c2_g1, TRINITY_DN25267_c0_g1, TRINITY_DN26122_c0_g1
GO:0051128	0.00832927	0.99435	62	1300	regulation of cellular component organization	BP	0.225439	BP regulation of cellular component organization	TRINITY_DN17291_c0_g1, TRINITY_DN17553_c0_g1, TRINITY_DN17648_c0_g1, TRINITY_DN18239_c0_g1, TRINITY_DN18267_c0_g1, TRINITY_DN18869_c0_g1, TRINITY_DN19294_c0_g1, TRINITY_DN19373_c0_g1, TRINITY_DN19423_c0_g1, TRINITY_DN19634_c0_g1, TRINITY_DN20423_c0_g1, TRINITY_DN20476_c2_g1, TRINITY_DN20514_c1_g1, TRINITY_DN20640_c1_g1, TRINITY_DN20727_c5_g2, TRINITY_DN20962_c0_g2, TRINITY_DN21193_c0_g1, TRINITY_…
GO:0046487	0.00833069	0.998471	5	39	glyoxylate metabolic process	BP	0.225439	BP glyoxylate metabolic process	TRINITY_DN19429_c0_g1, TRINITY_DN19429_c0_g2, TRINITY_DN25370_c0_g1, TRINITY_DN25679_c0_g1, TRINITY_DN25701_c1_g5
GO:0009653	0.00841939	0.994245	65	1076	anatomical structure morphogenesis	BP	0.2275	BP anatomical structure morphogenesis	TRINITY_DN15916_c0_g1, TRINITY_DN16059_c0_g1, TRINITY_DN17269_c0_g1, TRINITY_DN17903_c0_g1, TRINITY_DN18055_c0_g1, TRINITY_DN18074_c0_g1, TRINITY_DN18239_c0_g1, TRINITY_DN18869_c0_g1, TRINITY_DN18872_c0_g1, TRINITY_DN19243_c0_g1, TRINITY_DN19294_c0_g1, TRINITY_DN19509_c0_g1, TRINITY_DN19634_c0_g1, TRINITY_DN19712_c0_g1, TRINITY_DN19721_c0_g2, TRINITY_DN19721_c1_g1, TRINITY_DN19775_c0_g2, TRINITY_…
GO:0006754	0.00846161	0.997128	10	124	ATP biosynthetic process	BP	0.228149	BP ATP biosynthetic process	TRINITY_DN20805_c1_g2, TRINITY_DN22178_c0_g1, TRINITY_DN22238_c0_g1, TRINITY_DN22390_c0_g2, TRINITY_DN23581_c3_g3, TRINITY_DN23841_c0_g1, TRINITY_DN24038_c0_g4, TRINITY_DN26599_c0_g1, TRINITY_DN26733_c1_g2, TRINITY_DN26798_c3_g3
GO:0006787	0.00849385	0.998531	5	22	porphyrin-containing compound catabolic process	BP	0.228149	BP porphyrin-containing compound catabolic process	TRINITY_DN20870_c0_g1, TRINITY_DN23466_c0_g1, TRINITY_DN23532_c0_g1, TRINITY_DN23972_c2_g1, TRINITY_DN24685_c0_g1
GO:0033015	0.00849385	0.998531	5	22	tetrapyrrole catabolic process	BP	0.228149	BP tetrapyrrole catabolic process	TRINITY_DN20870_c0_g1, TRINITY_DN23466_c0_g1, TRINITY_DN23532_c0_g1, TRINITY_DN23972_c2_g1, TRINITY_DN24685_c0_g1
GO:0046149	0.00849385	0.998531	5	22	pigment catabolic process	BP	0.228149	BP pigment catabolic process	TRINITY_DN20870_c0_g1, TRINITY_DN23466_c0_g1, TRINITY_DN23532_c0_g1, TRINITY_DN23972_c2_g1, TRINITY_DN24685_c0_g1
GO:1903507	0.0085386	0.995008	34	490	NA	NA	0.228692	none	TRINITY_DN15751_c0_g1, TRINITY_DN17174_c0_g2, TRINITY_DN17553_c0_g1, TRINITY_DN19625_c0_g1, TRINITY_DN19712_c0_g1, TRINITY_DN20258_c0_g1, TRINITY_DN20759_c0_g1, TRINITY_DN20991_c3_g1, TRINITY_DN21278_c0_g4, TRINITY_DN21711_c1_g1, TRINITY_DN21727_c0_g1, TRINITY_DN21739_c3_g1, TRINITY_DN21878_c0_g1, TRINITY_DN21914_c0_g2, TRINITY_DN22273_c0_g1, TRINITY_DN22840_c0_g1, TRINITY_DN22905_c0_g1, TRINITY_…
GO:0072334	0.00854263	0.999368	3	8	UDP-galactose transmembrane transport	BP	0.228692	BP UDP-galactose transmembrane transport	TRINITY_DN19510_c3_g2, TRINITY_DN22851_c1_g1, TRINITY_DN23922_c0_g1
GO:0031902	0.00855193	0.996622	13	140	late endosome membrane	CC	0.228692	CC late endosome membrane	TRINITY_DN15875_c0_g1, TRINITY_DN19373_c0_g1, TRINITY_DN19423_c0_g1, TRINITY_DN20540_c0_g2, TRINITY_DN21555_c0_g1, TRINITY_DN22818_c1_g3, TRINITY_DN23108_c0_g2, TRINITY_DN23197_c0_g1, TRINITY_DN23549_c3_g1, TRINITY_DN23699_c1_g3, TRINITY_DN24393_c0_g1, TRINITY_DN24719_c1_g2, TRINITY_DN25336_c2_g1
GO:0018130	0.0085861	0.993063	213	3940	heterocycle biosynthetic process	BP	0.229267	BP heterocycle biosynthetic process	TRINITY_DN14388_c0_g1, TRINITY_DN15751_c0_g1, TRINITY_DN15957_c0_g1, TRINITY_DN16059_c0_g1, TRINITY_DN16285_c0_g1, TRINITY_DN16547_c0_g1, TRINITY_DN17081_c0_g1, TRINITY_DN17510_c0_g1, TRINITY_DN17547_c0_g1, TRINITY_DN17553_c0_g1, TRINITY_DN17823_c0_g1, TRINITY_DN18070_c0_g1, TRINITY_DN18159_c0_g1, TRINITY_DN18292_c0_g1, TRINITY_DN18307_c0_g1, TRINITY_DN18310_c0_g1, TRINITY_DN18627_c0_g1, TRINITY_…
GO:0008360	0.00860501	0.996435	14	196	regulation of cell shape	BP	0.229433	BP regulation of cell shape	TRINITY_DN18869_c0_g1, TRINITY_DN20514_c1_g1, TRINITY_DN21489_c2_g1, TRINITY_DN21512_c2_g1, TRINITY_DN22398_c1_g2, TRINITY_DN23518_c0_g1, TRINITY_DN24679_c0_g1, TRINITY_DN24679_c1_g1, TRINITY_DN24956_c1_g1, TRINITY_DN24956_c1_g2, TRINITY_DN25013_c0_g2, TRINITY_DN25583_c0_g3, TRINITY_DN25719_c1_g1, TRINITY_DN25915_c0_g1
GO:0046429	0.00864326	1	2	2	4-hydroxy-3-methylbut-2-en-1-yl diphosphate synthase activity	MF	0.230114	MF 4-hydroxy-3-methylbut-2-en-1-yl diphosphate synthase activity	TRINITY_DN20528_c0_g1, TRINITY_DN22136_c0_g1
GO:0016877	0.00866104	0.997061	10	112	ligase activity, forming carbon-sulfur bonds	MF	0.230249	MF ligase activity, forming carbon-sulfur bonds	TRINITY_DN21793_c0_g2, TRINITY_DN22523_c0_g4, TRINITY_DN22767_c0_g1, TRINITY_DN22825_c0_g2, TRINITY_DN23037_c0_g2, TRINITY_DN23080_c2_g1, TRINITY_DN24075_c1_g3, TRINITY_DN25312_c2_g1, TRINITY_DN26335_c0_g1, TRINITY_DN26355_c0_g1
GO:0098660	0.00871068	0.995666	21	300	inorganic ion transmembrane transport	BP	0.231206	BP inorganic ion transmembrane transport	TRINITY_DN19243_c0_g1, TRINITY_DN20149_c0_g2, TRINITY_DN20805_c1_g2, TRINITY_DN21370_c0_g1, TRINITY_DN21444_c0_g1, TRINITY_DN21981_c0_g2, TRINITY_DN22225_c0_g2, TRINITY_DN22238_c0_g1, TRINITY_DN22377_c0_g2, TRINITY_DN22390_c0_g2, TRINITY_DN23550_c0_g1, TRINITY_DN23581_c3_g3, TRINITY_DN23841_c0_g1, TRINITY_DN24038_c0_g4, TRINITY_DN24308_c3_g3, TRINITY_DN24354_c0_g2, TRINITY_DN25536_c0_g2, TRINITY_…
GO:0045934	0.00872258	0.994624	41	600	negative regulation of nucleobase-containing compound metabolic process	BP	0.231206	BP negative regulation of nucleobase-containing compound metabolic process	TRINITY_DN15751_c0_g1, TRINITY_DN17174_c0_g2, TRINITY_DN17553_c0_g1, TRINITY_DN19625_c0_g1, TRINITY_DN19712_c0_g1, TRINITY_DN20123_c0_g1, TRINITY_DN20258_c0_g1, TRINITY_DN20759_c0_g1, TRINITY_DN20991_c3_g1, TRINITY_DN21268_c0_g2, TRINITY_DN21278_c0_g4, TRINITY_DN21463_c0_g1, TRINITY_DN21711_c1_g1, TRINITY_DN21727_c0_g1, TRINITY_DN21739_c3_g1, TRINITY_DN21878_c0_g1, TRINITY_DN21914_c0_g2, TRINITY_…
GO:0034654	0.00874955	0.992992	194	3468	nucleobase-containing compound biosynthetic process	BP	0.231582	BP nucleobase-containing compound biosynthetic process	TRINITY_DN14388_c0_g1, TRINITY_DN15751_c0_g1, TRINITY_DN15957_c0_g1, TRINITY_DN16059_c0_g1, TRINITY_DN16285_c0_g1, TRINITY_DN16547_c0_g1, TRINITY_DN17081_c0_g1, TRINITY_DN17510_c0_g1, TRINITY_DN17547_c0_g1, TRINITY_DN17553_c0_g1, TRINITY_DN17823_c0_g1, TRINITY_DN18159_c0_g1, TRINITY_DN18292_c0_g1, TRINITY_DN18307_c0_g1, TRINITY_DN18310_c0_g1, TRINITY_DN18849_c0_g1, TRINITY_DN18872_c0_g1, TRINITY_…
GO:0000814	0.00888068	0.999683	2	7	ESCRT II complex	CC	0.234709	CC ESCRT II complex	TRINITY_DN21252_c0_g1, TRINITY_DN24719_c1_g2
GO:0009861	0.00901668	0.99936	3	7	jasmonic acid and ethylene-dependent systemic resistance	BP	0.237956	BP jasmonic acid and ethylene-dependent systemic resistance	TRINITY_DN20991_c3_g1, TRINITY_DN25817_c0_g2, TRINITY_DN26062_c4_g2
GO:0051253	0.00903212	0.994571	37	537	negative regulation of RNA metabolic process	BP	0.238017	BP negative regulation of RNA metabolic process	TRINITY_DN15751_c0_g1, TRINITY_DN17174_c0_g2, TRINITY_DN17553_c0_g1, TRINITY_DN19625_c0_g1, TRINITY_DN19712_c0_g1, TRINITY_DN20123_c0_g1, TRINITY_DN20258_c0_g1, TRINITY_DN20759_c0_g1, TRINITY_DN20991_c3_g1, TRINITY_DN21278_c0_g4, TRINITY_DN21711_c1_g1, TRINITY_DN21727_c0_g1, TRINITY_DN21739_c3_g1, TRINITY_DN21878_c0_g1, TRINITY_DN21914_c0_g2, TRINITY_DN22273_c0_g1, TRINITY_DN22840_c0_g1, TRINITY_…
GO:1901677	0.00910052	0.996912	10	94	phosphate transmembrane transporter activity	MF	0.239471	MF phosphate transmembrane transporter activity	TRINITY_DN13926_c0_g1, TRINITY_DN18614_c0_g1, TRINITY_DN19510_c3_g2, TRINITY_DN20429_c2_g1, TRINITY_DN22651_c0_g1, TRINITY_DN22851_c1_g1, TRINITY_DN23550_c0_g1, TRINITY_DN23922_c0_g1, TRINITY_DN24483_c2_g1, TRINITY_DN26155_c1_g1
GO:0048471	0.00913814	0.995905	16	316	perinuclear region of cytoplasm	CC	0.240112	CC perinuclear region of cytoplasm	TRINITY_DN19176_c2_g1, TRINITY_DN19294_c0_g1, TRINITY_DN19992_c0_g1, TRINITY_DN21094_c0_g1, TRINITY_DN21094_c0_g2, TRINITY_DN22273_c0_g1, TRINITY_DN22506_c0_g1, TRINITY_DN23108_c0_g2, TRINITY_DN23364_c2_g2, TRINITY_DN23604_c0_g2, TRINITY_DN23734_c1_g1, TRINITY_DN24316_c0_g1, TRINITY_DN25237_c0_g1, TRINITY_DN25626_c1_g4, TRINITY_DN26236_c0_g1, TRINITY_DN26547_c3_g1
GO:0022607	0.00935124	0.993435	72	1620	cellular component assembly	BP	0.245081	BP cellular component assembly	TRINITY_DN14912_c0_g1, TRINITY_DN17102_c0_g1, TRINITY_DN17648_c0_g1, TRINITY_DN17740_c0_g1, TRINITY_DN17930_c0_g1, TRINITY_DN17981_c0_g2, TRINITY_DN18373_c0_g1, TRINITY_DN18579_c0_g1, TRINITY_DN19208_c0_g1, TRINITY_DN19294_c0_g1, TRINITY_DN19329_c1_g1, TRINITY_DN19625_c0_g1, TRINITY_DN19857_c0_g1, TRINITY_DN20337_c0_g1, TRINITY_DN20337_c0_g2, TRINITY_DN20569_c2_g3, TRINITY_DN20759_c0_g1, TRINITY_…
GO:0050792	0.00935435	0.998173	5	74	regulation of viral process	BP	0.245081	BP regulation of viral process	TRINITY_DN18609_c0_g1, TRINITY_DN18863_c0_g1, TRINITY_DN20841_c2_g1, TRINITY_DN25185_c0_g1, TRINITY_DN25831_c0_g1
GO:0010629	0.00947047	0.993846	50	733	negative regulation of gene expression	BP	0.247765	BP negative regulation of gene expression	TRINITY_DN14388_c0_g1, TRINITY_DN14912_c0_g1, TRINITY_DN15751_c0_g1, TRINITY_DN17174_c0_g2, TRINITY_DN17553_c0_g1, TRINITY_DN19625_c0_g1, TRINITY_DN19628_c0_g1, TRINITY_DN19712_c0_g1, TRINITY_DN19992_c0_g1, TRINITY_DN20258_c0_g1, TRINITY_DN20555_c0_g1, TRINITY_DN20759_c0_g1, TRINITY_DN20991_c3_g1, TRINITY_DN21078_c0_g1, TRINITY_DN21278_c0_g4, TRINITY_DN21428_c0_g1, TRINITY_DN21711_c1_g1, TRINITY_…
GO:0005819	0.00954829	0.99591	15	139	spindle	CC	0.24944	CC spindle	TRINITY_DN17269_c0_g1, TRINITY_DN17553_c0_g1, TRINITY_DN19294_c0_g1, TRINITY_DN19614_c0_g6, TRINITY_DN20236_c0_g1, TRINITY_DN21812_c2_g1, TRINITY_DN21812_c2_g4, TRINITY_DN22432_c0_g1, TRINITY_DN23714_c0_g1, TRINITY_DN23762_c3_g1, TRINITY_DN24033_c1_g3, TRINITY_DN24234_c0_g4, TRINITY_DN24728_c3_g1, TRINITY_DN25072_c0_g1, TRINITY_DN26055_c1_g2
GO:0048444	0.00958622	0.998776	4	13	floral organ morphogenesis	BP	0.25007	BP floral organ morphogenesis	TRINITY_DN15916_c0_g1, TRINITY_DN18869_c0_g1, TRINITY_DN22627_c1_g3, TRINITY_DN22840_c0_g1
GO:0004777	0.0097402	0.999804	2	3	succinate-semialdehyde dehydrogenase (NAD+) activity	MF	0.253357	MF succinate-semialdehyde dehydrogenase (NAD+) activity	TRINITY_DN19288_c1_g2, TRINITY_DN23929_c0_g1
GO:0009013	0.0097402	0.999804	2	3	succinate-semialdehyde dehydrogenase [NAD(P)+] activity	MF	0.253357	MF succinate-semialdehyde dehydrogenase [NAD(P)+] activity	TRINITY_DN19288_c1_g2, TRINITY_DN23929_c0_g1
GO:0019899	0.00977916	0.993618	50	905	enzyme binding	MF	0.254006	MF enzyme binding	TRINITY_DN18292_c0_g1, TRINITY_DN18787_c0_g1, TRINITY_DN18904_c0_g1, TRINITY_DN19721_c0_g2, TRINITY_DN20337_c0_g1, TRINITY_DN20337_c0_g2, TRINITY_DN21271_c0_g1, TRINITY_DN21364_c0_g1, TRINITY_DN21709_c1_g1, TRINITY_DN21731_c0_g1, TRINITY_DN21736_c0_g1, TRINITY_DN21736_c0_g2, TRINITY_DN21812_c2_g1, TRINITY_DN21812_c2_g4, TRINITY_DN21846_c0_g1, TRINITY_DN21919_c0_g1, TRINITY_DN21929_c0_g1, TRINITY_…
GO:0010445	0.00984687	0.999069	4	7	nuclear dicing body	CC	0.255398	CC nuclear dicing body	TRINITY_DN17867_c0_g1, TRINITY_DN18648_c0_g1, TRINITY_DN20290_c1_g1, TRINITY_DN25552_c0_g2
GO:0009150	0.00990483	0.995086	20	357	purine ribonucleotide metabolic process	BP	0.256534	BP purine ribonucleotide metabolic process	TRINITY_DN20805_c1_g2, TRINITY_DN21444_c0_g1, TRINITY_DN21889_c4_g1, TRINITY_DN22166_c0_g1, TRINITY_DN22178_c0_g1, TRINITY_DN22238_c0_g1, TRINITY_DN22390_c0_g2, TRINITY_DN22544_c0_g2, TRINITY_DN22977_c0_g1, TRINITY_DN23252_c0_g1, TRINITY_DN23581_c3_g3, TRINITY_DN23841_c0_g1, TRINITY_DN24038_c0_g4, TRINITY_DN24308_c3_g3, TRINITY_DN25149_c2_g3, TRINITY_DN25381_c0_g2, TRINITY_DN26027_c1_g1, TRINITY_…
GO:1902679	0.00992828	0.994133	34	496	negative regulation of RNA biosynthetic process	BP	0.256774	BP negative regulation of RNA biosynthetic process	TRINITY_DN15751_c0_g1, TRINITY_DN17174_c0_g2, TRINITY_DN17553_c0_g1, TRINITY_DN19625_c0_g1, TRINITY_DN19712_c0_g1, TRINITY_DN20258_c0_g1, TRINITY_DN20759_c0_g1, TRINITY_DN20991_c3_g1, TRINITY_DN21278_c0_g4, TRINITY_DN21711_c1_g1, TRINITY_DN21727_c0_g1, TRINITY_DN21739_c3_g1, TRINITY_DN21878_c0_g1, TRINITY_DN21914_c0_g2, TRINITY_DN22273_c0_g1, TRINITY_DN22840_c0_g1, TRINITY_DN22905_c0_g1, TRINITY_…
GO:0051503	0.0100241	0.998657	4	15	adenine nucleotide transport	BP	0.258882	BP adenine nucleotide transport	TRINITY_DN20429_c2_g1, TRINITY_DN22651_c0_g1, TRINITY_DN23550_c0_g1, TRINITY_DN26831_c12_g1
GO:0032446	0.0100693	0.9931	64	807	protein modification by small protein conjugation	BP	0.259455	BP protein modification by small protein conjugation	TRINITY_DN15751_c0_g1, TRINITY_DN15847_c0_g2, TRINITY_DN16081_c0_g1, TRINITY_DN17258_c0_g1, TRINITY_DN17593_c0_g1, TRINITY_DN17826_c0_g1, TRINITY_DN18292_c0_g1, TRINITY_DN18344_c0_g1, TRINITY_DN18904_c0_g1, TRINITY_DN18927_c0_g1, TRINITY_DN19608_c0_g1, TRINITY_DN19686_c0_g1, TRINITY_DN20037_c0_g1, TRINITY_DN20945_c0_g1, TRINITY_DN21727_c0_g1, TRINITY_DN21736_c0_g1, TRINITY_DN21736_c0_g2, TRINITY_…
GO:0043903	0.0100749	0.997989	5	82	regulation of symbiosis, encompassing mutualism through parasitism	BP	0.259455	BP regulation of symbiosis, encompassing mutualism through parasitism	TRINITY_DN18609_c0_g1, TRINITY_DN18863_c0_g1, TRINITY_DN20841_c2_g1, TRINITY_DN25185_c0_g1, TRINITY_DN25831_c0_g1
GO:0004176	0.0101534	0.997047	8	56	ATP-dependent peptidase activity	MF	0.261104	MF ATP-dependent peptidase activity	TRINITY_DN16989_c0_g1, TRINITY_DN17644_c0_g1, TRINITY_DN18939_c0_g1, TRINITY_DN21967_c0_g2, TRINITY_DN22270_c0_g1, TRINITY_DN23243_c2_g3, TRINITY_DN24613_c2_g1, TRINITY_DN26132_c0_g1
GO:0004471	0.010276	0.999014	3	18	malate dehydrogenase (decarboxylating) (NAD+) activity	MF	0.263881	MF malate dehydrogenase (decarboxylating) (NAD+) activity	TRINITY_DN19054_c0_g1, TRINITY_DN24117_c7_g2, TRINITY_DN25180_c0_g2
GO:0034645	0.0103884	0.991565	212	4090	cellular macromolecule biosynthetic process	BP	0.266392	BP cellular macromolecule biosynthetic process	TRINITY_DN14388_c0_g1, TRINITY_DN14997_c0_g1, TRINITY_DN15071_c0_g1, TRINITY_DN15751_c0_g1, TRINITY_DN15957_c0_g1, TRINITY_DN16285_c0_g1, TRINITY_DN16547_c0_g1, TRINITY_DN16704_c0_g1, TRINITY_DN16933_c0_g1, TRINITY_DN17081_c0_g1, TRINITY_DN17510_c0_g1, TRINITY_DN17547_c0_g1, TRINITY_DN17639_c0_g1, TRINITY_DN17692_c0_g1, TRINITY_DN17823_c0_g1, TRINITY_DN18074_c0_g1, TRINITY_DN18159_c0_g1, TRINITY_…
GO:0033559	0.0105768	0.996847	8	75	unsaturated fatty acid metabolic process	BP	0.269966	BP unsaturated fatty acid metabolic process	TRINITY_DN16337_c0_g1, TRINITY_DN20698_c0_g1, TRINITY_DN21000_c0_g1, TRINITY_DN21268_c0_g2, TRINITY_DN24214_c0_g2, TRINITY_DN25127_c0_g1, TRINITY_DN25555_c0_g1, TRINITY_DN26232_c0_g1
GO:0010205	0.0105837	0.999274	3	6	photoinhibition	BP	0.269966	BP photoinhibition	TRINITY_DN16989_c0_g1, TRINITY_DN21967_c0_g2, TRINITY_DN23125_c3_g1
GO:0043155	0.0105837	0.999274	3	6	negative regulation of photosynthesis, light reaction	BP	0.269966	BP negative regulation of photosynthesis, light reaction	TRINITY_DN16989_c0_g1, TRINITY_DN21967_c0_g2, TRINITY_DN23125_c3_g1
GO:0055070	0.0106134	0.998408	4	30	copper ion homeostasis	BP	0.269966	BP copper ion homeostasis	TRINITY_DN21387_c0_g1, TRINITY_DN22377_c0_g2, TRINITY_DN23274_c0_g1, TRINITY_DN25024_c0_g1
GO:0072330	0.0106282	0.994039	28	430	monocarboxylic acid biosynthetic process	BP	0.269966	BP monocarboxylic acid biosynthetic process	TRINITY_DN15751_c0_g1, TRINITY_DN16337_c0_g1, TRINITY_DN17475_c0_g2, TRINITY_DN19235_c0_g1, TRINITY_DN19427_c0_g1, TRINITY_DN20417_c0_g1, TRINITY_DN20465_c0_g1, TRINITY_DN20698_c0_g1, TRINITY_DN21000_c0_g1, TRINITY_DN21377_c0_g2, TRINITY_DN21868_c3_g2, TRINITY_DN22166_c0_g1, TRINITY_DN22564_c0_g1, TRINITY_DN22598_c2_g2, TRINITY_DN23184_c0_g1, TRINITY_DN23319_c4_g1, TRINITY_DN23925_c0_g4, TRINITY_…
GO:0031053	0.0106285	0.998176	5	16	primary miRNA processing	BP	0.269966	BP primary miRNA processing	TRINITY_DN17867_c0_g1, TRINITY_DN18648_c0_g1, TRINITY_DN20290_c1_g1, TRINITY_DN25441_c0_g3, TRINITY_DN25552_c0_g2
GO:0048589	0.0106322	0.993661	35	406	developmental growth	BP	0.269966	BP developmental growth	TRINITY_DN16059_c0_g1, TRINITY_DN18074_c0_g1, TRINITY_DN18869_c0_g1, TRINITY_DN18872_c0_g1, TRINITY_DN19243_c0_g1, TRINITY_DN20088_c1_g1, TRINITY_DN20386_c0_g2, TRINITY_DN21512_c2_g1, TRINITY_DN21532_c0_g3, TRINITY_DN21575_c1_g1, TRINITY_DN22735_c0_g2, TRINITY_DN22756_c0_g2, TRINITY_DN23170_c2_g1, TRINITY_DN23587_c1_g2, TRINITY_DN23806_c0_g1, TRINITY_DN23979_c0_g1, TRINITY_DN24028_c0_g1, TRINITY_…
GO:0006163	0.0106506	0.994578	21	378	purine nucleotide metabolic process	BP	0.270054	BP purine nucleotide metabolic process	TRINITY_DN20805_c1_g2, TRINITY_DN21444_c0_g1, TRINITY_DN21889_c4_g1, TRINITY_DN22166_c0_g1, TRINITY_DN22178_c0_g1, TRINITY_DN22238_c0_g1, TRINITY_DN22348_c3_g1, TRINITY_DN22390_c0_g2, TRINITY_DN22544_c0_g2, TRINITY_DN22977_c0_g1, TRINITY_DN23252_c0_g1, TRINITY_DN23581_c3_g3, TRINITY_DN23841_c0_g1, TRINITY_DN24038_c0_g4, TRINITY_DN24308_c3_g3, TRINITY_DN25149_c2_g3, TRINITY_DN25381_c0_g2, TRINITY_…
GO:0016311	0.0106903	0.995187	16	179	dephosphorylation	BP	0.270236	BP dephosphorylation	TRINITY_DN21268_c0_g2, TRINITY_DN21448_c0_g1, TRINITY_DN22450_c4_g1, TRINITY_DN22575_c1_g2, TRINITY_DN22695_c1_g1, TRINITY_DN23415_c0_g5, TRINITY_DN24483_c2_g1, TRINITY_DN24544_c0_g1, TRINITY_DN24567_c0_g1, TRINITY_DN24567_c0_g4, TRINITY_DN24590_c1_g5, TRINITY_DN25027_c0_g1, TRINITY_DN25675_c1_g2, TRINITY_DN26248_c0_g1, TRINITY_DN26249_c0_g1, TRINITY_DN26577_c2_g1
GO:1903047	0.0107008	0.993327	41	553	mitotic cell cycle process	BP	0.270236	BP mitotic cell cycle process	TRINITY_DN17553_c0_g1, TRINITY_DN17930_c0_g1, TRINITY_DN18292_c0_g1, TRINITY_DN18373_c0_g1, TRINITY_DN19294_c0_g1, TRINITY_DN19634_c0_g1, TRINITY_DN20088_c1_g1, TRINITY_DN20236_c0_g1, TRINITY_DN20386_c0_g2, TRINITY_DN20540_c0_g2, TRINITY_DN21268_c0_g2, TRINITY_DN21996_c0_g2, TRINITY_DN22428_c2_g1, TRINITY_DN22432_c0_g1, TRINITY_DN22629_c0_g1, TRINITY_DN23023_c2_g2, TRINITY_DN23428_c1_g1, TRINITY_…
GO:0006402	0.0107026	0.995171	16	192	mRNA catabolic process	BP	0.270236	BP mRNA catabolic process	TRINITY_DN16611_c0_g1, TRINITY_DN18779_c0_g1, TRINITY_DN19628_c0_g1, TRINITY_DN21049_c0_g1, TRINITY_DN21368_c3_g3, TRINITY_DN21710_c0_g2, TRINITY_DN22080_c1_g1, TRINITY_DN23023_c2_g2, TRINITY_DN23585_c1_g1, TRINITY_DN24427_c0_g1, TRINITY_DN24657_c0_g1, TRINITY_DN24776_c0_g1, TRINITY_DN25626_c1_g4, TRINITY_DN25970_c1_g2, TRINITY_DN26326_c2_g3, TRINITY_DN26452_c0_g1
GO:0036464	0.0107301	0.995307	15	172	cytoplasmic ribonucleoprotein granule	CC	0.270553	CC cytoplasmic ribonucleoprotein granule	TRINITY_DN19136_c0_g1, TRINITY_DN19628_c0_g1, TRINITY_DN20236_c0_g1, TRINITY_DN21049_c0_g1, TRINITY_DN21078_c0_g1, TRINITY_DN23176_c2_g2, TRINITY_DN23185_c2_g4, TRINITY_DN23585_c1_g1, TRINITY_DN23739_c0_g1, TRINITY_DN24427_c0_g1, TRINITY_DN24657_c0_g1, TRINITY_DN24776_c0_g1, TRINITY_DN25333_c1_g1, TRINITY_DN25970_c1_g2, TRINITY_DN26326_c2_g3
GO:0019673	0.0107466	0.998398	4	27	GDP-mannose metabolic process	BP	0.270592	BP GDP-mannose metabolic process	TRINITY_DN16059_c0_g1, TRINITY_DN20487_c0_g1, TRINITY_DN21104_c1_g1, TRINITY_DN26223_c0_g1
GO:0046915	0.0107778	0.996213	10	119	transition metal ion transmembrane transporter activity	MF	0.271002	MF transition metal ion transmembrane transporter activity	TRINITY_DN19666_c0_g3, TRINITY_DN21414_c0_g1, TRINITY_DN21981_c0_g2, TRINITY_DN22377_c0_g2, TRINITY_DN22858_c4_g1, TRINITY_DN23205_c3_g1, TRINITY_DN24354_c0_g2, TRINITY_DN24393_c0_g1, TRINITY_DN24871_c0_g1, TRINITY_DN25024_c0_g1
GO:0042626	0.0108433	0.993592	33	564	ATPase activity, coupled to transmembrane movement of substances	MF	0.27147	MF ATPase activity, coupled to transmembrane movement of substances	TRINITY_DN19243_c0_g1, TRINITY_DN20149_c0_g2, TRINITY_DN20355_c0_g1, TRINITY_DN20805_c1_g2, TRINITY_DN21180_c4_g1, TRINITY_DN21697_c1_g1, TRINITY_DN22178_c0_g1, TRINITY_DN22238_c0_g1, TRINITY_DN22276_c2_g1, TRINITY_DN22315_c0_g1, TRINITY_DN22377_c0_g2, TRINITY_DN22390_c0_g2, TRINITY_DN22592_c1_g1, TRINITY_DN22858_c4_g1, TRINITY_DN23047_c1_g1, TRINITY_DN23205_c3_g1, TRINITY_DN23581_c3_g3, TRINITY_…
GO:0043492	0.010847	0.993485	35	584	ATPase activity, coupled to movement of substances	MF	0.27147	MF ATPase activity, coupled to movement of substances	TRINITY_DN19243_c0_g1, TRINITY_DN20149_c0_g2, TRINITY_DN20355_c0_g1, TRINITY_DN20805_c1_g2, TRINITY_DN21180_c4_g1, TRINITY_DN21575_c1_g1, TRINITY_DN21697_c1_g1, TRINITY_DN22178_c0_g1, TRINITY_DN22238_c0_g1, TRINITY_DN22276_c2_g1, TRINITY_DN22315_c0_g1, TRINITY_DN22377_c0_g2, TRINITY_DN22390_c0_g2, TRINITY_DN22592_c1_g1, TRINITY_DN22858_c4_g1, TRINITY_DN23047_c1_g1, TRINITY_DN23205_c3_g1, TRINITY_…
GO:0005759	0.0108548	0.99506	16	259	mitochondrial matrix	CC	0.27147	CC mitochondrial matrix	TRINITY_DN15893_c0_g1, TRINITY_DN17069_c0_g1, TRINITY_DN17278_c0_g1, TRINITY_DN17644_c0_g1, TRINITY_DN18873_c0_g1, TRINITY_DN19054_c0_g1, TRINITY_DN19235_c0_g1, TRINITY_DN20971_c0_g1, TRINITY_DN21278_c0_g3, TRINITY_DN23146_c0_g1, TRINITY_DN23556_c1_g1, TRINITY_DN23929_c0_g1, TRINITY_DN24117_c7_g2, TRINITY_DN24449_c0_g1, TRINITY_DN24731_c1_g1, TRINITY_DN25347_c0_g2
GO:0009968	0.0108564	0.994037	26	436	negative regulation of signal transduction	BP	0.27147	BP negative regulation of signal transduction	TRINITY_DN17174_c0_g2, TRINITY_DN19860_c0_g1, TRINITY_DN21082_c1_g2, TRINITY_DN21256_c0_g1, TRINITY_DN21311_c0_g1, TRINITY_DN21727_c0_g1, TRINITY_DN21967_c0_g3, TRINITY_DN21996_c0_g2, TRINITY_DN22291_c0_g1, TRINITY_DN22291_c1_g1, TRINITY_DN23037_c0_g1, TRINITY_DN23125_c4_g1, TRINITY_DN23461_c2_g1, TRINITY_DN23673_c1_g1, TRINITY_DN24012_c1_g5, TRINITY_DN24224_c2_g1, TRINITY_DN24657_c0_g1, TRINITY_…
GO:0072522	0.010949	0.994739	18	335	purine-containing compound biosynthetic process	BP	0.273409	BP purine-containing compound biosynthetic process	TRINITY_DN20546_c1_g4, TRINITY_DN20805_c1_g2, TRINITY_DN21889_c4_g1, TRINITY_DN22166_c0_g1, TRINITY_DN22178_c0_g1, TRINITY_DN22238_c0_g1, TRINITY_DN22390_c0_g2, TRINITY_DN22977_c0_g1, TRINITY_DN23252_c0_g1, TRINITY_DN23258_c0_g1, TRINITY_DN23581_c3_g3, TRINITY_DN23841_c0_g1, TRINITY_DN24038_c0_g4, TRINITY_DN25381_c0_g2, TRINITY_DN26027_c1_g1, TRINITY_DN26599_c0_g1, TRINITY_DN26733_c1_g2, TRINITY_…
GO:0000470	0.0110312	0.997375	6	58	maturation of LSU-rRNA	BP	0.27508	BP maturation of LSU-rRNA	TRINITY_DN16933_c0_g1, TRINITY_DN17408_c0_g1, TRINITY_DN24513_c0_g2, TRINITY_DN24674_c0_g1, TRINITY_DN24716_c0_g1, TRINITY_DN25764_c0_g3
GO:0008023	0.0110592	0.99745	6	37	transcription elongation factor complex	CC	0.2754	CC transcription elongation factor complex	TRINITY_DN18849_c0_g1, TRINITY_DN20879_c0_g1, TRINITY_DN21278_c0_g4, TRINITY_DN23370_c1_g1, TRINITY_DN23626_c1_g1, TRINITY_DN25854_c1_g1
GO:0006368	0.0111152	0.997406	6	42	transcription elongation from RNA polymerase II promoter	BP	0.276415	BP transcription elongation from RNA polymerase II promoter	TRINITY_DN18849_c0_g1, TRINITY_DN20879_c0_g1, TRINITY_DN21278_c0_g4, TRINITY_DN23370_c1_g1, TRINITY_DN23626_c1_g1, TRINITY_DN25854_c1_g1
GO:0006102	0.0111542	0.998437	4	16	isocitrate metabolic process	BP	0.277003	BP isocitrate metabolic process	TRINITY_DN19429_c0_g1, TRINITY_DN19429_c0_g2, TRINITY_DN25370_c0_g1, TRINITY_DN25679_c0_g1
GO:0052325	0.0112161	0.998533	4	12	cell wall pectin biosynthetic process	BP	0.277621	BP cell wall pectin biosynthetic process	TRINITY_DN17639_c0_g1, TRINITY_DN21969_c5_g2, TRINITY_DN23334_c0_g5, TRINITY_DN24147_c0_g2
GO:0006760	0.0112283	0.996611	8	78	folic acid-containing compound metabolic process	BP	0.277621	BP folic acid-containing compound metabolic process	TRINITY_DN19427_c0_g1, TRINITY_DN20841_c2_g1, TRINITY_DN20942_c0_g1, TRINITY_DN21278_c0_g3, TRINITY_DN23456_c0_g1, TRINITY_DN23485_c1_g3, TRINITY_DN24695_c0_g1, TRINITY_DN25382_c0_g2
GO:0031595	0.0112388	0.998866	3	21	nuclear proteasome complex	CC	0.277621	CC nuclear proteasome complex	TRINITY_DN21193_c0_g1, TRINITY_DN24558_c0_g2, TRINITY_DN25739_c0_g1
GO:0048229	0.0112404	0.993969	25	230	gametophyte development	BP	0.277621	BP gametophyte development	TRINITY_DN19634_c0_g1, TRINITY_DN20034_c0_g1, TRINITY_DN20078_c2_g1, TRINITY_DN20849_c0_g1, TRINITY_DN21051_c1_g2, TRINITY_DN21496_c0_g1, TRINITY_DN21739_c3_g1, TRINITY_DN22372_c0_g4, TRINITY_DN22464_c1_g1, TRINITY_DN22735_c0_g2, TRINITY_DN23305_c0_g1, TRINITY_DN23457_c0_g1, TRINITY_DN23523_c2_g1, TRINITY_DN23922_c0_g1, TRINITY_DN24870_c0_g1, TRINITY_DN24953_c0_g1, TRINITY_DN24956_c1_g2, TRINITY_…
GO:0031011	0.0112584	0.997945	5	20	Ino80 complex	CC	0.277687	CC Ino80 complex	TRINITY_DN20762_c0_g2, TRINITY_DN21810_c0_g1, TRINITY_DN22476_c0_g2, TRINITY_DN25647_c0_g1, TRINITY_DN25924_c0_g1
GO:0043043	0.0113031	0.998821	3	30	peptide biosynthetic process	BP	0.278409	BP peptide biosynthetic process	TRINITY_DN19955_c0_g1, TRINITY_DN20150_c0_g1, TRINITY_DN23104_c1_g1
GO:0009070	0.0113738	0.99685	7	94	serine family amino acid biosynthetic process	BP	0.27954	BP serine family amino acid biosynthetic process	TRINITY_DN20845_c0_g1, TRINITY_DN21767_c0_g1, TRINITY_DN22036_c0_g1, TRINITY_DN22921_c0_g1, TRINITY_DN23456_c0_g1, TRINITY_DN24953_c0_g1, TRINITY_DN26570_c0_g1
GO:0031325	0.0113873	0.992066	66	1283	positive regulation of cellular metabolic process	BP	0.27954	BP positive regulation of cellular metabolic process	TRINITY_DN14912_c0_g1, TRINITY_DN15020_c0_g1, TRINITY_DN17553_c0_g1, TRINITY_DN17692_c0_g1, TRINITY_DN18307_c0_g1, TRINITY_DN18904_c0_g1, TRINITY_DN19363_c0_g1, TRINITY_DN19712_c0_g1, TRINITY_DN19945_c1_g1, TRINITY_DN20088_c1_g1, TRINITY_DN20123_c0_g1, TRINITY_DN20423_c0_g1, TRINITY_DN20873_c0_g1, TRINITY_DN20879_c0_g1, TRINITY_DN21051_c1_g4, TRINITY_DN21193_c0_g1, TRINITY_DN21278_c0_g4, TRINITY_…
GO:0044802	0.0113953	0.993861	24	513	single-organism membrane organization	BP	0.27954	BP single-organism membrane organization	TRINITY_DN16989_c0_g1, TRINITY_DN17269_c0_g1, TRINITY_DN17543_c0_g1, TRINITY_DN18292_c0_g1, TRINITY_DN18452_c0_g1, TRINITY_DN19294_c0_g1, TRINITY_DN19423_c0_g1, TRINITY_DN19958_c0_g1, TRINITY_DN20540_c0_g2, TRINITY_DN21301_c3_g4, TRINITY_DN21555_c0_g1, TRINITY_DN21575_c1_g1, TRINITY_DN21965_c0_g1, TRINITY_DN23108_c0_g2, TRINITY_DN23549_c3_g1, TRINITY_DN24283_c1_g1, TRINITY_DN25096_c1_g1, TRINITY_…
GO:0006518	0.0114198	0.995091	14	223	peptide metabolic process	BP	0.279762	BP peptide metabolic process	TRINITY_DN19864_c0_g1, TRINITY_DN19955_c0_g1, TRINITY_DN20140_c1_g1, TRINITY_DN20150_c0_g1, TRINITY_DN22256_c3_g1, TRINITY_DN23104_c1_g1, TRINITY_DN23485_c1_g3, TRINITY_DN23855_c2_g3, TRINITY_DN24449_c0_g1, TRINITY_DN24734_c2_g1, TRINITY_DN24928_c1_g1, TRINITY_DN25276_c2_g1, TRINITY_DN25359_c1_g2, TRINITY_DN26026_c0_g1
GO:0004843	0.0114836	0.997264	6	51	ubiquitin-specific protease activity	MF	0.280946	MF ubiquitin-specific protease activity	TRINITY_DN19888_c0_g1, TRINITY_DN19953_c1_g1, TRINITY_DN20912_c0_g1, TRINITY_DN22536_c4_g1, TRINITY_DN23428_c1_g1, TRINITY_DN23775_c1_g1
GO:0080130	0.0114993	0.998265	4	25	L-phenylalanine:2-oxoglutarate aminotransferase activity	MF	0.280949	MF L-phenylalanine:2-oxoglutarate aminotransferase activity	TRINITY_DN17069_c0_g1, TRINITY_DN21414_c0_g1, TRINITY_DN23221_c0_g1, TRINITY_DN24077_c0_g1
GO:0048366	0.0115378	0.994702	17	126	leaf development	BP	0.281509	BP leaf development	TRINITY_DN18609_c0_g1, TRINITY_DN19634_c0_g1, TRINITY_DN21532_c0_g3, TRINITY_DN21812_c2_g1, TRINITY_DN21812_c2_g4, TRINITY_DN21962_c2_g1, TRINITY_DN22840_c0_g1, TRINITY_DN23387_c0_g2, TRINITY_DN23541_c7_g2, TRINITY_DN24114_c0_g1, TRINITY_DN24131_c0_g1, TRINITY_DN24275_c1_g3, TRINITY_DN24285_c0_g1, TRINITY_DN25127_c0_g1, TRINITY_DN25536_c0_g2, TRINITY_DN25574_c1_g2, TRINITY_DN25831_c0_g1
GO:0016421	0.0116688	0.997736	5	29	CoA carboxylase activity	MF	0.284322	MF CoA carboxylase activity	TRINITY_DN18873_c0_g1, TRINITY_DN22166_c0_g1, TRINITY_DN23556_c1_g1, TRINITY_DN25381_c0_g2, TRINITY_DN26733_c1_g2
GO:0004075	0.0116964	0.998853	3	15	biotin carboxylase activity	MF	0.284614	MF biotin carboxylase activity	TRINITY_DN22166_c0_g1, TRINITY_DN23556_c1_g1, TRINITY_DN25381_c0_g2
GO:0006605	0.0117696	0.993762	23	365	protein targeting	BP	0.285674	BP protein targeting	TRINITY_DN17543_c0_g1, TRINITY_DN20540_c0_g2, TRINITY_DN21252_c0_g1, TRINITY_DN21301_c3_g4, TRINITY_DN21555_c0_g1, TRINITY_DN21765_c1_g1, TRINITY_DN21919_c0_g1, TRINITY_DN23197_c0_g1, TRINITY_DN23243_c2_g3, TRINITY_DN23699_c1_g3, TRINITY_DN24283_c1_g1, TRINITY_DN24329_c0_g1, TRINITY_DN24613_c2_g1, TRINITY_DN24717_c0_g1, TRINITY_DN24719_c1_g2, TRINITY_DN24725_c0_g2, TRINITY_DN25336_c2_g1, TRINITY_…
GO:1901000	0.0117716	0.996898	7	38	regulation of response to salt stress	BP	0.285674	BP regulation of response to salt stress	TRINITY_DN19712_c0_g1, TRINITY_DN21711_c1_g1, TRINITY_DN24537_c1_g7, TRINITY_DN24565_c3_g3, TRINITY_DN24922_c0_g2, TRINITY_DN25711_c0_g1, TRINITY_DN26200_c1_g1
GO:0010648	0.0118522	0.993284	28	479	negative regulation of cell communication	BP	0.287212	BP negative regulation of cell communication	TRINITY_DN17174_c0_g2, TRINITY_DN19860_c0_g1, TRINITY_DN21082_c1_g2, TRINITY_DN21256_c0_g1, TRINITY_DN21311_c0_g1, TRINITY_DN21727_c0_g1, TRINITY_DN21967_c0_g3, TRINITY_DN21996_c0_g2, TRINITY_DN22291_c0_g1, TRINITY_DN22291_c1_g1, TRINITY_DN23037_c0_g1, TRINITY_DN23108_c0_g2, TRINITY_DN23125_c4_g1, TRINITY_DN23461_c2_g1, TRINITY_DN23673_c1_g1, TRINITY_DN24012_c1_g5, TRINITY_DN24224_c2_g1, TRINITY_…
GO:0015165	0.0118667	0.99823	4	21	pyrimidine nucleotide-sugar transmembrane transporter activity	MF	0.287212	MF pyrimidine nucleotide-sugar transmembrane transporter activity	TRINITY_DN13926_c0_g1, TRINITY_DN19510_c3_g2, TRINITY_DN22851_c1_g1, TRINITY_DN23922_c0_g1
GO:0000122	0.0119717	0.995236	12	161	negative regulation of transcription from RNA polymerase II promoter	BP	0.289366	BP negative regulation of transcription from RNA polymerase II promoter	TRINITY_DN15751_c0_g1, TRINITY_DN17553_c0_g1, TRINITY_DN19712_c0_g1, TRINITY_DN20759_c0_g1, TRINITY_DN21727_c0_g1, TRINITY_DN22273_c0_g1, TRINITY_DN23301_c0_g1, TRINITY_DN23400_c0_g1, TRINITY_DN23806_c0_g1, TRINITY_DN25355_c0_g1, TRINITY_DN25970_c1_g2, TRINITY_DN26577_c2_g1
GO:0016885	0.0119979	0.997639	5	31	ligase activity, forming carbon-carbon bonds	MF	0.289614	MF ligase activity, forming carbon-carbon bonds	TRINITY_DN18873_c0_g1, TRINITY_DN22166_c0_g1, TRINITY_DN23556_c1_g1, TRINITY_DN25381_c0_g2, TRINITY_DN26733_c1_g2
GO:0051247	0.0120484	0.993309	26	512	positive regulation of protein metabolic process	BP	0.290444	BP positive regulation of protein metabolic process	TRINITY_DN17553_c0_g1, TRINITY_DN17692_c0_g1, TRINITY_DN18904_c0_g1, TRINITY_DN19363_c0_g1, TRINITY_DN20123_c0_g1, TRINITY_DN20423_c0_g1, TRINITY_DN21657_c1_g2, TRINITY_DN21731_c0_g1, TRINITY_DN21868_c4_g1, TRINITY_DN22358_c2_g1, TRINITY_DN22629_c0_g1, TRINITY_DN23102_c1_g1, TRINITY_DN23155_c0_g2, TRINITY_DN23327_c0_g1, TRINITY_DN23371_c2_g1, TRINITY_DN23739_c0_g1, TRINITY_DN23762_c3_g1, TRINITY_…
GO:0051172	0.0121626	0.992296	42	629	negative regulation of nitrogen compound metabolic process	BP	0.292809	BP negative regulation of nitrogen compound metabolic process	TRINITY_DN15751_c0_g1, TRINITY_DN17174_c0_g2, TRINITY_DN17553_c0_g1, TRINITY_DN19625_c0_g1, TRINITY_DN19712_c0_g1, TRINITY_DN20123_c0_g1, TRINITY_DN20258_c0_g1, TRINITY_DN20759_c0_g1, TRINITY_DN20991_c3_g1, TRINITY_DN21268_c0_g2, TRINITY_DN21278_c0_g4, TRINITY_DN21463_c0_g1, TRINITY_DN21711_c1_g1, TRINITY_DN21727_c0_g1, TRINITY_DN21739_c3_g1, TRINITY_DN21878_c0_g1, TRINITY_DN21910_c0_g2, TRINITY_…
GO:0008135	0.0121799	0.994231	17	288	translation factor activity, nucleic acid binding	MF	0.292836	MF translation factor activity, nucleic acid binding	TRINITY_DN18277_c1_g1, TRINITY_DN18452_c0_g1, TRINITY_DN19208_c0_g1, TRINITY_DN20150_c0_g1, TRINITY_DN20939_c0_g2, TRINITY_DN21278_c0_g4, TRINITY_DN21532_c0_g3, TRINITY_DN21655_c0_g4, TRINITY_DN22173_c1_g1, TRINITY_DN23396_c0_g3, TRINITY_DN23483_c2_g4, TRINITY_DN23831_c0_g1, TRINITY_DN23946_c0_g2, TRINITY_DN24577_c3_g1, TRINITY_DN25030_c0_g1, TRINITY_DN25237_c0_g1, TRINITY_DN25276_c2_g1
GO:0035542	0.0122201	0.998855	3	11	regulation of SNARE complex assembly	BP	0.293413	BP regulation of SNARE complex assembly	TRINITY_DN19373_c0_g1, TRINITY_DN19423_c0_g1, TRINITY_DN26681_c0_g1
GO:0009206	0.0123256	0.995559	10	138	purine ribonucleoside triphosphate biosynthetic process	BP	0.295434	BP purine ribonucleoside triphosphate biosynthetic process	TRINITY_DN20805_c1_g2, TRINITY_DN22178_c0_g1, TRINITY_DN22238_c0_g1, TRINITY_DN22390_c0_g2, TRINITY_DN23581_c3_g3, TRINITY_DN23841_c0_g1, TRINITY_DN24038_c0_g4, TRINITY_DN26599_c0_g1, TRINITY_DN26733_c1_g2, TRINITY_DN26798_c3_g3
GO:0032940	0.0123581	0.994628	14	239	secretion by cell	BP	0.295434	BP secretion by cell	TRINITY_DN15711_c0_g1, TRINITY_DN18590_c0_g1, TRINITY_DN19604_c0_g1, TRINITY_DN19958_c0_g1, TRINITY_DN21965_c0_g1, TRINITY_DN22187_c0_g1, TRINITY_DN22439_c3_g1, TRINITY_DN23775_c1_g1, TRINITY_DN24094_c0_g1, TRINITY_DN24283_c1_g1, TRINITY_DN24970_c0_g1, TRINITY_DN25582_c1_g1, TRINITY_DN26307_c1_g1, TRINITY_DN26334_c0_g1
GO:0009145	0.0123626	0.995543	10	139	purine nucleoside triphosphate biosynthetic process	BP	0.295434	BP purine nucleoside triphosphate biosynthetic process	TRINITY_DN20805_c1_g2, TRINITY_DN22178_c0_g1, TRINITY_DN22238_c0_g1, TRINITY_DN22390_c0_g2, TRINITY_DN23581_c3_g3, TRINITY_DN23841_c0_g1, TRINITY_DN24038_c0_g4, TRINITY_DN26599_c0_g1, TRINITY_DN26733_c1_g2, TRINITY_DN26798_c3_g3
GO:0004470	0.0123696	0.998721	3	19	malic enzyme activity	MF	0.295434	MF malic enzyme activity	TRINITY_DN19054_c0_g1, TRINITY_DN24117_c7_g2, TRINITY_DN25180_c0_g2
GO:0031624	0.0124114	0.998063	4	28	ubiquitin conjugating enzyme binding	MF	0.295955	MF ubiquitin conjugating enzyme binding	TRINITY_DN18904_c0_g1, TRINITY_DN22358_c2_g1, TRINITY_DN23102_c1_g1, TRINITY_DN25237_c0_g1
GO:0044282	0.0124376	0.993153	25	554	small molecule catabolic process	BP	0.295955	BP small molecule catabolic process	TRINITY_DN15213_c0_g1, TRINITY_DN17278_c0_g1, TRINITY_DN18873_c0_g1, TRINITY_DN19676_c0_g1, TRINITY_DN20698_c0_g1, TRINITY_DN20939_c0_g1, TRINITY_DN21581_c1_g1, TRINITY_DN22564_c0_g1, TRINITY_DN22713_c0_g1, TRINITY_DN22725_c2_g4, TRINITY_DN23170_c2_g1, TRINITY_DN23556_c1_g1, TRINITY_DN23929_c0_g1, TRINITY_DN23985_c3_g2, TRINITY_DN23996_c0_g1, TRINITY_DN24188_c1_g2, TRINITY_DN24427_c0_g1, TRINITY_…
GO:0016829	0.0124549	0.992221	39	722	lyase activity	MF	0.295955	MF lyase activity	TRINITY_DN15381_c1_g2, TRINITY_DN16059_c0_g1, TRINITY_DN17475_c0_g2, TRINITY_DN17485_c0_g1, TRINITY_DN19129_c0_g1, TRINITY_DN19427_c0_g1, TRINITY_DN19656_c0_g2, TRINITY_DN20140_c1_g1, TRINITY_DN20248_c1_g1, TRINITY_DN20845_c0_g1, TRINITY_DN21561_c0_g2, TRINITY_DN21767_c0_g1, TRINITY_DN22126_c3_g1, TRINITY_DN22163_c0_g3, TRINITY_DN22532_c1_g1, TRINITY_DN22638_c0_g1, TRINITY_DN22713_c0_g1, TRINITY_…
GO:0017050	0.0124568	1	2	2	D-erythro-sphingosine kinase activity	MF	0.295955	MF D-erythro-sphingosine kinase activity	TRINITY_DN19629_c0_g1, TRINITY_DN21239_c2_g1
GO:0048827	0.0124734	0.993797	20	164	phyllome development	BP	0.29596	BP phyllome development	TRINITY_DN17593_c0_g1, TRINITY_DN18609_c0_g1, TRINITY_DN19634_c0_g1, TRINITY_DN21532_c0_g3, TRINITY_DN21812_c2_g1, TRINITY_DN21812_c2_g4, TRINITY_DN21962_c2_g1, TRINITY_DN22840_c0_g1, TRINITY_DN23387_c0_g2, TRINITY_DN23541_c7_g2, TRINITY_DN24114_c0_g1, TRINITY_DN24131_c0_g1, TRINITY_DN24275_c1_g3, TRINITY_DN24285_c0_g1, TRINITY_DN24558_c0_g2, TRINITY_DN25093_c0_g1, TRINITY_DN25127_c0_g1, TRINITY_…
GO:0009790	0.0125134	0.992271	38	494	embryo development	BP	0.296461	BP embryo development	TRINITY_DN14388_c0_g1, TRINITY_DN16513_c0_g1, TRINITY_DN17097_c0_g1, TRINITY_DN17903_c0_g1, TRINITY_DN18074_c0_g1, TRINITY_DN18373_c0_g1, TRINITY_DN20322_c0_g1, TRINITY_DN20386_c0_g2, TRINITY_DN21078_c0_g1, TRINITY_DN21428_c0_g1, TRINITY_DN21753_c0_g4, TRINITY_DN21812_c2_g1, TRINITY_DN21812_c2_g4, TRINITY_DN22051_c0_g1, TRINITY_DN22069_c0_g1, TRINITY_DN22166_c0_g1, TRINITY_DN22270_c0_g1, TRINITY_…
GO:0016573	0.0125272	0.994925	13	85	histone acetylation	BP	0.296461	BP histone acetylation	TRINITY_DN20205_c0_g1, TRINITY_DN20965_c1_g1, TRINITY_DN20991_c3_g1, TRINITY_DN21727_c0_g1, TRINITY_DN22905_c0_g1, TRINITY_DN22907_c0_g2, TRINITY_DN23371_c2_g1, TRINITY_DN23948_c0_g2, TRINITY_DN24064_c0_g1, TRINITY_DN25355_c0_g1, TRINITY_DN25921_c1_g1, TRINITY_DN25924_c0_g1, TRINITY_DN26700_c5_g3
GO:0015781	0.01259	0.998102	4	20	pyrimidine nucleotide-sugar transport	BP	0.297557	BP pyrimidine nucleotide-sugar transport	TRINITY_DN13926_c0_g1, TRINITY_DN19510_c3_g2, TRINITY_DN22851_c1_g1, TRINITY_DN23922_c0_g1
GO:0000096	0.0126341	0.99606	8	104	sulfur amino acid metabolic process	BP	0.298211	BP sulfur amino acid metabolic process	TRINITY_DN17044_c0_g1, TRINITY_DN20546_c1_g4, TRINITY_DN20845_c0_g1, TRINITY_DN20942_c0_g1, TRINITY_DN21767_c0_g1, TRINITY_DN22036_c0_g1, TRINITY_DN22921_c0_g1, TRINITY_DN23779_c1_g1
GO:0005385	0.0126508	0.996934	6	48	zinc ion transmembrane transporter activity	MF	0.298217	MF zinc ion transmembrane transporter activity	TRINITY_DN19666_c0_g3, TRINITY_DN21414_c0_g1, TRINITY_DN24354_c0_g2, TRINITY_DN24393_c0_g1, TRINITY_DN24871_c0_g1, TRINITY_DN25024_c0_g1
GO:1901981	0.0127257	0.996442	7	70	phosphatidylinositol phosphate binding	MF	0.299592	MF phosphatidylinositol phosphate binding	TRINITY_DN20194_c0_g1, TRINITY_DN20760_c0_g1, TRINITY_DN22187_c0_g1, TRINITY_DN23602_c0_g2, TRINITY_DN24455_c0_g2, TRINITY_DN24719_c1_g2, TRINITY_DN26462_c0_g1
GO:0071556	0.0127948	0.998703	3	15	integral component of lumenal side of endoplasmic reticulum membrane	CC	0.300357	CC integral component of lumenal side of endoplasmic reticulum membrane	TRINITY_DN19864_c0_g1, TRINITY_DN24734_c2_g1, TRINITY_DN26026_c0_g1
GO:0009055	0.0128028	0.993742	18	354	electron carrier activity	MF	0.300357	MF electron carrier activity	TRINITY_DN16859_c0_g1, TRINITY_DN21245_c1_g1, TRINITY_DN21340_c0_g1, TRINITY_DN22925_c0_g2, TRINITY_DN22975_c0_g1, TRINITY_DN22980_c0_g1, TRINITY_DN23170_c2_g1, TRINITY_DN23346_c1_g3, TRINITY_DN23504_c2_g1, TRINITY_DN24229_c1_g3, TRINITY_DN24548_c0_g3, TRINITY_DN25003_c0_g1, TRINITY_DN25149_c2_g3, TRINITY_DN25156_c0_g3, TRINITY_DN26540_c1_g1, TRINITY_DN26733_c1_g2, TRINITY_DN26798_c2_g1, TRINITY_…
GO:2000036	0.0128223	0.998214	4	13	regulation of stem cell maintenance	BP	0.300357	BP regulation of stem cell maintenance	TRINITY_DN19634_c0_g1, TRINITY_DN20991_c3_g1, TRINITY_DN24657_c0_g1, TRINITY_DN25970_c1_g2
GO:0051301	0.0128246	0.992009	39	524	cell division	BP	0.300357	BP cell division	TRINITY_DN15767_c0_g1, TRINITY_DN15847_c0_g2, TRINITY_DN17269_c0_g1, TRINITY_DN19634_c0_g1, TRINITY_DN20037_c0_g1, TRINITY_DN20088_c1_g1, TRINITY_DN20236_c0_g1, TRINITY_DN20255_c0_g2, TRINITY_DN21268_c0_g2, TRINITY_DN21474_c3_g2, TRINITY_DN21657_c1_g2, TRINITY_DN21967_c0_g2, TRINITY_DN21996_c0_g2, TRINITY_DN22074_c0_g1, TRINITY_DN22280_c3_g2, TRINITY_DN22428_c2_g1, TRINITY_DN22629_c0_g1, TRINITY_…
GO:0005085	0.0128506	0.994361	15	109	guanyl-nucleotide exchange factor activity	MF	0.300578	MF guanyl-nucleotide exchange factor activity	TRINITY_DN18277_c1_g1, TRINITY_DN18373_c0_g1, TRINITY_DN20386_c0_g2, TRINITY_DN20514_c1_g1, TRINITY_DN20678_c0_g1, TRINITY_DN20828_c0_g3, TRINITY_DN20828_c0_g5, TRINITY_DN21029_c2_g1, TRINITY_DN23831_c0_g1, TRINITY_DN23986_c0_g1, TRINITY_DN24061_c0_g1, TRINITY_DN25030_c0_g1, TRINITY_DN25244_c0_g1, TRINITY_DN25433_c0_g1, TRINITY_DN25750_c0_g2
GO:0015785	0.0130509	0.998817	3	9	UDP-galactose transport	BP	0.304868	BP UDP-galactose transport	TRINITY_DN19510_c3_g2, TRINITY_DN22851_c1_g1, TRINITY_DN23922_c0_g1
GO:0015980	0.013243	0.994886	11	170	energy derivation by oxidation of organic compounds	BP	0.308957	BP energy derivation by oxidation of organic compounds	TRINITY_DN16794_c0_g2, TRINITY_DN21340_c0_g1, TRINITY_DN21496_c0_g1, TRINITY_DN22474_c1_g1, TRINITY_DN22594_c0_g1, TRINITY_DN22867_c2_g2, TRINITY_DN23468_c0_g1, TRINITY_DN24430_c1_g2, TRINITY_DN24533_c0_g1, TRINITY_DN25149_c2_g3, TRINITY_DN25574_c1_g2
GO:0005739	0.0132646	0.989876	113	2242	mitochondrion	CC	0.309064	CC mitochondrion	TRINITY_DN16484_c0_g1, TRINITY_DN16794_c0_g2, TRINITY_DN16933_c0_g1, TRINITY_DN17069_c0_g1, TRINITY_DN17097_c0_g1, TRINITY_DN17278_c0_g1, TRINITY_DN17319_c0_g1, TRINITY_DN17644_c0_g1, TRINITY_DN17751_c0_g1, TRINITY_DN18070_c0_g1, TRINITY_DN18113_c0_g1, TRINITY_DN18442_c0_g1, TRINITY_DN18873_c0_g1, TRINITY_DN18939_c0_g1, TRINITY_DN19054_c0_g1, TRINITY_DN19235_c0_g1, TRINITY_DN19248_c0_g2, TRINITY_…
GO:0032511	0.0132858	0.998634	3	15	late endosome to vacuole transport via multivesicular body sorting pathway	BP	0.309161	BP late endosome to vacuole transport via multivesicular body sorting pathway	TRINITY_DN18653_c0_g1, TRINITY_DN21252_c0_g1, TRINITY_DN24719_c1_g2
GO:0033202	0.0133211	0.99735	5	27	DNA helicase complex	CC	0.309582	CC DNA helicase complex	TRINITY_DN20762_c0_g2, TRINITY_DN21810_c0_g1, TRINITY_DN22476_c0_g2, TRINITY_DN25647_c0_g1, TRINITY_DN25924_c0_g1
GO:0006401	0.0134062	0.993326	19	245	RNA catabolic process	BP	0.311029	BP RNA catabolic process	TRINITY_DN16611_c0_g1, TRINITY_DN18779_c0_g1, TRINITY_DN19329_c0_g1, TRINITY_DN19628_c0_g1, TRINITY_DN21049_c0_g1, TRINITY_DN21368_c3_g3, TRINITY_DN21710_c0_g2, TRINITY_DN22080_c1_g1, TRINITY_DN23023_c2_g2, TRINITY_DN23035_c0_g2, TRINITY_DN23585_c1_g1, TRINITY_DN24427_c0_g1, TRINITY_DN24657_c0_g1, TRINITY_DN24776_c0_g1, TRINITY_DN25626_c1_g4, TRINITY_DN25970_c1_g2, TRINITY_DN26200_c1_g1, TRINITY_…
GO:0009156	0.0134502	0.993722	16	277	ribonucleoside monophosphate biosynthetic process	BP	0.311029	BP ribonucleoside monophosphate biosynthetic process	TRINITY_DN19162_c0_g1, TRINITY_DN19401_c0_g1, TRINITY_DN20805_c1_g2, TRINITY_DN22178_c0_g1, TRINITY_DN22238_c0_g1, TRINITY_DN22390_c0_g2, TRINITY_DN22977_c0_g1, TRINITY_DN23581_c3_g3, TRINITY_DN23841_c0_g1, TRINITY_DN24038_c0_g4, TRINITY_DN24674_c0_g1, TRINITY_DN25070_c2_g1, TRINITY_DN26027_c1_g1, TRINITY_DN26599_c0_g1, TRINITY_DN26733_c1_g2, TRINITY_DN26798_c3_g3
GO:0046822	0.0134871	0.996137	7	96	regulation of nucleocytoplasmic transport	BP	0.311029	BP regulation of nucleocytoplasmic transport	TRINITY_DN20727_c5_g2, TRINITY_DN22735_c0_g2, TRINITY_DN23604_c0_g2, TRINITY_DN24706_c2_g2, TRINITY_DN25185_c0_g1, TRINITY_DN25354_c0_g1, TRINITY_DN25354_c0_g2
GO:0006644	0.0134996	0.992301	28	375	phospholipid metabolic process	BP	0.311029	BP phospholipid metabolic process	TRINITY_DN17473_c0_g1, TRINITY_DN17475_c0_g2, TRINITY_DN18927_c0_g1, TRINITY_DN20528_c0_g1, TRINITY_DN20965_c1_g1, TRINITY_DN21130_c2_g3, TRINITY_DN21313_c0_g1, TRINITY_DN22136_c0_g1, TRINITY_DN22615_c0_g1, TRINITY_DN23062_c0_g1, TRINITY_DN23226_c3_g1, TRINITY_DN23457_c0_g1, TRINITY_DN23563_c3_g2, TRINITY_DN23587_c1_g2, TRINITY_DN23619_c1_g3, TRINITY_DN23624_c3_g1, TRINITY_DN23643_c1_g1, TRINITY_…
GO:0004792	0.0135014	0.999399	2	7	thiosulfate sulfurtransferase activity	MF	0.311029	MF thiosulfate sulfurtransferase activity	TRINITY_DN21793_c0_g2, TRINITY_DN22492_c0_g1
GO:0015865	0.0135041	0.997937	4	19	purine nucleotide transport	BP	0.311029	BP purine nucleotide transport	TRINITY_DN20429_c2_g1, TRINITY_DN22651_c0_g1, TRINITY_DN23550_c0_g1, TRINITY_DN26831_c12_g1
GO:0030015	0.0135236	0.998129	4	12	CCR4-NOT core complex	CC	0.311029	CC CCR4-NOT core complex	TRINITY_DN19628_c0_g1, TRINITY_DN24657_c0_g1, TRINITY_DN25970_c1_g2, TRINITY_DN26326_c2_g3
GO:0004693	0.0135379	0.997284	5	28	cyclin-dependent protein serine/threonine kinase activity	MF	0.311029	MF cyclin-dependent protein serine/threonine kinase activity	TRINITY_DN15767_c0_g1, TRINITY_DN18609_c0_g1, TRINITY_DN21474_c3_g2, TRINITY_DN25831_c0_g1, TRINITY_DN26456_c0_g2
GO:0097472	0.0135379	0.997284	5	28	cyclin-dependent protein kinase activity	MF	0.311029	MF cyclin-dependent protein kinase activity	TRINITY_DN15767_c0_g1, TRINITY_DN18609_c0_g1, TRINITY_DN21474_c3_g2, TRINITY_DN25831_c0_g1, TRINITY_DN26456_c0_g2
GO:0005459	0.0136078	0.998706	3	10	UDP-galactose transmembrane transporter activity	MF	0.312239	MF UDP-galactose transmembrane transporter activity	TRINITY_DN19510_c3_g2, TRINITY_DN22851_c1_g1, TRINITY_DN23922_c0_g1
GO:0010019	0.0136827	0.998218	4	10	chloroplast-nucleus signaling pathway	BP	0.313559	BP chloroplast-nucleus signaling pathway	TRINITY_DN20370_c0_g1, TRINITY_DN21910_c0_g2, TRINITY_DN23161_c1_g2, TRINITY_DN26710_c1_g1
GO:0052592	0.013715	0.999669	2	3	oxidoreductase activity, acting on CH or CH2 groups, with an iron-sulfur protein as acceptor	MF	0.313901	MF oxidoreductase activity, acting on CH or CH2 groups, with an iron-sulfur protein as acceptor	TRINITY_DN20528_c0_g1, TRINITY_DN22136_c0_g1
GO:0009826	0.0138229	0.992447	25	232	unidimensional cell growth	BP	0.315971	BP unidimensional cell growth	TRINITY_DN16059_c0_g1, TRINITY_DN18074_c0_g1, TRINITY_DN18869_c0_g1, TRINITY_DN18872_c0_g1, TRINITY_DN19243_c0_g1, TRINITY_DN20088_c1_g1, TRINITY_DN20386_c0_g2, TRINITY_DN21512_c2_g1, TRINITY_DN21575_c1_g1, TRINITY_DN22735_c0_g2, TRINITY_DN24028_c0_g1, TRINITY_DN24114_c0_g1, TRINITY_DN24319_c0_g1, TRINITY_DN24338_c0_g2, TRINITY_DN24776_c0_g1, TRINITY_DN24970_c0_g1, TRINITY_DN25072_c0_g1, TRINITY_…
GO:0019866	0.0139635	0.991522	34	603	organelle inner membrane	CC	0.318784	CC organelle inner membrane	TRINITY_DN15319_c0_g1, TRINITY_DN18113_c0_g1, TRINITY_DN18939_c0_g1, TRINITY_DN19147_c0_g1, TRINITY_DN20429_c2_g1, TRINITY_DN22217_c1_g1, TRINITY_DN22270_c0_g1, TRINITY_DN22332_c0_g1, TRINITY_DN22374_c2_g2, TRINITY_DN22374_c2_g3, TRINITY_DN22586_c1_g1, TRINITY_DN22651_c0_g1, TRINITY_DN22725_c2_g4, TRINITY_DN23015_c1_g1, TRINITY_DN23550_c0_g1, TRINITY_DN24038_c0_g4, TRINITY_DN24229_c1_g3, TRINITY_…
GO:0003954	0.0141593	0.994801	10	128	NADH dehydrogenase activity	MF	0.322628	MF NADH dehydrogenase activity	TRINITY_DN16794_c0_g2, TRINITY_DN22586_c1_g1, TRINITY_DN23100_c0_g1, TRINITY_DN24996_c0_g1, TRINITY_DN26341_c2_g4, TRINITY_DN26591_c2_g1, TRINITY_DN26733_c1_g2, TRINITY_DN26751_c1_g3, TRINITY_DN26798_c3_g3, TRINITY_DN26805_c2_g5
GO:0015748	0.0141892	0.995164	9	89	organophosphate ester transport	BP	0.322628	BP organophosphate ester transport	TRINITY_DN13926_c0_g1, TRINITY_DN19510_c3_g2, TRINITY_DN20429_c2_g1, TRINITY_DN22651_c0_g1, TRINITY_DN22851_c1_g1, TRINITY_DN23550_c0_g1, TRINITY_DN23922_c0_g1, TRINITY_DN26155_c1_g1, TRINITY_DN26831_c12_g1
GO:0040029	0.0142029	0.992047	27	229	regulation of gene expression, epigenetic	BP	0.322628	BP regulation of gene expression, epigenetic	TRINITY_DN14388_c0_g1, TRINITY_DN14912_c0_g1, TRINITY_DN19625_c0_g1, TRINITY_DN19634_c0_g1, TRINITY_DN20555_c0_g1, TRINITY_DN21078_c0_g1, TRINITY_DN21139_c0_g1, TRINITY_DN21278_c0_g4, TRINITY_DN21428_c0_g1, TRINITY_DN21727_c0_g1, TRINITY_DN21739_c3_g1, TRINITY_DN22280_c3_g2, TRINITY_DN22469_c2_g1, TRINITY_DN22589_c0_g3, TRINITY_DN22907_c0_g2, TRINITY_DN23488_c2_g1, TRINITY_DN24560_c0_g1, TRINITY_…
GO:0033116	0.0142194	0.997634	4	38	endoplasmic reticulum-Golgi intermediate compartment membrane	CC	0.322628	CC endoplasmic reticulum-Golgi intermediate compartment membrane	TRINITY_DN21033_c0_g1, TRINITY_DN22002_c2_g3, TRINITY_DN22041_c0_g1, TRINITY_DN24845_c0_g2
GO:0030523	0.014221	0.998518	3	14	dihydrolipoamide S-acyltransferase activity	MF	0.322628	MF dihydrolipoamide S-acyltransferase activity	TRINITY_DN17722_c0_g2, TRINITY_DN19235_c0_g1, TRINITY_DN24731_c1_g1
GO:0048831	0.014253	0.992018	27	228	regulation of shoot system development	BP	0.322948	BP regulation of shoot system development	TRINITY_DN18849_c0_g1, TRINITY_DN18869_c0_g1, TRINITY_DN20194_c0_g1, TRINITY_DN20442_c3_g1, TRINITY_DN20760_c0_g1, TRINITY_DN20873_c0_g1, TRINITY_DN21711_c1_g1, TRINITY_DN21736_c0_g1, TRINITY_DN21736_c0_g2, TRINITY_DN21739_c3_g1, TRINITY_DN22507_c1_g1, TRINITY_DN22840_c0_g1, TRINITY_DN23033_c0_g1, TRINITY_DN23033_c0_g2, TRINITY_DN23116_c2_g1, TRINITY_DN23370_c1_g1, TRINITY_DN23602_c0_g2, TRINITY_…
GO:0014003	0.014323	0.998503	3	14	oligodendrocyte development	BP	0.323936	BP oligodendrocyte development	TRINITY_DN18277_c1_g1, TRINITY_DN22173_c1_g1, TRINITY_DN23831_c0_g1
GO:0005227	0.0143323	0.999317	2	8	calcium activated cation channel activity	MF	0.323936	MF calcium activated cation channel activity	TRINITY_DN19963_c1_g3, TRINITY_DN21236_c0_g1
GO:0042558	0.0144628	0.995401	8	92	pteridine-containing compound metabolic process	BP	0.326426	BP pteridine-containing compound metabolic process	TRINITY_DN19427_c0_g1, TRINITY_DN20841_c2_g1, TRINITY_DN20942_c0_g1, TRINITY_DN21278_c0_g3, TRINITY_DN23456_c0_g1, TRINITY_DN23485_c1_g3, TRINITY_DN24695_c0_g1, TRINITY_DN25382_c0_g2
GO:1903857	0.0144966	0.999947	1	2	NA	NA	0.326426	none	TRINITY_DN13926_c0_g1
GO:1990569	0.0144966	0.999947	1	2	NA	NA	0.326426	none	TRINITY_DN13926_c0_g1
GO:0009723	0.0145485	0.992782	19	164	response to ethylene	BP	0.327187	BP response to ethylene	TRINITY_DN19797_c0_g1, TRINITY_DN20194_c0_g1, TRINITY_DN21082_c1_g2, TRINITY_DN21256_c0_g1, TRINITY_DN21311_c0_g1, TRINITY_DN21697_c1_g1, TRINITY_DN23037_c0_g1, TRINITY_DN23083_c2_g1, TRINITY_DN23125_c4_g1, TRINITY_DN23205_c3_g1, TRINITY_DN23602_c0_g2, TRINITY_DN23821_c1_g1, TRINITY_DN23866_c0_g1, TRINITY_DN24275_c1_g3, TRINITY_DN24454_c0_g2, TRINITY_DN25321_c0_g1, TRINITY_DN25523_c2_g1, TRINITY_…
GO:0032527	0.0145796	0.999489	2	4	protein exit from endoplasmic reticulum	BP	0.327347	BP protein exit from endoplasmic reticulum	TRINITY_DN25096_c1_g1, TRINITY_DN25321_c0_g1
GO:0023057	0.0145917	0.991681	27	474	negative regulation of signaling	BP	0.327347	BP negative regulation of signaling	TRINITY_DN17174_c0_g2, TRINITY_DN19860_c0_g1, TRINITY_DN21082_c1_g2, TRINITY_DN21256_c0_g1, TRINITY_DN21311_c0_g1, TRINITY_DN21727_c0_g1, TRINITY_DN21967_c0_g3, TRINITY_DN21996_c0_g2, TRINITY_DN22291_c0_g1, TRINITY_DN22291_c1_g1, TRINITY_DN23037_c0_g1, TRINITY_DN23125_c4_g1, TRINITY_DN23461_c2_g1, TRINITY_DN23673_c1_g1, TRINITY_DN24012_c1_g5, TRINITY_DN24224_c2_g1, TRINITY_DN24657_c0_g1, TRINITY_…
GO:0042325	0.0146353	0.992895	17	391	regulation of phosphorylation	BP	0.327918	BP regulation of phosphorylation	TRINITY_DN17174_c0_g2, TRINITY_DN17553_c0_g1, TRINITY_DN20423_c0_g1, TRINITY_DN21515_c2_g2, TRINITY_DN21515_c2_g5, TRINITY_DN21727_c0_g1, TRINITY_DN21731_c0_g1, TRINITY_DN22296_c2_g1, TRINITY_DN22546_c0_g1, TRINITY_DN22683_c0_g2, TRINITY_DN23155_c0_g2, TRINITY_DN23550_c0_g1, TRINITY_DN24264_c0_g1, TRINITY_DN24706_c2_g2, TRINITY_DN25583_c0_g3, TRINITY_DN25637_c1_g1, TRINITY_DN26426_c0_g1
GO:0006535	0.0146879	0.998325	3	27	cysteine biosynthetic process from serine	BP	0.32869	BP cysteine biosynthetic process from serine	TRINITY_DN20845_c0_g1, TRINITY_DN21767_c0_g1, TRINITY_DN22921_c0_g1
GO:0019003	0.0148023	0.999153	2	32	GDP binding	MF	0.32984	MF GDP binding	TRINITY_DN16954_c0_g1, TRINITY_DN22102_c0_g1
GO:0042110	0.0148122	0.998293	3	30	T cell activation	BP	0.32984	BP T cell activation	TRINITY_DN23619_c1_g3, TRINITY_DN23775_c1_g1, TRINITY_DN24224_c2_g1
GO:0070489	0.0148122	0.998293	3	30	T cell aggregation	BP	0.32984	BP T cell aggregation	TRINITY_DN23619_c1_g3, TRINITY_DN23775_c1_g1, TRINITY_DN24224_c2_g1
GO:0071593	0.0148122	0.998293	3	30	lymphocyte aggregation	BP	0.32984	BP lymphocyte aggregation	TRINITY_DN23619_c1_g3, TRINITY_DN23775_c1_g1, TRINITY_DN24224_c2_g1
GO:0030162	0.014891	0.993363	14	269	regulation of proteolysis	BP	0.331186	BP regulation of proteolysis	TRINITY_DN13926_c0_g1, TRINITY_DN17553_c0_g1, TRINITY_DN19363_c0_g1, TRINITY_DN22273_c0_g1, TRINITY_DN22358_c2_g1, TRINITY_DN22474_c1_g1, TRINITY_DN22629_c0_g1, TRINITY_DN23102_c1_g1, TRINITY_DN23610_c1_g2, TRINITY_DN24033_c1_g3, TRINITY_DN24360_c0_g2, TRINITY_DN24427_c0_g1, TRINITY_DN24794_c0_g1, TRINITY_DN25433_c0_g1
GO:0070546	0.0149554	0.997551	4	26	L-phenylalanine aminotransferase activity	MF	0.332164	MF L-phenylalanine aminotransferase activity	TRINITY_DN17069_c0_g1, TRINITY_DN21414_c0_g1, TRINITY_DN23221_c0_g1, TRINITY_DN24077_c0_g1
GO:0034220	0.0149716	0.990956	33	498	ion transmembrane transport	BP	0.332164	BP ion transmembrane transport	TRINITY_DN13926_c0_g1, TRINITY_DN18614_c0_g1, TRINITY_DN19243_c0_g1, TRINITY_DN19510_c3_g2, TRINITY_DN20004_c1_g1, TRINITY_DN20149_c0_g2, TRINITY_DN20429_c2_g1, TRINITY_DN20459_c4_g1, TRINITY_DN20805_c1_g2, TRINITY_DN21370_c0_g1, TRINITY_DN21392_c0_g2, TRINITY_DN21444_c0_g1, TRINITY_DN21981_c0_g2, TRINITY_DN22225_c0_g2, TRINITY_DN22238_c0_g1, TRINITY_DN22377_c0_g2, TRINITY_DN22390_c0_g2, TRINITY_…
GO:0022839	0.015042	0.999228	2	10	ion gated channel activity	MF	0.333317	MF ion gated channel activity	TRINITY_DN19963_c1_g3, TRINITY_DN21236_c0_g1
GO:0007034	0.0151122	0.992942	16	165	vacuolar transport	BP	0.334458	BP vacuolar transport	TRINITY_DN18653_c0_g1, TRINITY_DN20149_c0_g2, TRINITY_DN20540_c0_g2, TRINITY_DN21252_c0_g1, TRINITY_DN21555_c0_g1, TRINITY_DN23108_c0_g2, TRINITY_DN23197_c0_g1, TRINITY_DN23549_c3_g1, TRINITY_DN23699_c1_g3, TRINITY_DN24719_c1_g2, TRINITY_DN24970_c0_g1, TRINITY_DN25336_c2_g1, TRINITY_DN25734_c0_g1, TRINITY_DN26074_c3_g1, TRINITY_DN26681_c0_g1, TRINITY_DN26819_c3_g1
GO:0034971	0.0151304	1	2	2	histone H3-R17 methylation	BP	0.334458	BP histone H3-R17 methylation	TRINITY_DN23116_c2_g1, TRINITY_DN25089_c2_g1
GO:0034470	0.0151686	0.990192	43	691	ncRNA processing	BP	0.334894	BP ncRNA processing	TRINITY_DN16933_c0_g1, TRINITY_DN17408_c0_g1, TRINITY_DN17645_c0_g1, TRINITY_DN17867_c0_g1, TRINITY_DN18283_c0_g1, TRINITY_DN18648_c0_g1, TRINITY_DN18779_c0_g1, TRINITY_DN18787_c0_g1, TRINITY_DN18992_c0_g1, TRINITY_DN20236_c0_g1, TRINITY_DN20290_c1_g1, TRINITY_DN20442_c3_g1, TRINITY_DN20476_c2_g1, TRINITY_DN20914_c0_g1, TRINITY_DN21315_c0_g1, TRINITY_DN21368_c3_g3, TRINITY_DN21474_c3_g3, TRINITY_…
GO:0035770	0.0152273	0.993055	15	175	ribonucleoprotein granule	CC	0.33578	CC ribonucleoprotein granule	TRINITY_DN19136_c0_g1, TRINITY_DN19628_c0_g1, TRINITY_DN20236_c0_g1, TRINITY_DN21049_c0_g1, TRINITY_DN21078_c0_g1, TRINITY_DN23176_c2_g2, TRINITY_DN23185_c2_g4, TRINITY_DN23585_c1_g1, TRINITY_DN23739_c0_g1, TRINITY_DN24427_c0_g1, TRINITY_DN24657_c0_g1, TRINITY_DN24776_c0_g1, TRINITY_DN25333_c1_g1, TRINITY_DN25970_c1_g2, TRINITY_DN26326_c2_g3
GO:0006108	0.0153704	0.996718	5	39	malate metabolic process	BP	0.338523	BP malate metabolic process	TRINITY_DN19054_c0_g1, TRINITY_DN20971_c0_g1, TRINITY_DN24117_c7_g2, TRINITY_DN25180_c0_g2, TRINITY_DN25701_c1_g5
GO:1903070	0.0154288	0.99992	1	3	negative regulation of ER-associated ubiquitin-dependent protein catabolic process	BP	0.339397	BP negative regulation of ER-associated ubiquitin-dependent protein catabolic process	TRINITY_DN13926_c0_g1
GO:0006354	0.0154884	0.996075	6	48	DNA-templated transcription, elongation	BP	0.340293	BP DNA-templated transcription, elongation	TRINITY_DN18849_c0_g1, TRINITY_DN20879_c0_g1, TRINITY_DN21278_c0_g4, TRINITY_DN23370_c1_g1, TRINITY_DN23626_c1_g1, TRINITY_DN25854_c1_g1
GO:0030433	0.0155424	0.994571	9	114	ER-associated ubiquitin-dependent protein catabolic process	BP	0.341066	BP ER-associated ubiquitin-dependent protein catabolic process	TRINITY_DN21193_c0_g1, TRINITY_DN21534_c1_g1, TRINITY_DN22873_c2_g2, TRINITY_DN23050_c0_g4, TRINITY_DN23606_c0_g1, TRINITY_DN24558_c0_g2, TRINITY_DN24765_c2_g2, TRINITY_DN25739_c0_g1, TRINITY_DN26305_c0_g2
GO:0009328	0.0156096	0.999288	2	6	phenylalanine-tRNA ligase complex	CC	0.342126	CC phenylalanine-tRNA ligase complex	TRINITY_DN23566_c0_g1, TRINITY_DN23934_c1_g1
GO:0031350	0.0158535	0.997564	4	15	intrinsic component of plastid membrane	CC	0.346607	CC intrinsic component of plastid membrane	TRINITY_DN21765_c1_g1, TRINITY_DN24717_c0_g1, TRINITY_DN25911_c0_g2, TRINITY_DN26165_c0_g1
GO:0031351	0.0158535	0.997564	4	15	integral component of plastid membrane	CC	0.346607	CC integral component of plastid membrane	TRINITY_DN21765_c1_g1, TRINITY_DN24717_c0_g1, TRINITY_DN25911_c0_g2, TRINITY_DN26165_c0_g1
GO:0070486	0.0158715	0.998102	3	36	leukocyte aggregation	BP	0.346607	BP leukocyte aggregation	TRINITY_DN23619_c1_g3, TRINITY_DN23775_c1_g1, TRINITY_DN24224_c2_g1
GO:0006623	0.0161231	0.994087	10	77	protein targeting to vacuole	BP	0.351254	BP protein targeting to vacuole	TRINITY_DN20540_c0_g2, TRINITY_DN21252_c0_g1, TRINITY_DN21555_c0_g1, TRINITY_DN23197_c0_g1, TRINITY_DN23699_c1_g3, TRINITY_DN24719_c1_g2, TRINITY_DN25336_c2_g1, TRINITY_DN25734_c0_g1, TRINITY_DN26074_c3_g1, TRINITY_DN26681_c0_g1
GO:0072666	0.0161231	0.994087	10	77	establishment of protein localization to vacuole	BP	0.351254	BP establishment of protein localization to vacuole	TRINITY_DN20540_c0_g2, TRINITY_DN21252_c0_g1, TRINITY_DN21555_c0_g1, TRINITY_DN23197_c0_g1, TRINITY_DN23699_c1_g3, TRINITY_DN24719_c1_g2, TRINITY_DN25336_c2_g1, TRINITY_DN25734_c0_g1, TRINITY_DN26074_c3_g1, TRINITY_DN26681_c0_g1
GO:0009873	0.0161503	0.991694	20	205	ethylene-activated signaling pathway	BP	0.351423	BP ethylene-activated signaling pathway	TRINITY_DN19906_c0_g1, TRINITY_DN19958_c0_g1, TRINITY_DN20194_c0_g1, TRINITY_DN20332_c0_g1, TRINITY_DN21082_c1_g2, TRINITY_DN21256_c0_g1, TRINITY_DN21311_c0_g1, TRINITY_DN21812_c2_g1, TRINITY_DN21812_c2_g4, TRINITY_DN21841_c1_g8, TRINITY_DN22051_c0_g1, TRINITY_DN23037_c0_g1, TRINITY_DN23125_c4_g1, TRINITY_DN23205_c3_g1, TRINITY_DN23602_c0_g2, TRINITY_DN23866_c0_g1, TRINITY_DN24094_c0_g1, TRINITY_…
GO:0006536	0.0162333	0.995163	7	106	glutamate metabolic process	BP	0.352807	BP glutamate metabolic process	TRINITY_DN17069_c0_g1, TRINITY_DN17278_c0_g1, TRINITY_DN21414_c0_g1, TRINITY_DN23221_c0_g1, TRINITY_DN23929_c0_g1, TRINITY_DN26235_c1_g1, TRINITY_DN26558_c1_g1
GO:0032984	0.0162757	0.994678	8	111	macromolecular complex disassembly	BP	0.353303	BP macromolecular complex disassembly	TRINITY_DN17291_c0_g1, TRINITY_DN18452_c0_g1, TRINITY_DN19294_c0_g1, TRINITY_DN20939_c0_g2, TRINITY_DN21395_c0_g1, TRINITY_DN24751_c1_g1, TRINITY_DN25193_c2_g2, TRINITY_DN26686_c3_g1
GO:0072665	0.0163396	0.993987	10	79	protein localization to vacuole	BP	0.354107	BP protein localization to vacuole	TRINITY_DN20540_c0_g2, TRINITY_DN21252_c0_g1, TRINITY_DN21555_c0_g1, TRINITY_DN23197_c0_g1, TRINITY_DN23699_c1_g3, TRINITY_DN24719_c1_g2, TRINITY_DN25336_c2_g1, TRINITY_DN25734_c0_g1, TRINITY_DN26074_c3_g1, TRINITY_DN26681_c0_g1
GO:0031334	0.0163882	0.994628	8	116	positive regulation of protein complex assembly	BP	0.354107	BP positive regulation of protein complex assembly	TRINITY_DN17553_c0_g1, TRINITY_DN17648_c0_g1, TRINITY_DN18239_c0_g1, TRINITY_DN20423_c0_g1, TRINITY_DN21193_c0_g1, TRINITY_DN24558_c0_g2, TRINITY_DN24728_c3_g1, TRINITY_DN25739_c0_g1
GO:0009126	0.0163909	0.992384	15	268	purine nucleoside monophosphate metabolic process	BP	0.354107	BP purine nucleoside monophosphate metabolic process	TRINITY_DN20805_c1_g2, TRINITY_DN21444_c0_g1, TRINITY_DN22178_c0_g1, TRINITY_DN22238_c0_g1, TRINITY_DN22390_c0_g2, TRINITY_DN22977_c0_g1, TRINITY_DN23581_c3_g3, TRINITY_DN23841_c0_g1, TRINITY_DN24038_c0_g4, TRINITY_DN24308_c3_g3, TRINITY_DN25149_c2_g3, TRINITY_DN26027_c1_g1, TRINITY_DN26599_c0_g1, TRINITY_DN26733_c1_g2, TRINITY_DN26798_c3_g3
GO:0009167	0.0163909	0.992384	15	268	purine ribonucleoside monophosphate metabolic process	BP	0.354107	BP purine ribonucleoside monophosphate metabolic process	TRINITY_DN20805_c1_g2, TRINITY_DN21444_c0_g1, TRINITY_DN22178_c0_g1, TRINITY_DN22238_c0_g1, TRINITY_DN22390_c0_g2, TRINITY_DN22977_c0_g1, TRINITY_DN23581_c3_g3, TRINITY_DN23841_c0_g1, TRINITY_DN24038_c0_g4, TRINITY_DN24308_c3_g3, TRINITY_DN25149_c2_g3, TRINITY_DN26027_c1_g1, TRINITY_DN26599_c0_g1, TRINITY_DN26733_c1_g2, TRINITY_DN26798_c3_g3
GO:0045334	0.0164595	0.999289	2	5	clathrin-coated endocytic vesicle	CC	0.355164	CC clathrin-coated endocytic vesicle	TRINITY_DN23111_c0_g1, TRINITY_DN26819_c3_g1
GO:0016458	0.0165098	0.990842	25	227	gene silencing	BP	0.355825	BP gene silencing	TRINITY_DN14388_c0_g1, TRINITY_DN14912_c0_g1, TRINITY_DN19625_c0_g1, TRINITY_DN19992_c0_g1, TRINITY_DN20258_c0_g1, TRINITY_DN20555_c0_g1, TRINITY_DN21078_c0_g1, TRINITY_DN21278_c0_g4, TRINITY_DN21428_c0_g1, TRINITY_DN21727_c0_g1, TRINITY_DN21739_c3_g1, TRINITY_DN21802_c0_g1, TRINITY_DN22589_c0_g3, TRINITY_DN22907_c0_g2, TRINITY_DN24560_c0_g1, TRINITY_DN24657_c0_g1, TRINITY_DN24679_c1_g1, TRINITY_…
GO:0043254	0.0166259	0.992758	13	225	regulation of protein complex assembly	BP	0.357903	BP regulation of protein complex assembly	TRINITY_DN17553_c0_g1, TRINITY_DN17648_c0_g1, TRINITY_DN18239_c0_g1, TRINITY_DN18267_c0_g1, TRINITY_DN19373_c0_g1, TRINITY_DN19423_c0_g1, TRINITY_DN20423_c0_g1, TRINITY_DN21193_c0_g1, TRINITY_DN21883_c5_g1, TRINITY_DN24558_c0_g2, TRINITY_DN24728_c3_g1, TRINITY_DN25739_c0_g1, TRINITY_DN26681_c0_g1
GO:0001078	0.0166618	0.997543	4	12	RNA polymerase II core promoter proximal region sequence-specific DNA binding transcription factor activity involved in negative regulation of transcription	MF	0.358249	MF RNA polymerase II core promoter proximal region sequence-specific DNA binding transcription factor activity involved in negative regulation of transcription	TRINITY_DN15751_c0_g1, TRINITY_DN20759_c0_g1, TRINITY_DN25704_c2_g1, TRINITY_DN26577_c2_g1
GO:0032270	0.0167187	0.990572	25	486	positive regulation of cellular protein metabolic process	BP	0.358848	BP positive regulation of cellular protein metabolic process	TRINITY_DN17553_c0_g1, TRINITY_DN17692_c0_g1, TRINITY_DN18904_c0_g1, TRINITY_DN19363_c0_g1, TRINITY_DN20123_c0_g1, TRINITY_DN20423_c0_g1, TRINITY_DN21731_c0_g1, TRINITY_DN21868_c4_g1, TRINITY_DN22358_c2_g1, TRINITY_DN22629_c0_g1, TRINITY_DN23102_c1_g1, TRINITY_DN23155_c0_g2, TRINITY_DN23327_c0_g1, TRINITY_DN23371_c2_g1, TRINITY_DN23739_c0_g1, TRINITY_DN23762_c3_g1, TRINITY_DN23806_c0_g1, TRINITY_…
GO:0042176	0.0167293	0.992707	13	225	regulation of protein catabolic process	BP	0.358848	BP regulation of protein catabolic process	TRINITY_DN13926_c0_g1, TRINITY_DN17553_c0_g1, TRINITY_DN19329_c1_g1, TRINITY_DN19363_c0_g1, TRINITY_DN21657_c1_g2, TRINITY_DN22358_c2_g1, TRINITY_DN22629_c0_g1, TRINITY_DN23102_c1_g1, TRINITY_DN24033_c1_g3, TRINITY_DN24360_c0_g2, TRINITY_DN24416_c0_g1, TRINITY_DN25217_c1_g2, TRINITY_DN25433_c0_g1
GO:0006547	0.0167798	0.997022	4	50	histidine metabolic process	BP	0.35908	BP histidine metabolic process	TRINITY_DN22372_c0_g4, TRINITY_DN24077_c0_g1, TRINITY_DN24662_c0_g1, TRINITY_DN25302_c1_g1
GO:0052803	0.0167798	0.997022	4	50	imidazole-containing compound metabolic process	BP	0.35908	BP imidazole-containing compound metabolic process	TRINITY_DN22372_c0_g4, TRINITY_DN24077_c0_g1, TRINITY_DN24662_c0_g1, TRINITY_DN25302_c1_g1
GO:0008839	0.0168367	0.999126	2	8	4-hydroxy-tetrahydrodipicolinate reductase	MF	0.359871	MF 4-hydroxy-tetrahydrodipicolinate reductase	TRINITY_DN20883_c0_g1, TRINITY_DN24946_c1_g3
GO:0034450	0.0169076	0.998119	3	14	ubiquitin-ubiquitin ligase activity	MF	0.360962	MF ubiquitin-ubiquitin ligase activity	TRINITY_DN23050_c0_g4, TRINITY_DN23481_c4_g2, TRINITY_DN25311_c1_g1
GO:0042578	0.0170117	0.988888	44	590	phosphoric ester hydrolase activity	MF	0.362755	MF phosphoric ester hydrolase activity	TRINITY_DN15217_c0_g1, TRINITY_DN20429_c2_g1, TRINITY_DN20448_c1_g2, TRINITY_DN20684_c0_g1, TRINITY_DN20729_c0_g2, TRINITY_DN21007_c0_g2, TRINITY_DN21130_c2_g3, TRINITY_DN21196_c1_g1, TRINITY_DN21268_c0_g2, TRINITY_DN21346_c3_g1, TRINITY_DN21448_c0_g1, TRINITY_DN21675_c0_g1, TRINITY_DN21741_c1_g3, TRINITY_DN21910_c0_g2, TRINITY_DN21962_c2_g1, TRINITY_DN22311_c2_g2, TRINITY_DN22348_c3_g1, TRINITY_…
GO:0033619	0.0171495	0.997934	3	26	membrane protein proteolysis	BP	0.365021	BP membrane protein proteolysis	TRINITY_DN19864_c0_g1, TRINITY_DN24734_c2_g1, TRINITY_DN26026_c0_g1
GO:0009414	0.0171583	0.989578	33	380	response to water deprivation	BP	0.365021	BP response to water deprivation	TRINITY_DN15020_c0_g1, TRINITY_DN18307_c0_g1, TRINITY_DN18799_c3_g1, TRINITY_DN19248_c0_g2, TRINITY_DN19604_c0_g1, TRINITY_DN20277_c0_g1, TRINITY_DN21051_c1_g4, TRINITY_DN21082_c1_g2, TRINITY_DN21311_c0_g1, TRINITY_DN21534_c1_g1, TRINITY_DN21711_c1_g1, TRINITY_DN22028_c2_g1, TRINITY_DN22051_c0_g1, TRINITY_DN22225_c0_g2, TRINITY_DN22273_c0_g1, TRINITY_DN22312_c2_g1, TRINITY_DN22413_c2_g5, TRINITY_…
GO:0006098	0.0172209	0.996136	5	55	pentose-phosphate shunt	BP	0.365925	BP pentose-phosphate shunt	TRINITY_DN22586_c1_g1, TRINITY_DN23590_c2_g2, TRINITY_DN23590_c2_g3, TRINITY_DN23853_c0_g2, TRINITY_DN24715_c1_g1
GO:0052742	0.0173235	0.996686	5	15	phosphatidylinositol kinase activity	MF	0.367672	MF phosphatidylinositol kinase activity	TRINITY_DN23226_c3_g1, TRINITY_DN24045_c0_g1, TRINITY_DN25049_c0_g1, TRINITY_DN25434_c0_g3, TRINITY_DN25851_c0_g1
GO:0072546	0.0174441	0.997994	3	16	ER membrane protein complex	CC	0.369521	CC ER membrane protein complex	TRINITY_DN20004_c1_g1, TRINITY_DN20470_c2_g1, TRINITY_DN24321_c3_g1
GO:0019674	0.0174514	0.996082	5	52	NAD metabolic process	BP	0.369521	BP NAD metabolic process	TRINITY_DN18070_c0_g1, TRINITY_DN21340_c0_g1, TRINITY_DN21616_c0_g1, TRINITY_DN22700_c0_g1, TRINITY_DN23468_c0_g1
GO:0016408	0.0175139	0.996097	5	45	C-acyltransferase activity	MF	0.37041	MF C-acyltransferase activity	TRINITY_DN22564_c0_g1, TRINITY_DN24173_c1_g2, TRINITY_DN24427_c0_g1, TRINITY_DN25508_c1_g2, TRINITY_DN26492_c1_g1
GO:0045604	0.0175598	0.997944	3	18	regulation of epidermal cell differentiation	BP	0.370528	BP regulation of epidermal cell differentiation	TRINITY_DN18869_c0_g1, TRINITY_DN20255_c0_g2, TRINITY_DN22840_c0_g1
GO:0009306	0.0175604	0.996008	5	66	protein secretion	BP	0.370528	BP protein secretion	TRINITY_DN19604_c0_g1, TRINITY_DN19958_c0_g1, TRINITY_DN23775_c1_g1, TRINITY_DN24094_c0_g1, TRINITY_DN24283_c1_g1
GO:0004312	0.0176451	0.99533	6	62	fatty acid synthase activity	MF	0.371882	MF fatty acid synthase activity	TRINITY_DN20465_c0_g1, TRINITY_DN21377_c0_g2, TRINITY_DN23979_c0_g1, TRINITY_DN24427_c0_g1, TRINITY_DN24500_c1_g2, TRINITY_DN26158_c0_g1
GO:0034399	0.0177261	0.995008	7	33	nuclear periphery	CC	0.372691	CC nuclear periphery	TRINITY_DN20337_c0_g1, TRINITY_DN20337_c0_g2, TRINITY_DN21919_c0_g1, TRINITY_DN22398_c1_g3, TRINITY_DN24615_c0_g1, TRINITY_DN25354_c0_g1, TRINITY_DN25354_c0_g2
GO:2000070	0.0177324	0.994903	7	40	regulation of response to water deprivation	BP	0.372691	BP regulation of response to water deprivation	TRINITY_DN19712_c0_g1, TRINITY_DN24283_c1_g1, TRINITY_DN24537_c1_g7, TRINITY_DN24870_c0_g1, TRINITY_DN24922_c0_g2, TRINITY_DN25711_c0_g1, TRINITY_DN26200_c1_g1
GO:0015693	0.0177452	0.996219	5	26	magnesium ion transport	BP	0.372691	BP magnesium ion transport	TRINITY_DN16640_c0_g1, TRINITY_DN19368_c0_g1, TRINITY_DN20355_c0_g1, TRINITY_DN25059_c0_g1, TRINITY_DN25839_c0_g2
GO:0045727	0.017771	0.993297	10	101	positive regulation of translation	BP	0.372799	BP positive regulation of translation	TRINITY_DN17692_c0_g1, TRINITY_DN20123_c0_g1, TRINITY_DN21868_c4_g1, TRINITY_DN23327_c0_g1, TRINITY_DN23371_c2_g1, TRINITY_DN23739_c0_g1, TRINITY_DN23762_c3_g1, TRINITY_DN23831_c0_g1, TRINITY_DN23946_c0_g2, TRINITY_DN26253_c0_g1
GO:1901606	0.0178062	0.992795	11	203	alpha-amino acid catabolic process	BP	0.373105	BP alpha-amino acid catabolic process	TRINITY_DN17278_c0_g1, TRINITY_DN18873_c0_g1, TRINITY_DN21581_c1_g1, TRINITY_DN23556_c1_g1, TRINITY_DN23929_c0_g1, TRINITY_DN23985_c3_g2, TRINITY_DN23996_c0_g1, TRINITY_DN24188_c1_g2, TRINITY_DN24750_c1_g3, TRINITY_DN25588_c2_g1, TRINITY_DN26235_c1_g1
GO:0043900	0.0179217	0.990155	23	315	regulation of multi-organism process	BP	0.375093	BP regulation of multi-organism process	TRINITY_DN18609_c0_g1, TRINITY_DN18863_c0_g1, TRINITY_DN19992_c0_g1, TRINITY_DN20140_c1_g1, TRINITY_DN20194_c0_g1, TRINITY_DN20290_c1_g1, TRINITY_DN20841_c2_g1, TRINITY_DN21082_c1_g2, TRINITY_DN21311_c0_g1, TRINITY_DN23037_c0_g1, TRINITY_DN23125_c4_g1, TRINITY_DN23602_c0_g2, TRINITY_DN24360_c0_g2, TRINITY_DN24870_c0_g1, TRINITY_DN25185_c0_g1, TRINITY_DN25210_c0_g1, TRINITY_DN25552_c0_g2, TRINITY_…
GO:0018393	0.0179998	0.992317	13	91	internal peptidyl-lysine acetylation	BP	0.376291	BP internal peptidyl-lysine acetylation	TRINITY_DN20205_c0_g1, TRINITY_DN20965_c1_g1, TRINITY_DN20991_c3_g1, TRINITY_DN21727_c0_g1, TRINITY_DN22905_c0_g1, TRINITY_DN22907_c0_g2, TRINITY_DN23371_c2_g1, TRINITY_DN23948_c0_g2, TRINITY_DN24064_c0_g1, TRINITY_DN25355_c0_g1, TRINITY_DN25921_c1_g1, TRINITY_DN25924_c0_g1, TRINITY_DN26700_c5_g3
GO:0061659	0.0180567	0.990251	22	260	NA	NA	0.377046	none	TRINITY_DN18292_c0_g1, TRINITY_DN19363_c0_g1, TRINITY_DN21658_c0_g1, TRINITY_DN22358_c2_g1, TRINITY_DN22469_c2_g1, TRINITY_DN22600_c3_g4, TRINITY_DN22644_c3_g1, TRINITY_DN23050_c0_g4, TRINITY_DN23102_c1_g1, TRINITY_DN23481_c4_g2, TRINITY_DN23754_c6_g1, TRINITY_DN24012_c1_g5, TRINITY_DN24064_c0_g1, TRINITY_DN24140_c0_g1, TRINITY_DN24623_c1_g2, TRINITY_DN24765_c2_g2, TRINITY_DN24861_c0_g2, TRINITY_…
GO:0005460	0.0181154	0.99808	3	10	UDP-glucose transmembrane transporter activity	MF	0.377541	MF UDP-glucose transmembrane transporter activity	TRINITY_DN19510_c3_g2, TRINITY_DN22851_c1_g1, TRINITY_DN23922_c0_g1
GO:0018394	0.0181221	0.992253	13	92	peptidyl-lysine acetylation	BP	0.377541	BP peptidyl-lysine acetylation	TRINITY_DN20205_c0_g1, TRINITY_DN20965_c1_g1, TRINITY_DN20991_c3_g1, TRINITY_DN21727_c0_g1, TRINITY_DN22905_c0_g1, TRINITY_DN22907_c0_g2, TRINITY_DN23371_c2_g1, TRINITY_DN23948_c0_g2, TRINITY_DN24064_c0_g1, TRINITY_DN25355_c0_g1, TRINITY_DN25921_c1_g1, TRINITY_DN25924_c0_g1, TRINITY_DN26700_c5_g3
GO:0043243	0.0181842	0.997732	3	31	positive regulation of protein complex disassembly	BP	0.378088	BP positive regulation of protein complex disassembly	TRINITY_DN17291_c0_g1, TRINITY_DN19294_c0_g1, TRINITY_DN23946_c0_g2
GO:0009561	0.0181902	0.99559	6	23	megagametogenesis	BP	0.378088	BP megagametogenesis	TRINITY_DN21029_c2_g1, TRINITY_DN21575_c0_g1, TRINITY_DN24953_c0_g1, TRINITY_DN26055_c1_g2, TRINITY_DN26200_c1_g1, TRINITY_DN26570_c0_g1
GO:0009152	0.0182215	0.99119	16	285	purine ribonucleotide biosynthetic process	BP	0.378305	BP purine ribonucleotide biosynthetic process	TRINITY_DN20805_c1_g2, TRINITY_DN21889_c4_g1, TRINITY_DN22166_c0_g1, TRINITY_DN22178_c0_g1, TRINITY_DN22238_c0_g1, TRINITY_DN22390_c0_g2, TRINITY_DN22977_c0_g1, TRINITY_DN23252_c0_g1, TRINITY_DN23581_c3_g3, TRINITY_DN23841_c0_g1, TRINITY_DN24038_c0_g4, TRINITY_DN25381_c0_g2, TRINITY_DN26027_c1_g1, TRINITY_DN26599_c0_g1, TRINITY_DN26733_c1_g2, TRINITY_DN26798_c3_g3
GO:0019439	0.01834	0.988814	32	586	aromatic compound catabolic process	BP	0.379624	BP aromatic compound catabolic process	TRINITY_DN16611_c0_g1, TRINITY_DN18023_c0_g1, TRINITY_DN18779_c0_g1, TRINITY_DN19329_c0_g1, TRINITY_DN19628_c0_g1, TRINITY_DN19738_c0_g1, TRINITY_DN20870_c0_g1, TRINITY_DN21049_c0_g1, TRINITY_DN21268_c0_g2, TRINITY_DN21368_c3_g3, TRINITY_DN21710_c0_g2, TRINITY_DN22080_c1_g1, TRINITY_DN22348_c3_g1, TRINITY_DN23023_c2_g2, TRINITY_DN23035_c0_g2, TRINITY_DN23466_c0_g1, TRINITY_DN23532_c0_g1, TRINITY_…
GO:0046903	0.0183598	0.991599	14	272	secretion	BP	0.379624	BP secretion	TRINITY_DN15711_c0_g1, TRINITY_DN18590_c0_g1, TRINITY_DN19604_c0_g1, TRINITY_DN19958_c0_g1, TRINITY_DN21965_c0_g1, TRINITY_DN22187_c0_g1, TRINITY_DN22439_c3_g1, TRINITY_DN23775_c1_g1, TRINITY_DN24094_c0_g1, TRINITY_DN24283_c1_g1, TRINITY_DN24970_c0_g1, TRINITY_DN25582_c1_g1, TRINITY_DN26307_c1_g1, TRINITY_DN26334_c0_g1
GO:0046861	0.0183733	0.998042	3	10	glyoxysomal membrane	CC	0.379624	CC glyoxysomal membrane	TRINITY_DN22089_c0_g3, TRINITY_DN26283_c2_g1, TRINITY_DN26355_c0_g1
GO:0009067	0.0183805	0.993399	9	113	aspartate family amino acid biosynthetic process	BP	0.379624	BP aspartate family amino acid biosynthetic process	TRINITY_DN17044_c0_g1, TRINITY_DN19427_c0_g1, TRINITY_DN20883_c0_g1, TRINITY_DN21996_c0_g2, TRINITY_DN22163_c0_g3, TRINITY_DN23439_c2_g1, TRINITY_DN23779_c1_g1, TRINITY_DN24137_c2_g2, TRINITY_DN24946_c1_g3
GO:0033013	0.0184098	0.992234	12	157	tetrapyrrole metabolic process	BP	0.379624	BP tetrapyrrole metabolic process	TRINITY_DN18627_c0_g1, TRINITY_DN18789_c0_g1, TRINITY_DN20140_c1_g1, TRINITY_DN20248_c1_g1, TRINITY_DN20870_c0_g1, TRINITY_DN23466_c0_g1, TRINITY_DN23532_c0_g1, TRINITY_DN23972_c2_g1, TRINITY_DN24454_c0_g2, TRINITY_DN24662_c0_g1, TRINITY_DN24685_c0_g1, TRINITY_DN25997_c0_g2
GO:0007275	0.0184108	0.987523	51	700	multicellular organismal development	BP	0.379624	BP multicellular organismal development	TRINITY_DN17537_c0_g1, TRINITY_DN19509_c0_g1, TRINITY_DN19634_c0_g1, TRINITY_DN19857_c0_g1, TRINITY_DN20034_c0_g1, TRINITY_DN20078_c2_g1, TRINITY_DN20476_c2_g1, TRINITY_DN20514_c1_g1, TRINITY_DN20849_c0_g1, TRINITY_DN21051_c1_g2, TRINITY_DN21496_c0_g1, TRINITY_DN21739_c3_g1, TRINITY_DN21866_c1_g1, TRINITY_DN21967_c0_g2, TRINITY_DN22372_c0_g4, TRINITY_DN22464_c1_g1, TRINITY_DN22469_c2_g1, TRINITY_…
GO:0004819	0.0184563	0.998994	2	8	glutamine-tRNA ligase activity	MF	0.379983	MF glutamine-tRNA ligase activity	TRINITY_DN25035_c2_g1, TRINITY_DN25275_c0_g4
GO:0006446	0.0184702	0.993805	8	121	regulation of translational initiation	BP	0.379983	BP regulation of translational initiation	TRINITY_DN19208_c0_g1, TRINITY_DN23396_c0_g3, TRINITY_DN23483_c2_g4, TRINITY_DN23739_c0_g1, TRINITY_DN23831_c0_g1, TRINITY_DN24380_c0_g1, TRINITY_DN25030_c0_g1, TRINITY_DN25237_c0_g1
GO:0006164	0.0185224	0.991023	16	292	purine nucleotide biosynthetic process	BP	0.380357	BP purine nucleotide biosynthetic process	TRINITY_DN20805_c1_g2, TRINITY_DN21889_c4_g1, TRINITY_DN22166_c0_g1, TRINITY_DN22178_c0_g1, TRINITY_DN22238_c0_g1, TRINITY_DN22390_c0_g2, TRINITY_DN22977_c0_g1, TRINITY_DN23252_c0_g1, TRINITY_DN23581_c3_g3, TRINITY_DN23841_c0_g1, TRINITY_DN24038_c0_g4, TRINITY_DN25381_c0_g2, TRINITY_DN26027_c1_g1, TRINITY_DN26599_c0_g1, TRINITY_DN26733_c1_g2, TRINITY_DN26798_c3_g3
GO:0009642	0.0185304	0.99168	14	126	response to light intensity	BP	0.380357	BP response to light intensity	TRINITY_DN15020_c0_g1, TRINITY_DN15751_c0_g1, TRINITY_DN16989_c0_g1, TRINITY_DN19235_c0_g1, TRINITY_DN19363_c0_g1, TRINITY_DN19860_c0_g1, TRINITY_DN20205_c0_g1, TRINITY_DN21967_c0_g2, TRINITY_DN23125_c3_g1, TRINITY_DN23972_c2_g1, TRINITY_DN24454_c0_g2, TRINITY_DN25024_c0_g1, TRINITY_DN26155_c1_g1, TRINITY_DN26305_c0_g2
GO:0009082	0.0187126	0.995024	6	53	branched-chain amino acid biosynthetic process	BP	0.382548	BP branched-chain amino acid biosynthetic process	TRINITY_DN17935_c0_g2, TRINITY_DN19427_c0_g1, TRINITY_DN19656_c0_g2, TRINITY_DN20318_c0_g1, TRINITY_DN21996_c0_g2, TRINITY_DN25711_c0_g1
GO:0006241	0.0187217	0.995921	5	28	CTP biosynthetic process	BP	0.382548	BP CTP biosynthetic process	TRINITY_DN19162_c0_g1, TRINITY_DN23619_c1_g3, TRINITY_DN24674_c0_g1, TRINITY_DN25070_c2_g1, TRINITY_DN26122_c0_g1
GO:0009209	0.0187217	0.995921	5	28	pyrimidine ribonucleoside triphosphate biosynthetic process	BP	0.382548	BP pyrimidine ribonucleoside triphosphate biosynthetic process	TRINITY_DN19162_c0_g1, TRINITY_DN23619_c1_g3, TRINITY_DN24674_c0_g1, TRINITY_DN25070_c2_g1, TRINITY_DN26122_c0_g1
GO:0046036	0.0187217	0.995921	5	28	CTP metabolic process	BP	0.382548	BP CTP metabolic process	TRINITY_DN19162_c0_g1, TRINITY_DN23619_c1_g3, TRINITY_DN24674_c0_g1, TRINITY_DN25070_c2_g1, TRINITY_DN26122_c0_g1
GO:0015136	0.0187825	0.998938	2	9	sialic acid transmembrane transporter activity	MF	0.382926	MF sialic acid transmembrane transporter activity	TRINITY_DN13926_c0_g1, TRINITY_DN26627_c3_g1
GO:0015739	0.0187825	0.998938	2	9	sialic acid transport	BP	0.382926	BP sialic acid transport	TRINITY_DN13926_c0_g1, TRINITY_DN26627_c3_g1
GO:0061024	0.0188157	0.989392	24	557	membrane organization	BP	0.383171	BP membrane organization	TRINITY_DN16989_c0_g1, TRINITY_DN17269_c0_g1, TRINITY_DN17543_c0_g1, TRINITY_DN18292_c0_g1, TRINITY_DN18452_c0_g1, TRINITY_DN19294_c0_g1, TRINITY_DN19423_c0_g1, TRINITY_DN19958_c0_g1, TRINITY_DN20540_c0_g2, TRINITY_DN21301_c3_g4, TRINITY_DN21555_c0_g1, TRINITY_DN21575_c1_g1, TRINITY_DN21965_c0_g1, TRINITY_DN23108_c0_g2, TRINITY_DN23549_c3_g1, TRINITY_DN24283_c1_g1, TRINITY_DN25096_c1_g1, TRINITY_…
GO:0006425	0.0188816	0.998929	2	9	glutaminyl-tRNA aminoacylation	BP	0.384081	BP glutaminyl-tRNA aminoacylation	TRINITY_DN25035_c2_g1, TRINITY_DN25275_c0_g4
GO:0009208	0.0189788	0.995835	5	29	pyrimidine ribonucleoside triphosphate metabolic process	BP	0.385625	BP pyrimidine ribonucleoside triphosphate metabolic process	TRINITY_DN19162_c0_g1, TRINITY_DN23619_c1_g3, TRINITY_DN24674_c0_g1, TRINITY_DN25070_c2_g1, TRINITY_DN26122_c0_g1
GO:0016055	0.0192372	0.994048	7	122	Wnt signaling pathway	BP	0.389804	BP Wnt signaling pathway	TRINITY_DN21512_c2_g1, TRINITY_DN22398_c1_g2, TRINITY_DN24012_c1_g5, TRINITY_DN24679_c0_g1, TRINITY_DN24679_c1_g1, TRINITY_DN25719_c1_g1, TRINITY_DN25915_c0_g1
GO:0043255	0.0192674	0.995727	5	31	regulation of carbohydrate biosynthetic process	BP	0.389804	BP regulation of carbohydrate biosynthetic process	TRINITY_DN19162_c0_g1, TRINITY_DN19860_c0_g1, TRINITY_DN22980_c0_g1, TRINITY_DN24590_c1_g5, TRINITY_DN25920_c3_g2
GO:0016054	0.0192706	0.989771	20	406	organic acid catabolic process	BP	0.389804	BP organic acid catabolic process	TRINITY_DN17278_c0_g1, TRINITY_DN18873_c0_g1, TRINITY_DN19676_c0_g1, TRINITY_DN20698_c0_g1, TRINITY_DN20939_c0_g1, TRINITY_DN21581_c1_g1, TRINITY_DN22564_c0_g1, TRINITY_DN23170_c2_g1, TRINITY_DN23556_c1_g1, TRINITY_DN23929_c0_g1, TRINITY_DN23985_c3_g2, TRINITY_DN23996_c0_g1, TRINITY_DN24188_c1_g2, TRINITY_DN24427_c0_g1, TRINITY_DN24750_c1_g3, TRINITY_DN25057_c0_g1, TRINITY_DN25508_c1_g2, TRINITY_…
GO:0046395	0.0192706	0.989771	20	406	carboxylic acid catabolic process	BP	0.389804	BP carboxylic acid catabolic process	TRINITY_DN17278_c0_g1, TRINITY_DN18873_c0_g1, TRINITY_DN19676_c0_g1, TRINITY_DN20698_c0_g1, TRINITY_DN20939_c0_g1, TRINITY_DN21581_c1_g1, TRINITY_DN22564_c0_g1, TRINITY_DN23170_c2_g1, TRINITY_DN23556_c1_g1, TRINITY_DN23929_c0_g1, TRINITY_DN23985_c3_g2, TRINITY_DN23996_c0_g1, TRINITY_DN24188_c1_g2, TRINITY_DN24427_c0_g1, TRINITY_DN24750_c1_g3, TRINITY_DN25057_c0_g1, TRINITY_DN25508_c1_g2, TRINITY_…
GO:0008641	0.0193694	0.9958	5	25	small protein activating enzyme activity	MF	0.391366	MF small protein activating enzyme activity	TRINITY_DN21793_c0_g2, TRINITY_DN22825_c0_g2, TRINITY_DN23037_c0_g2, TRINITY_DN24075_c1_g3, TRINITY_DN25312_c2_g1
GO:0009148	0.0194174	0.995685	5	31	pyrimidine nucleoside triphosphate biosynthetic process	BP	0.391653	BP pyrimidine nucleoside triphosphate biosynthetic process	TRINITY_DN19162_c0_g1, TRINITY_DN23619_c1_g3, TRINITY_DN24674_c0_g1, TRINITY_DN25070_c2_g1, TRINITY_DN26122_c0_g1
GO:0071011	0.019481	0.9947	6	70	precatalytic spliceosome	CC	0.391653	CC precatalytic spliceosome	TRINITY_DN19625_c0_g1, TRINITY_DN22583_c0_g2, TRINITY_DN22756_c0_g2, TRINITY_DN23917_c1_g2, TRINITY_DN24246_c2_g2, TRINITY_DN25038_c0_g1
GO:1900180	0.0194958	0.995416	5	81	regulation of protein localization to nucleus	BP	0.391653	BP regulation of protein localization to nucleus	TRINITY_DN23604_c0_g2, TRINITY_DN24706_c2_g2, TRINITY_DN25185_c0_g1, TRINITY_DN25354_c0_g1, TRINITY_DN25354_c0_g2
GO:0019220	0.0195152	0.989604	20	489	regulation of phosphate metabolic process	BP	0.391653	BP regulation of phosphate metabolic process	TRINITY_DN17174_c0_g2, TRINITY_DN17553_c0_g1, TRINITY_DN19860_c0_g1, TRINITY_DN20423_c0_g1, TRINITY_DN21364_c0_g1, TRINITY_DN21515_c2_g2, TRINITY_DN21515_c2_g5, TRINITY_DN21727_c0_g1, TRINITY_DN21731_c0_g1, TRINITY_DN22296_c2_g1, TRINITY_DN22546_c0_g1, TRINITY_DN22683_c0_g2, TRINITY_DN23155_c0_g2, TRINITY_DN23550_c0_g1, TRINITY_DN23840_c1_g1, TRINITY_DN24264_c0_g1, TRINITY_DN24706_c2_g2, TRINITY_…
GO:0009895	0.0195178	0.992509	10	108	negative regulation of catabolic process	BP	0.391653	BP negative regulation of catabolic process	TRINITY_DN13926_c0_g1, TRINITY_DN17553_c0_g1, TRINITY_DN19329_c1_g1, TRINITY_DN20828_c0_g5, TRINITY_DN23108_c0_g2, TRINITY_DN23566_c0_g1, TRINITY_DN24033_c1_g3, TRINITY_DN25217_c1_g2, TRINITY_DN25433_c0_g1, TRINITY_DN25851_c0_g1
GO:0019359	0.0195188	0.996457	4	34	nicotinamide nucleotide biosynthetic process	BP	0.391653	BP nicotinamide nucleotide biosynthetic process	TRINITY_DN21340_c0_g1, TRINITY_DN21616_c0_g1, TRINITY_DN22700_c0_g1, TRINITY_DN23468_c0_g1
GO:0005484	0.019535	0.995467	5	57	SNAP receptor activity	MF	0.391653	MF SNAP receptor activity	TRINITY_DN20540_c0_g2, TRINITY_DN21555_c0_g1, TRINITY_DN21965_c0_g1, TRINITY_DN25336_c2_g1, TRINITY_DN26334_c0_g1
GO:0000349	0.0196669	0.999065	2	5	generation of catalytic spliceosome for first transesterification step	BP	0.39386	BP generation of catalytic spliceosome for first transesterification step	TRINITY_DN22600_c3_g4, TRINITY_DN26548_c2_g3
GO:0034655	0.0198665	0.989113	22	346	nucleobase-containing compound catabolic process	BP	0.397328	BP nucleobase-containing compound catabolic process	TRINITY_DN16611_c0_g1, TRINITY_DN18023_c0_g1, TRINITY_DN18779_c0_g1, TRINITY_DN19329_c0_g1, TRINITY_DN19628_c0_g1, TRINITY_DN21049_c0_g1, TRINITY_DN21368_c3_g3, TRINITY_DN21710_c0_g2, TRINITY_DN22080_c1_g1, TRINITY_DN22348_c3_g1, TRINITY_DN23023_c2_g2, TRINITY_DN23035_c0_g2, TRINITY_DN23585_c1_g1, TRINITY_DN24427_c0_g1, TRINITY_DN24657_c0_g1, TRINITY_DN24776_c0_g1, TRINITY_DN25267_c0_g1, TRINITY_…
GO:0051156	0.0198839	0.995354	5	60	glucose 6-phosphate metabolic process	BP	0.397328	BP glucose 6-phosphate metabolic process	TRINITY_DN22586_c1_g1, TRINITY_DN23590_c2_g2, TRINITY_DN23590_c2_g3, TRINITY_DN23853_c0_g2, TRINITY_DN24715_c1_g1
GO:0009647	0.019923	0.99771	3	12	skotomorphogenesis	BP	0.397669	BP skotomorphogenesis	TRINITY_DN19363_c0_g1, TRINITY_DN23972_c2_g1, TRINITY_DN24454_c0_g2
GO:0006635	0.0199851	0.992727	9	110	fatty acid beta-oxidation	BP	0.397893	BP fatty acid beta-oxidation	TRINITY_DN19676_c0_g1, TRINITY_DN20698_c0_g1, TRINITY_DN22564_c0_g1, TRINITY_DN23170_c2_g1, TRINITY_DN23985_c3_g2, TRINITY_DN24427_c0_g1, TRINITY_DN25057_c0_g1, TRINITY_DN25508_c1_g2, TRINITY_DN26492_c1_g1
GO:0006475	0.0200191	0.991306	13	96	internal protein amino acid acetylation	BP	0.397893	BP internal protein amino acid acetylation	TRINITY_DN20205_c0_g1, TRINITY_DN20965_c1_g1, TRINITY_DN20991_c3_g1, TRINITY_DN21727_c0_g1, TRINITY_DN22905_c0_g1, TRINITY_DN22907_c0_g2, TRINITY_DN23371_c2_g1, TRINITY_DN23948_c0_g2, TRINITY_DN24064_c0_g1, TRINITY_DN25355_c0_g1, TRINITY_DN25921_c1_g1, TRINITY_DN25924_c0_g1, TRINITY_DN26700_c5_g3
GO:0032456	0.0200206	0.99752	3	19	endocytic recycling	BP	0.397893	BP endocytic recycling	TRINITY_DN21271_c0_g1, TRINITY_DN21543_c0_g1, TRINITY_DN24970_c0_g1
GO:0072525	0.020036	0.994532	6	65	pyridine-containing compound biosynthetic process	BP	0.397893	BP pyridine-containing compound biosynthetic process	TRINITY_DN18070_c0_g1, TRINITY_DN21340_c0_g1, TRINITY_DN21616_c0_g1, TRINITY_DN22700_c0_g1, TRINITY_DN23468_c0_g1, TRINITY_DN24662_c0_g1
GO:0009415	0.0200852	0.987645	33	390	response to water	BP	0.397893	BP response to water	TRINITY_DN15020_c0_g1, TRINITY_DN18307_c0_g1, TRINITY_DN18799_c3_g1, TRINITY_DN19248_c0_g2, TRINITY_DN19604_c0_g1, TRINITY_DN20277_c0_g1, TRINITY_DN21051_c1_g4, TRINITY_DN21082_c1_g2, TRINITY_DN21311_c0_g1, TRINITY_DN21534_c1_g1, TRINITY_DN21711_c1_g1, TRINITY_DN22028_c2_g1, TRINITY_DN22051_c0_g1, TRINITY_DN22225_c0_g2, TRINITY_DN22273_c0_g1, TRINITY_DN22312_c2_g1, TRINITY_DN22413_c2_g5, TRINITY_…
GO:0004576	0.0200881	0.997525	3	18	oligosaccharyl transferase activity	MF	0.397893	MF oligosaccharyl transferase activity	TRINITY_DN19305_c0_g1, TRINITY_DN19548_c0_g1, TRINITY_DN23473_c1_g1
GO:0004579	0.0200881	0.997525	3	18	dolichyl-diphosphooligosaccharide-protein glycotransferase activity	MF	0.397893	MF dolichyl-diphosphooligosaccharide-protein glycotransferase activity	TRINITY_DN19305_c0_g1, TRINITY_DN19548_c0_g1, TRINITY_DN23473_c1_g1
GO:2000114	0.0201849	0.997631	3	13	regulation of establishment of cell polarity	BP	0.39879	BP regulation of establishment of cell polarity	TRINITY_DN23111_c0_g1, TRINITY_DN26117_c0_g2, TRINITY_DN26819_c3_g1
GO:0070940	0.0201926	0.996769	4	13	dephosphorylation of RNA polymerase II C-terminal domain	BP	0.39879	BP dephosphorylation of RNA polymerase II C-terminal domain	TRINITY_DN23415_c0_g5, TRINITY_DN24567_c0_g1, TRINITY_DN24567_c0_g4, TRINITY_DN25675_c1_g2
GO:0008180	0.0202085	0.997411	3	26	COP9 signalosome	CC	0.39879	CC COP9 signalosome	TRINITY_DN19857_c0_g1, TRINITY_DN23791_c0_g3, TRINITY_DN25833_c0_g1
GO:0009531	0.0202214	0.999397	2	3	secondary cell wall	CC	0.39879	CC secondary cell wall	TRINITY_DN21395_c0_g1, TRINITY_DN21866_c1_g1
GO:0006337	0.0202913	0.999834	1	5	nucleosome disassembly	BP	0.399297	BP nucleosome disassembly	TRINITY_DN24751_c1_g1
GO:0032986	0.0202913	0.999834	1	5	protein-DNA complex disassembly	BP	0.399297	BP protein-DNA complex disassembly	TRINITY_DN24751_c1_g1
GO:0016052	0.0203584	0.987584	31	578	carbohydrate catabolic process	BP	0.400183	BP carbohydrate catabolic process	TRINITY_DN17485_c0_g1, TRINITY_DN17722_c0_g2, TRINITY_DN19891_c0_g1, TRINITY_DN20136_c0_g1, TRINITY_DN20355_c0_g1, TRINITY_DN20448_c1_g2, TRINITY_DN20642_c0_g1, TRINITY_DN21203_c0_g1, TRINITY_DN21561_c0_g2, TRINITY_DN21578_c1_g2, TRINITY_DN21669_c1_g1, TRINITY_DN22259_c0_g1, TRINITY_DN22307_c0_g1, TRINITY_DN22594_c0_g1, TRINITY_DN22725_c2_g4, TRINITY_DN22758_c3_g1, TRINITY_DN23246_c0_g1, TRINITY_…
GO:0043141	0.0204497	0.997123	4	9	ATP-dependent 5'-3' DNA helicase activity	MF	0.401541	MF ATP-dependent 5'-3' DNA helicase activity	TRINITY_DN20759_c0_g1, TRINITY_DN23305_c0_g1, TRINITY_DN25461_c0_g1, TRINITY_DN25924_c0_g1
GO:0051174	0.0204831	0.989034	20	491	regulation of phosphorus metabolic process	BP	0.401762	BP regulation of phosphorus metabolic process	TRINITY_DN17174_c0_g2, TRINITY_DN17553_c0_g1, TRINITY_DN19860_c0_g1, TRINITY_DN20423_c0_g1, TRINITY_DN21364_c0_g1, TRINITY_DN21515_c2_g2, TRINITY_DN21515_c2_g5, TRINITY_DN21727_c0_g1, TRINITY_DN21731_c0_g1, TRINITY_DN22296_c2_g1, TRINITY_DN22546_c0_g1, TRINITY_DN22683_c0_g2, TRINITY_DN23155_c0_g2, TRINITY_DN23550_c0_g1, TRINITY_DN23840_c1_g1, TRINITY_DN24264_c0_g1, TRINITY_DN24706_c2_g2, TRINITY_…
GO:0016655	0.0205893	0.991532	11	161	oxidoreductase activity, acting on NAD(P)H, quinone or similar compound as acceptor	MF	0.403113	MF oxidoreductase activity, acting on NAD(P)H, quinone or similar compound as acceptor	TRINITY_DN16794_c0_g2, TRINITY_DN22586_c1_g1, TRINITY_DN23100_c0_g1, TRINITY_DN24996_c0_g1, TRINITY_DN25005_c0_g1, TRINITY_DN26341_c2_g4, TRINITY_DN26591_c2_g1, TRINITY_DN26733_c1_g2, TRINITY_DN26751_c1_g3, TRINITY_DN26798_c3_g3, TRINITY_DN26805_c2_g5
GO:0043484	0.0205965	0.992461	9	112	regulation of RNA splicing	BP	0.403113	BP regulation of RNA splicing	TRINITY_DN15650_c0_g1, TRINITY_DN17867_c0_g1, TRINITY_DN20205_c0_g1, TRINITY_DN20569_c2_g3, TRINITY_DN23185_c2_g4, TRINITY_DN23795_c0_g1, TRINITY_DN24560_c0_g1, TRINITY_DN25185_c0_g1, TRINITY_DN26228_c2_g2
GO:0015075	0.0206217	0.985084	69	1334	ion transmembrane transporter activity	MF	0.40316	MF ion transmembrane transporter activity	TRINITY_DN13926_c0_g1, TRINITY_DN16640_c0_g1, TRINITY_DN19147_c0_g1, TRINITY_DN19243_c0_g1, TRINITY_DN19368_c0_g1, TRINITY_DN19510_c3_g2, TRINITY_DN19666_c0_g3, TRINITY_DN19963_c1_g3, TRINITY_DN20004_c1_g1, TRINITY_DN20149_c0_g2, TRINITY_DN20355_c0_g1, TRINITY_DN20429_c2_g1, TRINITY_DN20459_c4_g1, TRINITY_DN20805_c1_g2, TRINITY_DN21180_c4_g1, TRINITY_DN21236_c0_g1, TRINITY_DN21370_c0_g1, TRINITY_…
GO:0016740	0.0206434	0.98233	340	7177	transferase activity	MF	0.40316	MF transferase activity	TRINITY_DN15134_c0_g1, TRINITY_DN15381_c1_g2, TRINITY_DN15767_c0_g1, TRINITY_DN16081_c0_g1, TRINITY_DN16242_c0_g1, TRINITY_DN16573_c0_g1, TRINITY_DN16641_c0_g1, TRINITY_DN17069_c0_g1, TRINITY_DN17620_c0_g1, TRINITY_DN17639_c0_g1, TRINITY_DN17722_c0_g2, TRINITY_DN17745_c0_g1, TRINITY_DN18055_c0_g1, TRINITY_DN18277_c1_g1, TRINITY_DN18292_c0_g1, TRINITY_DN18609_c0_g1, TRINITY_DN18861_c0_g2, TRINITY_…
GO:0008536	0.0207904	0.994024	7	30	Ran GTPase binding	MF	0.405593	MF Ran GTPase binding	TRINITY_DN20337_c0_g1, TRINITY_DN20337_c0_g2, TRINITY_DN21709_c1_g1, TRINITY_DN21919_c0_g1, TRINITY_DN22735_c0_g2, TRINITY_DN24615_c0_g1, TRINITY_DN25354_c0_g2
GO:0007159	0.0208262	0.997204	3	48	leukocyte cell-cell adhesion	BP	0.405853	BP leukocyte cell-cell adhesion	TRINITY_DN23619_c1_g3, TRINITY_DN23775_c1_g1, TRINITY_DN24224_c2_g1
GO:0015095	0.0208726	0.995323	5	28	magnesium ion transmembrane transporter activity	MF	0.40632	MF magnesium ion transmembrane transporter activity	TRINITY_DN16640_c0_g1, TRINITY_DN19368_c0_g1, TRINITY_DN20355_c0_g1, TRINITY_DN25059_c0_g1, TRINITY_DN25839_c0_g2
GO:0019419	0.0209658	0.999107	2	4	sulfate reduction	BP	0.407689	BP sulfate reduction	TRINITY_DN22036_c0_g1, TRINITY_DN26006_c2_g1
GO:0016791	0.021006	0.986633	37	486	phosphatase activity	MF	0.407689	MF phosphatase activity	TRINITY_DN15217_c0_g1, TRINITY_DN20429_c2_g1, TRINITY_DN20448_c1_g2, TRINITY_DN20684_c0_g1, TRINITY_DN20729_c0_g2, TRINITY_DN21007_c0_g2, TRINITY_DN21130_c2_g3, TRINITY_DN21196_c1_g1, TRINITY_DN21268_c0_g2, TRINITY_DN21346_c3_g1, TRINITY_DN21448_c0_g1, TRINITY_DN21675_c0_g1, TRINITY_DN21741_c1_g3, TRINITY_DN21910_c0_g2, TRINITY_DN21962_c2_g1, TRINITY_DN22311_c2_g2, TRINITY_DN22575_c1_g2, TRINITY_…
GO:0008568	0.0210313	0.99687	4	10	microtubule-severing ATPase activity	MF	0.407689	MF microtubule-severing ATPase activity	TRINITY_DN15801_c0_g1, TRINITY_DN19294_c0_g1, TRINITY_DN19775_c0_g2, TRINITY_DN24725_c0_g2
GO:0006750	0.021033	0.998632	2	15	glutathione biosynthetic process	BP	0.407689	BP glutathione biosynthetic process	TRINITY_DN19955_c0_g1, TRINITY_DN23104_c1_g1
GO:0046578	0.0211294	0.994208	6	56	regulation of Ras protein signal transduction	BP	0.409119	BP regulation of Ras protein signal transduction	TRINITY_DN20386_c0_g2, TRINITY_DN21029_c2_g1, TRINITY_DN21967_c0_g3, TRINITY_DN23461_c2_g1, TRINITY_DN25244_c0_g1, TRINITY_DN25750_c0_g2
GO:0018342	0.0214449	0.997333	3	16	protein prenylation	BP	0.414342	BP protein prenylation	TRINITY_DN19183_c9_g1, TRINITY_DN24823_c0_g1, TRINITY_DN25322_c1_g1
GO:0097354	0.0214449	0.997333	3	16	prenylation	BP	0.414342	BP prenylation	TRINITY_DN19183_c9_g1, TRINITY_DN24823_c0_g1, TRINITY_DN25322_c1_g1
GO:0016616	0.0217058	0.987467	25	503	oxidoreductase activity, acting on the CH-OH group of donors, NAD or NADP as acceptor	MF	0.418936	MF oxidoreductase activity, acting on the CH-OH group of donors, NAD or NADP as acceptor	TRINITY_DN17935_c0_g2, TRINITY_DN19054_c0_g1, TRINITY_DN19429_c0_g1, TRINITY_DN19429_c0_g2, TRINITY_DN20318_c0_g1, TRINITY_DN20939_c0_g1, TRINITY_DN20971_c0_g1, TRINITY_DN20978_c1_g2, TRINITY_DN21883_c4_g1, TRINITY_DN22051_c0_g1, TRINITY_DN22337_c1_g1, TRINITY_DN22372_c0_g4, TRINITY_DN23447_c0_g4, TRINITY_DN23466_c0_g1, TRINITY_DN23590_c2_g2, TRINITY_DN23590_c2_g3, TRINITY_DN24117_c7_g2, TRINITY_…
GO:0000972	0.0218419	0.996354	4	14	transcription-dependent tethering of RNA polymerase II gene DNA at nuclear periphery	BP	0.421114	BP transcription-dependent tethering of RNA polymerase II gene DNA at nuclear periphery	TRINITY_DN21006_c0_g1, TRINITY_DN21055_c0_g1, TRINITY_DN21301_c3_g4, TRINITY_DN25002_c0_g1
GO:2000028	0.0219989	0.992925	8	36	regulation of photoperiodism, flowering	BP	0.42369	BP regulation of photoperiodism, flowering	TRINITY_DN16081_c0_g1, TRINITY_DN16611_c0_g1, TRINITY_DN18307_c0_g1, TRINITY_DN24817_c1_g2, TRINITY_DN25271_c1_g1, TRINITY_DN25683_c3_g1, TRINITY_DN25920_c3_g2, TRINITY_DN26635_c0_g3
GO:0046912	0.0220872	0.995867	4	31	transferase activity, transferring acyl groups, acyl groups converted into alkyl on transfer	MF	0.424939	MF transferase activity, transferring acyl groups, acyl groups converted into alkyl on transfer	TRINITY_DN20417_c0_g1, TRINITY_DN22126_c3_g1, TRINITY_DN22615_c0_g1, TRINITY_DN25711_c0_g1
GO:0004831	0.0221457	0.998669	2	8	tyrosine-tRNA ligase activity	MF	0.425611	MF tyrosine-tRNA ligase activity	TRINITY_DN17097_c0_g1, TRINITY_DN24832_c0_g2
GO:0009555	0.0222098	0.988918	17	159	pollen development	BP	0.42639	BP pollen development	TRINITY_DN20034_c0_g1, TRINITY_DN20078_c2_g1, TRINITY_DN21051_c1_g2, TRINITY_DN21496_c0_g1, TRINITY_DN22372_c0_g4, TRINITY_DN22735_c0_g2, TRINITY_DN23457_c0_g1, TRINITY_DN23523_c2_g1, TRINITY_DN23922_c0_g1, TRINITY_DN24953_c0_g1, TRINITY_DN24956_c1_g2, TRINITY_DN24960_c2_g1, TRINITY_DN25739_c0_g1, TRINITY_DN25817_c0_g2, TRINITY_DN26200_c1_g1, TRINITY_DN26202_c2_g1, TRINITY_DN26570_c0_g1
GO:0045489	0.0223825	0.992657	8	42	pectin biosynthetic process	BP	0.429251	BP pectin biosynthetic process	TRINITY_DN17639_c0_g1, TRINITY_DN21969_c5_g2, TRINITY_DN22253_c1_g1, TRINITY_DN22790_c1_g1, TRINITY_DN23334_c0_g5, TRINITY_DN23424_c0_g1, TRINITY_DN24147_c0_g2, TRINITY_DN2524_c0_g1
GO:0000288	0.0225829	0.996084	4	16	nuclear-transcribed mRNA catabolic process, deadenylation-dependent decay	BP	0.432635	BP nuclear-transcribed mRNA catabolic process, deadenylation-dependent decay	TRINITY_DN19628_c0_g1, TRINITY_DN21710_c0_g2, TRINITY_DN24657_c0_g1, TRINITY_DN25970_c1_g2
GO:0034109	0.0227506	0.996801	3	71	homotypic cell-cell adhesion	BP	0.435387	BP homotypic cell-cell adhesion	TRINITY_DN23619_c1_g3, TRINITY_DN23775_c1_g1, TRINITY_DN24224_c2_g1
GO:0004712	0.0229033	0.991189	10	67	protein serine/threonine/tyrosine kinase activity	MF	0.437847	MF protein serine/threonine/tyrosine kinase activity	TRINITY_DN21082_c1_g2, TRINITY_DN21311_c0_g1, TRINITY_DN21464_c0_g2, TRINITY_DN23037_c0_g1, TRINITY_DN23125_c4_g1, TRINITY_DN24458_c0_g1, TRINITY_DN24634_c1_g1, TRINITY_DN25523_c2_g1, TRINITY_DN25844_c1_g2, TRINITY_DN26117_c0_g2
GO:0009939	0.0229402	0.997421	3	9	positive regulation of gibberellic acid mediated signaling pathway	BP	0.438091	BP positive regulation of gibberellic acid mediated signaling pathway	TRINITY_DN15916_c0_g1, TRINITY_DN19860_c0_g1, TRINITY_DN26200_c1_g1
GO:0004130	0.0233278	0.998611	2	7	cytochrome-c peroxidase activity	MF	0.445022	MF cytochrome-c peroxidase activity	TRINITY_DN20370_c0_g1, TRINITY_DN22089_c0_g3
GO:0005338	0.0233826	0.995653	4	24	nucleotide-sugar transmembrane transporter activity	MF	0.445599	MF nucleotide-sugar transmembrane transporter activity	TRINITY_DN13926_c0_g1, TRINITY_DN19510_c3_g2, TRINITY_DN22851_c1_g1, TRINITY_DN23922_c0_g1
GO:0071889	0.0235072	0.99877	2	5	14-3-3 protein binding	MF	0.447502	MF 14-3-3 protein binding	TRINITY_DN24379_c0_g4, TRINITY_DN25185_c0_g1
GO:0021782	0.0235694	0.996734	3	35	glial cell development	BP	0.448215	BP glial cell development	TRINITY_DN18277_c1_g1, TRINITY_DN22173_c1_g1, TRINITY_DN23831_c0_g1
GO:1901615	0.0236535	0.985039	34	699	organic hydroxy compound metabolic process	BP	0.449136	BP organic hydroxy compound metabolic process	TRINITY_DN15213_c0_g1, TRINITY_DN15751_c0_g1, TRINITY_DN18070_c0_g1, TRINITY_DN18113_c0_g1, TRINITY_DN19248_c0_g2, TRINITY_DN19629_c0_g1, TRINITY_DN20698_c0_g1, TRINITY_DN21825_c0_g1, TRINITY_DN22163_c0_g2, TRINITY_DN22178_c0_g1, TRINITY_DN22338_c1_g3, TRINITY_DN22615_c0_g1, TRINITY_DN22713_c0_g1, TRINITY_DN22725_c2_g4, TRINITY_DN23108_c0_g2, TRINITY_DN23300_c2_g2, TRINITY_DN23528_c0_g1, TRINITY_…
GO:0010118	0.0237142	0.991923	8	59	stomatal movement	BP	0.449136	BP stomatal movement	TRINITY_DN19721_c0_g2, TRINITY_DN22225_c0_g2, TRINITY_DN23457_c0_g1, TRINITY_DN24529_c0_g1, TRINITY_DN25127_c0_g1, TRINITY_DN26062_c4_g2, TRINITY_DN26202_c2_g1, TRINITY_DN26305_c0_g2
GO:0045158	0.0237146	0.998107	3	5	electron transporter, transferring electrons within cytochrome b6/f complex of photosystem II activity	MF	0.449136	MF electron transporter, transferring electrons within cytochrome b6/f complex of photosystem II activity	TRINITY_DN21245_c1_g1, TRINITY_DN26540_c1_g1, TRINITY_DN26733_c1_g2
GO:0003872	0.0237171	0.995415	4	36	6-phosphofructokinase activity	MF	0.449136	MF 6-phosphofructokinase activity	TRINITY_DN22307_c0_g1, TRINITY_DN23246_c0_g1, TRINITY_DN23914_c2_g2, TRINITY_DN24202_c0_g2
GO:0004450	0.0237746	0.998378	2	13	isocitrate dehydrogenase (NADP+) activity	MF	0.449755	MF isocitrate dehydrogenase (NADP+) activity	TRINITY_DN19429_c0_g1, TRINITY_DN19429_c0_g2
GO:0019184	0.0239258	0.998264	2	24	nonribosomal peptide biosynthetic process	BP	0.452114	BP nonribosomal peptide biosynthetic process	TRINITY_DN19955_c0_g1, TRINITY_DN23104_c1_g1
GO:0002188	0.0239493	0.998458	2	9	translation reinitiation	BP	0.452114	BP translation reinitiation	TRINITY_DN20939_c0_g2, TRINITY_DN23396_c0_g3
[truncated: 328 more rows]
